# Supplementary material for: Distribution of microbial carrageenan foraging pathways reveals a widespread latent trait within the ruminant intestinal microbiome
Source: Nat Commun. 2026 May 12;17:4237. doi: 10.1038/s41467-026-70776-7 (PMC13168452; doi:10.1038/s41467-026-70776-7)
Supplement: Supplementary file 3 — Supplementary Data 1 [file 41467_2026_70776_MOESM3_ESM.xlsx]

## Sheet: Supplementary Data 1
Supplementary Data 1: Statistics and GTDB-tk taxonomy for MAGs generated in this study (completeness > 70% and contamination > 10%)
Genome	Environment/ Study	Diet	Completion	Contamination	Strain Heterogeneity	classification	fastani_reference	fastani_reference_radius	fastani_taxonomy	fastani_ani	fastani_af	closest_placement_reference	closest_placement_radius	closest_placement_taxonomy	closest_placement_ani	closest_placement_af	pplacer_taxonomy	classification_method	note	other_related_references(genome_id,species_name,radius,ANI,AF)	msa_percent	translation_table	red_value	warnings
Assembly_13_bin.1	Rumen Adlib	M. japonica	76.52	0	0	d__Bacteria;p__Verrucomicrobiota;c__Verrucomicrobiae;o__Opitutales;f__UBA9783;g__UBA3222;s__UBA3222	GCA_017958565.1	95	d__Bacteria;p__Verrucomicrobiota;c__Verrucomicrobiae;o__Opitutales;f__UBA9783;g__UBA3222;s__UBA3222 sp017958565	98.93	0.98	GCA_017958565.1	95	d__Bacteria;p__Verrucomicrobiota;c__Verrucomicrobiae;o__Opitutales;f__UBA9783;g__UBA3222;s__UBA3222 sp017958565	98.93	0.98	d__Bacteria;p__Verrucomicrobiota;c__Verrucomicrobiae;o__Opitutales;f__UBA9783;g__UBA3222;s__	taxonomic classification defined by topology and ANI	topological placement and ANI have congruent species assignments	GCA_016286235.1, s__UBA3222 sp016286235, 95.0, 77.08, 0.07; GCA_002363035.1, s__UBA3222 sp002363035, 95.0, 76.27, 0.06; GCA_017479315.1, s__UBA3222 sp017479315, 95.0, 75.93, 0.06	78.73	11	N/A	N/A
Assembly_13_bin.10	Rumen Adlib	M. japonica	86.89	4.77	28.57	d__Bacteria;p__Bacteroidota;c__Bacteroidia;o__Bacteroidales;f__F082;g__Limimorpha;s__Limimorpha	GCA_016282015.1	95	d__Bacteria;p__Bacteroidota;c__Bacteroidia;o__Bacteroidales;f__F082;g__Limimorpha;s__Limimorpha sp016282015	98.27	0.92	GCA_016282015.1	95	d__Bacteria;p__Bacteroidota;c__Bacteroidia;o__Bacteroidales;f__F082;g__Limimorpha;s__Limimorpha sp016282015	98.27	0.92	d__Bacteria;p__Bacteroidota;c__Bacteroidia;o__Bacteroidales;f__F082;g__Limimorpha;s__	taxonomic classification defined by topology and ANI	topological placement and ANI have congruent species assignments	GCA_017616735.1, s__Limimorpha sp017616735, 95.0, 81.67, 0.61; GCA_902774295.1, s__Limimorpha sp902774295, 95.0, 81.5, 0.65; GCA_905234275.1, s__Limimorpha sp905234275, 95.0, 80.74, 0.59; GCA_002311655.1, s__Limimorpha sp002311655, 95.0, 80.67, 0.61; GCA_900315175.1, s__Limimorpha sp900315175, 95.0, 80.66, 0.63; GCA_017649945.1, s__Limimorpha sp017649945, 95.0, 80.46, 0.5; GCA_902787095.1, s__Lim…	65.16	11	N/A	N/A
Assembly_13_bin.11	Rumen Adlib	M. japonica	79.87	5.38	50	d__Archaea;p__Thermoplasmatota;c__Thermoplasmata;o__Methanomassiliicoccales;f__Methanomethylophilaceae;g__Methanarcanum;s__	N/A	N/A	N/A	N/A	N/A	GCA_017455785.1	95	d__Archaea;p__Thermoplasmatota;c__Thermoplasmata;o__Methanomassiliicoccales;f__Methanomethylophilaceae;g__Methanarcanum;s__Methanarcanum sp017455785	80.49	0.39	d__Archaea;p__Thermoplasmatota;c__Thermoplasmata;o__Methanomassiliicoccales;f__Methanomethylophilaceae;g__Methanarcanum;s__	taxonomic classification defined by topology and ANI	N/A	GCA_006954405.1, s__Methanarcanum hacksteinii, 95.0, 77.81, 0.21	47.83	11	0.953664	N/A
Assembly_13_bin.2	Rumen Adlib	M. japonica	80.4	1.38	33.33	d__Bacteria;p__Verrucomicrobiota;c__Kiritimatiellia;o__RFP12;f__UBA1067;g__;s__	N/A	N/A	N/A	N/A	N/A	N/A	N/A	N/A	N/A	N/A	d__Bacteria;p__Verrucomicrobiota;c__Kiritimatiellia;o__RFP12;f__UBA1067;g__;s__	taxonomic classification fully defined by topology	classification based on placement in class-level tree	N/A	70.15	11	0.822564	N/A
Assembly_13_bin.3	Rumen Adlib	M. japonica	83.32	0.34	100	d__Bacteria;p__Bacillota_A;c__Clostridia;o__Oscillospirales;f__CAG-272;g__RUG14240;s__RUG14240	GCA_902797125.1	95	d__Bacteria;p__Bacillota_A;c__Clostridia;o__Oscillospirales;f__CAG-272;g__RUG14240;s__RUG14240 sp902797125	98.34	0.79	GCA_902797125.1	95	d__Bacteria;p__Bacillota_A;c__Clostridia;o__Oscillospirales;f__CAG-272;g__RUG14240;s__RUG14240 sp902797125	98.34	0.79	d__Bacteria;p__Bacillota_A;c__Clostridia;o__Oscillospirales;f__CAG-272;g__RUG14240;s__	taxonomic classification defined by topology and ANI	topological placement and ANI have congruent species assignments	GCA_017539425.1, s__RUG14240 sp017539425, 95.0, 77.94, 0.17; GCA_017455185.1, s__RUG14240 sp017455185, 95.0, 77.01, 0.09	64.41	11	N/A	N/A
Assembly_13_bin.4	Rumen Adlib	M. japonica	71.41	0.4	100	d__Bacteria;p__Bacillota_A;c__Clostridia;o__Christensenellales;f__Borkfalkiaceae;g__UBA4636;s__	N/A	N/A	N/A	N/A	N/A	N/A	N/A	N/A	N/A	N/A	d__Bacteria;p__Bacillota_A;c__Clostridia;o__Christensenellales;f__Borkfalkiaceae;g__UBA4636;s__	ANI	classification based on placement in class-level tree	GCA_017616695.1, s__UBA4636 sp017616695, 95.0, 78.67, 0.32; GCA_902767455.1, s__UBA4636 sp902767455, 95.0, 78.1, 0.28; GCA_900770945.1, s__UBA4636 sp900770945, 95.0, 77.33, 0.11; GCA_002405915.1, s__UBA4636 sp002405915, 95.0, 77.29, 0.13; GCA_934278995.1, s__UBA4636 sp900764595, 95.0, 77.14, 0.09; GCA_017478765.1, s__UBA4636 sp017478765, 95.0, 77.14, 0.18; GCA_945638575.1, s__UBA4636 sp945638575,…	66.95	11	0.946792	N/A
Assembly_13_bin.5	Rumen Adlib	M. japonica	87.06	0.42	50	d__Bacteria;p__Bacillota_A;c__Clostridia;o__Christensenellales;f__Borkfalkiaceae;g__UBA1259;s__UBA1259	GCA_002308755.1	95	d__Bacteria;p__Bacillota_A;c__Clostridia;o__Christensenellales;f__Borkfalkiaceae;g__UBA1259;s__UBA1259 sp002308755	96.02	0.82	GCA_002308755.1	95	d__Bacteria;p__Bacillota_A;c__Clostridia;o__Christensenellales;f__Borkfalkiaceae;g__UBA1259;s__UBA1259 sp002308755	96.02	0.82	d__Bacteria;p__Bacillota_A;c__Clostridia;o__Christensenellales;f__Borkfalkiaceae;g__UBA1259;s__	taxonomic classification defined by topology and ANI	topological placement and ANI have congruent species assignments	GCA_900320065.1, s__UBA1259 sp900320065, 95.0, 78.7, 0.32; GCA_905235765.1, s__UBA1259 sp905235765, 95.0, 78.32, 0.41; GCA_017615975.1, s__UBA1259 sp017615975, 95.0, 78.32, 0.35; GCA_017448355.1, s__UBA1259 sp017448355, 95.0, 78.16, 0.3; GCA_905235785.1, s__UBA1259 sp905235785, 95.0, 78.08, 0.33; GCA_017616925.1, s__UBA1259 sp017616925, 95.0, 77.8, 0.23; GCA_017612915.1, s__UBA1259 sp017612915, 9…	86.87	11	N/A	N/A
Assembly_13_bin.6	Rumen Adlib	M. japonica	80.11	3.57	25	d__Bacteria;p__Bacteroidota;c__Bacteroidia;o__Bacteroidales;f__UBA932;g__Cryptobacteroides;s__Cryptobacteroides	GCA_902795785.1	95	d__Bacteria;p__Bacteroidota;c__Bacteroidia;o__Bacteroidales;f__UBA932;g__Cryptobacteroides;s__Cryptobacteroides sp902795785	97.77	0.81	GCA_902795785.1	95	d__Bacteria;p__Bacteroidota;c__Bacteroidia;o__Bacteroidales;f__UBA932;g__Cryptobacteroides;s__Cryptobacteroides sp902795785	97.77	0.81	d__Bacteria;p__Bacteroidota;c__Bacteroidia;o__Bacteroidales;f__UBA932;g__Cryptobacteroides;s__	taxonomic classification defined by topology and ANI	topological placement and ANI have congruent species assignments	GCA_024689985.1, s__Cryptobacteroides sp024689985, 95.0, 82.61, 0.59; GCA_024398105.1, s__Cryptobacteroides sp024398105, 95.0, 78.23, 0.14; GCA_018066125.1, s__Cryptobacteroides sp018066125, 95.0, 78.09, 0.14; GCA_000435075.1, s__Cryptobacteroides sp000435075, 95.0, 78.08, 0.08; GCA_024402135.1, s__Cryptobacteroides sp024402135, 95.0, 77.72, 0.12; GCA_024401925.1, s__Cryptobacteroides sp024401925…	62.05	11	N/A	N/A
Assembly_13_bin.7	Rumen Adlib	M. japonica	74.41	7.78	31.58	d__Bacteria;p__Bacteroidota;c__Bacteroidia;o__Bacteroidales;f__UBA932;g__Cryptobacteroides;s__	N/A	N/A	N/A	N/A	N/A	GCA_902774145.1	95	d__Bacteria;p__Bacteroidota;c__Bacteroidia;o__Bacteroidales;f__UBA932;g__Cryptobacteroides;s__Cryptobacteroides sp902774145	86.16	0.61	d__Bacteria;p__Bacteroidota;c__Bacteroidia;o__Bacteroidales;f__UBA932;g__Cryptobacteroides;s__	taxonomic classification defined by topology and ANI	classification based on placement in class-level tree	GCA_016282145.1, s__Cryptobacteroides sp016282145, 95.0, 82.74, 0.57; GCA_017445015.1, s__Cryptobacteroides sp017445015, 95.0, 80.46, 0.5; GCA_902798975.1, s__Cryptobacteroides sp902798975, 95.0, 79.63, 0.13; GCA_017450585.1, s__Cryptobacteroides sp017450585, 95.0, 79.33, 0.09; GCA_017427385.1, s__Cryptobacteroides sp017427385, 95.0, 78.37, 0.1; GCA_016283985.1, s__Cryptobacteroides sp016283985, …	53.66	11	0.994755	Genome not assigned to closest species as it falls outside its pre-defined ANI radius
Assembly_13_bin.8	Rumen Adlib	M. japonica	79.22	1.12	0	d__Bacteria;p__Bacillota;c__Bacilli;o__RFN20;f__CAG-826;g__Enteromonas;s__Enteromonas	GCA_900316365.1	95	d__Bacteria;p__Bacillota;c__Bacilli;o__RFN20;f__CAG-826;g__Enteromonas;s__Enteromonas sp900316365	98.42	0.89	GCA_900316365.1	95	d__Bacteria;p__Bacillota;c__Bacilli;o__RFN20;f__CAG-826;g__Enteromonas;s__Enteromonas sp900316365	98.42	0.89	d__Bacteria;p__Bacillota;c__Bacilli;o__RFN20;f__CAG-826;g__Enteromonas;s__	taxonomic classification defined by topology and ANI	topological placement and ANI have congruent species assignments	GCA_017445245.1, s__Enteromonas sp017445245, 95.0, 77.88, 0.05; GCA_002472275.1, s__Enteromonas sp002472275, 95.0, 77.83, 0.09; GCA_902802365.1, s__Enteromonas sp902802365, 95.0, 77.59, 0.11; GCA_024409055.1, s__Enteromonas sp024409055, 95.0, 77.3, 0.09; GCA_900321535.1, s__Enteromonas sp900321535, 95.0, 77.28, 0.07; GCA_024687185.1, s__Enteromonas sp024687185, 95.0, 77.27, 0.07; GCA_017626815.1,…	73.25	11	N/A	N/A
Assembly_13_bin.9	Rumen Adlib	M. japonica	83.01	1.61	0	d__Archaea;p__Thermoplasmatota;c__Thermoplasmata;o__Methanomassiliicoccales;f__Methanomethylophilaceae;g__Methanarcanum;s__Methanarcanum	GCA_017455785.1	95	d__Archaea;p__Thermoplasmatota;c__Thermoplasmata;o__Methanomassiliicoccales;f__Methanomethylophilaceae;g__Methanarcanum;s__Methanarcanum sp017455785	97.23	0.68	GCA_017455785.1	95	d__Archaea;p__Thermoplasmatota;c__Thermoplasmata;o__Methanomassiliicoccales;f__Methanomethylophilaceae;g__Methanarcanum;s__Methanarcanum sp017455785	97.23	0.68	d__Archaea;p__Thermoplasmatota;c__Thermoplasmata;o__Methanomassiliicoccales;f__Methanomethylophilaceae;g__Methanarcanum;s__	taxonomic classification defined by topology and ANI	topological placement and ANI have congruent species assignments	GCA_006954405.1, s__Methanarcanum hacksteinii, 95.0, 78.32, 0.25	61.88	11	N/A	N/A
Assembly_14_bin.1	Fecal Adlib	M. japonica	74.92	3.36	18.18	d__Bacteria;p__Bacillota_A;c__Clostridia;o__Oscillospirales;f__Oscillospiraceae;g__Faecousia;s__	N/A	N/A	N/A	N/A	N/A	GCA_017646545.1	95	d__Bacteria;p__Bacillota_A;c__Clostridia;o__Oscillospirales;f__Oscillospiraceae;g__Faecousia;s__Faecousia sp017646545	80.4	0.42	d__Bacteria;p__Bacillota_A;c__Clostridia;o__Oscillospirales;f__Oscillospiraceae;g__Faecousia;s__	taxonomic classification defined by topology and ANI	classification based on placement in class-level tree	GCA_018712645.1, s__Faecousia faecavium, 95.0, 79.12, 0.16; GCA_017473225.1, s__Faecousia sp017473225, 95.0, 78.25, 0.12; GCA_015068155.1, s__Faecousia sp015068155, 95.0, 78.03, 0.22; GCA_017456645.1, s__Faecousia sp017456645, 95.0, 77.93, 0.13; GCA_015068125.1, s__Faecousia sp015068125, 95.0, 77.87, 0.17; GCA_015068305.1, s__Faecousia sp015068305, 95.0, 77.82, 0.19; GCA_015067545.1, s__Faecousia…	52.31	11	0.985634	N/A
Assembly_14_bin.10	Fecal Adlib	M. japonica	89.29	0.48	100	d__Bacteria;p__Bacteroidota;c__Bacteroidia;o__Bacteroidales;f__UBA932;g__Coprenecus;s__Coprenecus	GCA_900769885.1	95	d__Bacteria;p__Bacteroidota;c__Bacteroidia;o__Bacteroidales;f__UBA932;g__Coprenecus;s__Coprenecus sp900769885	97.52	0.88	GCA_900769885.1	95	d__Bacteria;p__Bacteroidota;c__Bacteroidia;o__Bacteroidales;f__UBA932;g__Coprenecus;s__Coprenecus sp900769885	97.52	0.88	d__Bacteria;p__Bacteroidota;c__Bacteroidia;o__Bacteroidales;f__UBA932;g__Coprenecus;s__	taxonomic classification defined by topology and ANI	topological placement and ANI have congruent species assignments	GCA_017501525.1, s__Coprenecus sp017501525, 95.0, 81.39, 0.5; GCA_018715745.1, s__Coprenecus stercoripullorum, 95.0, 78.24, 0.03; GCA_017630155.1, s__Coprenecus sp017630155, 95.0, 78.09, 0.13; GCA_017504965.1, s__Coprenecus sp017504965, 95.0, 77.91, 0.13; GCA_945787505.1, s__Coprenecus sp945787505, 95.0, 77.89, 0.13; GCA_944323785.1, s__Coprenecus sp944323785, 95.0, 77.79, 0.04; GCA_902388455.1, …	88.02	11	N/A	N/A
Assembly_14_bin.11	Fecal Adlib	M. japonica	71.72	1.75	100	d__Bacteria;p__Bacillota_A;c__Clostridia;o__Oscillospirales;f__CAG-272;g__Firm-07;s__	N/A	N/A	N/A	N/A	N/A	N/A	N/A	N/A	N/A	N/A	d__Bacteria;p__Bacillota_A;c__Clostridia;o__Oscillospirales;f__CAG-272;g__Firm-07;s__	taxonomic classification defined by topology and ANI	classification based on placement in class-level tree	GCA_015064005.1, s__Firm-07 sp015064005, 95.0, 79.85, 0.61; GCA_017462615.1, s__Firm-07 sp017462615, 95.0, 79.29, 0.61; GCA_017453325.1, s__Firm-07 sp017453325, 95.0, 78.03, 0.39; GCA_015063625.1, s__Firm-07 sp015063625, 95.0, 77.67, 0.37; GCA_015064125.1, s__Firm-07 sp015064125, 95.0, 77.59, 0.26; GCA_015065135.1, s__Firm-07 sp015065135, 95.0, 77.55, 0.3; GCA_017508425.1, s__Firm-07 sp017508425,…	59.98	11	0.966253	Genome not assigned to closest species as it falls outside its pre-defined ANI radius
Assembly_14_bin.12	Fecal Adlib	M. japonica	84.43	3.59	50	d__Bacteria;p__Bacillota_C;c__Negativicutes;o__Acidaminococcales;f__Acidaminococcaceae;g__JAHHUH01;s__	N/A	N/A	N/A	N/A	N/A	N/A	N/A	N/A	N/A	N/A	d__Bacteria;p__Bacillota_C;c__Negativicutes;o__Acidaminococcales;f__Acidaminococcaceae;g__JAHHUH01;s__	taxonomic classification defined by topology and ANI	classification based on placement in class-level tree	GCA_017623055.1, s__JAHHUH01 sp017623055, 95.0, 86.91, 0.87; GCA_017457085.1, s__JAHHUH01 sp017457085, 95.0, 86.57, 0.81; GCA_017452325.1, s__JAHHUH01 sp017452325, 95.0, 84.6, 0.76; GCA_017467905.1, s__JAHHUH01 sp017467905, 95.0, 84.11, 0.84; GCA_020024105.1, s__JAHHUH01 sp020024105, 95.0, 79.14, 0.26	84.69	11	0.965815	Genome not assigned to closest species as it falls outside its pre-defined ANI radius
Assembly_14_bin.13	Fecal Adlib	M. japonica	78.1	0.54	0	d__Bacteria;p__Bacteroidota;c__Bacteroidia;o__Bacteroidales;f__Paludibacteraceae;g__RGIG9379;s__RGIG9379	GCA_017632345.1	95	d__Bacteria;p__Bacteroidota;c__Bacteroidia;o__Bacteroidales;f__Paludibacteraceae;g__RGIG9379;s__RGIG9379 sp017632345	98.03	0.96	GCA_017632345.1	95	d__Bacteria;p__Bacteroidota;c__Bacteroidia;o__Bacteroidales;f__Paludibacteraceae;g__RGIG9379;s__RGIG9379 sp017632345	98.03	0.96	d__Bacteria;p__Bacteroidota;c__Bacteroidia;o__Bacteroidales;f__Paludibacteraceae;g__;s__	taxonomic classification defined by topology and ANI	topological placement and ANI have congruent species assignments	N/A	54.66	11	N/A	N/A
Assembly_14_bin.14	Fecal Adlib	M. japonica	89.49	0.72	50	d__Bacteria;p__Bacillota_A;c__Clostridia;o__Christensenellales;f__RUG350;g__RGIG2224;s__	N/A	N/A	N/A	N/A	N/A	GCA_017407285.1	95	d__Bacteria;p__Bacillota_A;c__Clostridia;o__Christensenellales;f__RUG350;g__RGIG2224;s__RGIG2224 sp017407285	77.77	0.22	d__Bacteria;p__Bacillota_A;c__Clostridia;o__Christensenellales;f__RUG350;g__RGIG2224;s__	taxonomic classification defined by topology and ANI	classification based on placement in class-level tree	N/A	86.28	11	0.896777	N/A
Assembly_14_bin.15	Fecal Adlib	M. japonica	86.18	1.34	50	d__Bacteria;p__Bacillota_A;c__Clostridia;o__Oscillospirales;f__Oscillospiraceae;g__Faecousia;s__	N/A	N/A	N/A	N/A	N/A	GCA_017632035.1	95	d__Bacteria;p__Bacillota_A;c__Clostridia;o__Oscillospirales;f__Oscillospiraceae;g__Faecousia;s__Faecousia sp017632035	78.54	0.34	d__Bacteria;p__Bacillota_A;c__Clostridia;o__Oscillospirales;f__Oscillospiraceae;g__Faecousia;s__	taxonomic classification defined by topology and ANI	classification based on placement in class-level tree	GCA_015068125.1, s__Faecousia sp015068125, 95.0, 78.51, 0.23; GCA_017456645.1, s__Faecousia sp017456645, 95.0, 78.49, 0.19; GCA_017435525.1, s__Faecousia sp017435525, 95.0, 78.38, 0.28; GCA_015068225.1, s__Faecousia sp015068225, 95.0, 78.37, 0.28; GCA_017437095.1, s__Faecousia sp017437095, 95.0, 78.36, 0.22; GCA_015068135.1, s__Faecousia sp015068135, 95.0, 78.28, 0.24; GCA_017398625.1, s__Faecous…	69.91	11	0.975456	N/A
Assembly_14_bin.16	Fecal Adlib	M. japonica	78.22	1.79	25	d__Bacteria;p__Bacillota_B;c__Peptococcia;o__Peptococcales;f__Peptococcaceae;g__UBA7185;s__UBA7185	GCA_017383785.1	95	d__Bacteria;p__Bacillota_B;c__Peptococcia;o__Peptococcales;f__Peptococcaceae;g__UBA7185;s__UBA7185 sp017383785	98.29	0.84	GCA_017383785.1	95	d__Bacteria;p__Bacillota_B;c__Peptococcia;o__Peptococcales;f__Peptococcaceae;g__UBA7185;s__UBA7185 sp017383785	98.29	0.84	d__Bacteria;p__Bacillota_B;c__Peptococcia;o__Peptococcales;f__Peptococcaceae;g__UBA7185;s__	taxonomic classification defined by topology and ANI	topological placement and ANI have congruent species assignments	GCA_017622155.1, s__UBA7185 sp017622155, 95.0, 83.65, 0.66; GCA_017387265.1, s__UBA7185 sp017387265, 95.0, 80.33, 0.38; GCA_017399005.1, s__UBA7185 sp017399005, 95.0, 79.81, 0.46; GCA_900756555.1, s__UBA7185 sp900756555, 95.0, 79.05, 0.28; GCA_900556545.1, s__UBA7185 sp900556545, 95.0, 79.04, 0.2; GCA_017547685.1, s__UBA7185 sp017547685, 95.0, 79.04, 0.42; GCA_944391625.1, s__UBA7185 sp944391625,…	81.19	11	N/A	N/A
Assembly_14_bin.17	Fecal Adlib	M. japonica	79.97	6.03	50	d__Bacteria;p__Bacteroidota;c__Bacteroidia;o__Bacteroidales;f__Bacteroidaceae;g__HGM04593;s__HGM04593	GCA_904501775.1	95	d__Bacteria;p__Bacteroidota;c__Bacteroidia;o__Bacteroidales;f__Bacteroidaceae;g__HGM04593;s__HGM04593 sp904501775	98.88	0.86	GCA_904501775.1	95	d__Bacteria;p__Bacteroidota;c__Bacteroidia;o__Bacteroidales;f__Bacteroidaceae;g__HGM04593;s__HGM04593 sp904501775	98.88	0.86	d__Bacteria;p__Bacteroidota;c__Bacteroidia;o__Bacteroidales;f__Bacteroidaceae;g__HGM04593;s__	taxonomic classification defined by topology and ANI	topological placement and ANI have congruent species assignments	GCA_017507105.1, s__HGM04593 sp017507105, 95.0, 80.11, 0.52; GCA_017546635.1, s__HGM04593 sp017546635, 95.0, 78.97, 0.42; GCA_017554605.1, s__HGM04593 sp017554605, 95.0, 78.57, 0.45; GCA_017647725.1, s__HGM04593 sp017647725, 95.0, 78.48, 0.37; GCA_017938245.1, s__HGM04593 sp017938245, 95.0, 78.34, 0.4; GCA_017631585.1, s__HGM04593 sp017631585, 95.0, 78.31, 0.25; GCA_017398805.1, s__HGM04593 sp017…	71.82	11	N/A	N/A
Assembly_14_bin.18	Fecal Adlib	M. japonica	96.51	0.18	0	d__Bacteria;p__Bacteroidota;c__Bacteroidia;o__Bacteroidales;f__Paludibacteraceae;g__RGIG9608;s__RGIG9608	GCA_017652785.1	95	d__Bacteria;p__Bacteroidota;c__Bacteroidia;o__Bacteroidales;f__Paludibacteraceae;g__RGIG9608;s__RGIG9608 sp017652785	99.09	0.91	GCA_017652785.1	95	d__Bacteria;p__Bacteroidota;c__Bacteroidia;o__Bacteroidales;f__Paludibacteraceae;g__RGIG9608;s__RGIG9608 sp017652785	99.09	0.91	d__Bacteria;p__Bacteroidota;c__Bacteroidia;o__Bacteroidales;f__Paludibacteraceae;g__RGIG9608;s__	taxonomic classification defined by topology and ANI	topological placement and ANI have congruent species assignments	GCA_017648235.1, s__RGIG9608 sp017648235, 95.0, 82.4, 0.68; GCA_017547145.1, s__RGIG9608 sp017547145, 95.0, 80.16, 0.24; GCA_017456885.1, s__RGIG9608 sp017456885, 95.0, 78.04, 0.18	94.04	11	N/A	N/A
Assembly_14_bin.19	Fecal Adlib	M. japonica	82.76	0	0	d__Bacteria;p__Bacteroidota;c__Bacteroidia;o__Bacteroidales;f__Bacteroidaceae;g__UBA4372;s__UBA4372	GCA_017631315.1	95	d__Bacteria;p__Bacteroidota;c__Bacteroidia;o__Bacteroidales;f__Bacteroidaceae;g__UBA4372;s__UBA4372 sp017631315	97.66	0.91	GCA_017631315.1	95	d__Bacteria;p__Bacteroidota;c__Bacteroidia;o__Bacteroidales;f__Bacteroidaceae;g__UBA4372;s__UBA4372 sp017631315	97.66	0.91	d__Bacteria;p__Bacteroidota;c__Bacteroidia;o__Bacteroidales;f__Bacteroidaceae;g__UBA4372;s__	taxonomic classification defined by topology and ANI	topological placement and ANI have congruent species assignments	GCA_017461345.1, s__UBA4372 sp017461345, 95.0, 92.76, 0.76; GCA_902770725.1, s__UBA4372 sp902770725, 95.0, 79.64, 0.38; GCA_900320565.1, s__UBA4372 sp900320565, 95.0, 79.22, 0.41; GCA_017466325.1, s__UBA4372 sp017466325, 95.0, 79.01, 0.12; GCA_017469525.1, s__UBA4372 sp017469525, 95.0, 78.86, 0.41; GCA_017645655.1, s__UBA4372 sp017645655, 95.0, 78.76, 0.38; GCA_017428785.1, s__UBA4372 sp017428785…	71.82	11	N/A	N/A
Assembly_14_bin.2	Fecal Adlib	M. japonica	74.15	2.54	50	d__Bacteria;p__Bacteroidota;c__Bacteroidia;o__Bacteroidales;f__UBA932;g__Cryptobacteroides;s__Cryptobacteroides	GCA_904501835.1	95	d__Bacteria;p__Bacteroidota;c__Bacteroidia;o__Bacteroidales;f__UBA932;g__Cryptobacteroides;s__Cryptobacteroides sp904501835	96.37	0.79	GCA_904501835.1	95	d__Bacteria;p__Bacteroidota;c__Bacteroidia;o__Bacteroidales;f__UBA932;g__Cryptobacteroides;s__Cryptobacteroides sp904501835	96.37	0.79	d__Bacteria;p__Bacteroidota;c__Bacteroidia;o__Bacteroidales;f__UBA932;g__Cryptobacteroides;s__	taxonomic classification defined by topology and ANI	topological placement and ANI have congruent species assignments	GCA_900545245.1, s__Cryptobacteroides sp900545245, 95.0, 78.4, 0.04; GCA_015060255.1, s__Cryptobacteroides sp015060255, 95.0, 78.2, 0.04; GCA_944326305.1, s__Cryptobacteroides sp944326305, 95.0, 78.08, 0.03; GCA_015060455.1, s__Cryptobacteroides sp015060455, 95.0, 77.86, 0.05; GCA_020026355.1, s__Cryptobacteroides sp020026355, 95.0, 77.58, 0.06; GCA_944323295.1, s__Cryptobacteroides sp944323295, …	55.39	11	N/A	N/A
Assembly_14_bin.20	Fecal Adlib	M. japonica	99.46	1.08	0	d__Bacteria;p__Bacteroidota;c__Bacteroidia;o__Bacteroidales;f__Paludibacteraceae;g__UBA1181;s__UBA1181	GCA_900769555.1	95	d__Bacteria;p__Bacteroidota;c__Bacteroidia;o__Bacteroidales;f__Paludibacteraceae;g__UBA1181;s__UBA1181 sp900769555	98.08	0.84	GCA_900769555.1	95	d__Bacteria;p__Bacteroidota;c__Bacteroidia;o__Bacteroidales;f__Paludibacteraceae;g__UBA1181;s__UBA1181 sp900769555	98.08	0.84	d__Bacteria;p__Bacteroidota;c__Bacteroidia;o__Bacteroidales;f__Paludibacteraceae;g__UBA1181;s__	taxonomic classification defined by topology and ANI	topological placement and ANI have congruent species assignments	GCA_017630395.1, s__UBA1181 sp017630395, 95.0, 86.56, 0.61; GCA_015061185.1, s__UBA1181 sp015061185, 95.0, 84.85, 0.61; GCA_902784425.1, s__UBA1181 sp902784425, 95.0, 78.1, 0.09; GCA_024401555.1, s__UBA1181 sp024401555, 95.0, 77.66, 0.05; GCA_017962085.1, s__UBA1181 sp017962085, 95.0, 77.62, 0.05; GCA_017551675.1, s__UBA1181 sp017551675, 95.0, 77.59, 0.11; GCA_017430235.1, s__UBA1181 sp017430235,…	97.95	11	N/A	N/A
Assembly_14_bin.21	Fecal Adlib	M. japonica	90.24	1.1	0	d__Bacteria;p__Pseudomonadota;c__Gammaproteobacteria;o__Burkholderiales;f__Burkholderiaceae_A;g__Aphodousia;s__Aphodousia	GCA_017383055.1	95	d__Bacteria;p__Pseudomonadota;c__Gammaproteobacteria;o__Burkholderiales;f__Burkholderiaceae_A;g__Aphodousia;s__Aphodousia sp017383055	97.96	0.76	GCA_017383055.1	95	d__Bacteria;p__Pseudomonadota;c__Gammaproteobacteria;o__Burkholderiales;f__Burkholderiaceae_A;g__Aphodousia;s__Aphodousia sp017383055	97.96	0.76	d__Bacteria;p__Pseudomonadota;c__Gammaproteobacteria;o__Burkholderiales;f__Burkholderiaceae_A;g__Aphodousia;s__	taxonomic classification defined by topology and ANI	topological placement and ANI have congruent species assignments	GCA_017646335.1, s__Aphodousia sp017646335, 95.0, 86.6, 0.82; GCA_905206345.1, s__Aphodousia sp905206345, 95.0, 80.09, 0.38; GCA_900554675.1, s__Aphodousia sp900554675, 95.0, 80.0, 0.25; GCA_019418235.1, s__Aphodousia sp019418235, 95.0, 79.75, 0.41; GCF_023336895.1, s__Aphodousia secunda_B, 95.0, 79.68, 0.24; GCA_902388655.1, s__Aphodousia sp902388655, 95.0, 79.57, 0.23; GCA_944390675.1, s__Aphod…	86.75	11	N/A	N/A
Assembly_14_bin.22	Fecal Adlib	M. japonica	98.81	0.47	0	d__Bacteria;p__Bacteroidota;c__Bacteroidia;o__Bacteroidales;f__Bacteroidaceae;g__Bacteroides;s__Bacteroides	GCF_000210075.1	95	d__Bacteria;p__Bacteroidota;c__Bacteroidia;o__Bacteroidales;f__Bacteroidaceae;g__Bacteroides;s__Bacteroides xylanisolvens	97.34	0.8	GCF_000210075.1	95	d__Bacteria;p__Bacteroidota;c__Bacteroidia;o__Bacteroidales;f__Bacteroidaceae;g__Bacteroides;s__Bacteroides xylanisolvens	97.34	0.8	d__Bacteria;p__Bacteroidota;c__Bacteroidia;o__Bacteroidales;f__Bacteroidaceae;g__Bacteroides;s__	taxonomic classification defined by topology and ANI	topological placement and ANI have congruent species assignments	GCF_009193295.2, s__Bacteroides luhongzhouii, 95.0, 94.08, 0.67; GCF_001314995.1, s__Bacteroides ovatus, 95.0, 93.27, 0.73; GCF_001688725.2, s__Bacteroides caecimuris, 95.0, 92.57, 0.6; GCA_019412865.1, s__Bacteroides sp019412865, 95.0, 91.32, 0.57; GCF_014334015.1, s__Bacteroides intestinigallinarum, 95.0, 90.45, 0.71; GCA_902362375.1, s__Bacteroides sp902362375, 95.0, 90.1, 0.68; GCA_900755095.…	98.17	11	N/A	N/A
Assembly_14_bin.23	Fecal Adlib	M. japonica	77.95	4.7	15.79	d__Bacteria;p__Bacillota_A;c__Clostridia;o__Oscillospirales;f__Acutalibacteraceae;g__Fimenecus;s__	N/A	N/A	N/A	N/A	N/A	N/A	N/A	N/A	N/A	N/A	d__Bacteria;p__Bacillota_A;c__Clostridia;o__Oscillospirales;f__Acutalibacteraceae;g__Fimenecus;s__	taxonomic classification defined by topology and ANI	classification based on placement in class-level tree	GCA_017399405.1, s__Fimenecus sp017399405, 95.0, 80.73, 0.56; GCA_017503135.1, s__Fimenecus sp017503135, 95.0, 79.94, 0.44; GCA_017546665.1, s__Fimenecus sp017546665, 95.0, 79.91, 0.42; GCA_017631955.1, s__Fimenecus sp017631955, 95.0, 79.78, 0.47; GCA_017624735.1, s__Fimenecus sp017624735, 95.0, 79.44, 0.47; GCA_017399175.1, s__Fimenecus sp017399175, 95.0, 79.34, 0.46; GCA_017466205.1, s__Fimenec…	64.29	11	0.948589	Genome not assigned to closest species as it falls outside its pre-defined ANI radius
Assembly_14_bin.24	Fecal Adlib	M. japonica	94.74	0.69	50	d__Bacteria;p__Bacillota_A;c__Clostridia;o__Oscillospirales;f__;g__;s__	N/A	N/A	N/A	N/A	N/A	N/A	N/A	N/A	N/A	N/A	d__Bacteria;p__Bacillota_A;c__Clostridia;o__Oscillospirales;f__;g__;s__	taxonomic novelty determined using RED	classification based on placement in class-level tree	N/A	76.43	11	0.734791	N/A
Assembly_14_bin.3	Fecal Adlib	M. japonica	85.98	1.6	60	d__Bacteria;p__Bacteroidota;c__Bacteroidia;o__Bacteroidales;f__Rikenellaceae;g__Alistipes;s__	N/A	N/A	N/A	N/A	N/A	N/A	N/A	N/A	N/A	N/A	d__Bacteria;p__Bacteroidota;c__Bacteroidia;o__Bacteroidales;f__Rikenellaceae;g__Alistipes;s__	taxonomic classification defined by topology and ANI	classification based on placement in class-level tree	GCA_017465575.1, s__Alistipes sp017465575, 95.0, 80.01, 0.59; GCA_017628735.1, s__Alistipes sp017628735, 95.0, 79.87, 0.56; GCA_015060115.1, s__Alistipes sp015060115, 95.0, 79.75, 0.59; GCA_900768015.1, s__Alistipes sp900768015, 95.0, 79.57, 0.55; GCA_017503575.1, s__Alistipes sp017503575, 95.0, 79.56, 0.54; GCA_015059955.1, s__Alistipes sp015059955, 95.0, 79.56, 0.61; GCA_017621455.1, s__Alistip…	58.43	11	0.986128	Genome not assigned to closest species as it falls outside its pre-defined ANI radius
Assembly_14_bin.4	Fecal Adlib	M. japonica	75.26	1.69	66.67	d__Bacteria;p__Verrucomicrobiota;c__Kiritimatiellia;o__RFP12;f__UBA1067;g__UBA1067;s__UBA1067	GCA_017629735.1	95	d__Bacteria;p__Verrucomicrobiota;c__Kiritimatiellia;o__RFP12;f__UBA1067;g__UBA1067;s__UBA1067 sp017629735	98.25	0.81	GCA_017629735.1	95	d__Bacteria;p__Verrucomicrobiota;c__Kiritimatiellia;o__RFP12;f__UBA1067;g__UBA1067;s__UBA1067 sp017629735	98.25	0.81	d__Bacteria;p__Verrucomicrobiota;c__Kiritimatiellia;o__RFP12;f__UBA1067;g__UBA1067;s__	taxonomic classification defined by topology and ANI	topological placement and ANI have congruent species assignments	GCA_902764415.1, s__UBA1067 sp002351765, 95.0, 78.71, 0.16; GCA_902770045.1, s__UBA1067 sp902770045, 95.0, 78.21, 0.12; GCA_902800055.1, s__UBA1067 sp902800055, 95.0, 78.19, 0.16; GCA_018384485.1, s__UBA1067 sp018384485, 95.0, 78.02, 0.37; GCA_902761275.1, s__UBA1067 sp902761275, 95.0, 78.02, 0.16; GCA_017628165.1, s__UBA1067 sp017628165, 95.0, 77.6, 0.11; GCA_017629455.1, s__UBA1067 sp017629455,…	54.8	11	N/A	N/A
Assembly_14_bin.5	Fecal Adlib	M. japonica	89.86	1.17	75	d__Bacteria;p__Bacillota_A;c__Clostridia;o__Oscillospirales;f__CAG-272;g__Firm-07;s__	N/A	N/A	N/A	N/A	N/A	GCA_015064125.1	95	d__Bacteria;p__Bacillota_A;c__Clostridia;o__Oscillospirales;f__CAG-272;g__Firm-07;s__Firm-07 sp015064125	89.39	0.8	d__Bacteria;p__Bacillota_A;c__Clostridia;o__Oscillospirales;f__CAG-272;g__Firm-07;s__	taxonomic classification defined by topology and ANI	classification based on placement in class-level tree	GCA_015063895.1, s__Firm-07 sp015063895, 95.0, 85.66, 0.86; GCA_017453325.1, s__Firm-07 sp017453325, 95.0, 80.32, 0.56; GCA_017505785.1, s__Firm-07 sp017505785, 95.0, 79.11, 0.45; GCA_015064185.1, s__Firm-07 sp015064185, 95.0, 78.93, 0.44; GCA_017508425.1, s__Firm-07 sp017508425, 95.0, 78.91, 0.39; GCA_017396225.1, s__Firm-07 sp017396225, 95.0, 78.61, 0.4; GCA_017502975.1, s__Firm-07 sp017502975,…	70.53	11	0.995924	Genome not assigned to closest species as it falls outside its pre-defined ANI radius
Assembly_14_bin.6	Fecal Adlib	M. japonica	90.6	0	0	d__Bacteria;p__Bacillota_A;c__Clostridia;o__Oscillospirales;f__Acutalibacteraceae;g__UBA737;s__	N/A	N/A	N/A	N/A	N/A	N/A	N/A	N/A	N/A	N/A	d__Bacteria;p__Bacillota_A;c__Clostridia;o__Oscillospirales;f__Acutalibacteraceae;g__UBA737;s__	ANI	classification based on placement in class-level tree	GCA_017516965.1, s__UBA737 sp017516965, 95.0, 78.38, 0.32; GCA_017513195.1, s__UBA737 sp017513195, 95.0, 78.22, 0.26; GCA_905211675.1, s__UBA737 sp905211675, 95.0, 78.03, 0.26; GCA_017466905.1, s__UBA737 sp017466905, 95.0, 77.97, 0.31; GCA_015066515.1, s__UBA737 sp015066515, 95.0, 77.97, 0.25; GCA_017442225.1, s__UBA737 sp017442225, 95.0, 77.88, 0.3; GCA_017437005.1, s__UBA737 sp017437005, 95.0, …	93.03	11	0.938677	N/A
Assembly_14_bin.7	Fecal Adlib	M. japonica	78.59	1.52	24.14	d__Bacteria;p__Pseudomonadota;c__Gammaproteobacteria;o__Enterobacterales;f__Enterobacteriaceae;g__Escherichia;s__Escherichia	GCF_003697165.2	95	d__Bacteria;p__Pseudomonadota;c__Gammaproteobacteria;o__Enterobacterales;f__Enterobacteriaceae;g__Escherichia;s__Escherichia coli	96.35	0.9	N/A	N/A	N/A	N/A	N/A	d__Bacteria;p__Pseudomonadota;c__Gammaproteobacteria;o__Enterobacterales;f__Enterobacteriaceae;g__Escherichia;s__	ANI	topological placement and ANI have incongruent species assignments	GCF_003697165.2, s__Escherichia coli, 95.0, 96.35, 0.9; GCF_002965065.1, s__Escherichia sp002965065, 95.0, 94.13, 0.78; GCF_004211955.1, s__Escherichia sp004211955, 95.0, 93.12, 0.82; GCA_021307345.1, s__Escherichia ruysiae, 95.0, 92.81, 0.82; GCF_005843885.1, s__Escherichia sp005843885, 95.0, 92.64, 0.85; GCF_011881725.1, s__Escherichia coli_E, 95.0, 92.31, 0.8; GCF_014836715.1, s__Escherichia w…	60.75	11	N/A	N/A
Assembly_14_bin.8	Fecal Adlib	M. japonica	82.89	0	0	d__Bacteria;p__Bacteroidota;c__Bacteroidia;o__Bacteroidales;f__Paludibacteraceae;g__RGIG9608;s__RGIG9608	GCA_017547145.1	95	d__Bacteria;p__Bacteroidota;c__Bacteroidia;o__Bacteroidales;f__Paludibacteraceae;g__RGIG9608;s__RGIG9608 sp017547145	97.22	0.98	GCA_017547145.1	95	d__Bacteria;p__Bacteroidota;c__Bacteroidia;o__Bacteroidales;f__Paludibacteraceae;g__RGIG9608;s__RGIG9608 sp017547145	97.22	0.98	d__Bacteria;p__Bacteroidota;c__Bacteroidia;o__Bacteroidales;f__Paludibacteraceae;g__RGIG9608;s__	taxonomic classification defined by topology and ANI	topological placement and ANI have congruent species assignments	GCA_017648235.1, s__RGIG9608 sp017648235, 95.0, 81.91, 0.23; GCA_017652785.1, s__RGIG9608 sp017652785, 95.0, 80.31, 0.2; GCA_017456885.1, s__RGIG9608 sp017456885, 95.0, 78.84, 0.44	79.21	11	N/A	N/A
Assembly_14_bin.9	Fecal Adlib	M. japonica	93.73	0	0	d__Bacteria;p__Fibrobacterota;c__Fibrobacteria;o__Fibrobacterales;f__Fibrobacteraceae;g__UBA1765;s__UBA1765	GCA_017631885.1	95	d__Bacteria;p__Fibrobacterota;c__Fibrobacteria;o__Fibrobacterales;f__Fibrobacteraceae;g__UBA1765;s__UBA1765 sp017631885	97.07	0.92	GCA_017631885.1	95	d__Bacteria;p__Fibrobacterota;c__Fibrobacteria;o__Fibrobacterales;f__Fibrobacteraceae;g__UBA1765;s__UBA1765 sp017631885	97.07	0.92	d__Bacteria;p__Fibrobacterota;c__Fibrobacteria;o__Fibrobacterales;f__Fibrobacteraceae;g__UBA1765;s__	taxonomic classification defined by topology and ANI	topological placement and ANI have congruent species assignments	GCA_017625775.1, s__UBA1765 sp017625775, 95.0, 83.48, 0.5; GCA_002314675.1, s__UBA1765 sp002314675, 95.0, 76.19, 0.07	81.53	11	N/A	N/A
Assembly_15_bin.1	Fecal Silage	M. japonica	83.68	2.7	0	d__Bacteria;p__Bacillota_A;c__Clostridia;o__Lachnospirales;f__Lachnospiraceae;g__CAG-791;s__CAG-791	GCF_900101015.1	95	d__Bacteria;p__Bacillota_A;c__Clostridia;o__Lachnospirales;f__Lachnospiraceae;g__CAG-791;s__CAG-791 sp900101015	98.41	0.95	GCF_900101015.1	95	d__Bacteria;p__Bacillota_A;c__Clostridia;o__Lachnospirales;f__Lachnospiraceae;g__CAG-791;s__CAG-791 sp900101015	98.41	0.95	d__Bacteria;p__Bacillota_A;c__Clostridia;o__Lachnospirales;f__Lachnospiraceae;g__CAG-791;s__	taxonomic classification defined by topology and ANI	topological placement and ANI have congruent species assignments	GCA_902780385.1, s__CAG-791 sp902780385, 95.0, 79.62, 0.38; GCA_902781215.1, s__CAG-791 sp902781215, 95.0, 79.48, 0.37; GCA_017513005.1, s__CAG-791 sp017513005, 95.0, 79.34, 0.35; GCA_902777355.1, s__CAG-791 sp902777355, 95.0, 79.27, 0.33; GCA_002390025.1, s__CAG-791 sp002390025, 95.0, 79.09, 0.35; GCA_900318375.1, s__CAG-791 sp900318375, 95.0, 78.93, 0.36; GCA_900321785.1, s__CAG-791 sp900321785…	72.25	11	N/A	N/A
Assembly_15_bin.10	Fecal Silage	M. japonica	84.11	0.06	0	d__Bacteria;p__Bacillota_A;c__Clostridia;o__Christensenellales;f__Pumilibacteraceae;g__UBA10677;s__UBA10677	GCA_017623435.1	95	d__Bacteria;p__Bacillota_A;c__Clostridia;o__Christensenellales;f__Pumilibacteraceae;g__UBA10677;s__UBA10677 sp017623435	97.23	0.93	GCA_017623435.1	95	d__Bacteria;p__Bacillota_A;c__Clostridia;o__Christensenellales;f__Pumilibacteraceae;g__UBA10677;s__UBA10677 sp017623435	97.23	0.93	d__Bacteria;p__Bacillota_A;c__Clostridia;o__Christensenellales;f__Pumilibacteraceae;g__UBA10677;s__	taxonomic classification defined by topology and ANI	topological placement and ANI have congruent species assignments	GCA_003533505.1, s__UBA10677 sp003533505, 95.0, 77.52, 0.06; GCA_900762945.1, s__UBA10677 sp900762945, 95.0, 77.27, 0.08; GCA_900543755.1, s__UBA10677 sp900543755, 95.0, 77.04, 0.08; GCA_944363615.1, s__UBA10677 sp944363615, 95.0, 77.01, 0.07; GCA_900760475.1, s__UBA10677 sp900760475, 95.0, 76.96, 0.08; GCA_934270565.1, s__UBA10677 sp934270565, 95.0, 76.93, 0.1; GCA_934277845.1, s__UBA10677 sp934…	74.36	11	N/A	N/A
Assembly_15_bin.12	Fecal Silage	M. japonica	76.84	5.59	34.78	d__Bacteria;p__Bacillota_B;c__Peptococcia;o__Peptococcales;f__Peptococcaceae;g__UBA7185;s__UBA7185	GCA_017383785.1	95	d__Bacteria;p__Bacillota_B;c__Peptococcia;o__Peptococcales;f__Peptococcaceae;g__UBA7185;s__UBA7185 sp017383785	97.98	0.72	GCA_017383785.1	95	d__Bacteria;p__Bacillota_B;c__Peptococcia;o__Peptococcales;f__Peptococcaceae;g__UBA7185;s__UBA7185 sp017383785	97.98	0.72	d__Bacteria;p__Bacillota_B;c__Peptococcia;o__Peptococcales;f__Peptococcaceae;g__UBA7185;s__	taxonomic classification defined by topology and ANI	topological placement and ANI have congruent species assignments	GCA_017622155.1, s__UBA7185 sp017622155, 95.0, 83.62, 0.56; GCA_017387265.1, s__UBA7185 sp017387265, 95.0, 80.42, 0.3; GCA_017399005.1, s__UBA7185 sp017399005, 95.0, 79.98, 0.47; GCA_017547685.1, s__UBA7185 sp017547685, 95.0, 79.12, 0.4; GCA_900556545.1, s__UBA7185 sp900556545, 95.0, 78.9, 0.18; GCA_900756555.1, s__UBA7185 sp900756555, 95.0, 78.88, 0.31; GCA_944391625.1, s__UBA7185 sp944391625, 9…	82.66	11	N/A	N/A
Assembly_15_bin.13	Fecal Silage	M. japonica	83.1	2.56	66.67	d__Bacteria;p__Cyanobacteriota;c__Vampirovibrionia;o__Gastranaerophilales;f__Gastranaerophilaceae;g__Gastranaerophilus;s__Gastranaerophilus	GCA_001899335.1	95	d__Bacteria;p__Cyanobacteriota;c__Vampirovibrionia;o__Gastranaerophilales;f__Gastranaerophilaceae;g__Gastranaerophilus;s__Gastranaerophilus phascolarctosicola	98.44	0.97	GCA_001899335.1	95	d__Bacteria;p__Cyanobacteriota;c__Vampirovibrionia;o__Gastranaerophilales;f__Gastranaerophilaceae;g__Gastranaerophilus;s__Gastranaerophilus phascolarctosicola	98.44	0.97	d__Bacteria;p__Cyanobacteriota;c__Vampirovibrionia;o__Gastranaerophilales;f__Gastranaerophilaceae;g__Gastranaerophilus;s__	taxonomic classification defined by topology and ANI	topological placement and ANI have congruent species assignments	GCA_023662905.1, s__Gastranaerophilus sp023662905, 95.0, 82.37, 0.72; GCA_944325835.1, s__Gastranaerophilus sp944325835, 95.0, 81.61, 0.79; GCA_944323035.1, s__Gastranaerophilus sp944323035, 95.0, 81.31, 0.77; GCA_017652265.1, s__Gastranaerophilus sp017652265, 95.0, 77.53, 0.21	87.67	11	N/A	N/A
Assembly_15_bin.14	Fecal Silage	M. japonica	75	1.64	25	d__Bacteria;p__Bacteroidota;c__Bacteroidia;o__Bacteroidales;f__Bacteroidaceae;g__UBA1179;s__	N/A	N/A	N/A	N/A	N/A	GCA_017647575.1	95	d__Bacteria;p__Bacteroidota;c__Bacteroidia;o__Bacteroidales;f__Bacteroidaceae;g__UBA1179;s__UBA1179 sp017647575	94.05	0.75	d__Bacteria;p__Bacteroidota;c__Bacteroidia;o__Bacteroidales;f__Bacteroidaceae;g__UBA1179;s__	taxonomic classification defined by topology and ANI	classification based on placement in class-level tree	GCA_017556585.1, s__UBA1179 sp017556585, 95.0, 86.09, 0.84; GCA_024398785.1, s__UBA1179 sp024398785, 95.0, 76.97, 0.07; GCA_002309915.1, s__UBA1179 sp002309915, 95.0, 76.9, 0.06; GCA_902779875.1, s__UBA1179 sp902779875, 95.0, 76.78, 0.08; GCA_017557635.1, s__UBA1179 sp017557635, 95.0, 76.76, 0.1; GCA_024398535.1, s__UBA1179 sp024398535, 95.0, 76.73, 0.08; GCA_017633615.1, s__UBA1179 sp017633615, …	66.36	11	0.992521	Genome not assigned to closest species as it falls outside its pre-defined ANI radius
Assembly_15_bin.2	Fecal Silage	M. japonica	84.15	2.38	100	d__Bacteria;p__Bacteroidota;c__Bacteroidia;o__Bacteroidales;f__UBA932;g__Coprenecus;s__Coprenecus	GCA_900769885.1	95	d__Bacteria;p__Bacteroidota;c__Bacteroidia;o__Bacteroidales;f__UBA932;g__Coprenecus;s__Coprenecus sp900769885	97.73	0.89	GCA_900769885.1	95	d__Bacteria;p__Bacteroidota;c__Bacteroidia;o__Bacteroidales;f__UBA932;g__Coprenecus;s__Coprenecus sp900769885	97.73	0.89	d__Bacteria;p__Bacteroidota;c__Bacteroidia;o__Bacteroidales;f__UBA932;g__Coprenecus;s__	taxonomic classification defined by topology and ANI	topological placement and ANI have congruent species assignments	GCA_017501525.1, s__Coprenecus sp017501525, 95.0, 81.13, 0.54; GCA_017504965.1, s__Coprenecus sp017504965, 95.0, 77.65, 0.12; GCA_017630155.1, s__Coprenecus sp017630155, 95.0, 77.63, 0.13; GCA_017546125.1, s__Coprenecus sp017546125, 95.0, 77.6, 0.14; GCA_945787505.1, s__Coprenecus sp945787505, 95.0, 77.49, 0.12; GCA_019116865.1, s__Coprenecus stercoravium, 95.0, 77.47, 0.05; GCA_900771335.1, s__C…	69.43	11	N/A	N/A
Assembly_15_bin.3	Fecal Silage	M. japonica	73.84	4.04	83.33	d__Bacteria;p__Pseudomonadota;c__Alphaproteobacteria;o__Rs-D84;f__Rs-D84;g__Enterousia;s__	N/A	N/A	N/A	N/A	N/A	N/A	N/A	N/A	N/A	N/A	d__Bacteria;p__Pseudomonadota;c__Alphaproteobacteria;o__Rs-D84;f__Rs-D84;g__Enterousia;s__	taxonomic classification defined by topology and ANI	classification based on placement in class-level tree	GCA_017631895.1, s__Enterousia sp017631895, 95.0, 79.22, 0.47; GCA_017466525.1, s__Enterousia sp017466525, 95.0, 79.13, 0.53; GCA_017522445.1, s__Enterousia sp017522445, 95.0, 79.12, 0.43; GCA_904502245.1, s__Enterousia sp904502245, 95.0, 79.08, 0.47; GCA_017425725.1, s__Enterousia sp017425725, 95.0, 79.03, 0.38; GCA_904502095.1, s__Enterousia sp904502095, 95.0, 78.74, 0.41; GCA_017502865.1, s__E…	57.1	11	0.961013	Genome not assigned to closest species as it falls outside its pre-defined ANI radius
Assembly_15_bin.5	Fecal Silage	M. japonica	91.52	1.53	75	d__Bacteria;p__Bacillota_A;c__Clostridia;o__Oscillospirales;f__CAG-272;g__UMGS1865;s__	N/A	N/A	N/A	N/A	N/A	N/A	N/A	N/A	N/A	N/A	d__Bacteria;p__Bacillota_A;c__Clostridia;o__Oscillospirales;f__CAG-272;g__UMGS1865;s__	ANI	classification based on placement in class-level tree	GCA_905201895.1, s__UMGS1865 sp905201895, 95.0, 77.56, 0.2; GCA_900769475.1, s__UMGS1865 sp900769475, 95.0, 77.56, 0.19; GCA_017451915.1, s__UMGS1865 sp017451915, 95.0, 77.55, 0.16; GCA_017453305.1, s__UMGS1865 sp017453305, 95.0, 77.33, 0.18; GCA_017501225.1, s__UMGS1865 sp017501225, 95.0, 77.32, 0.18; GCA_015064155.1, s__UMGS1865 sp015064155, 95.0, 77.28, 0.16; GCA_015064315.1, s__UMGS1865 sp015…	78.21	11	0.934703	N/A
Assembly_15_bin.6	Fecal Silage	M. japonica	97.8	1.1	100	d__Bacteria;p__Fibrobacterota;c__Fibrobacteria;o__Fibrobacterales;f__Fibrobacteraceae;g__UBA1765;s__UBA1765	GCA_017631885.1	95	d__Bacteria;p__Fibrobacterota;c__Fibrobacteria;o__Fibrobacterales;f__Fibrobacteraceae;g__UBA1765;s__UBA1765 sp017631885	96.94	0.89	GCA_017631885.1	95	d__Bacteria;p__Fibrobacterota;c__Fibrobacteria;o__Fibrobacterales;f__Fibrobacteraceae;g__UBA1765;s__UBA1765 sp017631885	96.94	0.89	d__Bacteria;p__Fibrobacterota;c__Fibrobacteria;o__Fibrobacterales;f__Fibrobacteraceae;g__UBA1765;s__	taxonomic classification defined by topology and ANI	topological placement and ANI have congruent species assignments	GCA_017625775.1, s__UBA1765 sp017625775, 95.0, 83.8, 0.55; GCA_002314675.1, s__UBA1765 sp002314675, 95.0, 76.77, 0.07	92.23	11	N/A	N/A
Assembly_15_bin.9	Fecal Silage	M. japonica	82.42	0.54	0	d__Bacteria;p__Bacteroidota;c__Bacteroidia;o__Bacteroidales;f__WCHB1-69;g__JAEZOU01;s__JAEZOU01	GCA_023413895.1	95	d__Bacteria;p__Bacteroidota;c__Bacteroidia;o__Bacteroidales;f__WCHB1-69;g__JAEZOU01;s__JAEZOU01 sp023413895	98.02	0.86	GCA_023413895.1	95	d__Bacteria;p__Bacteroidota;c__Bacteroidia;o__Bacteroidales;f__WCHB1-69;g__JAEZOU01;s__JAEZOU01 sp023413895	98.02	0.86	d__Bacteria;p__Bacteroidota;c__Bacteroidia;o__Bacteroidales;f__WCHB1-69;g__;s__	taxonomic classification defined by topology and ANI	topological placement and ANI have congruent species assignments	N/A	83.71	11	N/A	N/A
Assembly_15-18_bin.10	Fecal Silage	M. japonica	79.88	3.88	14.29	d__Bacteria;p__Bacillota_A;c__Clostridia;o__Lachnospirales;f__Lachnospiraceae;g__Acetatifactor;s__	N/A	N/A	N/A	N/A	N/A	N/A	N/A	N/A	N/A	N/A	d__Bacteria;p__Bacillota_A;c__Clostridia;o__Lachnospirales;f__Lachnospiraceae;g__Acetatifactor;s__	ANI	classification based on placement in class-level tree	GCA_017520425.1, s__Acetatifactor sp017520425, 95.0, 78.18, 0.17; GCA_017467845.1, s__Acetatifactor sp017467845, 95.0, 78.15, 0.14; GCA_017522685.1, s__Acetatifactor sp017522685, 95.0, 77.78, 0.15; GCA_017521605.1, s__Acetatifactor sp017521605, 95.0, 77.71, 0.17; GCA_015057005.1, s__Acetatifactor sp015057005, 95.0, 77.62, 0.1; GCA_015056915.1, s__Acetatifactor sp015056915, 95.0, 77.55, 0.11; GCA_…	65.84	11	0.948395	N/A
Assembly_15-18_bin.11	Fecal Silage	M. japonica	77.29	5.31	52.38	d__Bacteria;p__Bacillota_A;c__Clostridia;o__Lachnospirales;f__Lachnospiraceae;g__CAG-791;s__CAG-791	GCF_900101015.1	95	d__Bacteria;p__Bacillota_A;c__Clostridia;o__Lachnospirales;f__Lachnospiraceae;g__CAG-791;s__CAG-791 sp900101015	98.1	0.88	GCF_900101015.1	95	d__Bacteria;p__Bacillota_A;c__Clostridia;o__Lachnospirales;f__Lachnospiraceae;g__CAG-791;s__CAG-791 sp900101015	98.1	0.88	d__Bacteria;p__Bacillota_A;c__Clostridia;o__Lachnospirales;f__Lachnospiraceae;g__CAG-791;s__	taxonomic classification defined by topology and ANI	topological placement and ANI have congruent species assignments	GCA_902777355.1, s__CAG-791 sp902777355, 95.0, 81.0, 0.38; GCA_900318375.1, s__CAG-791 sp900318375, 95.0, 80.89, 0.4; GCA_902780385.1, s__CAG-791 sp902780385, 95.0, 80.66, 0.39; GCA_902781215.1, s__CAG-791 sp902781215, 95.0, 80.19, 0.42; GCA_017513005.1, s__CAG-791 sp017513005, 95.0, 80.04, 0.39; GCA_900321785.1, s__CAG-791 sp900321785, 95.0, 79.85, 0.32; GCA_902768735.1, s__CAG-791 sp900320335, …	69.45	11	N/A	N/A
Assembly_15-18_bin.14	Fecal Silage	M. japonica	78.81	4.48	50	d__Bacteria;p__Bacteroidota;c__Bacteroidia;o__Bacteroidales;f__Rikenellaceae;g__Alistipes;s__Alistipes	GCA_017629985.1	95	d__Bacteria;p__Bacteroidota;c__Bacteroidia;o__Bacteroidales;f__Rikenellaceae;g__Alistipes;s__Alistipes sp017629985	97.27	0.91	GCA_017629985.1	95	d__Bacteria;p__Bacteroidota;c__Bacteroidia;o__Bacteroidales;f__Rikenellaceae;g__Alistipes;s__Alistipes sp017629985	97.27	0.91	d__Bacteria;p__Bacteroidota;c__Bacteroidia;o__Bacteroidales;f__Rikenellaceae;g__Alistipes;s__	taxonomic classification defined by topology and ANI	topological placement and ANI have congruent species assignments	GCA_017630455.1, s__Alistipes sp017630455, 95.0, 81.69, 0.71; GCA_017559615.1, s__Alistipes sp017559615, 95.0, 81.49, 0.73; GCA_017380955.1, s__Alistipes sp017380955, 95.0, 81.04, 0.59; GCA_017630735.1, s__Alistipes sp017630735, 95.0, 80.94, 0.65; GCA_904502285.1, s__Alistipes sp904502285, 95.0, 79.68, 0.53; GCA_017555905.1, s__Alistipes sp017555905, 95.0, 79.67, 0.57; GCA_017647625.1, s__Alistip…	49.55	11	N/A	N/A
Assembly_15-18_bin.15	Fecal Silage	M. japonica	75.56	5.02	0	d__Bacteria;p__Bacillota;c__Bacilli;o__RFN20;f__CAG-631;g__Caccosoma;s__	N/A	N/A	N/A	N/A	N/A	GCA_022767485.1	95	d__Bacteria;p__Bacillota;c__Bacilli;o__RFN20;f__CAG-631;g__Caccosoma;s__Caccosoma sp022767485	78.32	0.29	d__Bacteria;p__Bacillota;c__Bacilli;o__RFN20;f__CAG-631;g__Caccosoma;s__	taxonomic classification defined by topology and ANI	classification based on placement in class-level tree	GCA_934215405.1, s__Caccosoma sp934215405, 95.0, 78.17, 0.31; GCA_934201705.1, s__Caccosoma sp934201705, 95.0, 78.01, 0.32; GCA_934202505.1, s__Caccosoma sp934202505, 95.0, 77.22, 0.21; GCA_905197115.1, s__Caccosoma sp905197115, 95.0, 76.47, 0.11; GCA_900762575.1, s__Caccosoma sp900762575, 95.0, 76.18, 0.19; GCA_900754115.1, s__Caccosoma sp900754115, 95.0, 76.05, 0.09; GCA_000433015.1, s__Caccoso…	54.58	11	0.95716	N/A
Assembly_15-18_bin.16	Fecal Silage	M. japonica	79.78	2.32	40	d__Bacteria;p__Bacillota_A;c__Clostridia;o__Oscillospirales;f__Ruminococcaceae;g__Ruthenibacterium;s__Ruthenibacterium	GCF_000949455.1	95	d__Bacteria;p__Bacillota_A;c__Clostridia;o__Oscillospirales;f__Ruminococcaceae;g__Ruthenibacterium;s__Ruthenibacterium lactatiformans	98.42	0.88	GCF_000949455.1	95	d__Bacteria;p__Bacillota_A;c__Clostridia;o__Oscillospirales;f__Ruminococcaceae;g__Ruthenibacterium;s__Ruthenibacterium lactatiformans	98.42	0.88	d__Bacteria;p__Bacillota_A;c__Clostridia;o__Oscillospirales;f__Ruminococcaceae;g__Ruthenibacterium;s__	taxonomic classification defined by topology and ANI	topological placement and ANI have congruent species assignments	GCA_014799685.1, s__Ruthenibacterium sp014799685, 95.0, 79.56, 0.31; GCA_905212515.1, s__Ruthenibacterium sp905212515, 95.0, 79.32, 0.24; GCA_910587145.1, s__Ruthenibacterium sp013316265, 95.0, 79.11, 0.31; GCA_020025235.1, s__Ruthenibacterium sp020025235, 95.0, 78.82, 0.25; GCA_019113785.1, s__Ruthenibacterium merdigallinarum, 95.0, 78.79, 0.24; GCA_944386565.1, s__Ruthenibacterium sp944386565, …	73.23	11	N/A	N/A
Assembly_15-18_bin.18	Fecal Silage	M. japonica	72.05	5.81	71.43	d__Bacteria;p__Bacillota_A;c__Clostridia;o__Lachnospirales;f__Lachnospiraceae;g__UBA1066;s__UBA1066	GCA_902788035.1	95	d__Bacteria;p__Bacillota_A;c__Clostridia;o__Lachnospirales;f__Lachnospiraceae;g__UBA1066;s__UBA1066 sp902788035	95.35	0.82	GCA_902788035.1	95	d__Bacteria;p__Bacillota_A;c__Clostridia;o__Lachnospirales;f__Lachnospiraceae;g__UBA1066;s__UBA1066 sp902788035	95.35	0.82	d__Bacteria;p__Bacillota_A;c__Clostridia;o__Lachnospirales;f__Lachnospiraceae;g__UBA1066;s__	taxonomic classification defined by topology and ANI	topological placement and ANI have congruent species assignments	GCA_017404585.1, s__UBA1066 sp017404585, 95.0, 87.04, 0.5; GCA_017514845.1, s__UBA1066 sp017514845, 95.0, 86.95, 0.76; GCA_902776305.1, s__UBA1066 sp902776305, 95.0, 79.02, 0.19; GCA_902785985.1, s__UBA1066 sp902785985, 95.0, 78.77, 0.14; GCA_900314565.1, s__UBA1066 sp900314565, 95.0, 78.75, 0.19; GCA_017433725.1, s__UBA1066 sp017433725, 95.0, 78.69, 0.14; GCA_900317515.1, s__UBA1066 sp900317515,…	53.09	11	N/A	N/A
Assembly_15-18_bin.2	Fecal Silage	M. japonica	71.1	3.41	75	d__Bacteria;p__Bacillota_A;c__Clostridia;o__Peptostreptococcales;f__Anaerovoracaceae;g__UBA3738;s__	N/A	N/A	N/A	N/A	N/A	N/A	N/A	N/A	N/A	N/A	d__Bacteria;p__Bacillota_A;c__Clostridia;o__Peptostreptococcales;f__Anaerovoracaceae;g__UBA3738;s__	taxonomic novelty determined using RED	classification based on placement in class-level tree	N/A	64.47	11	0.914126	N/A
Assembly_15-18_bin.20	Fecal Silage	M. japonica	79.33	2.03	33.33	d__Bacteria;p__Verrucomicrobiota;c__Kiritimatiellia;o__RFP12;f__UBA1067;g__UBA1067;s__	N/A	N/A	N/A	N/A	N/A	GCA_017628025.1	95	d__Bacteria;p__Verrucomicrobiota;c__Kiritimatiellia;o__RFP12;f__UBA1067;g__UBA1067;s__UBA1067 sp017628025	82.28	0.61	d__Bacteria;p__Verrucomicrobiota;c__Kiritimatiellia;o__RFP12;f__UBA1067;g__UBA1067;s__	taxonomic classification defined by topology and ANI	classification based on placement in class-level tree	GCA_017520845.1, s__UBA1067 sp017520845, 95.0, 78.06, 0.08; GCA_018384485.1, s__UBA1067 sp018384485, 95.0, 77.8, 0.09; GCA_904502135.1, s__UBA1067 sp904502135, 95.0, 77.64, 0.08; GCA_017648225.1, s__UBA1067 sp017648225, 95.0, 77.63, 0.04; GCA_017547265.1, s__UBA1067 sp017547265, 95.0, 77.45, 0.02; GCA_002369235.1, s__UBA1067 sp002369235, 95.0, 77.37, 0.04; GCA_016288465.1, s__UBA1067 sp016288465,…	65.4	11	0.995857	Genome not assigned to closest species as it falls outside its pre-defined ANI radius
Assembly_15-18_bin.21	Fecal Silage	M. japonica	87.07	2.44	83.33	d__Bacteria;p__Bacteroidota;c__Bacteroidia;o__Bacteroidales;f__P3;g__Onthomorpha;s__	N/A	N/A	N/A	N/A	N/A	N/A	N/A	N/A	N/A	N/A	d__Bacteria;p__Bacteroidota;c__Bacteroidia;o__Bacteroidales;f__P3;g__Onthomorpha;s__	taxonomic classification defined by topology and ANI	classification based on placement in class-level tree	GCA_017647785.1, s__Onthomorpha sp017647785, 95.0, 85.14, 0.77; GCA_017559135.1, s__Onthomorpha sp017559135, 95.0, 84.52, 0.84; GCA_017647065.1, s__Onthomorpha sp017647065, 95.0, 83.91, 0.62; GCA_002358855.1, s__Onthomorpha sp002358855, 95.0, 83.91, 0.8; GCA_002358835.1, s__Onthomorpha sp002358835, 95.0, 79.07, 0.14; GCA_017632095.1, s__Onthomorpha sp017632095, 95.0, 77.45, 0.15; GCA_004551865.1,…	71.98	11	0.970937	Genome not assigned to closest species as it falls outside its pre-defined ANI radius
Assembly_15-18_bin.22	Fecal Silage	M. japonica	86.77	5.47	20	d__Bacteria;p__Bacillota_A;c__Clostridia;o__Lachnospirales;f__Lachnospiraceae;g__Faecalimonas;s__	N/A	N/A	N/A	N/A	N/A	N/A	N/A	N/A	N/A	N/A	d__Bacteria;p__Bacillota_A;c__Clostridia;o__Lachnospirales;f__Lachnospiraceae;g__Faecalimonas;s__	ANI	classification based on placement in class-level tree	GCA_017465565.1, s__Faecalimonas sp017465565, 95.0, 78.38, 0.25; GCA_017472665.1, s__Faecalimonas sp017472665, 95.0, 78.24, 0.19; GCA_017410145.1, s__Faecalimonas sp017410145, 95.0, 77.29, 0.13; GCA_017416155.1, s__Faecalimonas sp017416155, 95.0, 77.18, 0.16; GCA_020024645.1, s__Faecalimonas sp020024645, 95.0, 76.85, 0.09; GCA_900551895.1, s__Faecalimonas sp900551895, 95.0, 76.73, 0.07; GCA_02054…	57.66	11	0.965603	Genome has more than 10.0% of markers with multiple hits
Assembly_15-18_bin.25	Fecal Silage	M. japonica	73.29	1.68	75	d__Bacteria;p__Bacillota_A;c__Clostridia;o__Oscillospirales;f__CAG-272;g__RGIG6816;s__	N/A	N/A	N/A	N/A	N/A	N/A	N/A	N/A	N/A	N/A	d__Bacteria;p__Bacillota_A;c__Clostridia;o__Oscillospirales;f__CAG-272;g__RGIG6816;s__	ANI	classification based on placement in class-level tree	GCA_024408015.1, s__RGIG6816 sp024408015, 95.0, 78.41, 0.02; GCA_905235755.1, s__RGIG6816 sp905235755, 95.0, 77.09, 0.07; GCA_024404445.1, s__RGIG6816 sp024404445, 95.0, 76.43, 0.06; GCA_017542695.1, s__RGIG6816 sp017542695, 95.0, 76.29, 0.11; GCA_017447775.1, s__RGIG6816 sp017447775, 95.0, 76.27, 0.11	60.46	11	0.917592	N/A
Assembly_15-18_bin.26	Fecal Silage	M. japonica	72.76	3.45	100	d__Bacteria;p__Bacteroidota;c__Bacteroidia;o__Bacteroidales;f__G3-4614;g__Caccoplasma;s__	N/A	N/A	N/A	N/A	N/A	GCA_017546805.1	95	d__Bacteria;p__Bacteroidota;c__Bacteroidia;o__Bacteroidales;f__G3-4614;g__Caccoplasma;s__Caccoplasma sp017546805	84.61	0.88	d__Bacteria;p__Bacteroidota;c__Bacteroidia;o__Bacteroidales;f__G3-4614;g__Caccoplasma;s__	taxonomic classification defined by topology and ANI	classification based on placement in class-level tree	GCA_017559955.1, s__Caccoplasma sp017559955, 95.0, 83.71, 0.8; GCA_015061035.1, s__Caccoplasma sp015061035, 95.0, 80.75, 0.64; GCA_017521245.1, s__Caccoplasma sp017521245, 95.0, 80.61, 0.74; GCA_017416695.1, s__Caccoplasma sp017416695, 95.0, 80.06, 0.68; GCA_017935575.1, s__Caccoplasma sp017935575, 95.0, 79.42, 0.52; GCA_017694415.1, s__Caccoplasma merdipullorum, 95.0, 77.29, 0.02	62.7	11	0.995819	Genome not assigned to closest species as it falls outside its pre-defined ANI radius
Assembly_15-18_bin.27	Fecal Silage	M. japonica	90.29	2.38	33.33	d__Bacteria;p__Bacillota_A;c__Clostridia;o__Lachnospirales;f__Lachnospiraceae;g__Merdiplasma;s__	N/A	N/A	N/A	N/A	N/A	GCA_905207905.1	95	d__Bacteria;p__Bacillota_A;c__Clostridia;o__Lachnospirales;f__Lachnospiraceae;g__Merdiplasma;s__Merdiplasma sp905207905	77.33	0.15	d__Bacteria;p__Bacillota_A;c__Clostridia;o__Lachnospirales;f__Lachnospiraceae;g__Merdiplasma;s__	taxonomic classification defined by topology and ANI	classification based on placement in class-level tree	GCA_902778245.1, s__Merdiplasma sp902778245, 95.0, 77.74, 0.18; GCA_902802515.1, s__Merdiplasma sp902802515, 95.0, 77.49, 0.16; GCA_900770325.1, s__Merdiplasma sp900770325, 95.0, 77.46, 0.16; GCA_934371475.1, s__Merdiplasma sp934371475, 95.0, 77.17, 0.16; GCA_018713435.1, s__Merdiplasma excrementigallinarum, 95.0, 77.08, 0.1	71.9	11	0.913126	N/A
Assembly_15-18_bin.29	Fecal Silage	M. japonica	87.86	1.51	0	d__Bacteria;p__Bacteroidota;c__Bacteroidia;o__Bacteroidales;f__UBA932;g__JAGCJX01;s__JAGCJX01	GCA_017647795.1	95	d__Bacteria;p__Bacteroidota;c__Bacteroidia;o__Bacteroidales;f__UBA932;g__JAGCJX01;s__JAGCJX01 sp017647795	98.36	0.95	GCA_017647795.1	95	d__Bacteria;p__Bacteroidota;c__Bacteroidia;o__Bacteroidales;f__UBA932;g__JAGCJX01;s__JAGCJX01 sp017647795	98.36	0.95	d__Bacteria;p__Bacteroidota;c__Bacteroidia;o__Bacteroidales;f__UBA932;g__JAGCJX01;s__	taxonomic classification defined by topology and ANI	topological placement and ANI have congruent species assignments	GCA_017546605.1, s__JAGCJX01 sp017546605, 95.0, 81.03, 0.57	80	11	N/A	N/A
Assembly_15-18_bin.3	Fecal Silage	M. japonica	97.32	0	0	d__Bacteria;p__Bacillota_A;c__Clostridia;o__Lachnospirales;f__Lachnospiraceae;g__;s__	N/A	N/A	N/A	N/A	N/A	N/A	N/A	N/A	N/A	N/A	d__Bacteria;p__Bacillota_A;c__Clostridia;o__Lachnospirales;f__Lachnospiraceae;g__;s__	taxonomic novelty determined using RED	classification based on placement in class-level tree	N/A	89.04	11	0.817805	N/A
Assembly_15-18_bin.31	Fecal Silage	M. japonica	74.23	1.88	100	d__Bacteria;p__Bacteroidota;c__Bacteroidia;o__Bacteroidales;f__P3;g__HGM05376;s__HGM05376	GCA_017560705.1	95	d__Bacteria;p__Bacteroidota;c__Bacteroidia;o__Bacteroidales;f__P3;g__HGM05376;s__HGM05376 sp017560705	96.98	0.74	GCA_017560705.1	95	d__Bacteria;p__Bacteroidota;c__Bacteroidia;o__Bacteroidales;f__P3;g__HGM05376;s__HGM05376 sp017560705	96.98	0.74	d__Bacteria;p__Bacteroidota;c__Bacteroidia;o__Bacteroidales;f__P3;g__HGM05376;s__	taxonomic classification defined by topology and ANI	topological placement and ANI have congruent species assignments	GCA_017561155.1, s__HGM05376 sp017561155, 95.0, 79.67, 0.35; GCA_017555745.1, s__HGM05376 sp017555745, 95.0, 79.29, 0.29; GCA_017646685.1, s__HGM05376 sp017646685, 95.0, 78.79, 0.33; GCA_900769785.1, s__HGM05376 sp900769785, 95.0, 78.56, 0.28; GCA_017522255.1, s__HGM05376 sp017522255, 95.0, 78.3, 0.3; GCA_017507285.1, s__HGM05376 sp017507285, 95.0, 77.82, 0.23	61.05	11	N/A	N/A
Assembly_15-18_bin.32	Fecal Silage	M. japonica	86.32	5	90.91	d__Bacteria;p__Bacillota_A;c__Clostridia;o__Oscillospirales;f__CAG-272;g__UMGS1865;s__	N/A	N/A	N/A	N/A	N/A	N/A	N/A	N/A	N/A	N/A	d__Bacteria;p__Bacillota_A;c__Clostridia;o__Oscillospirales;f__CAG-272;g__UMGS1865;s__	ANI	classification based on placement in class-level tree	GCA_900769475.1, s__UMGS1865 sp900769475, 95.0, 78.16, 0.23; GCA_017501225.1, s__UMGS1865 sp017501225, 95.0, 78.01, 0.19; GCA_015064155.1, s__UMGS1865 sp015064155, 95.0, 77.68, 0.2; GCA_905201895.1, s__UMGS1865 sp905201895, 95.0, 77.58, 0.25; GCA_017453335.1, s__UMGS1865 sp017453335, 95.0, 77.57, 0.2; GCA_015063585.1, s__UMGS1865 sp015063585, 95.0, 77.57, 0.2; GCA_017453305.1, s__UMGS1865 sp01745…	77.72	11	0.948036	N/A
Assembly_15-18_bin.33	Fecal Silage	M. japonica	89.1	6.47	68	d__Bacteria;p__Campylobacterota;c__Campylobacteria;o__Campylobacterales;f__Campylobacteraceae;g__Campylobacter;s__Campylobacter	GCA_017646085.1	95	d__Bacteria;p__Campylobacterota;c__Campylobacteria;o__Campylobacterales;f__Campylobacteraceae;g__Campylobacter;s__Campylobacter sp017646085	96.98	0.92	GCA_017646085.1	95	d__Bacteria;p__Campylobacterota;c__Campylobacteria;o__Campylobacterales;f__Campylobacteraceae;g__Campylobacter;s__Campylobacter sp017646085	96.98	0.92	d__Bacteria;p__Campylobacterota;c__Campylobacteria;o__Campylobacterales;f__Campylobacteraceae;g__Campylobacter;s__	taxonomic classification defined by topology and ANI	topological placement and ANI have congruent species assignments	GCA_017506845.1, s__Campylobacter sp017506845, 95.0, 93.41, 0.8; GCF_002139915.1, s__Campylobacter sp002139915, 95.0, 91.47, 0.94; GCF_002139875.1, s__Campylobacter sp002139875, 95.0, 88.08, 0.92; GCF_002139855.1, s__Campylobacter sp002139855, 95.0, 82.2, 0.87; GCF_002139935.1, s__Campylobacter lanienae, 95.0, 82.07, 0.85; GCF_013372165.1, s__Campylobacter lawsonii, 95.0, 78.81, 0.33; GCA_9003199…	80.71	11	N/A	N/A
Assembly_15-18_bin.35	Fecal Silage	M. japonica	72.78	1.76	36.36	d__Bacteria;p__Bacillota_A;c__Clostridia;o__Oscillospirales;f__CAG-272;g__RGIG4608;s__	N/A	N/A	N/A	N/A	N/A	N/A	N/A	N/A	N/A	N/A	d__Bacteria;p__Bacillota_A;c__Clostridia;o__Oscillospirales;f__CAG-272;g__RGIG4608;s__	taxonomic novelty determined using RED	classification based on placement in class-level tree	N/A	60.16	11	0.899124	N/A
Assembly_15-18_bin.36	Fecal Silage	M. japonica	72.34	3.86	66.67	d__Bacteria;p__Bacillota_A;c__Clostridia;o__Oscillospirales;f__CAG-272;g__Firm-07;s__	N/A	N/A	N/A	N/A	N/A	N/A	N/A	N/A	N/A	N/A	d__Bacteria;p__Bacillota_A;c__Clostridia;o__Oscillospirales;f__CAG-272;g__Firm-07;s__	taxonomic classification defined by topology and ANI	classification based on placement in class-level tree	GCA_017453325.1, s__Firm-07 sp017453325, 95.0, 79.58, 0.61; GCA_017502975.1, s__Firm-07 sp017502975, 95.0, 79.31, 0.48; GCA_015063895.1, s__Firm-07 sp015063895, 95.0, 79.19, 0.53; GCA_017505785.1, s__Firm-07 sp017505785, 95.0, 79.18, 0.58; GCA_017508425.1, s__Firm-07 sp017508425, 95.0, 79.13, 0.55; GCA_015064185.1, s__Firm-07 sp015064185, 95.0, 78.85, 0.52; GCA_015064125.1, s__Firm-07 sp015064125…	54.62	11	0.973261	Genome not assigned to closest species as it falls outside its pre-defined ANI radius
Assembly_15-18_bin.37	Fecal Silage	M. japonica	71.09	3.31	50	d__Bacteria;p__Bacillota_A;c__Clostridia;o__Lachnospirales;f__Lachnospiraceae;g__CAG-791;s__CAG-791	GCA_900320325.1	95	d__Bacteria;p__Bacillota_A;c__Clostridia;o__Lachnospirales;f__Lachnospiraceae;g__CAG-791;s__CAG-791 sp900320325	97.57	0.83	GCA_900320325.1	95	d__Bacteria;p__Bacillota_A;c__Clostridia;o__Lachnospirales;f__Lachnospiraceae;g__CAG-791;s__CAG-791 sp900320325	97.57	0.83	d__Bacteria;p__Bacillota_A;c__Clostridia;o__Lachnospirales;f__Lachnospiraceae;g__CAG-791;s__	taxonomic classification defined by topology and ANI	topological placement and ANI have congruent species assignments	GCA_902789735.1, s__CAG-791 sp902789735, 95.0, 91.83, 0.89; GCA_002362155.1, s__CAG-791 sp002362155, 95.0, 78.46, 0.27; GCA_900318375.1, s__CAG-791 sp900318375, 95.0, 77.96, 0.14; GCA_017469935.1, s__CAG-791 sp017469935, 95.0, 77.23, 0.15; GCA_002395235.1, s__CAG-791 sp002395235, 95.0, 77.06, 0.13; GCA_900317475.1, s__CAG-791 sp900317475, 95.0, 77.04, 0.03; GCA_902801585.1, s__CAG-791 sp902801585…	51.78	11	N/A	N/A
Assembly_15-18_bin.38	Fecal Silage	M. japonica	97.85	0	0	d__Bacteria;p__Pseudomonadota;c__Alphaproteobacteria;o__RF32;f__CAG-239;g__CAZU01;s__CAZU01	GCA_017452885.1	95	d__Bacteria;p__Pseudomonadota;c__Alphaproteobacteria;o__RF32;f__CAG-239;g__CAZU01;s__CAZU01 sp017452885	99.11	0.91	GCA_017452885.1	95	d__Bacteria;p__Pseudomonadota;c__Alphaproteobacteria;o__RF32;f__CAG-239;g__CAZU01;s__CAZU01 sp017452885	99.11	0.91	d__Bacteria;p__Pseudomonadota;c__Alphaproteobacteria;o__RF32;f__CAG-239;g__CAZU01;s__	taxonomic classification defined by topology and ANI	topological placement and ANI have congruent species assignments	GCA_018362935.1, s__CAZU01 sp018362935, 95.0, 79.33, 0.58; GCA_944393685.1, s__CAZU01 sp944393685, 95.0, 78.6, 0.51; GCA_017480995.1, s__CAZU01 sp017480995, 95.0, 78.16, 0.35; GCA_944391445.1, s__CAZU01 sp944391445, 95.0, 78.11, 0.37; GCA_944391685.1, s__CAZU01 sp944391685, 95.0, 78.03, 0.29; GCA_017501665.1, s__CAZU01 sp017501665, 95.0, 77.94, 0.22; GCA_015062305.1, s__CAZU01 sp015062305, 95.0, …	93.01	11	N/A	N/A
Assembly_15-18_bin.4	Fecal Silage	M. japonica	84.79	1.59	25	d__Bacteria;p__Bacillota_A;c__Clostridia;o__Oscillospirales;f__QAKW01;g__Firm-08;s__Firm-08	GCA_017560905.1	95	d__Bacteria;p__Bacillota_A;c__Clostridia;o__Oscillospirales;f__QAKW01;g__Firm-08;s__Firm-08 sp017560905	99.13	0.68	GCA_017560905.1	95	d__Bacteria;p__Bacillota_A;c__Clostridia;o__Oscillospirales;f__QAKW01;g__Firm-08;s__Firm-08 sp017560905	99.13	0.68	d__Bacteria;p__Bacillota_A;c__Clostridia;o__Oscillospirales;f__QAKW01;g__Firm-08;s__	taxonomic classification defined by topology and ANI	topological placement and ANI have congruent species assignments	GCA_934378025.1, s__Firm-08 sp934378025, 95.0, 77.0, 0.06; GCA_001604045.1, s__Firm-08 sp001604045, 95.0, 75.81, 0.08	72.08	11	N/A	N/A
Assembly_15-18_bin.40	Fecal Silage	M. japonica	72.84	2.14	66.67	d__Bacteria;p__Bacteroidota;c__Bacteroidia;o__Bacteroidales;f__UBA932;g__Egerieousia;s__Egerieousia	GCA_017556665.1	95	d__Bacteria;p__Bacteroidota;c__Bacteroidia;o__Bacteroidales;f__UBA932;g__Egerieousia;s__Egerieousia sp017556665	96.17	0.8	GCA_017556665.1	95	d__Bacteria;p__Bacteroidota;c__Bacteroidia;o__Bacteroidales;f__UBA932;g__Egerieousia;s__Egerieousia sp017556665	96.17	0.8	d__Bacteria;p__Bacteroidota;c__Bacteroidia;o__Bacteroidales;f__UBA932;g__Egerieousia;s__	taxonomic classification defined by topology and ANI	topological placement and ANI have congruent species assignments	GCA_017631435.1, s__Egerieousia sp017631435, 95.0, 78.28, 0.29; GCA_017380095.1, s__Egerieousia sp017380095, 95.0, 78.25, 0.28; GCA_017555925.1, s__Egerieousia sp017555925, 95.0, 78.07, 0.2; GCA_017398125.1, s__Egerieousia sp017398125, 95.0, 78.02, 0.22; GCA_015060445.1, s__Egerieousia sp015060445, 95.0, 77.88, 0.28; GCA_900769735.1, s__Egerieousia sp900769735, 95.0, 77.86, 0.31; GCA_017625535.1,…	53.35	11	N/A	N/A
Assembly_15-18_bin.41	Fecal Silage	M. japonica	76.43	1.78	100	d__Bacteria;p__Bacillota;c__Bacilli;o__ML615J-28;f__CAG-313;g__UBA1737;s__	N/A	N/A	N/A	N/A	N/A	GCA_017937305.1	95	d__Bacteria;p__Bacillota;c__Bacilli;o__ML615J-28;f__CAG-313;g__UBA1737;s__UBA1737 sp017937305	92.95	0.72	d__Bacteria;p__Bacillota;c__Bacilli;o__ML615J-28;f__CAG-313;g__UBA1737;s__	taxonomic classification defined by topology and ANI	classification based on placement in class-level tree	GCA_017398545.1, s__UBA1737 sp017398545, 95.0, 84.81, 0.69; GCA_015059015.1, s__UBA1737 sp015059015, 95.0, 84.45, 0.81; GCA_934098295.1, s__UBA1737 sp934098295, 95.0, 77.85, 0.28; GCA_002315915.1, s__UBA1737 sp002315915, 95.0, 77.42, 0.15; GCA_900317575.1, s__UBA1737 sp900317575, 95.0, 77.11, 0.23	61.25	11	0.993773	Genome not assigned to closest species as it falls outside its pre-defined ANI radius
Assembly_15-18_bin.42	Fecal Silage	M. japonica	76.78	2.9	50	d__Bacteria;p__Bacteroidota;c__Bacteroidia;o__Bacteroidales;f__Bacteroidaceae;g__UBA1179;s__	N/A	N/A	N/A	N/A	N/A	GCA_017647575.1	95	d__Bacteria;p__Bacteroidota;c__Bacteroidia;o__Bacteroidales;f__Bacteroidaceae;g__UBA1179;s__UBA1179 sp017647575	93.7	0.67	d__Bacteria;p__Bacteroidota;c__Bacteroidia;o__Bacteroidales;f__Bacteroidaceae;g__UBA1179;s__	taxonomic classification defined by topology and ANI	classification based on placement in class-level tree	GCA_017556585.1, s__UBA1179 sp017556585, 95.0, 86.05, 0.76; GCA_024398785.1, s__UBA1179 sp024398785, 95.0, 77.55, 0.11; GCA_017551925.1, s__UBA1179 sp017551925, 95.0, 77.33, 0.13; GCA_017651315.1, s__UBA1179 sp017651315, 95.0, 77.25, 0.07; GCA_017551845.1, s__UBA1179 sp017551845, 95.0, 77.22, 0.08; GCA_024398755.1, s__UBA1179 sp024398755, 95.0, 77.18, 0.11; GCA_017557635.1, s__UBA1179 sp017557635…	84.45	11	0.991257	Genome not assigned to closest species as it falls outside its pre-defined ANI radius
Assembly_15-18_bin.43	Fecal Silage	M. japonica	79.93	2.44	66.67	d__Bacteria;p__Bacteroidota;c__Bacteroidia;o__Bacteroidales;f__P3;g__Onthomorpha;s__Onthomorpha	GCA_002358835.1	95	d__Bacteria;p__Bacteroidota;c__Bacteroidia;o__Bacteroidales;f__P3;g__Onthomorpha;s__Onthomorpha sp002358835	97.2	0.71	GCA_002358835.1	95	d__Bacteria;p__Bacteroidota;c__Bacteroidia;o__Bacteroidales;f__P3;g__Onthomorpha;s__Onthomorpha sp002358835	97.2	0.71	d__Bacteria;p__Bacteroidota;c__Bacteroidia;o__Bacteroidales;f__P3;g__Onthomorpha;s__	taxonomic classification defined by topology and ANI	topological placement and ANI have congruent species assignments	GCA_017632095.1, s__Onthomorpha sp017632095, 95.0, 85.12, 0.54; GCA_016296345.1, s__Onthomorpha sp016296345, 95.0, 78.27, 0.32; GCA_017559135.1, s__Onthomorpha sp017559135, 95.0, 78.0, 0.21; GCA_004551865.1, s__Onthomorpha sp004551865, 95.0, 77.73, 0.35; GCA_017647065.1, s__Onthomorpha sp017647065, 95.0, 77.39, 0.17; GCA_002358855.1, s__Onthomorpha sp002358855, 95.0, 77.33, 0.2; GCA_017647785.1, …	67.35	11	N/A	N/A
Assembly_15-18_bin.44	Fecal Silage	M. japonica	73.33	2.98	75	d__Bacteria;p__Spirochaetota;c__Spirochaetia;o__Sphaerochaetales;f__Sphaerochaetaceae;g__Ornithospirochaeta;s__	N/A	N/A	N/A	N/A	N/A	GCA_017629575.1	95	d__Bacteria;p__Spirochaetota;c__Spirochaetia;o__Sphaerochaetales;f__Sphaerochaetaceae;g__Ornithospirochaeta;s__Ornithospirochaeta sp017629575	82.71	0.59	d__Bacteria;p__Spirochaetota;c__Spirochaetia;o__Sphaerochaetales;f__Sphaerochaetaceae;g__Ornithospirochaeta;s__	taxonomic classification defined by topology and ANI	classification based on placement in class-level tree	GCA_934276485.1, s__Ornithospirochaeta sp934276485, 95.0, 78.35, 0.18; GCA_934247875.1, s__Ornithospirochaeta sp934247875, 95.0, 78.06, 0.17; GCA_934271365.1, s__Ornithospirochaeta sp934271365, 95.0, 77.85, 0.13; GCA_022771185.1, s__Ornithospirochaeta sp022771185, 95.0, 77.33, 0.1; GCA_944389155.1, s__Ornithospirochaeta sp944389155, 95.0, 77.22, 0.07; GCA_002406055.1, s__Ornithospirochaeta sp0024…	54	11	0.984336	Genome not assigned to closest species as it falls outside its pre-defined ANI radius
Assembly_15-18_bin.46	Fecal Silage	M. japonica	93.83	0.89	50	d__Bacteria;p__Bacillota_A;c__Clostridia;o__Oscillospirales;f__Acutalibacteraceae;g__UBA5905;s__	N/A	N/A	N/A	N/A	N/A	GCA_904501705.1	95	d__Bacteria;p__Bacillota_A;c__Clostridia;o__Oscillospirales;f__Acutalibacteraceae;g__UBA5905;s__UBA5905 sp904501705	83.16	0.71	d__Bacteria;p__Bacillota_A;c__Clostridia;o__Oscillospirales;f__Acutalibacteraceae;g__UBA5905;s__	taxonomic classification defined by topology and ANI	classification based on placement in class-level tree	GCA_017398485.1, s__UBA5905 sp017398485, 95.0, 79.67, 0.46; GCA_017440755.1, s__UBA5905 sp017440755, 95.0, 78.48, 0.28; GCA_017435305.1, s__UBA5905 sp017435305, 95.0, 78.06, 0.22; GCA_015066065.1, s__UBA5905 sp015066065, 95.0, 77.99, 0.21; GCA_017520705.1, s__UBA5905 sp017520705, 95.0, 77.95, 0.21; GCA_015066365.1, s__UBA5905 sp015066365, 95.0, 77.93, 0.26; GCA_900763035.1, s__UBA5905 sp900763035…	83.61	11	0.981977	Genome not assigned to closest species as it falls outside its pre-defined ANI radius
Assembly_15-18_bin.47	Fecal Silage	M. japonica	87.82	5.56	75	d__Bacteria;p__Bacillota_A;c__Clostridia;o__Oscillospirales;f__CAG-272;g__SIG673;s__	N/A	N/A	N/A	N/A	N/A	GCA_944381115.1	95	d__Bacteria;p__Bacillota_A;c__Clostridia;o__Oscillospirales;f__CAG-272;g__SIG673;s__SIG673 sp944381115	76.63	0.22	d__Bacteria;p__Bacillota_A;c__Clostridia;o__Oscillospirales;f__CAG-272;g__SIG673;s__	taxonomic classification defined by topology and ANI	classification based on placement in class-level tree	GCA_017502875.1, s__SIG673 sp017502875, 95.0, 77.3, 0.2; GCA_944381095.1, s__SIG673 sp944381095, 95.0, 77.06, 0.08; GCA_944393415.1, s__SIG673 sp944393415, 95.0, 76.7, 0.12; GCA_015064245.1, s__SIG673 sp015064245, 95.0, 76.68, 0.12; GCA_944391815.1, s__SIG673 sp944391815, 95.0, 76.66, 0.12; GCA_017503165.1, s__SIG673 sp017503165, 95.0, 75.99, 0.06	70.98	11	0.95084	N/A
Assembly_15-18_bin.48	Fecal Silage	M. japonica	84.6	6.68	66.67	d__Bacteria;p__Bacteroidota;c__Bacteroidia;o__Bacteroidales;f__Rikenellaceae;g__Alistipes;s__Alistipes	GCA_017630735.1	95	d__Bacteria;p__Bacteroidota;c__Bacteroidia;o__Bacteroidales;f__Rikenellaceae;g__Alistipes;s__Alistipes sp017630735	98.62	0.93	GCA_017630735.1	95	d__Bacteria;p__Bacteroidota;c__Bacteroidia;o__Bacteroidales;f__Rikenellaceae;g__Alistipes;s__Alistipes sp017630735	98.62	0.93	d__Bacteria;p__Bacteroidota;c__Bacteroidia;o__Bacteroidales;f__Rikenellaceae;g__Alistipes;s__	taxonomic classification defined by topology and ANI	topological placement and ANI have congruent species assignments	GCA_017380955.1, s__Alistipes sp017380955, 95.0, 82.42, 0.65; GCA_017559615.1, s__Alistipes sp017559615, 95.0, 82.39, 0.73; GCA_017630455.1, s__Alistipes sp017630455, 95.0, 82.32, 0.75; GCA_017629985.1, s__Alistipes sp017629985, 95.0, 80.71, 0.61; GCA_017546975.1, s__Alistipes sp017546975, 95.0, 79.62, 0.5; GCA_017647625.1, s__Alistipes sp017647625, 95.0, 79.4, 0.52; GCA_904502285.1, s__Alistipes…	57.22	11	N/A	N/A
Assembly_15-18_bin.49	Fecal Silage	M. japonica	89.29	1.09	0	d__Bacteria;p__Bacillota_A;c__Clostridia;o__Oscillospirales;f__Acutalibacteraceae;g__RUG420;s__	N/A	N/A	N/A	N/A	N/A	GCA_017614275.1	95	d__Bacteria;p__Bacillota_A;c__Clostridia;o__Oscillospirales;f__Acutalibacteraceae;g__RUG420;s__RUG420 sp017614275	84.65	0.68	d__Bacteria;p__Bacillota_A;c__Clostridia;o__Oscillospirales;f__Acutalibacteraceae;g__RUG420;s__	taxonomic classification defined by topology and ANI	classification based on placement in class-level tree	GCA_900317985.1, s__RUG420 sp900317985, 95.0, 83.98, 0.74; GCA_017433225.1, s__RUG420 sp017433225, 95.0, 83.77, 0.78; GCA_904502175.1, s__RUG420 sp904502175, 95.0, 83.06, 0.61; GCA_900317085.1, s__RUG420 sp900317085, 95.0, 82.94, 0.77; GCA_017461005.1, s__RUG420 sp017461005, 95.0, 82.92, 0.8; GCA_017476565.1, s__RUG420 sp017476565, 95.0, 80.55, 0.47; GCA_900318715.1, s__RUG420 sp900318715, 95.0, …	77.89	11	0.97799	Genome not assigned to closest species as it falls outside its pre-defined ANI radius
Assembly_15-18_bin.5	Fecal Silage	M. japonica	76.29	8.03	70	d__Bacteria;p__Desulfobacterota;c__Desulfovibrionia;o__Desulfovibrionales;f__Desulfovibrionaceae;g__Mailhella;s__	N/A	N/A	N/A	N/A	N/A	GCA_017522745.1	95	d__Bacteria;p__Desulfobacterota;c__Desulfovibrionia;o__Desulfovibrionales;f__Desulfovibrionaceae;g__Mailhella;s__Mailhella sp017522745	93.72	0.69	d__Bacteria;p__Desulfobacterota;c__Desulfovibrionia;o__Desulfovibrionales;f__Desulfovibrionaceae;g__Mailhella;s__	taxonomic classification defined by topology and ANI	classification based on placement in class-level tree	GCA_017411945.1, s__Mailhella sp017411945, 95.0, 82.29, 0.52; GCA_017408905.1, s__Mailhella sp017408905, 95.0, 82.15, 0.67; GCA_944324615.1, s__Mailhella sp944324615, 95.0, 79.33, 0.48; GCF_900155525.1, s__Mailhella massiliensis, 95.0, 79.24, 0.49; GCA_944324575.1, s__Mailhella sp944324575, 95.0, 79.05, 0.44; GCA_905187505.1, s__Mailhella sp905187505, 95.0, 78.99, 0.44; GCA_944324995.1, s__Mailhe…	41.95	11	0.994633	Genome not assigned to closest species as it falls outside its pre-defined ANI radius
Assembly_15-18_bin.51	Fecal Silage	M. japonica	74.91	4.55	0	d__Bacteria;p__Spirochaetota;c__Spirochaetia;o__CADAEX01;f__CADAEX01;g__;s__	N/A	N/A	N/A	N/A	N/A	N/A	N/A	N/A	N/A	N/A	d__Bacteria;p__Spirochaetota;c__Spirochaetia;o__CADAEX01;f__CADAEX01;g__;s__	taxonomic novelty determined using RED	classification based on placement in class-level tree	N/A	54.38	11	0.835195	N/A
Assembly_15-18_bin.52	Fecal Silage	M. japonica	71.12	7.85	79.66	d__Bacteria;p__Bacteroidota;c__Bacteroidia;o__Bacteroidales;f__Bacteroidaceae;g__Bacteroides;s__Bacteroides	GCA_019412865.1	95	d__Bacteria;p__Bacteroidota;c__Bacteroidia;o__Bacteroidales;f__Bacteroidaceae;g__Bacteroides;s__Bacteroides sp019412865	96.43	0.5	GCA_902362375.1	95	d__Bacteria;p__Bacteroidota;c__Bacteroidia;o__Bacteroidales;f__Bacteroidaceae;g__Bacteroides;s__Bacteroides sp902362375	93.86	0.55	d__Bacteria;p__Bacteroidota;c__Bacteroidia;o__Bacteroidales;f__Bacteroidaceae;g__Bacteroides;s__	ANI	topological placement and ANI have incongruent species assignments	GCF_014334015.1, s__Bacteroides intestinigallinarum, 95.0, 95.05, 0.61; GCF_001314995.1, s__Bacteroides ovatus, 95.0, 93.16, 0.57; GCA_900755095.1, s__Bacteroides sp900755095, 95.0, 90.83, 0.3; GCA_900557355.1, s__Bacteroides sp900557355, 95.0, 87.79, 0.23; GCF_009193295.2, s__Bacteroides luhongzhouii, 95.0, 87.76, 0.46; GCF_000210075.1, s__Bacteroides xylanisolvens, 95.0, 87.65, 0.49; GCF_001688…	47.67	11	N/A	N/A
Assembly_15-18_bin.6	Fecal Silage	M. japonica	88.72	0	0	d__Bacteria;p__Bacteroidota;c__Bacteroidia;o__Bacteroidales;f__UBA932;g__Cryptobacteroides;s__	N/A	N/A	N/A	N/A	N/A	GCA_021443565.1	95	d__Bacteria;p__Bacteroidota;c__Bacteroidia;o__Bacteroidales;f__UBA932;g__Cryptobacteroides;s__Cryptobacteroides sp021443565	76.7	0.05	d__Bacteria;p__Bacteroidota;c__Bacteroidia;o__Bacteroidales;f__UBA932;g__Cryptobacteroides;s__	taxonomic classification defined by topology and ANI	classification based on placement in class-level tree	GCA_017546585.1, s__Cryptobacteroides sp017546585, 95.0, 78.52, 0.17; GCA_017631875.1, s__Cryptobacteroides sp017631875, 95.0, 78.5, 0.18; GCA_017555445.1, s__Cryptobacteroides sp017555445, 95.0, 78.17, 0.18; GCA_017437125.1, s__Cryptobacteroides sp017437125, 95.0, 78.13, 0.16; GCA_017630215.1, s__Cryptobacteroides sp017630215, 95.0, 78.02, 0.12; GCA_017555965.1, s__Cryptobacteroides sp017555965,…	77.1	11	0.91702	N/A
Assembly_15-18_bin.7	Fecal Silage	M. japonica	70.58	8.39	31.82	d__Bacteria;p__Bacillota_A;c__Clostridia;o__Lachnospirales;f__Lachnospiraceae;g__Anaerobutyricum;s__Anaerobutyricum	GCA_902796415.1	95	d__Bacteria;p__Bacillota_A;c__Clostridia;o__Lachnospirales;f__Lachnospiraceae;g__Anaerobutyricum;s__Anaerobutyricum sp902796415	98.37	0.72	GCA_902796415.1	95	d__Bacteria;p__Bacillota_A;c__Clostridia;o__Lachnospirales;f__Lachnospiraceae;g__Anaerobutyricum;s__Anaerobutyricum sp902796415	98.37	0.72	d__Bacteria;p__Bacillota_A;c__Clostridia;o__Lachnospirales;f__Lachnospiraceae;g__Anaerobutyricum;s__	taxonomic classification defined by topology and ANI	topological placement and ANI have congruent species assignments	GCA_902782815.1, s__Anaerobutyricum sp902782815, 95.0, 77.78, 0.3; GCA_904502145.1, s__Anaerobutyricum sp904502145, 95.0, 77.49, 0.28; GCA_022769785.1, s__Anaerobutyricum sp022769785, 95.0, 77.21, 0.1; GCA_019113845.1, s__Anaerobutyricum avicola, 95.0, 76.9, 0.09; GCA_934307085.1, s__Anaerobutyricum sp934307085, 95.0, 76.89, 0.05; GCA_902782625.1, s__Anaerobutyricum sp902782625, 95.0, 76.84, 0.06…	49.37	11	N/A	N/A
Assembly_15-18_bin.8	Fecal Silage	M. japonica	71.83	3.39	75	d__Bacteria;p__Pseudomonadota;c__Alphaproteobacteria;o__Rs-D84;f__Rs-D84;g__Enterousia;s__	N/A	N/A	N/A	N/A	N/A	GCA_017513285.1	95	d__Bacteria;p__Pseudomonadota;c__Alphaproteobacteria;o__Rs-D84;f__Rs-D84;g__Enterousia;s__Enterousia sp017513285	83.08	0.88	d__Bacteria;p__Pseudomonadota;c__Alphaproteobacteria;o__Rs-D84;f__Rs-D84;g__Enterousia;s__	taxonomic classification defined by topology and ANI	classification based on placement in class-level tree	GCA_017466525.1, s__Enterousia sp017466525, 95.0, 79.3, 0.51; GCA_015062495.1, s__Enterousia sp015062495, 95.0, 79.2, 0.53; GCA_015062545.1, s__Enterousia sp015062545, 95.0, 79.16, 0.55; GCA_017630405.1, s__Enterousia sp017630405, 95.0, 79.09, 0.48; GCA_017629245.1, s__Enterousia sp017629245, 95.0, 79.0, 0.51; GCA_015062525.1, s__Enterousia sp015062525, 95.0, 78.89, 0.52; GCA_016301865.1, s__Ente…	57.46	11	0.983802	Genome not assigned to closest species as it falls outside its pre-defined ANI radius
Assembly_15-18_bin.9	Fecal Silage	M. japonica	83.08	2.2	87.5	d__Bacteria;p__Bacteroidota;c__Bacteroidia;o__Bacteroidales;f__Rikenellaceae;g__UBA940;s__	N/A	N/A	N/A	N/A	N/A	GCA_015060105.1	95	d__Bacteria;p__Bacteroidota;c__Bacteroidia;o__Bacteroidales;f__Rikenellaceae;g__UBA940;s__UBA940 sp015060105	84.6	0.86	d__Bacteria;p__Bacteroidota;c__Bacteroidia;o__Bacteroidales;f__Rikenellaceae;g__UBA940;s__	taxonomic classification defined by topology and ANI	classification based on placement in class-level tree	GCA_017936385.1, s__UBA940 sp017936385, 95.0, 79.5, 0.43; GCA_017464745.1, s__UBA940 sp017464745, 95.0, 79.34, 0.51; GCA_002293665.1, s__UBA940 sp002293665, 95.0, 76.79, 0.02; GCA_002293425.1, s__UBA940 sp002293425, 95.0, 76.29, 0.02; GCA_944321925.1, s__UBA940 sp944321925, 95.0, 75.68, 0.05; GCA_022009915.1, s__UBA940 sp900768115, 95.0, 75.52, 0.08; GCA_002293535.1, s__UBA940 sp002293535, 95.0, …	57.86	11	0.992087	Genome not assigned to closest species as it falls outside its pre-defined ANI radius
Assembly_16_bin.1	Fecal Silage	M. japonica	70.48	4.09	58.33	d__Bacteria;p__Bacillota_C;c__Negativicutes;o__Acidaminococcales;f__Acidaminococcaceae;g__JAHHUH01;s__	N/A	N/A	N/A	N/A	N/A	N/A	N/A	N/A	N/A	N/A	d__Bacteria;p__Bacillota_C;c__Negativicutes;o__Acidaminococcales;f__Acidaminococcaceae;g__JAHHUH01;s__	taxonomic classification defined by topology and ANI	classification based on placement in class-level tree	GCA_017623055.1, s__JAHHUH01 sp017623055, 95.0, 87.2, 0.89; GCA_017457085.1, s__JAHHUH01 sp017457085, 95.0, 86.68, 0.85; GCA_017452325.1, s__JAHHUH01 sp017452325, 95.0, 84.43, 0.78; GCA_017467905.1, s__JAHHUH01 sp017467905, 95.0, 84.27, 0.85; GCA_020024105.1, s__JAHHUH01 sp020024105, 95.0, 79.72, 0.27	78.09	11	0.965634	Genome not assigned to closest species as it falls outside its pre-defined ANI radius
Assembly_16_bin.10	Fecal Silage	M. japonica	81.61	0	0	d__Bacteria;p__Pseudomonadota;c__Alphaproteobacteria;o__Rs-D84;f__Rs-D84;g__Enterousia;s__	N/A	N/A	N/A	N/A	N/A	N/A	N/A	N/A	N/A	N/A	d__Bacteria;p__Pseudomonadota;c__Alphaproteobacteria;o__Rs-D84;f__Rs-D84;g__Enterousia;s__	taxonomic classification defined by topology and ANI	classification based on placement in class-level tree	GCA_017502865.1, s__Enterousia sp017502865, 95.0, 79.28, 0.42; GCA_017466525.1, s__Enterousia sp017466525, 95.0, 79.21, 0.48; GCA_017451625.1, s__Enterousia sp017451625, 95.0, 79.16, 0.43; GCA_017471805.1, s__Enterousia sp017471805, 95.0, 79.15, 0.41; GCA_015062545.1, s__Enterousia sp015062545, 95.0, 79.11, 0.44; GCA_017425725.1, s__Enterousia sp017425725, 95.0, 79.04, 0.45; GCA_017403085.1, s__E…	62.9	11	0.962927	Genome not assigned to closest species as it falls outside its pre-defined ANI radius
Assembly_16_bin.12	Fecal Silage	M. japonica	85.71	2.99	40	d__Bacteria;p__Pseudomonadota;c__Gammaproteobacteria;o__Burkholderiales;f__Burkholderiaceae_A;g__Aphodousia;s__Aphodousia	GCA_017383055.1	95	d__Bacteria;p__Pseudomonadota;c__Gammaproteobacteria;o__Burkholderiales;f__Burkholderiaceae_A;g__Aphodousia;s__Aphodousia sp017383055	97.81	0.76	GCA_017383055.1	95	d__Bacteria;p__Pseudomonadota;c__Gammaproteobacteria;o__Burkholderiales;f__Burkholderiaceae_A;g__Aphodousia;s__Aphodousia sp017383055	97.81	0.76	d__Bacteria;p__Pseudomonadota;c__Gammaproteobacteria;o__Burkholderiales;f__Burkholderiaceae_A;g__Aphodousia;s__	taxonomic classification defined by topology and ANI	topological placement and ANI have congruent species assignments	GCA_017646335.1, s__Aphodousia sp017646335, 95.0, 86.41, 0.65; GCA_905206345.1, s__Aphodousia sp905206345, 95.0, 79.85, 0.29; GCA_900554675.1, s__Aphodousia sp900554675, 95.0, 79.7, 0.27; GCA_019418235.1, s__Aphodousia sp019418235, 95.0, 79.55, 0.29; GCA_900553105.1, s__Aphodousia sp900553105, 95.0, 79.18, 0.14; GCF_016901835.1, s__Aphodousia secunda_A, 95.0, 79.15, 0.19; GCA_900544345.1, s__Apho…	83.26	11	N/A	N/A
Assembly_16_bin.13	Fecal Silage	M. japonica	74.16	5.26	0	d__Bacteria;p__Bacillota_A;c__Clostridia;o__Lachnospirales;f__Lachnospiraceae;g__CAG-791;s__CAG-791	GCA_900320325.1	95	d__Bacteria;p__Bacillota_A;c__Clostridia;o__Lachnospirales;f__Lachnospiraceae;g__CAG-791;s__CAG-791 sp900320325	97.9	0.79	GCA_900320325.1	95	d__Bacteria;p__Bacillota_A;c__Clostridia;o__Lachnospirales;f__Lachnospiraceae;g__CAG-791;s__CAG-791 sp900320325	97.9	0.79	d__Bacteria;p__Bacillota_A;c__Clostridia;o__Lachnospirales;f__Lachnospiraceae;g__CAG-791;s__	taxonomic classification defined by topology and ANI	topological placement and ANI have congruent species assignments	GCA_902789735.1, s__CAG-791 sp902789735, 95.0, 92.49, 0.86; GCA_002362155.1, s__CAG-791 sp002362155, 95.0, 78.47, 0.24; GCF_900101015.1, s__CAG-791 sp900101015, 95.0, 78.12, 0.13; GCA_902781215.1, s__CAG-791 sp902781215, 95.0, 77.49, 0.18; GCA_002395235.1, s__CAG-791 sp002395235, 95.0, 77.28, 0.14; GCA_902767235.1, s__CAG-791 sp902767235, 95.0, 77.27, 0.11; GCA_900318375.1, s__CAG-791 sp900318375…	51.28	11	N/A	N/A
Assembly_16_bin.15	Fecal Silage	M. japonica	82.81	0.99	20	d__Bacteria;p__Bacillota_A;c__Clostridia;o__Lachnospirales;f__Lachnospiraceae;g__CAG-791;s__CAG-791	GCF_900101015.1	95	d__Bacteria;p__Bacillota_A;c__Clostridia;o__Lachnospirales;f__Lachnospiraceae;g__CAG-791;s__CAG-791 sp900101015	98.7	0.96	GCF_900101015.1	95	d__Bacteria;p__Bacillota_A;c__Clostridia;o__Lachnospirales;f__Lachnospiraceae;g__CAG-791;s__CAG-791 sp900101015	98.7	0.96	d__Bacteria;p__Bacillota_A;c__Clostridia;o__Lachnospirales;f__Lachnospiraceae;g__CAG-791;s__	taxonomic classification defined by topology and ANI	topological placement and ANI have congruent species assignments	GCA_902777355.1, s__CAG-791 sp902777355, 95.0, 80.09, 0.33; GCA_900321785.1, s__CAG-791 sp900321785, 95.0, 79.64, 0.27; GCA_902781215.1, s__CAG-791 sp902781215, 95.0, 79.6, 0.42; GCA_900318375.1, s__CAG-791 sp900318375, 95.0, 79.55, 0.36; GCA_017513005.1, s__CAG-791 sp017513005, 95.0, 79.43, 0.38; GCA_902780385.1, s__CAG-791 sp902780385, 95.0, 79.34, 0.37; GCA_002394525.1, s__CAG-791 sp002394525,…	77.3	11	N/A	N/A
Assembly_16_bin.17	Fecal Silage	M. japonica	79.96	3.86	30	d__Bacteria;p__Bacteroidota;c__Bacteroidia;o__Bacteroidales;f__Rikenellaceae;g__UBA940;s__	N/A	N/A	N/A	N/A	N/A	GCA_015060105.1	95	d__Bacteria;p__Bacteroidota;c__Bacteroidia;o__Bacteroidales;f__Rikenellaceae;g__UBA940;s__UBA940 sp015060105	85.04	0.85	d__Bacteria;p__Bacteroidota;c__Bacteroidia;o__Bacteroidales;f__Rikenellaceae;g__UBA940;s__	taxonomic classification defined by topology and ANI	classification based on placement in class-level tree	GCA_017464745.1, s__UBA940 sp017464745, 95.0, 80.21, 0.52; GCA_017936385.1, s__UBA940 sp017936385, 95.0, 79.78, 0.5; GCA_002293665.1, s__UBA940 sp002293665, 95.0, 76.68, 0.03; GCA_944321925.1, s__UBA940 sp944321925, 95.0, 76.28, 0.05; GCA_022009915.1, s__UBA940 sp900768115, 95.0, 75.94, 0.07; GCA_002293535.1, s__UBA940 sp002293535, 95.0, 75.47, 0.01; GCA_002293505.1, s__UBA940 sp002293505, 95.0, …	64.83	11	0.993075	Genome not assigned to closest species as it falls outside its pre-defined ANI radius
Assembly_16_bin.18	Fecal Silage	M. japonica	73.84	4.84	5.88	d__Bacteria;p__Bacteroidota;c__Bacteroidia;o__Bacteroidales;f__UBA932;g__Coprenecus;s__Coprenecus	GCA_900769885.1	95	d__Bacteria;p__Bacteroidota;c__Bacteroidia;o__Bacteroidales;f__UBA932;g__Coprenecus;s__Coprenecus sp900769885	96.98	0.91	GCA_900769885.1	95	d__Bacteria;p__Bacteroidota;c__Bacteroidia;o__Bacteroidales;f__UBA932;g__Coprenecus;s__Coprenecus sp900769885	96.98	0.91	d__Bacteria;p__Bacteroidota;c__Bacteroidia;o__Bacteroidales;f__UBA932;g__Coprenecus;s__	taxonomic classification defined by topology and ANI	topological placement and ANI have congruent species assignments	GCA_017501525.1, s__Coprenecus sp017501525, 95.0, 80.11, 0.54; GCA_017546125.1, s__Coprenecus sp017546125, 95.0, 78.1, 0.09; GCA_017630155.1, s__Coprenecus sp017630155, 95.0, 77.91, 0.12; GCA_017504965.1, s__Coprenecus sp017504965, 95.0, 77.38, 0.12; GCA_900771335.1, s__Coprenecus sp900771335, 95.0, 77.2, 0.11; GCA_945787505.1, s__Coprenecus sp945787505, 95.0, 77.13, 0.13; GCA_019116865.1, s__Cop…	49.1	11	N/A	N/A
Assembly_16_bin.19	Fecal Silage	M. japonica	70.18	2.85	40	d__Bacteria;p__Bacillota_A;c__Clostridia;o__Oscillospirales;f__Acutalibacteraceae;g__UBA5905;s__	N/A	N/A	N/A	N/A	N/A	GCA_904501705.1	95	d__Bacteria;p__Bacillota_A;c__Clostridia;o__Oscillospirales;f__Acutalibacteraceae;g__UBA5905;s__UBA5905 sp904501705	83.06	0.56	d__Bacteria;p__Bacillota_A;c__Clostridia;o__Oscillospirales;f__Acutalibacteraceae;g__UBA5905;s__	taxonomic classification defined by topology and ANI	classification based on placement in class-level tree	GCA_017398485.1, s__UBA5905 sp017398485, 95.0, 79.68, 0.39; GCA_900763035.1, s__UBA5905 sp900763035, 95.0, 78.19, 0.05; GCA_017440755.1, s__UBA5905 sp017440755, 95.0, 77.92, 0.2; GCA_017520705.1, s__UBA5905 sp017520705, 95.0, 77.74, 0.18; GCA_017435305.1, s__UBA5905 sp017435305, 95.0, 77.6, 0.15; GCA_002437905.1, s__UBA5905 sp002437905, 95.0, 77.56, 0.11; GCA_017471765.1, s__UBA5905 sp017471765, …	54.5	11	0.981015	Genome not assigned to closest species as it falls outside its pre-defined ANI radius
Assembly_16_bin.2	Fecal Silage	M. japonica	88.61	0.1	100	d__Bacteria;p__Pseudomonadota;c__Alphaproteobacteria;o__Rs-D84;f__Rs-D84;g__Enterousia;s__	N/A	N/A	N/A	N/A	N/A	N/A	N/A	N/A	N/A	N/A	d__Bacteria;p__Pseudomonadota;c__Alphaproteobacteria;o__Rs-D84;f__Rs-D84;g__Enterousia;s__	taxonomic classification defined by topology and ANI	classification based on placement in class-level tree	GCA_015062525.1, s__Enterousia sp015062525, 95.0, 85.53, 0.78; GCA_017631895.1, s__Enterousia sp017631895, 95.0, 82.06, 0.71; GCA_015062495.1, s__Enterousia sp015062495, 95.0, 81.92, 0.69; GCA_016301865.1, s__Enterousia sp016301865, 95.0, 81.58, 0.6; GCA_017383325.1, s__Enterousia sp017383325, 95.0, 80.44, 0.62; GCA_017451625.1, s__Enterousia sp017451625, 95.0, 80.0, 0.5; GCA_017629245.1, s__Ente…	76.01	11	0.980452	Genome not assigned to closest species as it falls outside its pre-defined ANI radius
Assembly_16_bin.20	Fecal Silage	M. japonica	70.86	0	0	d__Bacteria;p__Spirochaetota;c__Spirochaetia;o__CADAEX01;f__CADAEX01;g__CADAEX01;s__	N/A	N/A	N/A	N/A	N/A	GCA_024402405.1	95	d__Bacteria;p__Spirochaetota;c__Spirochaetia;o__CADAEX01;f__CADAEX01;g__CADAEX01;s__CADAEX01 sp024402405	78.66	0.2	d__Bacteria;p__Spirochaetota;c__Spirochaetia;o__CADAEX01;f__CADAEX01;g__CADAEX01;s__	taxonomic classification defined by topology and ANI	classification based on placement in class-level tree	GCA_902787125.1, s__CADAEX01 sp902787125, 95.0, 77.96, 0.22; GCA_017446885.1, s__CADAEX01 sp017446885, 95.0, 77.85, 0.19; GCA_017554185.1, s__CADAEX01 sp017554185, 95.0, 77.83, 0.21; GCA_017642445.1, s__CADAEX01 sp017642445, 95.0, 77.44, 0.21; GCA_017535435.1, s__CADAEX01 sp017535435, 95.0, 77.41, 0.26; GCA_017649605.1, s__CADAEX01 sp017649605, 95.0, 77.3, 0.2	56.35	11	0.890566	N/A
Assembly_16_bin.4	Fecal Silage	M. japonica	80.79	1.28	0	d__Bacteria;p__Bacteroidota;c__Bacteroidia;o__Bacteroidales;f__Rikenellaceae;g__Alistipes;s__Alistipes	GCA_017630735.1	95	d__Bacteria;p__Bacteroidota;c__Bacteroidia;o__Bacteroidales;f__Rikenellaceae;g__Alistipes;s__Alistipes sp017630735	98.59	0.93	GCA_017630735.1	95	d__Bacteria;p__Bacteroidota;c__Bacteroidia;o__Bacteroidales;f__Rikenellaceae;g__Alistipes;s__Alistipes sp017630735	98.59	0.93	d__Bacteria;p__Bacteroidota;c__Bacteroidia;o__Bacteroidales;f__Rikenellaceae;g__Alistipes;s__	taxonomic classification defined by topology and ANI	topological placement and ANI have congruent species assignments	GCA_017380955.1, s__Alistipes sp017380955, 95.0, 82.57, 0.64; GCA_017630455.1, s__Alistipes sp017630455, 95.0, 82.28, 0.72; GCA_017559615.1, s__Alistipes sp017559615, 95.0, 82.07, 0.69; GCA_017629985.1, s__Alistipes sp017629985, 95.0, 80.44, 0.6; GCA_017647625.1, s__Alistipes sp017647625, 95.0, 79.63, 0.46; GCA_900769445.1, s__Alistipes sp900769445, 95.0, 79.6, 0.45; GCA_904502285.1, s__Alistipes…	53.88	11	N/A	N/A
Assembly_16_bin.6	Fecal Silage	M. japonica	92.47	1.08	0	d__Bacteria;p__Bacteroidota;c__Bacteroidia;o__Bacteroidales;f__Paludibacteraceae;g__RGIG9608;s__RGIG9608	GCA_017547145.1	95	d__Bacteria;p__Bacteroidota;c__Bacteroidia;o__Bacteroidales;f__Paludibacteraceae;g__RGIG9608;s__RGIG9608 sp017547145	96.59	0.93	GCA_017547145.1	95	d__Bacteria;p__Bacteroidota;c__Bacteroidia;o__Bacteroidales;f__Paludibacteraceae;g__RGIG9608;s__RGIG9608 sp017547145	96.59	0.93	d__Bacteria;p__Bacteroidota;c__Bacteroidia;o__Bacteroidales;f__Paludibacteraceae;g__RGIG9608;s__	taxonomic classification defined by topology and ANI	topological placement and ANI have congruent species assignments	GCA_017648235.1, s__RGIG9608 sp017648235, 95.0, 84.05, 0.31; GCA_017652785.1, s__RGIG9608 sp017652785, 95.0, 81.06, 0.26; GCA_017456885.1, s__RGIG9608 sp017456885, 95.0, 79.53, 0.43	91.58	11	N/A	N/A
Assembly_16_bin.8	Fecal Silage	M. japonica	78.2	0	0	d__Bacteria;p__Pseudomonadota;c__Alphaproteobacteria;o__RF32;f__CAG-239;g__Scatocola;s__	N/A	N/A	N/A	N/A	N/A	GCA_934273635.1	95	d__Bacteria;p__Pseudomonadota;c__Alphaproteobacteria;o__RF32;f__CAG-239;g__Scatocola;s__Scatocola sp934273635	77.27	0.2	d__Bacteria;p__Pseudomonadota;c__Alphaproteobacteria;o__RF32;f__CAG-239;g__Scatocola;s__	taxonomic classification defined by topology and ANI	classification based on placement in class-level tree	GCA_017467515.1, s__Scatocola sp017467515, 95.0, 77.47, 0.28; GCA_910577205.1, s__Scatocola sp910577205, 95.0, 77.34, 0.1; GCA_017477185.1, s__Scatocola sp017477185, 95.0, 77.14, 0.24; GCA_902778645.1, s__Scatocola sp902778645, 95.0, 76.84, 0.19; GCA_944391515.1, s__Scatocola sp944391515, 95.0, 76.77, 0.14; GCA_944393175.1, s__Scatocola sp944393175, 95.0, 76.71, 0.15; GCA_944390035.1, s__Scatocol…	68.7	11	0.93993	N/A
Assembly_16_bin.9	Fecal Silage	M. japonica	94.25	1.08	0	d__Bacteria;p__Bacteroidota;c__Bacteroidia;o__Bacteroidales;f__WCHB1-69;g__JAEZOU01;s__JAEZOU01	GCA_023413895.1	95	d__Bacteria;p__Bacteroidota;c__Bacteroidia;o__Bacteroidales;f__WCHB1-69;g__JAEZOU01;s__JAEZOU01 sp023413895	97.95	0.88	GCA_023413895.1	95	d__Bacteria;p__Bacteroidota;c__Bacteroidia;o__Bacteroidales;f__WCHB1-69;g__JAEZOU01;s__JAEZOU01 sp023413895	97.95	0.88	d__Bacteria;p__Bacteroidota;c__Bacteroidia;o__Bacteroidales;f__WCHB1-69;g__;s__	taxonomic classification defined by topology and ANI	topological placement and ANI have congruent species assignments	N/A	91.92	11	N/A	N/A
Assembly_17_bin.2	Fecal Silage	M. japonica	81.8	2.54	46.15	d__Bacteria;p__Bacillota_C;c__Negativicutes;o__Acidaminococcales;f__Acidaminococcaceae;g__JAHHUH01;s__	N/A	N/A	N/A	N/A	N/A	N/A	N/A	N/A	N/A	N/A	d__Bacteria;p__Bacillota_C;c__Negativicutes;o__Acidaminococcales;f__Acidaminococcaceae;g__JAHHUH01;s__	taxonomic classification defined by topology and ANI	classification based on placement in class-level tree	GCA_017623055.1, s__JAHHUH01 sp017623055, 95.0, 86.92, 0.89; GCA_017457085.1, s__JAHHUH01 sp017457085, 95.0, 86.57, 0.84; GCA_017452325.1, s__JAHHUH01 sp017452325, 95.0, 84.28, 0.8; GCA_017467905.1, s__JAHHUH01 sp017467905, 95.0, 83.78, 0.84; GCA_020024105.1, s__JAHHUH01 sp020024105, 95.0, 79.39, 0.24	82.68	11	0.966382	Genome not assigned to closest species as it falls outside its pre-defined ANI radius
Assembly_17_bin.3	Fecal Silage	M. japonica	84.8	1.68	33.33	d__Bacteria;p__Bacillota_A;c__Clostridia;o__Oscillospirales;f__CAG-272;g__SIG673;s__	N/A	N/A	N/A	N/A	N/A	GCA_944381115.1	95	d__Bacteria;p__Bacillota_A;c__Clostridia;o__Oscillospirales;f__CAG-272;g__SIG673;s__SIG673 sp944381115	77.33	0.23	d__Bacteria;p__Bacillota_A;c__Clostridia;o__Oscillospirales;f__CAG-272;g__SIG673;s__	taxonomic classification defined by topology and ANI	classification based on placement in class-level tree	GCA_017502875.1, s__SIG673 sp017502875, 95.0, 77.37, 0.18; GCA_944391815.1, s__SIG673 sp944391815, 95.0, 76.91, 0.12; GCA_017503165.1, s__SIG673 sp017503165, 95.0, 76.9, 0.07; GCA_015064245.1, s__SIG673 sp015064245, 95.0, 76.88, 0.1; GCA_944381095.1, s__SIG673 sp944381095, 95.0, 76.88, 0.1; GCA_944393415.1, s__SIG673 sp944393415, 95.0, 76.84, 0.12	81.49	11	0.949504	N/A
Assembly_17_bin.4	Fecal Silage	M. japonica	93.34	0	0	d__Bacteria;p__Fibrobacterota;c__Fibrobacteria;o__Fibrobacterales;f__Fibrobacteraceae;g__UBA1765;s__UBA1765	GCA_017631885.1	95	d__Bacteria;p__Fibrobacterota;c__Fibrobacteria;o__Fibrobacterales;f__Fibrobacteraceae;g__UBA1765;s__UBA1765 sp017631885	96.92	0.89	GCA_017631885.1	95	d__Bacteria;p__Fibrobacterota;c__Fibrobacteria;o__Fibrobacterales;f__Fibrobacteraceae;g__UBA1765;s__UBA1765 sp017631885	96.92	0.89	d__Bacteria;p__Fibrobacterota;c__Fibrobacteria;o__Fibrobacterales;f__Fibrobacteraceae;g__UBA1765;s__	taxonomic classification defined by topology and ANI	topological placement and ANI have congruent species assignments	GCA_017625775.1, s__UBA1765 sp017625775, 95.0, 83.72, 0.56; GCA_002314675.1, s__UBA1765 sp002314675, 95.0, 77.03, 0.07	87.33	11	N/A	N/A
Assembly_17_bin.5	Fecal Silage	M. japonica	86.12	1.06	44.44	d__Bacteria;p__Bacillota_A;c__Clostridia;o__Lachnospirales;f__Lachnospiraceae;g__CAG-791;s__CAG-791	GCF_900101015.1	95	d__Bacteria;p__Bacillota_A;c__Clostridia;o__Lachnospirales;f__Lachnospiraceae;g__CAG-791;s__CAG-791 sp900101015	98.51	0.9	GCF_900101015.1	95	d__Bacteria;p__Bacillota_A;c__Clostridia;o__Lachnospirales;f__Lachnospiraceae;g__CAG-791;s__CAG-791 sp900101015	98.51	0.9	d__Bacteria;p__Bacillota_A;c__Clostridia;o__Lachnospirales;f__Lachnospiraceae;g__CAG-791;s__	taxonomic classification defined by topology and ANI	topological placement and ANI have congruent species assignments	GCA_900318375.1, s__CAG-791 sp900318375, 95.0, 79.6, 0.33; GCA_902777355.1, s__CAG-791 sp902777355, 95.0, 79.52, 0.31; GCA_902781215.1, s__CAG-791 sp902781215, 95.0, 79.49, 0.37; GCA_902780385.1, s__CAG-791 sp902780385, 95.0, 79.45, 0.34; GCA_900321785.1, s__CAG-791 sp900321785, 95.0, 79.41, 0.27; GCA_017513005.1, s__CAG-791 sp017513005, 95.0, 79.39, 0.33; GCA_002394525.1, s__CAG-791 sp002394525,…	75.69	11	N/A	N/A
Assembly_17_bin.8	Fecal Silage	M. japonica	77.32	1.95	20	d__Bacteria;p__Bacteroidota;c__Bacteroidia;o__Bacteroidales;f__Bacteroidaceae;g__UBA1179;s__	N/A	N/A	N/A	N/A	N/A	GCA_017647575.1	95	d__Bacteria;p__Bacteroidota;c__Bacteroidia;o__Bacteroidales;f__Bacteroidaceae;g__UBA1179;s__UBA1179 sp017647575	93.31	0.69	d__Bacteria;p__Bacteroidota;c__Bacteroidia;o__Bacteroidales;f__Bacteroidaceae;g__UBA1179;s__	taxonomic classification defined by topology and ANI	classification based on placement in class-level tree	GCA_017556585.1, s__UBA1179 sp017556585, 95.0, 86.45, 0.8; GCA_017557635.1, s__UBA1179 sp017557635, 95.0, 77.32, 0.09; GCA_024398695.1, s__UBA1179 sp024398695, 95.0, 77.28, 0.04; GCA_002309915.1, s__UBA1179 sp002309915, 95.0, 77.08, 0.05; GCA_902802285.1, s__UBA1179 sp902802285, 95.0, 77.06, 0.07; GCA_024398635.1, s__UBA1179 sp024398635, 95.0, 77.03, 0.09; GCA_024398715.1, s__UBA1179 sp024398715,…	77.12	11	0.992242	Genome not assigned to closest species as it falls outside its pre-defined ANI radius
Assembly_17_bin.9	Fecal Silage	M. japonica	81.15	2.6	13.33	d__Bacteria;p__Bacteroidota;c__Bacteroidia;o__Bacteroidales;f__Paludibacteraceae;g__RGIG9608;s__RGIG9608	GCA_017547145.1	95	d__Bacteria;p__Bacteroidota;c__Bacteroidia;o__Bacteroidales;f__Paludibacteraceae;g__RGIG9608;s__RGIG9608 sp017547145	96.56	0.89	GCA_017547145.1	95	d__Bacteria;p__Bacteroidota;c__Bacteroidia;o__Bacteroidales;f__Paludibacteraceae;g__RGIG9608;s__RGIG9608 sp017547145	96.56	0.89	d__Bacteria;p__Bacteroidota;c__Bacteroidia;o__Bacteroidales;f__Paludibacteraceae;g__RGIG9608;s__	taxonomic classification defined by topology and ANI	topological placement and ANI have congruent species assignments	GCA_017648235.1, s__RGIG9608 sp017648235, 95.0, 83.43, 0.21; GCA_017652785.1, s__RGIG9608 sp017652785, 95.0, 80.84, 0.22; GCA_017456885.1, s__RGIG9608 sp017456885, 95.0, 78.95, 0.4	69.83	11	N/A	N/A
Assembly_18_bin.1	Fecal Silage	M. japonica	74.98	1.49	16.67	d__Bacteria;p__Bacillota_A;c__Clostridia;o__Lachnospirales;f__Lachnospiraceae;g__CAG-791;s__CAG-791	GCF_900101015.1	95	d__Bacteria;p__Bacillota_A;c__Clostridia;o__Lachnospirales;f__Lachnospiraceae;g__CAG-791;s__CAG-791 sp900101015	98.56	0.95	GCF_900101015.1	95	d__Bacteria;p__Bacillota_A;c__Clostridia;o__Lachnospirales;f__Lachnospiraceae;g__CAG-791;s__CAG-791 sp900101015	98.56	0.95	d__Bacteria;p__Bacillota_A;c__Clostridia;o__Lachnospirales;f__Lachnospiraceae;g__CAG-791;s__	taxonomic classification defined by topology and ANI	topological placement and ANI have congruent species assignments	GCA_902777355.1, s__CAG-791 sp902777355, 95.0, 79.73, 0.33; GCA_902781215.1, s__CAG-791 sp902781215, 95.0, 79.69, 0.41; GCA_902780385.1, s__CAG-791 sp902780385, 95.0, 79.69, 0.38; GCA_900318375.1, s__CAG-791 sp900318375, 95.0, 79.66, 0.36; GCA_900321785.1, s__CAG-791 sp900321785, 95.0, 79.44, 0.28; GCA_017513005.1, s__CAG-791 sp017513005, 95.0, 79.35, 0.38; GCA_002390025.1, s__CAG-791 sp002390025…	70.51	11	N/A	N/A
Assembly_18_bin.2	Fecal Silage	M. japonica	95.43	0	0	d__Bacteria;p__Bacteroidota;c__Bacteroidia;o__Bacteroidales;f__P3;g__Onthomorpha;s__Onthomorpha	GCA_002358855.1	95	d__Bacteria;p__Bacteroidota;c__Bacteroidia;o__Bacteroidales;f__P3;g__Onthomorpha;s__Onthomorpha sp002358855	97.32	0.86	GCA_002358855.1	95	d__Bacteria;p__Bacteroidota;c__Bacteroidia;o__Bacteroidales;f__P3;g__Onthomorpha;s__Onthomorpha sp002358855	97.32	0.86	d__Bacteria;p__Bacteroidota;c__Bacteroidia;o__Bacteroidales;f__P3;g__Onthomorpha;s__	taxonomic classification defined by topology and ANI	topological placement and ANI have congruent species assignments	GCA_017559135.1, s__Onthomorpha sp017559135, 95.0, 91.23, 0.85; GCA_017647065.1, s__Onthomorpha sp017647065, 95.0, 89.38, 0.82; GCA_017647785.1, s__Onthomorpha sp017647785, 95.0, 83.38, 0.73; GCA_002358835.1, s__Onthomorpha sp002358835, 95.0, 80.5, 0.24; GCA_017632095.1, s__Onthomorpha sp017632095, 95.0, 78.14, 0.22; GCA_019114015.1, s__Onthomorpha intestinigallinarum, 95.0, 76.98, 0.07; GCA_9443…	97.16	11	N/A	N/A
Assembly_18_bin.3	Fecal Silage	M. japonica	92.79	0.16	0	d__Bacteria;p__Bacteroidota;c__Bacteroidia;o__Bacteroidales;f__UBA932;g__Coprenecus;s__Coprenecus	GCA_900769885.1	95	d__Bacteria;p__Bacteroidota;c__Bacteroidia;o__Bacteroidales;f__UBA932;g__Coprenecus;s__Coprenecus sp900769885	97.2	0.85	GCA_900769885.1	95	d__Bacteria;p__Bacteroidota;c__Bacteroidia;o__Bacteroidales;f__UBA932;g__Coprenecus;s__Coprenecus sp900769885	97.2	0.85	d__Bacteria;p__Bacteroidota;c__Bacteroidia;o__Bacteroidales;f__UBA932;g__Coprenecus;s__	taxonomic classification defined by topology and ANI	topological placement and ANI have congruent species assignments	GCA_017501525.1, s__Coprenecus sp017501525, 95.0, 81.05, 0.51; GCA_000432775.1, s__Coprenecus sp000432775, 95.0, 78.24, 0.04; GCA_017630155.1, s__Coprenecus sp017630155, 95.0, 78.05, 0.12; GCA_900771335.1, s__Coprenecus sp900771335, 95.0, 77.8, 0.13; GCA_944326245.1, s__Coprenecus sp944326245, 95.0, 77.77, 0.04; GCA_017504965.1, s__Coprenecus sp017504965, 95.0, 77.73, 0.14; GCA_944323785.1, s__Co…	87.09	11	N/A	N/A
Assembly_18_bin.4	Fecal Silage	M. japonica	88.6	0.85	0	d__Bacteria;p__Cyanobacteriota;c__Vampirovibrionia;o__Gastranaerophilales;f__Gastranaerophilaceae;g__Gastranaerophilus;s__Gastranaerophilus	GCA_001899335.1	95	d__Bacteria;p__Cyanobacteriota;c__Vampirovibrionia;o__Gastranaerophilales;f__Gastranaerophilaceae;g__Gastranaerophilus;s__Gastranaerophilus phascolarctosicola	98.29	0.95	GCA_001899335.1	95	d__Bacteria;p__Cyanobacteriota;c__Vampirovibrionia;o__Gastranaerophilales;f__Gastranaerophilaceae;g__Gastranaerophilus;s__Gastranaerophilus phascolarctosicola	98.29	0.95	d__Bacteria;p__Cyanobacteriota;c__Vampirovibrionia;o__Gastranaerophilales;f__Gastranaerophilaceae;g__Gastranaerophilus;s__	taxonomic classification defined by topology and ANI	topological placement and ANI have congruent species assignments	GCA_023662905.1, s__Gastranaerophilus sp023662905, 95.0, 82.14, 0.69; GCA_944325835.1, s__Gastranaerophilus sp944325835, 95.0, 81.66, 0.75; GCA_944323035.1, s__Gastranaerophilus sp944323035, 95.0, 81.5, 0.72; GCA_017652265.1, s__Gastranaerophilus sp017652265, 95.0, 77.84, 0.22	93.55	11	N/A	N/A
Assembly_18_bin.5	Fecal Silage	M. japonica	87.37	0.36	50	d__Bacteria;p__Cyanobacteriota;c__Vampirovibrionia;o__Gastranaerophilales;f__Gastranaerophilaceae;g__CAG-196;s__	N/A	N/A	N/A	N/A	N/A	N/A	N/A	N/A	N/A	N/A	d__Bacteria;p__Cyanobacteriota;c__Vampirovibrionia;o__Gastranaerophilales;f__Gastranaerophilaceae;g__CAG-196;s__	ANI	classification based on placement in class-level tree	GCA_932182025.1, s__CAG-196 sp932182025, 95.0, 78.6, 0.26; GCA_934754775.1, s__CAG-196 sp934754775, 95.0, 78.56, 0.32; GCA_944322845.1, s__CAG-196 sp944322845, 95.0, 78.55, 0.34; GCA_934757245.1, s__CAG-196 sp934757245, 95.0, 78.47, 0.3; GCA_910579975.1, s__CAG-196 sp910579975, 95.0, 78.43, 0.24; GCA_023662705.1, s__CAG-196 sp023662705, 95.0, 78.42, 0.27; GCA_944323265.1, s__CAG-196 sp944323265, …	92.08	11	0.948235	N/A
Assembly_18_bin.6	Fecal Silage	M. japonica	99.46	0.74	0	d__Bacteria;p__Bacteroidota;c__Bacteroidia;o__Bacteroidales;f__Bacteroidaceae;g__Bacteroides;s__Bacteroides	GCF_000210075.1	95	d__Bacteria;p__Bacteroidota;c__Bacteroidia;o__Bacteroidales;f__Bacteroidaceae;g__Bacteroides;s__Bacteroides xylanisolvens	97.33	0.77	GCF_000210075.1	95	d__Bacteria;p__Bacteroidota;c__Bacteroidia;o__Bacteroidales;f__Bacteroidaceae;g__Bacteroides;s__Bacteroides xylanisolvens	97.33	0.77	d__Bacteria;p__Bacteroidota;c__Bacteroidia;o__Bacteroidales;f__Bacteroidaceae;g__Bacteroides;s__	taxonomic classification defined by topology and ANI	topological placement and ANI have congruent species assignments	GCF_009193295.2, s__Bacteroides luhongzhouii, 95.0, 94.05, 0.67; GCF_001314995.1, s__Bacteroides ovatus, 95.0, 93.26, 0.69; GCF_001688725.2, s__Bacteroides caecimuris, 95.0, 92.45, 0.61; GCA_019412865.1, s__Bacteroides sp019412865, 95.0, 91.32, 0.57; GCF_014334015.1, s__Bacteroides intestinigallinarum, 95.0, 90.52, 0.66; GCA_902362375.1, s__Bacteroides sp902362375, 95.0, 90.12, 0.65; GCA_90075509…	98.17	11	N/A	N/A
Assembly_18_bin.8	Fecal Silage	M. japonica	86.43	1.8	11.11	d__Bacteria;p__Bacillota_C;c__Negativicutes;o__Acidaminococcales;f__Acidaminococcaceae;g__JAHHUH01;s__	N/A	N/A	N/A	N/A	N/A	N/A	N/A	N/A	N/A	N/A	d__Bacteria;p__Bacillota_C;c__Negativicutes;o__Acidaminococcales;f__Acidaminococcaceae;g__JAHHUH01;s__	taxonomic classification defined by topology and ANI	classification based on placement in class-level tree	GCA_017623055.1, s__JAHHUH01 sp017623055, 95.0, 86.54, 0.91; GCA_017457085.1, s__JAHHUH01 sp017457085, 95.0, 86.52, 0.85; GCA_017452325.1, s__JAHHUH01 sp017452325, 95.0, 83.83, 0.8; GCA_017467905.1, s__JAHHUH01 sp017467905, 95.0, 83.52, 0.89; GCA_020024105.1, s__JAHHUH01 sp020024105, 95.0, 78.55, 0.28	81.89	11	0.966314	Genome not assigned to closest species as it falls outside its pre-defined ANI radius
Assembly_18_bin.9	Fecal Silage	M. japonica	79.08	4.78	12.5	d__Bacteria;p__Bacillota_B;c__Peptococcia;o__Peptococcales;f__Peptococcaceae;g__UBA7185;s__UBA7185	GCA_017383785.1	95	d__Bacteria;p__Bacillota_B;c__Peptococcia;o__Peptococcales;f__Peptococcaceae;g__UBA7185;s__UBA7185 sp017383785	97.6	0.81	GCA_017383785.1	95	d__Bacteria;p__Bacillota_B;c__Peptococcia;o__Peptococcales;f__Peptococcaceae;g__UBA7185;s__UBA7185 sp017383785	97.6	0.81	d__Bacteria;p__Bacillota_B;c__Peptococcia;o__Peptococcales;f__Peptococcaceae;g__UBA7185;s__	taxonomic classification defined by topology and ANI	topological placement and ANI have congruent species assignments	GCA_017622155.1, s__UBA7185 sp017622155, 95.0, 82.97, 0.59; GCA_017387265.1, s__UBA7185 sp017387265, 95.0, 80.2, 0.33; GCA_017399005.1, s__UBA7185 sp017399005, 95.0, 79.75, 0.53; GCA_017547685.1, s__UBA7185 sp017547685, 95.0, 78.87, 0.42; GCA_900756555.1, s__UBA7185 sp900756555, 95.0, 78.82, 0.33; GCA_900556545.1, s__UBA7185 sp900556545, 95.0, 78.73, 0.21; GCA_910585405.1, s__UBA7185 sp910585405,…	58.51	11	N/A	Genome has more than 10.8% of markers with multiple hits
Assembly_19_bin.2	Rumen Silage	M. japonica	91.23	3.02	66.67	d__Bacteria;p__Pseudomonadota;c__Gammaproteobacteria;o__Burkholderiales;f__Burkholderiaceae_A;g__Duodenibacillus;s__Duodenibacillus	GCA_900315045.1	95	d__Bacteria;p__Pseudomonadota;c__Gammaproteobacteria;o__Burkholderiales;f__Burkholderiaceae_A;g__Duodenibacillus;s__Duodenibacillus sp900315045	98.41	0.92	GCA_900315045.1	95	d__Bacteria;p__Pseudomonadota;c__Gammaproteobacteria;o__Burkholderiales;f__Burkholderiaceae_A;g__Duodenibacillus;s__Duodenibacillus sp900315045	98.41	0.92	d__Bacteria;p__Pseudomonadota;c__Gammaproteobacteria;o__Burkholderiales;f__Burkholderiaceae_A;g__Duodenibacillus;s__	taxonomic classification defined by topology and ANI	topological placement and ANI have congruent species assignments	GCA_003488465.1, s__Duodenibacillus sp003488465, 95.0, 82.71, 0.63; GCA_900762555.1, s__Duodenibacillus sp900762555, 95.0, 79.46, 0.32; GCA_019410445.1, s__Duodenibacillus sp019410445, 95.0, 79.23, 0.11; GCA_019418605.1, s__Duodenibacillus sp019418605, 95.0, 79.21, 0.34; GCA_944390745.1, s__Duodenibacillus sp944390745, 95.0, 79.17, 0.38; GCA_900552545.1, s__Duodenibacillus sp900552545, 95.0, 79.0…	87.31	11	N/A	N/A
Assembly_19_bin.4	Rumen Silage	M. japonica	87.89	2.93	20	d__Bacteria;p__Bacillota_A;c__Clostridia;o__Lachnospirales;f__Lachnospiraceae;g__CAG-791;s__CAG-791	GCA_900320325.1	95	d__Bacteria;p__Bacillota_A;c__Clostridia;o__Lachnospirales;f__Lachnospiraceae;g__CAG-791;s__CAG-791 sp900320325	98.01	0.74	GCA_900320325.1	95	d__Bacteria;p__Bacillota_A;c__Clostridia;o__Lachnospirales;f__Lachnospiraceae;g__CAG-791;s__CAG-791 sp900320325	98.01	0.74	d__Bacteria;p__Bacillota_A;c__Clostridia;o__Lachnospirales;f__Lachnospiraceae;g__CAG-791;s__	taxonomic classification defined by topology and ANI	topological placement and ANI have congruent species assignments	GCA_902789735.1, s__CAG-791 sp902789735, 95.0, 92.69, 0.86; GCA_002362155.1, s__CAG-791 sp002362155, 95.0, 78.66, 0.29; GCA_002395235.1, s__CAG-791 sp002395235, 95.0, 77.6, 0.15; GCA_902781215.1, s__CAG-791 sp902781215, 95.0, 77.55, 0.2; GCA_900321785.1, s__CAG-791 sp900321785, 95.0, 77.49, 0.11; GCA_017469935.1, s__CAG-791 sp017469935, 95.0, 77.45, 0.17; GCA_902785055.1, s__CAG-791 sp902785055, …	81.13	11	N/A	N/A
Assembly_19_bin.5	Rumen Silage	M. japonica	80.13	3.38	44.44	d__Bacteria;p__Bacillota_A;c__Clostridia;o__Lachnospirales;f__Lachnospiraceae;g__CAG-791;s__	N/A	N/A	N/A	N/A	N/A	GCA_002362155.1	95	d__Bacteria;p__Bacillota_A;c__Clostridia;o__Lachnospirales;f__Lachnospiraceae;g__CAG-791;s__CAG-791 sp002362155	92.06	0.75	d__Bacteria;p__Bacillota_A;c__Clostridia;o__Lachnospirales;f__Lachnospiraceae;g__CAG-791;s__	taxonomic classification defined by topology and ANI	classification based on placement in class-level tree	GCA_900320325.1, s__CAG-791 sp900320325, 95.0, 78.48, 0.21; GCA_902789735.1, s__CAG-791 sp902789735, 95.0, 78.0, 0.23; GCA_902794825.1, s__CAG-791 sp902794825, 95.0, 77.79, 0.1; GCA_017469935.1, s__CAG-791 sp017469935, 95.0, 77.66, 0.16; GCA_002395235.1, s__CAG-791 sp002395235, 95.0, 77.56, 0.14; GCA_902801415.1, s__CAG-791 sp902801415, 95.0, 77.56, 0.1; GCA_900319245.1, s__CAG-791 sp900319245, 9…	59.54	11	0.99513	Genome not assigned to closest species as it falls outside its pre-defined ANI radius
Assembly_19_bin.6	Rumen Silage	M. japonica	73.92	8.93	21.74	d__Bacteria;p__Bacillota_A;c__Clostridia;o__Lachnospirales;f__Lachnospiraceae;g__CAG-791;s__	N/A	N/A	N/A	N/A	N/A	GCA_902768735.1	95	d__Bacteria;p__Bacillota_A;c__Clostridia;o__Lachnospirales;f__Lachnospiraceae;g__CAG-791;s__CAG-791 sp900320335	81.16	0.58	d__Bacteria;p__Bacillota_A;c__Clostridia;o__Lachnospirales;f__Lachnospiraceae;g__CAG-791;s__	taxonomic classification defined by topology and ANI	classification based on placement in class-level tree	GCA_902801585.1, s__CAG-791 sp902801585, 95.0, 79.6, 0.42; GCA_900319245.1, s__CAG-791 sp900319245, 95.0, 79.4, 0.41; GCA_002395235.1, s__CAG-791 sp002395235, 95.0, 79.39, 0.42; GCA_902794825.1, s__CAG-791 sp902794825, 95.0, 79.34, 0.42; GCA_017469935.1, s__CAG-791 sp017469935, 95.0, 79.33, 0.47; GCA_002448395.1, s__CAG-791 sp002448395, 95.0, 79.32, 0.34; GCA_902801415.1, s__CAG-791 sp902801415, …	57.87	11	0.990483	Genome not assigned to closest species as it falls outside its pre-defined ANI radius
Assembly_19-22_bin.1	Rumen Silage	M. japonica	71.46	1.69	50	d__Bacteria;p__Bacillota;c__Bacilli;o__RFN20;f__CAG-826;g__Enteromonas;s__Enteromonas	GCA_900316365.1	95	d__Bacteria;p__Bacillota;c__Bacilli;o__RFN20;f__CAG-826;g__Enteromonas;s__Enteromonas sp900316365	98.12	0.92	GCA_900316365.1	95	d__Bacteria;p__Bacillota;c__Bacilli;o__RFN20;f__CAG-826;g__Enteromonas;s__Enteromonas sp900316365	98.12	0.92	d__Bacteria;p__Bacillota;c__Bacilli;o__RFN20;f__CAG-826;g__Enteromonas;s__	taxonomic classification defined by topology and ANI	topological placement and ANI have congruent species assignments	GCA_017445245.1, s__Enteromonas sp017445245, 95.0, 79.67, 0.09; GCA_024693415.1, s__Enteromonas sp024693415, 95.0, 78.81, 0.14; GCA_905235705.1, s__Enteromonas sp905235705, 95.0, 78.53, 0.05; GCA_902802365.1, s__Enteromonas sp902802365, 95.0, 78.0, 0.18; GCA_022781015.1, s__Enteromonas sp022781015, 95.0, 77.82, 0.04; GCA_016296285.1, s__Enteromonas sp016296285, 95.0, 77.78, 0.07; GCA_900550795.1,…	61.73	11	N/A	N/A
Assembly_19-22_bin.10	Rumen Silage	M. japonica	84.63	2.26	70	d__Bacteria;p__Bacillota_A;c__Clostridia;o__Lachnospirales;f__Lachnospiraceae;g__RUG306;s__RUG306	GCA_900313435.1	95	d__Bacteria;p__Bacillota_A;c__Clostridia;o__Lachnospirales;f__Lachnospiraceae;g__RUG306;s__RUG306 sp900313435	98.57	0.73	GCA_900313435.1	95	d__Bacteria;p__Bacillota_A;c__Clostridia;o__Lachnospirales;f__Lachnospiraceae;g__RUG306;s__RUG306 sp900313435	98.57	0.73	d__Bacteria;p__Bacillota_A;c__Clostridia;o__Lachnospirales;f__Lachnospiraceae;g__RUG306;s__	taxonomic classification defined by topology and ANI	topological placement and ANI have congruent species assignments	GCA_902772635.1, s__RUG306 sp902772635, 95.0, 82.36, 0.72; GCA_900316075.1, s__RUG306 sp900316075, 95.0, 76.43, 0.07; GCA_900314085.1, s__RUG306 sp900314085, 95.0, 75.94, 0.06; GCA_900317755.1, s__RUG306 sp900317755, 95.0, 75.92, 0.05	76.56	11	N/A	N/A
Assembly_19-22_bin.11	Rumen Silage	M. japonica	98.39	2.69	83.33	d__Bacteria;p__Bacteroidota;c__Bacteroidia;o__Bacteroidales;f__Paludibacteraceae;g__UBA4363;s__	N/A	N/A	N/A	N/A	N/A	GCA_017446585.1	95	d__Bacteria;p__Bacteroidota;c__Bacteroidia;o__Bacteroidales;f__Paludibacteraceae;g__UBA4363;s__UBA4363 sp017446585	80.54	0.43	d__Bacteria;p__Bacteroidota;c__Bacteroidia;o__Bacteroidales;f__Paludibacteraceae;g__UBA4363;s__	taxonomic classification defined by topology and ANI	classification based on placement in class-level tree	GCA_017646805.1, s__UBA4363 sp017646805, 95.0, 78.12, 0.02; GCA_017937025.1, s__UBA4363 sp017937025, 95.0, 77.62, 0.06; GCA_002393965.1, s__UBA4363 sp002393965, 95.0, 76.63, 0.04; GCA_017965125.1, s__UBA4363 sp017965125, 95.0, 75.5, 0.05	92.95	11	0.988263	N/A
Assembly_19-22_bin.12	Rumen Silage	M. japonica	91.52	2.03	71.43	d__Bacteria;p__Bacteroidota;c__Bacteroidia;o__Bacteroidales;f__UBA932;g__Cryptobacteroides;s__	N/A	N/A	N/A	N/A	N/A	N/A	N/A	N/A	N/A	N/A	d__Bacteria;p__Bacteroidota;c__Bacteroidia;o__Bacteroidales;f__UBA932;g__Cryptobacteroides;s__	taxonomic classification defined by topology and ANI	classification based on placement in class-level tree	GCA_900314395.1, s__Cryptobacteroides sp900314395, 95.0, 81.7, 0.61; GCA_900316675.1, s__Cryptobacteroides sp900316675, 95.0, 81.16, 0.62; GCA_017459075.1, s__Cryptobacteroides sp017459075, 95.0, 80.76, 0.56; GCA_902774045.1, s__Cryptobacteroides sp902774045, 95.0, 78.79, 0.34; GCA_017443025.1, s__Cryptobacteroides sp017443025, 95.0, 77.97, 0.22; GCA_900167925.1, s__Cryptobacteroides sp900167925,…	80.42	11	0.992516	Genome not assigned to closest species as it falls outside its pre-defined ANI radius
Assembly_19-22_bin.13	Rumen Silage	M. japonica	70.77	9.48	57.14	d__Bacteria;p__Fibrobacterota;c__Fibrobacteria;o__Fibrobacterales;f__Fibrobacteraceae;g__Fibrobacter;s__	N/A	N/A	N/A	N/A	N/A	GCA_902768325.1	95	d__Bacteria;p__Fibrobacterota;c__Fibrobacteria;o__Fibrobacterales;f__Fibrobacteraceae;g__Fibrobacter;s__Fibrobacter succinogenes_A	91.54	0.79	d__Bacteria;p__Fibrobacterota;c__Fibrobacteria;o__Fibrobacterales;f__Fibrobacteraceae;g__Fibrobacter;s__	taxonomic classification defined by topology and ANI	classification based on placement in class-level tree	GCA_902795385.1, s__Fibrobacter succinogenes_P, 95.0, 84.48, 0.62; GCA_002395745.1, s__Fibrobacter sp002395745, 95.0, 83.94, 0.7; GCA_902771595.1, s__Fibrobacter succinogenes_C, 95.0, 82.32, 0.6; GCA_017551775.1, s__Fibrobacter sp017551775, 95.0, 82.13, 0.6; GCA_017649565.1, s__Fibrobacter sp017649565, 95.0, 81.71, 0.53; GCA_902762305.1, s__Fibrobacter succinogenes_I, 95.0, 81.6, 0.62; GCF_002210…	52.06	11	0.997241	Genome not assigned to closest species as it falls outside its pre-defined ANI radius
Assembly_19-22_bin.14	Rumen Silage	M. japonica	90.82	4.7	22.22	d__Bacteria;p__Bacillota_A;c__Clostridia;o__Oscillospirales;f__Oscillospiraceae;g__RUG626;s__	N/A	N/A	N/A	N/A	N/A	N/A	N/A	N/A	N/A	N/A	d__Bacteria;p__Bacillota_A;c__Clostridia;o__Oscillospirales;f__Oscillospiraceae;g__RUG626;s__	ANI	classification based on placement in class-level tree	GCA_017439425.1, s__RUG626 sp017439425, 95.0, 80.44, 0.45; GCA_017412765.1, s__RUG626 sp017412765, 95.0, 80.24, 0.45; GCA_017479425.1, s__RUG626 sp017479425, 95.0, 80.12, 0.4; GCA_900317385.1, s__RUG626 sp900317385, 95.0, 78.35, 0.2; GCA_900320765.1, s__RUG626 sp900320765, 95.0, 78.34, 0.24; GCA_017400415.1, s__RUG626 sp017400415, 95.0, 77.7, 0.23; GCA_902765975.1, s__RUG626 sp902765975, 95.0, 77…	86.08	11	0.973002	N/A
Assembly_19-22_bin.15	Rumen Silage	M. japonica	71.94	3.14	50	d__Bacteria;p__Bacteroidota;c__Bacteroidia;o__Bacteroidales;f__UBA932;g__Cryptobacteroides;s__Cryptobacteroides	GCA_902799895.1	95	d__Bacteria;p__Bacteroidota;c__Bacteroidia;o__Bacteroidales;f__UBA932;g__Cryptobacteroides;s__Cryptobacteroides sp902799895	96.43	0.82	GCA_902799895.1	95	d__Bacteria;p__Bacteroidota;c__Bacteroidia;o__Bacteroidales;f__UBA932;g__Cryptobacteroides;s__Cryptobacteroides sp902799895	96.43	0.82	d__Bacteria;p__Bacteroidota;c__Bacteroidia;o__Bacteroidales;f__UBA932;g__Cryptobacteroides;s__	taxonomic classification defined by topology and ANI	topological placement and ANI have congruent species assignments	GCA_900317925.1, s__Cryptobacteroides sp900317925, 95.0, 91.1, 0.85; GCA_024402135.1, s__Cryptobacteroides sp024402135, 95.0, 78.0, 0.03; GCA_900320365.1, s__Cryptobacteroides sp900320365, 95.0, 77.93, 0.05; GCA_022766385.1, s__Cryptobacteroides sp018384035, 95.0, 77.71, 0.04; GCA_017483985.1, s__Cryptobacteroides sp017483985, 95.0, 77.57, 0.22; GCA_900319855.1, s__Cryptobacteroides sp900319855, …	65.1	11	N/A	N/A
Assembly_19-22_bin.16	Rumen Silage	M. japonica	86.21	5.91	60	d__Bacteria;p__Bacillota_A;c__Clostridia;o__Peptostreptococcales;f__Anaerovoracaceae;g__UBA3738;s__	N/A	N/A	N/A	N/A	N/A	N/A	N/A	N/A	N/A	N/A	d__Bacteria;p__Bacillota_A;c__Clostridia;o__Peptostreptococcales;f__Anaerovoracaceae;g__UBA3738;s__	taxonomic novelty determined using RED	classification based on placement in class-level tree	N/A	77.44	11	0.916064	N/A
Assembly_19-22_bin.17	Rumen Silage	M. japonica	78.36	4.03	42.86	d__Bacteria;p__Bacillota_A;c__Clostridia;o__Oscillospirales;f__Oscillospiraceae;g__RUG626;s__	N/A	N/A	N/A	N/A	N/A	N/A	N/A	N/A	N/A	N/A	d__Bacteria;p__Bacillota_A;c__Clostridia;o__Oscillospirales;f__Oscillospiraceae;g__RUG626;s__	taxonomic classification defined by topology and ANI	classification based on placement in class-level tree	GCA_017412765.1, s__RUG626 sp017412765, 95.0, 82.75, 0.64; GCA_017439425.1, s__RUG626 sp017439425, 95.0, 82.5, 0.61; GCA_017479425.1, s__RUG626 sp017479425, 95.0, 82.46, 0.57; GCA_900317385.1, s__RUG626 sp900317385, 95.0, 78.13, 0.25; GCA_900320765.1, s__RUG626 sp900320765, 95.0, 78.07, 0.2; GCA_902765975.1, s__RUG626 sp902765975, 95.0, 77.36, 0.16; GCA_944386875.1, s__RUG626 sp944386875, 95.0, 7…	67.23	11	0.982277	Genome not assigned to closest species as it falls outside its pre-defined ANI radius
Assembly_19-22_bin.18	Rumen Silage	M. japonica	84.92	7.86	25	d__Bacteria;p__Bacillota_A;c__Clostridia;o__Eubacteriales;f__Anaerofustaceae;g__;s__	N/A	N/A	N/A	N/A	N/A	N/A	N/A	N/A	N/A	N/A	d__Bacteria;p__Bacillota_A;c__Clostridia;o__Eubacteriales;f__Anaerofustaceae;g__;s__	taxonomic novelty determined using RED	classification based on placement in class-level tree	N/A	76.07	11	0.858943	N/A
Assembly_19-22_bin.19	Rumen Silage	M. japonica	85.44	1.68	40	d__Bacteria;p__Bacillota;c__Bacilli;o__Bacillales;f__Bacillaceae;g__Bacillus;s__Bacillus	GCF_000011645.1	95.4556	d__Bacteria;p__Bacillota;c__Bacilli;o__Bacillales;f__Bacillaceae;g__Bacillus;s__Bacillus licheniformis	99.73	1	GCF_000011645.1	95.4556	d__Bacteria;p__Bacillota;c__Bacilli;o__Bacillales;f__Bacillaceae;g__Bacillus;s__Bacillus licheniformis	99.73	1	d__Bacteria;p__Bacillota;c__Bacilli;o__Bacillales;f__Bacillaceae;g__Bacillus;s__	taxonomic classification defined by topology and ANI	topological placement and ANI have congruent species assignments	GCF_001969855.1, s__Bacillus haynesii, 95.4556, 95.36, 0.98; GCF_001042485.2, s__Bacillus paralicheniformis, 95.0745, 94.63, 0.98; GCF_001969815.1, s__Bacillus swezeyi, 95.0, 83.68, 0.88; GCF_900166645.1, s__Bacillus sonorensis_A, 95.0, 83.07, 0.87; GCF_001592005.1, s__Bacillus sonorensis, 95.0, 82.44, 0.8; GCF_001042475.2, s__Bacillus glycinifermentans, 95.0, 82.07, 0.77; GCF_013155385.1, s__Bac…	60.3	11	N/A	N/A
Assembly_19-22_bin.2	Rumen Silage	M. japonica	97.8	2.16	50	d__Bacteria;p__Pseudomonadota;c__Gammaproteobacteria;o__Enterobacterales;f__Enterobacteriaceae;g__Proteus;s__Proteus	GCF_000160755.1	95	d__Bacteria;p__Pseudomonadota;c__Gammaproteobacteria;o__Enterobacterales;f__Enterobacteriaceae;g__Proteus;s__Proteus mirabilis	99.14	0.97	GCF_000160755.1	95	d__Bacteria;p__Pseudomonadota;c__Gammaproteobacteria;o__Enterobacterales;f__Enterobacteriaceae;g__Proteus;s__Proteus mirabilis	99.14	0.97	d__Bacteria;p__Pseudomonadota;c__Gammaproteobacteria;o__Enterobacterales;f__Enterobacteriaceae;g__Proteus;s__	taxonomic classification defined by topology and ANI	topological placement and ANI have congruent species assignments	GCF_011045835.1, s__Proteus cibarius, 96.4726, 84.0, 0.78; GCA_001722135.1, s__Proteus sp001722135, 95.0, 83.98, 0.79; GCF_002607735.1, s__Proteus alimentorum, 95.0, 83.92, 0.77; GCF_003144535.1, s__Proteus penneri, 95.0, 83.92, 0.79; GCF_009914335.1, s__Proteus sp003144505, 95.0, 83.89, 0.79; GCF_002777965.1, s__Proteus columbae, 95.0, 83.88, 0.78; GCF_003144325.1, s__Proteus terrae, 96.4726, 83…	90.47	11	N/A	N/A
Assembly_19-22_bin.20	Rumen Silage	M. japonica	79.3	1.14	16.67	d__Bacteria;p__Bacillota;c__Bacilli;o__Lactobacillales;f__Lactobacillaceae;g__Pediococcus;s__Pediococcus	GCF_001437285.1	95	d__Bacteria;p__Bacillota;c__Bacilli;o__Lactobacillales;f__Lactobacillaceae;g__Pediococcus;s__Pediococcus pentosaceus	99.49	0.91	GCF_001437285.1	95	d__Bacteria;p__Bacillota;c__Bacilli;o__Lactobacillales;f__Lactobacillaceae;g__Pediococcus;s__Pediococcus pentosaceus	99.49	0.91	d__Bacteria;p__Bacillota;c__Bacilli;o__Lactobacillales;f__Lactobacillaceae;g__Pediococcus;s__	taxonomic classification defined by topology and ANI	topological placement and ANI have congruent species assignments	GCA_022712335.1, s__Pediococcus sp022712335, 95.0, 83.53, 0.49; GCF_001437075.1, s__Pediococcus stilesii, 95.0, 79.59, 0.44; GCF_024970065.1, s__Pediococcus acidilactici_A, 95.0, 79.01, 0.32; GCF_000146325.1, s__Pediococcus acidilactici, 95.0, 78.99, 0.33; GCF_001437605.1, s__Pediococcus argentinicus, 95.0, 77.49, 0.24; GCF_000237995.1, s__Pediococcus claussenii, 95.0, 77.22, 0.17; GCF_002982135.…	54.9	11	N/A	N/A
Assembly_19-22_bin.21	Rumen Silage	M. japonica	78.09	7.98	65.22	d__Bacteria;p__Bacillota_A;c__Clostridia;o__Lachnospirales;f__Lachnospiraceae;g__CAG-791;s__	N/A	N/A	N/A	N/A	N/A	GCA_902768735.1	95	d__Bacteria;p__Bacillota_A;c__Clostridia;o__Lachnospirales;f__Lachnospiraceae;g__CAG-791;s__CAG-791 sp900320335	81.77	0.61	d__Bacteria;p__Bacillota_A;c__Clostridia;o__Lachnospirales;f__Lachnospiraceae;g__CAG-791;s__	taxonomic classification defined by topology and ANI	classification based on placement in class-level tree	GCA_902785055.1, s__CAG-791 sp902785055, 95.0, 80.5, 0.39; GCA_902801585.1, s__CAG-791 sp902801585, 95.0, 80.39, 0.42; GCA_002395235.1, s__CAG-791 sp002395235, 95.0, 80.34, 0.46; GCA_902801415.1, s__CAG-791 sp902801415, 95.0, 80.3, 0.43; GCA_900319245.1, s__CAG-791 sp900319245, 95.0, 80.23, 0.42; GCA_017469935.1, s__CAG-791 sp017469935, 95.0, 80.06, 0.48; GCA_002448395.1, s__CAG-791 sp002448395, …	56.98	11	0.989413	Genome not assigned to closest species as it falls outside its pre-defined ANI radius
Assembly_19-22_bin.22	Rumen Silage	M. japonica	86.8	1.89	33.33	d__Bacteria;p__Bacteroidota;c__Bacteroidia;o__Bacteroidales;f__Paludibacteraceae;g__UBA1181;s__UBA1181	GCA_902766045.1	95	d__Bacteria;p__Bacteroidota;c__Bacteroidia;o__Bacteroidales;f__Paludibacteraceae;g__UBA1181;s__UBA1181 sp902766045	98.85	0.9	GCA_902766045.1	95	d__Bacteria;p__Bacteroidota;c__Bacteroidia;o__Bacteroidales;f__Paludibacteraceae;g__UBA1181;s__UBA1181 sp902766045	98.85	0.9	d__Bacteria;p__Bacteroidota;c__Bacteroidia;o__Bacteroidales;f__Paludibacteraceae;g__UBA1181;s__	taxonomic classification defined by topology and ANI	topological placement and ANI have congruent species assignments	GCA_902784425.1, s__UBA1181 sp902784425, 95.0, 82.32, 0.33; GCA_017430235.1, s__UBA1181 sp017430235, 95.0, 82.17, 0.29; GCA_017551675.1, s__UBA1181 sp017551675, 95.0, 80.36, 0.34; GCA_017649635.1, s__UBA1181 sp017649635, 95.0, 78.8, 0.08; GCA_017962085.1, s__UBA1181 sp017962085, 95.0, 78.79, 0.1; GCA_024693065.1, s__UBA1181 sp024693065, 95.0, 78.55, 0.11; GCA_002310215.1, s__UBA1181 sp002310215, …	65.6	11	N/A	N/A
Assembly_19-22_bin.23	Rumen Silage	M. japonica	87.64	3.93	75	d__Bacteria;p__Bacillota;c__Bacilli;o__RF39;f__UBA660;g__RUG727;s__RUG727	GCA_902797005.1	95	d__Bacteria;p__Bacillota;c__Bacilli;o__RF39;f__UBA660;g__RUG727;s__RUG727 sp902797005	95.76	0.71	GCA_902797005.1	95	d__Bacteria;p__Bacillota;c__Bacilli;o__RF39;f__UBA660;g__RUG727;s__RUG727 sp902797005	95.76	0.71	d__Bacteria;p__Bacillota;c__Bacilli;o__RF39;f__UBA660;g__RUG727;s__	taxonomic classification defined by topology and ANI	topological placement and ANI have congruent species assignments	GCA_900321795.1, s__RUG727 sp900321795, 95.0, 82.86, 0.63; GCA_016292035.1, s__RUG727 sp016292035, 95.0, 77.99, 0.24	67.88	11	N/A	N/A
Assembly_19-22_bin.24	Rumen Silage	M. japonica	71.22	2.91	0	d__Bacteria;p__Bacillota_A;c__Clostridia;o__TANB77;f__CAG-508;g__Scatovivens;s__	N/A	N/A	N/A	N/A	N/A	GCA_017528085.1	95	d__Bacteria;p__Bacillota_A;c__Clostridia;o__TANB77;f__CAG-508;g__Scatovivens;s__Scatovivens sp017528085	87.46	0.9	d__Bacteria;p__Bacillota_A;c__Clostridia;o__TANB77;f__CAG-508;g__Scatovivens;s__	taxonomic classification defined by topology and ANI	classification based on placement in class-level tree	GCA_017536685.1, s__Scatovivens sp017536685, 95.0, 78.47, 0.23; GCA_017517685.1, s__Scatovivens sp017517685, 95.0, 78.28, 0.28; GCA_017456555.1, s__Scatovivens sp017456555, 95.0, 78.22, 0.25; GCA_934182465.1, s__Scatovivens sp934182465, 95.0, 77.71, 0.24; GCA_017625465.1, s__Scatovivens sp017625465, 95.0, 77.55, 0.21; GCA_016290095.1, s__Scatovivens sp016290095, 95.0, 77.52, 0.21; GCA_017477355.1…	73.19	11	0.98675	Genome not assigned to closest species as it falls outside its pre-defined ANI radius
Assembly_19-22_bin.25	Rumen Silage	M. japonica	94.34	0	0	d__Bacteria;p__Bacillota;c__Bacilli;o__Erysipelotrichales;f__Coprobacillaceae;g__RGIG9341;s__	N/A	N/A	N/A	N/A	N/A	GCA_017633115.1	95	d__Bacteria;p__Bacillota;c__Bacilli;o__Erysipelotrichales;f__Coprobacillaceae;g__RGIG9341;s__RGIG9341 sp017633115	77.84	0.14	d__Bacteria;p__Bacillota;c__Bacilli;o__Erysipelotrichales;f__Coprobacillaceae;g__RGIG9341;s__	taxonomic classification defined by topology and ANI	classification based on placement in class-level tree	N/A	87.29	11	0.951278	N/A
Assembly_19-22_bin.26	Rumen Silage	M. japonica	73.28	2.69	50	d__Bacteria;p__Planctomycetota;c__Uabimicrobiia;o__Uabimicrobiales;f__JABWCH01;g__JAGOMP01;s__	N/A	N/A	N/A	N/A	N/A	GCA_017993505.1	95	d__Bacteria;p__Planctomycetota;c__Uabimicrobiia;o__Uabimicrobiales;f__JABWCH01;g__JAGOMP01;s__JAGOMP01 sp017993505	76.32	0.18	d__Bacteria;p__Planctomycetota;c__Uabimicrobiia;o__Uabimicrobiales;f__JABWCH01;g__JAGOMP01;s__	taxonomic classification defined by topology and ANI	classification based on placement in class-level tree	N/A	53.57	11	0.916346	N/A
Assembly_19-22_bin.28	Rumen Silage	M. japonica	74.43	8.22	15.79	d__Bacteria;p__Bacillota_A;c__Clostridia;o__Peptostreptococcales;f__Anaerovoracaceae;g__UBA3738;s__	N/A	N/A	N/A	N/A	N/A	GCA_902803725.1	95	d__Bacteria;p__Bacillota_A;c__Clostridia;o__Peptostreptococcales;f__Anaerovoracaceae;g__UBA3738;s__UBA3738 sp902803725	78.16	0.2	d__Bacteria;p__Bacillota_A;c__Clostridia;o__Peptostreptococcales;f__Anaerovoracaceae;g__UBA3738;s__	taxonomic classification defined by topology and ANI	classification based on placement in class-level tree	GCA_002372505.1, s__UBA3738 sp002372505, 95.0, 78.13, 0.17	49.31	11	0.960499	N/A
Assembly_19-22_bin.29	Rumen Silage	M. japonica	78.48	7.06	33.33	d__Bacteria;p__Pseudomonadota;c__Gammaproteobacteria;o__Cardiobacteriales;f__Cardiobacteriaceae;g__RGIG9182;s__	N/A	N/A	N/A	N/A	N/A	N/A	N/A	N/A	N/A	N/A	d__Bacteria;p__Pseudomonadota;c__Gammaproteobacteria;o__Cardiobacteriales;f__Cardiobacteriaceae;g__RGIG9182;s__	taxonomic novelty determined using RED	classification based on placement in class-level tree	N/A	74.02	11	0.926784	N/A
Assembly_19-22_bin.3	Rumen Silage	M. japonica	83.94	2.99	40	d__Bacteria;p__Bacteroidota;c__Bacteroidia;o__Bacteroidales;f__UBA932;g__Cryptobacteroides;s__	N/A	N/A	N/A	N/A	N/A	GCA_017437755.1	95	d__Bacteria;p__Bacteroidota;c__Bacteroidia;o__Bacteroidales;f__UBA932;g__Cryptobacteroides;s__Cryptobacteroides sp017437755	84.61	0.66	d__Bacteria;p__Bacteroidota;c__Bacteroidia;o__Bacteroidales;f__UBA932;g__Cryptobacteroides;s__	taxonomic classification defined by topology and ANI	classification based on placement in class-level tree	GCA_900320545.1, s__Cryptobacteroides sp900320545, 95.0, 77.94, 0.16; GCA_017534745.1, s__Cryptobacteroides sp017534745, 95.0, 77.89, 0.14; GCA_902791945.1, s__Cryptobacteroides sp902791945, 95.0, 77.6, 0.16; GCA_017428945.1, s__Cryptobacteroides sp017428945, 95.0, 77.49, 0.12; GCA_900316525.1, s__Cryptobacteroides sp900316525, 95.0, 77.44, 0.18; GCA_024689525.1, s__Cryptobacteroides sp024689525,…	66.81	11	0.98897	Genome not assigned to closest species as it falls outside its pre-defined ANI radius
Assembly_19-22_bin.30	Rumen Silage	M. japonica	80.91	3.38	57.14	d__Bacteria;p__Bacillota_A;c__Clostridia;o__Oscillospirales;f__Oscillospiraceae;g__Vescimonas;s__Vescimonas	GCA_902765025.1	95	d__Bacteria;p__Bacillota_A;c__Clostridia;o__Oscillospirales;f__Oscillospiraceae;g__Vescimonas;s__Vescimonas sp902765025	95.89	0.88	GCA_902765025.1	95	d__Bacteria;p__Bacillota_A;c__Clostridia;o__Oscillospirales;f__Oscillospiraceae;g__Vescimonas;s__Vescimonas sp902765025	95.89	0.88	d__Bacteria;p__Bacillota_A;c__Clostridia;o__Oscillospirales;f__Oscillospiraceae;g__Vescimonas;s__	taxonomic classification defined by topology and ANI	topological placement and ANI have congruent species assignments	GCA_017448145.1, s__Vescimonas sp017448145, 95.0, 93.07, 0.85; GCA_017412585.1, s__Vescimonas sp017412585, 95.0, 92.4, 0.8; GCA_900317425.1, s__Vescimonas sp900317425, 95.0, 81.56, 0.47; GCA_002392625.1, s__Vescimonas sp002392625, 95.0, 80.89, 0.49; GCA_934597585.1, s__Vescimonas sp934597585, 95.0, 80.84, 0.36; GCA_934591705.1, s__Vescimonas sp934591705, 95.0, 80.68, 0.45; GCA_900547745.1, s__Ves…	72.23	11	N/A	N/A
Assembly_19-22_bin.32	Rumen Silage	M. japonica	89.9	3.96	77.78	d__Bacteria;p__Pseudomonadota;c__Gammaproteobacteria;o__Burkholderiales;f__Burkholderiaceae_A;g__Duodenibacillus;s__Duodenibacillus	GCA_900315045.1	95	d__Bacteria;p__Pseudomonadota;c__Gammaproteobacteria;o__Burkholderiales;f__Burkholderiaceae_A;g__Duodenibacillus;s__Duodenibacillus sp900315045	98.51	0.9	GCA_900315045.1	95	d__Bacteria;p__Pseudomonadota;c__Gammaproteobacteria;o__Burkholderiales;f__Burkholderiaceae_A;g__Duodenibacillus;s__Duodenibacillus sp900315045	98.51	0.9	d__Bacteria;p__Pseudomonadota;c__Gammaproteobacteria;o__Burkholderiales;f__Burkholderiaceae_A;g__Duodenibacillus;s__	taxonomic classification defined by topology and ANI	topological placement and ANI have congruent species assignments	GCA_003488465.1, s__Duodenibacillus sp003488465, 95.0, 82.84, 0.57; GCA_900762555.1, s__Duodenibacillus sp900762555, 95.0, 79.14, 0.3; GCA_019418605.1, s__Duodenibacillus sp019418605, 95.0, 79.12, 0.32; GCA_944390745.1, s__Duodenibacillus sp944390745, 95.0, 79.03, 0.36; GCA_900767875.1, s__Duodenibacillus sp900767875, 95.0, 79.01, 0.29; GCA_900552545.1, s__Duodenibacillus sp900552545, 95.0, 78.99…	86.55	11	N/A	N/A
Assembly_19-22_bin.33	Rumen Silage	M. japonica	83.78	3.83	100	d__Bacteria;p__Bacillota_A;c__Clostridia;o__Lachnospirales;f__Lachnospiraceae;g__Anaerobutyricum;s__Anaerobutyricum	GCA_902796415.1	95	d__Bacteria;p__Bacillota_A;c__Clostridia;o__Lachnospirales;f__Lachnospiraceae;g__Anaerobutyricum;s__Anaerobutyricum sp902796415	98.5	0.71	GCA_902796415.1	95	d__Bacteria;p__Bacillota_A;c__Clostridia;o__Lachnospirales;f__Lachnospiraceae;g__Anaerobutyricum;s__Anaerobutyricum sp902796415	98.5	0.71	d__Bacteria;p__Bacillota_A;c__Clostridia;o__Lachnospirales;f__Lachnospiraceae;g__Anaerobutyricum;s__	taxonomic classification defined by topology and ANI	topological placement and ANI have congruent species assignments	GCA_904502145.1, s__Anaerobutyricum sp904502145, 95.0, 78.22, 0.28; GCA_902782815.1, s__Anaerobutyricum sp902782815, 95.0, 77.77, 0.28; GCA_017433295.1, s__Anaerobutyricum sp017433295, 95.0, 77.66, 0.13; GCA_022776205.1, s__Anaerobutyricum sp022776205, 95.0, 76.82, 0.05; GCF_002161065.1, s__Anaerobutyricum faecale, 95.0, 76.81, 0.11; GCA_900016875.1, s__Anaerobutyricum stercoris, 95.0, 76.71, 0.1…	60.16	11	N/A	N/A
Assembly_19-22_bin.34	Rumen Silage	M. japonica	81.07	0	0	d__Bacteria;p__Bacillota;c__Bacilli;o__RF39;f__UBA660;g__UBA3789;s__	N/A	N/A	N/A	N/A	N/A	N/A	N/A	N/A	N/A	N/A	d__Bacteria;p__Bacillota;c__Bacilli;o__RF39;f__UBA660;g__UBA3789;s__	ANI	classification based on placement in class-level tree	GCA_902780585.1, s__UBA3789 sp902780585, 95.0, 79.0, 0.36; GCA_017964405.1, s__UBA3789 sp017964405, 95.0, 78.95, 0.37; GCA_902780395.1, s__UBA3789 sp902780395, 95.0, 78.92, 0.41; GCA_017541885.1, s__UBA3789 sp017541885, 95.0, 78.84, 0.41; GCA_902782835.1, s__UBA3789 sp902782835, 95.0, 78.64, 0.39; GCA_902783435.1, s__UBA3789 sp902783435, 95.0, 78.63, 0.37; GCA_002369415.1, s__UBA3789 sp002369415,…	61.03	11	0.96652	N/A
Assembly_19-22_bin.35	Rumen Silage	M. japonica	73.53	6.4	6.67	d__Bacteria;p__Bacteroidota;c__Bacteroidia;o__Bacteroidales;f__Paludibacteraceae;g__RGIG10190;s__RGIG10190	GCA_017961765.1	95	d__Bacteria;p__Bacteroidota;c__Bacteroidia;o__Bacteroidales;f__Paludibacteraceae;g__RGIG10190;s__RGIG10190 sp017961765	98.58	0.91	GCA_017961765.1	95	d__Bacteria;p__Bacteroidota;c__Bacteroidia;o__Bacteroidales;f__Paludibacteraceae;g__RGIG10190;s__RGIG10190 sp017961765	98.58	0.91	d__Bacteria;p__Bacteroidota;c__Bacteroidia;o__Bacteroidales;f__Paludibacteraceae;g__RGIG10190;s__	taxonomic classification defined by topology and ANI	topological placement and ANI have congruent species assignments	GCA_017553575.1, s__RGIG10190 sp017553575, 95.0, 88.39, 0.82; GCA_024401455.1, s__RGIG10190 sp024401455, 95.0, 79.18, 0.36; GCA_024401475.1, s__RGIG10190 sp024401475, 95.0, 79.16, 0.41; GCA_020636675.1, s__RGIG10190 sp020636675, 95.0, 76.76, 0.09; GCA_023227695.1, s__RGIG10190 sp023227695, 95.0, 76.52, 0.09	44.63	11	N/A	N/A
Assembly_19-22_bin.36	Rumen Silage	M. japonica	98.4	0.25	100	d__Bacteria;p__Pseudomonadota;c__Alphaproteobacteria;o__Acetobacterales;f__Acetobacteraceae;g__Acetobacter;s__	N/A	N/A	N/A	N/A	N/A	GCF_001766235.1	95	d__Bacteria;p__Pseudomonadota;c__Alphaproteobacteria;o__Acetobacterales;f__Acetobacteraceae;g__Acetobacter;s__Acetobacter ascendens	91.16	0.87	d__Bacteria;p__Pseudomonadota;c__Alphaproteobacteria;o__Acetobacterales;f__Acetobacteraceae;g__Acetobacter;s__	taxonomic classification defined by topology and ANI	classification based on placement in class-level tree	GCF_000285275.1, s__Acetobacter pasteurianus, 95.0, 91.7, 0.87; GCF_004014775.2, s__Acetobacter oryzoeni, 95.0, 91.07, 0.86; GCF_001628715.1, s__Acetobacter oryzifermentans, 95.0, 90.4, 0.88; GCF_002738225.1, s__Acetobacter pomorum, 95.0, 88.0, 0.8; GCF_011516925.1, s__Acetobacter fabarum, 95.0, 79.25, 0.41; GCF_011516885.1, s__Acetobacter lambici, 95.0, 79.09, 0.39; GCF_014207635.1, s__Acetobact…	86.38	11	0.996696	Genome not assigned to closest species as it falls outside its pre-defined ANI radius
Assembly_19-22_bin.37	Rumen Silage	M. japonica	90.48	4.54	54.55	d__Bacteria;p__Actinomycetota;c__Coriobacteriia;o__Coriobacteriales;f__Atopobiaceae;g__RUG440;s__	N/A	N/A	N/A	N/A	N/A	N/A	N/A	N/A	N/A	N/A	d__Bacteria;p__Actinomycetota;c__Coriobacteriia;o__Coriobacteriales;f__Atopobiaceae;g__RUG440;s__	taxonomic novelty determined using RED	classification based on placement in class-level tree	N/A	69.79	11	0.934801	N/A
Assembly_19-22_bin.4	Rumen Silage	M. japonica	80.14	3.29	53.33	d__Bacteria;p__Bacteroidota;c__Bacteroidia;o__Bacteroidales;f__Bacteroidaceae;g__UBA1179;s__	N/A	N/A	N/A	N/A	N/A	GCA_017633615.1	95	d__Bacteria;p__Bacteroidota;c__Bacteroidia;o__Bacteroidales;f__Bacteroidaceae;g__UBA1179;s__UBA1179 sp017633615	83.84	0.74	d__Bacteria;p__Bacteroidota;c__Bacteroidia;o__Bacteroidales;f__Bacteroidaceae;g__UBA1179;s__	taxonomic classification defined by topology and ANI	classification based on placement in class-level tree	GCA_017557635.1, s__UBA1179 sp017557635, 95.0, 82.27, 0.69; GCA_017551925.1, s__UBA1179 sp017551925, 95.0, 82.23, 0.66; GCA_902798685.1, s__UBA1179 sp902798685, 95.0, 82.2, 0.67; GCA_002310015.1, s__UBA1179 sp002310015, 95.0, 82.1, 0.64; GCA_017530735.1, s__UBA1179 sp017530735, 95.0, 81.9, 0.63; GCA_902763885.1, s__UBA1179 sp902763885, 95.0, 81.85, 0.65; GCA_900319225.1, s__UBA1179 sp900319225, 9…	65.3	11	0.985516	Genome not assigned to closest species as it falls outside its pre-defined ANI radius
Assembly_19-22_bin.40	Rumen Silage	M. japonica	92.81	4.11	23.08	d__Bacteria;p__Bacillota_A;c__Clostridia;o__Oscillospirales;f__Acutalibacteraceae;g__RUG420;s__	N/A	N/A	N/A	N/A	N/A	GCA_017614275.1	95	d__Bacteria;p__Bacillota_A;c__Clostridia;o__Oscillospirales;f__Acutalibacteraceae;g__RUG420;s__RUG420 sp017614275	85.25	0.77	d__Bacteria;p__Bacillota_A;c__Clostridia;o__Oscillospirales;f__Acutalibacteraceae;g__RUG420;s__	taxonomic classification defined by topology and ANI	classification based on placement in class-level tree	GCA_900317985.1, s__RUG420 sp900317985, 95.0, 83.83, 0.71; GCA_017433225.1, s__RUG420 sp017433225, 95.0, 83.44, 0.8; GCA_904502175.1, s__RUG420 sp904502175, 95.0, 83.42, 0.74; GCA_017461005.1, s__RUG420 sp017461005, 95.0, 83.05, 0.73; GCA_900317085.1, s__RUG420 sp900317085, 95.0, 82.95, 0.71; GCA_017476565.1, s__RUG420 sp017476565, 95.0, 80.73, 0.57; GCA_900318715.1, s__RUG420 sp900318715, 95.0, …	79.48	11	0.978192	Genome not assigned to closest species as it falls outside its pre-defined ANI radius
Assembly_19-22_bin.41	Rumen Silage	M. japonica	93.3	2.24	10	d__Bacteria;p__Bacillota_A;c__Clostridia;o__Lachnospirales;f__Lachnospiraceae;g__CAG-791;s__	N/A	N/A	N/A	N/A	N/A	N/A	N/A	N/A	N/A	N/A	d__Bacteria;p__Bacillota_A;c__Clostridia;o__Lachnospirales;f__Lachnospiraceae;g__CAG-791;s__	ANI	classification based on placement in class-level tree	GCA_002362155.1, s__CAG-791 sp002362155, 95.0, 79.87, 0.36; GCA_900320325.1, s__CAG-791 sp900320325, 95.0, 78.79, 0.32; GCA_902789735.1, s__CAG-791 sp902789735, 95.0, 78.63, 0.33; GCA_902781215.1, s__CAG-791 sp902781215, 95.0, 78.38, 0.26; GCA_002395235.1, s__CAG-791 sp002395235, 95.0, 77.83, 0.16; GCA_017513005.1, s__CAG-791 sp017513005, 95.0, 77.76, 0.14; GCA_017469935.1, s__CAG-791 sp017469935…	86.47	11	0.957072	N/A
Assembly_19-22_bin.43	Rumen Silage	M. japonica	88.15	3.71	73.33	d__Bacteria;p__Bacteroidota;c__Bacteroidia;o__Bacteroidales;f__UBA932;g__Cryptobacteroides;s__Cryptobacteroides	GCA_900316675.1	95	d__Bacteria;p__Bacteroidota;c__Bacteroidia;o__Bacteroidales;f__UBA932;g__Cryptobacteroides;s__Cryptobacteroides sp900316675	99.1	0.94	GCA_900316675.1	95	d__Bacteria;p__Bacteroidota;c__Bacteroidia;o__Bacteroidales;f__UBA932;g__Cryptobacteroides;s__Cryptobacteroides sp900316675	99.1	0.94	d__Bacteria;p__Bacteroidota;c__Bacteroidia;o__Bacteroidales;f__UBA932;g__Cryptobacteroides;s__	taxonomic classification defined by topology and ANI	topological placement and ANI have congruent species assignments	GCA_900314395.1, s__Cryptobacteroides sp900314395, 95.0, 81.34, 0.53; GCA_017459075.1, s__Cryptobacteroides sp017459075, 95.0, 80.44, 0.53; GCA_902774045.1, s__Cryptobacteroides sp902774045, 95.0, 79.04, 0.34; GCA_017443025.1, s__Cryptobacteroides sp017443025, 95.0, 78.7, 0.2; GCA_004552615.1, s__Cryptobacteroides sp004552615, 95.0, 78.13, 0.06; GCA_900167925.1, s__Cryptobacteroides sp900167925, …	78.09	11	N/A	N/A
Assembly_19-22_bin.44	Rumen Silage	M. japonica	80.97	6.52	29.41	d__Bacteria;p__Bacteroidota;c__Bacteroidia;o__Bacteroidales;f__Bacteroidaceae;g__Ga6A1;s__Ga6A1	GCA_900102385.1	95	d__Bacteria;p__Bacteroidota;c__Bacteroidia;o__Bacteroidales;f__Bacteroidaceae;g__Ga6A1;s__Ga6A1 sp900102385	98.05	0.96	GCA_900102385.1	95	d__Bacteria;p__Bacteroidota;c__Bacteroidia;o__Bacteroidales;f__Bacteroidaceae;g__Ga6A1;s__Ga6A1 sp900102385	98.05	0.96	d__Bacteria;p__Bacteroidota;c__Bacteroidia;o__Bacteroidales;f__Bacteroidaceae;g__Ga6A1;s__	taxonomic classification defined by topology and ANI	topological placement and ANI have congruent species assignments	GCA_017617315.1, s__Ga6A1 sp017617315, 95.0, 92.02, 0.94	49.95	11	N/A	N/A
Assembly_19-22_bin.5	Rumen Silage	M. japonica	88.51	1.14	0	d__Bacteria;p__Cyanobacteriota;c__Vampirovibrionia;o__Gastranaerophilales;f__Gastranaerophilaceae;g__CAG-196;s__	N/A	N/A	N/A	N/A	N/A	N/A	N/A	N/A	N/A	N/A	d__Bacteria;p__Cyanobacteriota;c__Vampirovibrionia;o__Gastranaerophilales;f__Gastranaerophilaceae;g__CAG-196;s__	ANI	classification based on placement in class-level tree	GCA_932182025.1, s__CAG-196 sp932182025, 95.0, 78.62, 0.27; GCA_934757255.1, s__CAG-196 sp934757255, 95.0, 78.62, 0.28; GCA_944322845.1, s__CAG-196 sp944322845, 95.0, 78.45, 0.36; GCA_023662705.1, s__CAG-196 sp023662705, 95.0, 78.42, 0.28; GCA_900549855.1, s__CAG-196 sp900549855, 95.0, 78.4, 0.3; GCA_934754775.1, s__CAG-196 sp934754775, 95.0, 78.39, 0.35; GCA_910579975.1, s__CAG-196 sp910579975, …	92.53	11	0.94827	N/A
Assembly_19-22_bin.6	Rumen Silage	M. japonica	84.73	1.9	66.67	d__Bacteria;p__Bacteroidota;c__Bacteroidia;o__Bacteroidales;f__UBA932;g__Cryptobacteroides;s__Cryptobacteroides	GCA_017450585.1	95	d__Bacteria;p__Bacteroidota;c__Bacteroidia;o__Bacteroidales;f__UBA932;g__Cryptobacteroides;s__Cryptobacteroides sp017450585	95.31	0.7	GCA_017450585.1	95	d__Bacteria;p__Bacteroidota;c__Bacteroidia;o__Bacteroidales;f__UBA932;g__Cryptobacteroides;s__Cryptobacteroides sp017450585	95.31	0.7	d__Bacteria;p__Bacteroidota;c__Bacteroidia;o__Bacteroidales;f__UBA932;g__Cryptobacteroides;s__	taxonomic classification defined by topology and ANI	topological placement and ANI have congruent species assignments	GCA_016287875.1, s__Cryptobacteroides sp016287875, 95.0, 77.47, 0.1; GCA_902762655.1, s__Cryptobacteroides sp902762655, 95.0, 77.34, 0.09; GCA_900317065.1, s__Cryptobacteroides sp900317065, 95.0, 77.33, 0.09; GCA_016283985.1, s__Cryptobacteroides sp016283985, 95.0, 77.3, 0.11; GCA_017445015.1, s__Cryptobacteroides sp017445015, 95.0, 77.28, 0.09; GCA_017614795.1, s__Cryptobacteroides sp017614795, …	67.77	11	N/A	N/A
Assembly_19-22_bin.7	Rumen Silage	M. japonica	76.51	4.03	81.82	d__Bacteria;p__Bacillota_A;c__Clostridia;o__Lachnospirales;f__Lachnospiraceae;g__CAG-791;s__CAG-791	GCA_902801415.1	95	d__Bacteria;p__Bacillota_A;c__Clostridia;o__Lachnospirales;f__Lachnospiraceae;g__CAG-791;s__CAG-791 sp902801415	98.06	0.89	GCA_902801415.1	95	d__Bacteria;p__Bacillota_A;c__Clostridia;o__Lachnospirales;f__Lachnospiraceae;g__CAG-791;s__CAG-791 sp902801415	98.06	0.89	d__Bacteria;p__Bacillota_A;c__Clostridia;o__Lachnospirales;f__Lachnospiraceae;g__CAG-791;s__	taxonomic classification defined by topology and ANI	topological placement and ANI have congruent species assignments	GCA_900319245.1, s__CAG-791 sp900319245, 95.0, 85.67, 0.88; GCA_002395235.1, s__CAG-791 sp002395235, 95.0, 80.64, 0.61; GCA_002448395.1, s__CAG-791 sp002448395, 95.0, 80.63, 0.45; GCA_017469935.1, s__CAG-791 sp017469935, 95.0, 80.58, 0.63; GCA_902785055.1, s__CAG-791 sp902785055, 95.0, 80.43, 0.55; GCA_902794825.1, s__CAG-791 sp902794825, 95.0, 80.25, 0.54; GCA_902781325.1, s__CAG-791 sp902781325…	62.66	11	N/A	N/A
Assembly_19-22_bin.8	Rumen Silage	M. japonica	84.15	3.19	80	d__Bacteria;p__Bacillota_A;c__Clostridia;o__Peptostreptococcales;f__Anaerovoracaceae;g__UBA3738;s__UBA3738	GCA_902803725.1	95	d__Bacteria;p__Bacillota_A;c__Clostridia;o__Peptostreptococcales;f__Anaerovoracaceae;g__UBA3738;s__UBA3738 sp902803725	95.59	0.63	GCA_902803725.1	95	d__Bacteria;p__Bacillota_A;c__Clostridia;o__Peptostreptococcales;f__Anaerovoracaceae;g__UBA3738;s__UBA3738 sp902803725	95.59	0.63	d__Bacteria;p__Bacillota_A;c__Clostridia;o__Peptostreptococcales;f__Anaerovoracaceae;g__UBA3738;s__	taxonomic classification defined by topology and ANI	topological placement and ANI have congruent species assignments	GCA_002372505.1, s__UBA3738 sp002372505, 95.0, 78.59, 0.15	69.61	11	N/A	N/A
Assembly_19-22_bin.9	Rumen Silage	M. japonica	85.44	1.23	100	d__Bacteria;p__Bacillota_A;c__Clostridia;o__Lachnospirales;f__Lachnospiraceae;g__RUG11623;s__RUG11623	GCA_902770965.1	95	d__Bacteria;p__Bacillota_A;c__Clostridia;o__Lachnospirales;f__Lachnospiraceae;g__RUG11623;s__RUG11623 sp902770965	98.73	0.89	GCA_902770965.1	95	d__Bacteria;p__Bacillota_A;c__Clostridia;o__Lachnospirales;f__Lachnospiraceae;g__RUG11623;s__RUG11623 sp902770965	98.73	0.89	d__Bacteria;p__Bacillota_A;c__Clostridia;o__Lachnospirales;f__Lachnospiraceae;g__;s__	taxonomic classification defined by topology and ANI	topological placement and ANI have congruent species assignments	N/A	87.25	11	N/A	N/A
Assembly_20_bin.1	Rumen Silage	M. japonica	73.3	1.55	0	d__Bacteria;p__Bacillota_A;c__Clostridia;o__Lachnospirales;f__Lachnospiraceae;g__CAG-791;s__	N/A	N/A	N/A	N/A	N/A	GCA_902768735.1	95	d__Bacteria;p__Bacillota_A;c__Clostridia;o__Lachnospirales;f__Lachnospiraceae;g__CAG-791;s__CAG-791 sp900320335	81.22	0.62	d__Bacteria;p__Bacillota_A;c__Clostridia;o__Lachnospirales;f__Lachnospiraceae;g__CAG-791;s__	taxonomic classification defined by topology and ANI	classification based on placement in class-level tree	GCA_002448395.1, s__CAG-791 sp002448395, 95.0, 79.87, 0.36; GCA_902801415.1, s__CAG-791 sp902801415, 95.0, 79.51, 0.43; GCA_017469935.1, s__CAG-791 sp017469935, 95.0, 79.43, 0.51; GCA_002395235.1, s__CAG-791 sp002395235, 95.0, 79.41, 0.47; GCA_902801585.1, s__CAG-791 sp902801585, 95.0, 79.41, 0.46; GCA_900319245.1, s__CAG-791 sp900319245, 95.0, 79.36, 0.44; GCA_902785055.1, s__CAG-791 sp902785055…	63.3	11	0.990131	Genome not assigned to closest species as it falls outside its pre-defined ANI radius
Assembly_20_bin.10	Rumen Silage	M. japonica	83.93	2.73	0	d__Bacteria;p__Riflebacteria;c__Ozemobacteria;o__Ozemobacterales;f__Ozemobacteraceae;g__RUG334;s__	N/A	N/A	N/A	N/A	N/A	GCA_905236865.1	95	d__Bacteria;p__Riflebacteria;c__Ozemobacteria;o__Ozemobacterales;f__Ozemobacteraceae;g__RUG334;s__RUG334 sp905236865	81.39	0.41	d__Bacteria;p__Riflebacteria;c__Ozemobacteria;o__Ozemobacterales;f__Ozemobacteraceae;g__RUG334;s__	taxonomic classification defined by topology and ANI	classification based on placement in class-level tree	GCA_905236675.1, s__RUG334 sp905236675, 95.0, 80.01, 0.38; GCA_900317935.1, s__RUG334 sp900317935, 95.0, 79.7, 0.33; GCA_017526725.1, s__RUG334 sp017526725, 95.0, 79.18, 0.28; GCA_017417215.1, s__RUG334 sp017417215, 95.0, 78.95, 0.3	65.2	11	0.982357	N/A
Assembly_20_bin.2	Rumen Silage	M. japonica	85.11	4.23	51.85	d__Bacteria;p__Bacillota_A;c__Clostridia;o__Lachnospirales;f__Lachnospiraceae;g__CAG-791;s__CAG-791	GCA_900320325.1	95	d__Bacteria;p__Bacillota_A;c__Clostridia;o__Lachnospirales;f__Lachnospiraceae;g__CAG-791;s__CAG-791 sp900320325	97.92	0.7	GCA_900320325.1	95	d__Bacteria;p__Bacillota_A;c__Clostridia;o__Lachnospirales;f__Lachnospiraceae;g__CAG-791;s__CAG-791 sp900320325	97.92	0.7	d__Bacteria;p__Bacillota_A;c__Clostridia;o__Lachnospirales;f__Lachnospiraceae;g__CAG-791;s__	taxonomic classification defined by topology and ANI	topological placement and ANI have congruent species assignments	GCA_902789735.1, s__CAG-791 sp902789735, 95.0, 92.55, 0.79; GCF_900101015.1, s__CAG-791 sp900101015, 95.0, 79.17, 0.16; GCA_002362155.1, s__CAG-791 sp002362155, 95.0, 78.88, 0.26; GCA_002448395.1, s__CAG-791 sp002448395, 95.0, 78.45, 0.12; GCA_002395235.1, s__CAG-791 sp002395235, 95.0, 78.39, 0.15; GCA_017469935.1, s__CAG-791 sp017469935, 95.0, 78.34, 0.18; GCA_902785055.1, s__CAG-791 sp902785055…	81.19	11	N/A	N/A
Assembly_20_bin.3	Rumen Silage	M. japonica	81.41	2.78	50	d__Bacteria;p__Bacillota_A;c__Clostridia;o__Lachnospirales;f__Lachnospiraceae;g__CAG-791;s__	N/A	N/A	N/A	N/A	N/A	GCA_002362155.1	95	d__Bacteria;p__Bacillota_A;c__Clostridia;o__Lachnospirales;f__Lachnospiraceae;g__CAG-791;s__CAG-791 sp002362155	92.34	0.74	d__Bacteria;p__Bacillota_A;c__Clostridia;o__Lachnospirales;f__Lachnospiraceae;g__CAG-791;s__	taxonomic classification defined by topology and ANI	classification based on placement in class-level tree	GCA_900320325.1, s__CAG-791 sp900320325, 95.0, 78.89, 0.25; GCA_902789735.1, s__CAG-791 sp902789735, 95.0, 78.51, 0.3; GCA_002395235.1, s__CAG-791 sp002395235, 95.0, 77.78, 0.16; GCA_902801415.1, s__CAG-791 sp902801415, 95.0, 77.72, 0.14; GCA_017513005.1, s__CAG-791 sp017513005, 95.0, 77.67, 0.11; GCA_017469935.1, s__CAG-791 sp017469935, 95.0, 77.64, 0.18; GCA_902781215.1, s__CAG-791 sp902781215,…	62.36	11	0.994917	Genome not assigned to closest species as it falls outside its pre-defined ANI radius
Assembly_20_bin.5	Rumen Silage	M. japonica	82.59	1.72	0	d__Bacteria;p__Verrucomicrobiota;c__Kiritimatiellia;o__RFP12;f__UBA1067;g__UBA1067;s__	N/A	N/A	N/A	N/A	N/A	GCA_002369235.1	95	d__Bacteria;p__Verrucomicrobiota;c__Kiritimatiellia;o__RFP12;f__UBA1067;g__UBA1067;s__UBA1067 sp002369235	80.68	0.58	d__Bacteria;p__Verrucomicrobiota;c__Kiritimatiellia;o__RFP12;f__UBA1067;g__UBA1067;s__	taxonomic classification defined by topology and ANI	classification based on placement in class-level tree	GCA_017525475.1, s__UBA1067 sp017525475, 95.0, 80.78, 0.51; GCA_017542055.1, s__UBA1067 sp017542055, 95.0, 80.07, 0.47; GCA_017463935.1, s__UBA1067 sp017463935, 95.0, 79.44, 0.28; GCA_002449695.1, s__UBA1067 sp002449695, 95.0, 79.06, 0.35; GCA_017432385.1, s__UBA1067 sp017432385, 95.0, 78.74, 0.25; GCA_017395505.1, s__UBA1067 sp017395505, 95.0, 78.7, 0.28; GCA_900320855.1, s__UBA1067 sp900320855,…	73.9	11	0.958331	Genome not assigned to closest species as it falls outside its pre-defined ANI radius
Assembly_20_bin.6	Rumen Silage	M. japonica	82.98	1.06	0	d__Bacteria;p__Bacillota_A;c__Clostridia;o__Lachnospirales;f__Lachnospiraceae;g__CAG-791;s__CAG-791	GCF_900101015.1	95	d__Bacteria;p__Bacillota_A;c__Clostridia;o__Lachnospirales;f__Lachnospiraceae;g__CAG-791;s__CAG-791 sp900101015	98.44	0.94	GCF_900101015.1	95	d__Bacteria;p__Bacillota_A;c__Clostridia;o__Lachnospirales;f__Lachnospiraceae;g__CAG-791;s__CAG-791 sp900101015	98.44	0.94	d__Bacteria;p__Bacillota_A;c__Clostridia;o__Lachnospirales;f__Lachnospiraceae;g__CAG-791;s__	taxonomic classification defined by topology and ANI	topological placement and ANI have congruent species assignments	GCA_900318375.1, s__CAG-791 sp900318375, 95.0, 79.72, 0.36; GCA_902780385.1, s__CAG-791 sp902780385, 95.0, 79.38, 0.39; GCA_902777355.1, s__CAG-791 sp902777355, 95.0, 79.38, 0.35; GCA_900321785.1, s__CAG-791 sp900321785, 95.0, 79.35, 0.28; GCA_902781215.1, s__CAG-791 sp902781215, 95.0, 79.32, 0.4; GCA_017513005.1, s__CAG-791 sp017513005, 95.0, 79.21, 0.39; GCA_002394525.1, s__CAG-791 sp002394525,…	74.84	11	N/A	N/A
Assembly_20_bin.7	Rumen Silage	M. japonica	89.07	0	0	d__Bacteria;p__Bacteroidota;c__Bacteroidia;o__Bacteroidales;f__UBA932;g__Cryptobacteroides;s__	N/A	N/A	N/A	N/A	N/A	GCA_017450585.1	95	d__Bacteria;p__Bacteroidota;c__Bacteroidia;o__Bacteroidales;f__UBA932;g__Cryptobacteroides;s__Cryptobacteroides sp017450585	86.64	0.6	d__Bacteria;p__Bacteroidota;c__Bacteroidia;o__Bacteroidales;f__UBA932;g__Cryptobacteroides;s__	taxonomic classification defined by topology and ANI	classification based on placement in class-level tree	GCA_900167895.1, s__Cryptobacteroides sp900167895, 95.0, 77.97, 0.13; GCA_902768985.1, s__Cryptobacteroides sp902768985, 95.0, 77.92, 0.15; GCA_017455065.1, s__Cryptobacteroides sp017455065, 95.0, 77.72, 0.14; GCA_902762655.1, s__Cryptobacteroides sp902762655, 95.0, 77.63, 0.1; GCA_902790635.1, s__Cryptobacteroides sp902790635, 95.0, 77.61, 0.12; GCA_017477245.1, s__Cryptobacteroides sp017477245,…	81.55	11	0.992804	Genome not assigned to closest species as it falls outside its pre-defined ANI radius
Assembly_21_bin.1	Rumen Silage	M. japonica	90.19	0.94	40	d__Bacteria;p__Bacillota_A;c__Clostridia;o__Oscillospirales;f__CAG-272;g__UBA1740;s__	N/A	N/A	N/A	N/A	N/A	GCA_017961575.1	95	d__Bacteria;p__Bacillota_A;c__Clostridia;o__Oscillospirales;f__CAG-272;g__UBA1740;s__UBA1740 sp017961575	85.73	0.79	d__Bacteria;p__Bacillota_A;c__Clostridia;o__Oscillospirales;f__CAG-272;g__UBA1740;s__	taxonomic classification defined by topology and ANI	classification based on placement in class-level tree	GCA_902779285.1, s__UBA1740 sp902779285, 95.0, 85.47, 0.77; GCA_902778985.1, s__UBA1740 sp902778985, 95.0, 84.72, 0.63; GCA_017960705.1, s__UBA1740 sp017960705, 95.0, 84.13, 0.65; GCA_017556685.1, s__UBA1740 sp017556685, 95.0, 77.27, 0.2; GCA_902796505.1, s__UBA1740 sp902796505, 95.0, 77.01, 0.13; GCA_017958845.1, s__UBA1740 sp017958845, 95.0, 76.88, 0.11; GCA_900767415.1, s__UBA1740 sp900767415,…	77.54	11	0.983783	Genome not assigned to closest species as it falls outside its pre-defined ANI radius
Assembly_21_bin.10	Rumen Silage	M. japonica	81.73	4.84	40	d__Bacteria;p__Bacillota_A;c__Clostridia;o__Lachnospirales;f__Lachnospiraceae;g__CAG-791;s__	N/A	N/A	N/A	N/A	N/A	GCA_902768735.1	95	d__Bacteria;p__Bacillota_A;c__Clostridia;o__Lachnospirales;f__Lachnospiraceae;g__CAG-791;s__CAG-791 sp900320335	81.18	0.59	d__Bacteria;p__Bacillota_A;c__Clostridia;o__Lachnospirales;f__Lachnospiraceae;g__CAG-791;s__	taxonomic classification defined by topology and ANI	classification based on placement in class-level tree	GCA_002395235.1, s__CAG-791 sp002395235, 95.0, 79.78, 0.43; GCA_017469935.1, s__CAG-791 sp017469935, 95.0, 79.65, 0.46; GCA_002448395.1, s__CAG-791 sp002448395, 95.0, 79.62, 0.36; GCA_902801585.1, s__CAG-791 sp902801585, 95.0, 79.53, 0.44; GCA_902794825.1, s__CAG-791 sp902794825, 95.0, 79.47, 0.39; GCA_902785055.1, s__CAG-791 sp902785055, 95.0, 79.44, 0.41; GCA_902801415.1, s__CAG-791 sp902801415…	62.4	11	0.990036	Genome not assigned to closest species as it falls outside its pre-defined ANI radius
Assembly_21_bin.11	Rumen Silage	M. japonica	91.02	3.23	42.86	d__Bacteria;p__Pseudomonadota;c__Gammaproteobacteria;o__Burkholderiales;f__Burkholderiaceae_A;g__Duodenibacillus;s__Duodenibacillus	GCA_900315045.1	95	d__Bacteria;p__Pseudomonadota;c__Gammaproteobacteria;o__Burkholderiales;f__Burkholderiaceae_A;g__Duodenibacillus;s__Duodenibacillus sp900315045	98.46	0.93	GCA_900315045.1	95	d__Bacteria;p__Pseudomonadota;c__Gammaproteobacteria;o__Burkholderiales;f__Burkholderiaceae_A;g__Duodenibacillus;s__Duodenibacillus sp900315045	98.46	0.93	d__Bacteria;p__Pseudomonadota;c__Gammaproteobacteria;o__Burkholderiales;f__Burkholderiaceae_A;g__Duodenibacillus;s__	taxonomic classification defined by topology and ANI	topological placement and ANI have congruent species assignments	GCA_003488465.1, s__Duodenibacillus sp003488465, 95.0, 82.63, 0.62; GCA_944390745.1, s__Duodenibacillus sp944390745, 95.0, 78.95, 0.37; GCA_900762555.1, s__Duodenibacillus sp900762555, 95.0, 78.88, 0.3; GCA_900767875.1, s__Duodenibacillus sp900767875, 95.0, 78.77, 0.28; GCA_019418605.1, s__Duodenibacillus sp019418605, 95.0, 78.74, 0.33; GCA_900552545.1, s__Duodenibacillus sp900552545, 95.0, 78.69…	91.52	11	N/A	N/A
Assembly_21_bin.3	Rumen Silage	M. japonica	85.72	0.32	0	d__Bacteria;p__Bacillota_A;c__Clostridia;o__Lachnospirales;f__Lachnospiraceae;g__RUG11623;s__RUG11623	GCA_902770965.1	95	d__Bacteria;p__Bacillota_A;c__Clostridia;o__Lachnospirales;f__Lachnospiraceae;g__RUG11623;s__RUG11623 sp902770965	98.74	0.88	GCA_902770965.1	95	d__Bacteria;p__Bacillota_A;c__Clostridia;o__Lachnospirales;f__Lachnospiraceae;g__RUG11623;s__RUG11623 sp902770965	98.74	0.88	d__Bacteria;p__Bacillota_A;c__Clostridia;o__Lachnospirales;f__Lachnospiraceae;g__;s__	taxonomic classification defined by topology and ANI	topological placement and ANI have congruent species assignments	N/A	86.71	11	N/A	N/A
Assembly_21_bin.4	Rumen Silage	M. japonica	75.96	2.42	50	d__Bacteria;p__Pseudomonadota;c__Gammaproteobacteria;o__Cardiobacteriales;f__Cardiobacteriaceae;g__RGIG9182;s__	N/A	N/A	N/A	N/A	N/A	N/A	N/A	N/A	N/A	N/A	d__Bacteria;p__Pseudomonadota;c__Gammaproteobacteria;o__Cardiobacteriales;f__Cardiobacteriaceae;g__RGIG9182;s__	taxonomic novelty determined using RED	classification based on placement in class-level tree	N/A	69.61	11	0.927631	N/A
Assembly_21_bin.5	Rumen Silage	M. japonica	96.88	0.43	0	d__Bacteria;p__Bacteroidota;c__Bacteroidia;o__Bacteroidales;f__Bacteroidaceae;g__Phocaeicola;s__	N/A	N/A	N/A	N/A	N/A	GCA_902779535.1	95	d__Bacteria;p__Bacteroidota;c__Bacteroidia;o__Bacteroidales;f__Bacteroidaceae;g__Phocaeicola;s__Phocaeicola sp902779535	81.98	0.69	d__Bacteria;p__Bacteroidota;c__Bacteroidia;o__Bacteroidales;f__Bacteroidaceae;g__Phocaeicola;s__	taxonomic classification defined by topology and ANI	classification based on placement in class-level tree	GCF_021531075.1, s__Phocaeicola caecigallinarum_B, 95.0, 77.65, 0.06; GCA_902388365.1, s__Phocaeicola sp902388365, 95.0, 77.65, 0.09; GCF_016902295.1, s__Phocaeicola caecigallinarum_A, 95.0, 77.52, 0.06; GCF_000613805.1, s__Phocaeicola paurosaccharolyticus, 95.0, 77.46, 0.06; GCA_019414725.1, s__Phocaeicola sp019414725, 95.0, 77.44, 0.06; GCA_020026175.1, s__Phocaeicola sp020026175, 95.0, 77.39, …	93.78	11	0.989749	Genome not assigned to closest species as it falls outside its pre-defined ANI radius
Assembly_21_bin.6	Rumen Silage	M. japonica	75.5	1.74	20	d__Bacteria;p__Bacillota_A;c__Clostridia;o__Lachnospirales;f__Lachnospiraceae;g__CAG-791;s__CAG-791	GCA_900320325.1	95	d__Bacteria;p__Bacillota_A;c__Clostridia;o__Lachnospirales;f__Lachnospiraceae;g__CAG-791;s__CAG-791 sp900320325	97.82	0.78	GCA_900320325.1	95	d__Bacteria;p__Bacillota_A;c__Clostridia;o__Lachnospirales;f__Lachnospiraceae;g__CAG-791;s__CAG-791 sp900320325	97.82	0.78	d__Bacteria;p__Bacillota_A;c__Clostridia;o__Lachnospirales;f__Lachnospiraceae;g__CAG-791;s__	taxonomic classification defined by topology and ANI	topological placement and ANI have congruent species assignments	GCA_902789735.1, s__CAG-791 sp902789735, 95.0, 92.59, 0.87; GCA_002362155.1, s__CAG-791 sp002362155, 95.0, 78.76, 0.28; GCA_902781215.1, s__CAG-791 sp902781215, 95.0, 77.87, 0.21; GCA_002395235.1, s__CAG-791 sp002395235, 95.0, 77.83, 0.16; GCA_017469935.1, s__CAG-791 sp017469935, 95.0, 77.79, 0.16; GCA_902785055.1, s__CAG-791 sp902785055, 95.0, 77.43, 0.12; GCA_902768735.1, s__CAG-791 sp900320335…	68.04	11	N/A	N/A
Assembly_21_bin.7	Rumen Silage	M. japonica	87.72	6.35	8.62	d__Bacteria;p__Bacteroidota;c__Bacteroidia;o__Bacteroidales;f__Bacteroidaceae;g__Prevotella;s__Prevotella	GCA_900316445.1	95	d__Bacteria;p__Bacteroidota;c__Bacteroidia;o__Bacteroidales;f__Bacteroidaceae;g__Prevotella;s__Prevotella sp900316445	95.16	0.64	GCA_017428805.1	95	d__Bacteria;p__Bacteroidota;c__Bacteroidia;o__Bacteroidales;f__Bacteroidaceae;g__Prevotella;s__Prevotella sp017428805	93.9	0.64	d__Bacteria;p__Bacteroidota;c__Bacteroidia;o__Bacteroidales;f__Bacteroidaceae;g__Prevotella;s__	ANI	topological placement and ANI have incongruent species assignments	GCA_902776545.1, s__Prevotella sp902776545, 95.0, 90.88, 0.61; GCA_016284635.1, s__Prevotella sp016284635, 95.0, 88.75, 0.54; GCA_017474845.1, s__Prevotella sp017474845, 95.0, 86.98, 0.49; GCA_900319715.1, s__Prevotella sp900319715, 95.0, 83.95, 0.54; GCA_016286585.1, s__Prevotella sp016286585, 95.0, 82.58, 0.45; GCA_017449495.1, s__Prevotella sp017449495, 95.0, 81.82, 0.48; GCA_017965475.1, s__P…	66.3	11	N/A	N/A
Assembly_21_bin.8	Rumen Silage	M. japonica	79.09	1.26	0	d__Bacteria;p__Bacillota_A;c__Clostridia;o__Lachnospirales;f__Lachnospiraceae;g__CAG-791;s__CAG-791	GCF_900101015.1	95	d__Bacteria;p__Bacillota_A;c__Clostridia;o__Lachnospirales;f__Lachnospiraceae;g__CAG-791;s__CAG-791 sp900101015	98.35	0.89	GCF_900101015.1	95	d__Bacteria;p__Bacillota_A;c__Clostridia;o__Lachnospirales;f__Lachnospiraceae;g__CAG-791;s__CAG-791 sp900101015	98.35	0.89	d__Bacteria;p__Bacillota_A;c__Clostridia;o__Lachnospirales;f__Lachnospiraceae;g__CAG-791;s__	taxonomic classification defined by topology and ANI	topological placement and ANI have congruent species assignments	GCA_900318375.1, s__CAG-791 sp900318375, 95.0, 80.2, 0.35; GCA_902780385.1, s__CAG-791 sp902780385, 95.0, 79.78, 0.36; GCA_902777355.1, s__CAG-791 sp902777355, 95.0, 79.67, 0.35; GCA_902781215.1, s__CAG-791 sp902781215, 95.0, 79.57, 0.39; GCA_900321785.1, s__CAG-791 sp900321785, 95.0, 79.46, 0.26; GCA_017513005.1, s__CAG-791 sp017513005, 95.0, 79.35, 0.34; GCA_902768735.1, s__CAG-791 sp900320335,…	71.12	11	N/A	N/A
Assembly_21_bin.9	Rumen Silage	M. japonica	71.22	7.21	4.88	d__Bacteria;p__Bacillota_A;c__Clostridia;o__Lachnospirales;f__Lachnospiraceae;g__Butyrivibrio;s__Butyrivibrio	GCF_900101605.1	95	d__Bacteria;p__Bacillota_A;c__Clostridia;o__Lachnospirales;f__Lachnospiraceae;g__Butyrivibrio;s__Butyrivibrio hungatei_B	97.52	0.78	GCF_900101605.1	95	d__Bacteria;p__Bacillota_A;c__Clostridia;o__Lachnospirales;f__Lachnospiraceae;g__Butyrivibrio;s__Butyrivibrio hungatei_B	97.52	0.78	d__Bacteria;p__Bacillota_A;c__Clostridia;o__Lachnospirales;f__Lachnospiraceae;g__Butyrivibrio;s__	taxonomic classification defined by topology and ANI	topological placement and ANI have congruent species assignments	GCF_000424465.1, s__Butyrivibrio hungatei_A, 95.0, 90.75, 0.78; GCF_900116865.1, s__Butyrivibrio sp900116865, 95.0, 88.94, 0.78; GCF_000621565.1, s__Butyrivibrio sp000621565, 95.0, 86.48, 0.74; GCA_017620235.1, s__Butyrivibrio sp017620235, 95.0, 85.57, 0.66; GCA_017615275.1, s__Butyrivibrio sp017615275, 95.0, 81.81, 0.48; GCA_017535785.1, s__Butyrivibrio sp017535785, 95.0, 80.22, 0.35; GCF_900116…	52.93	11	N/A	Genome has more than 10.0% of markers with multiple hits
Assembly_22_bin.1	Rumen Silage	M. japonica	72.66	0.73	0	d__Bacteria;p__Bacillota_A;c__Clostridia;o__Lachnospirales;f__Lachnospiraceae;g__RUG11623;s__RUG11623	GCA_902770965.1	95	d__Bacteria;p__Bacillota_A;c__Clostridia;o__Lachnospirales;f__Lachnospiraceae;g__RUG11623;s__RUG11623 sp902770965	98.62	0.95	GCA_902770965.1	95	d__Bacteria;p__Bacillota_A;c__Clostridia;o__Lachnospirales;f__Lachnospiraceae;g__RUG11623;s__RUG11623 sp902770965	98.62	0.95	d__Bacteria;p__Bacillota_A;c__Clostridia;o__Lachnospirales;f__Lachnospiraceae;g__;s__	taxonomic classification defined by topology and ANI	topological placement and ANI have congruent species assignments	N/A	64.21	11	N/A	N/A
Assembly_22_bin.5	Rumen Silage	M. japonica	86.34	2.41	16.67	d__Bacteria;p__Bacillota_A;c__Clostridia;o__Lachnospirales;f__Lachnospiraceae;g__CAG-791;s__	N/A	N/A	N/A	N/A	N/A	GCA_002362155.1	95	d__Bacteria;p__Bacillota_A;c__Clostridia;o__Lachnospirales;f__Lachnospiraceae;g__CAG-791;s__CAG-791 sp002362155	92.43	0.7	d__Bacteria;p__Bacillota_A;c__Clostridia;o__Lachnospirales;f__Lachnospiraceae;g__CAG-791;s__	taxonomic classification defined by topology and ANI	classification based on placement in class-level tree	GCA_900320325.1, s__CAG-791 sp900320325, 95.0, 78.82, 0.26; GCA_902789735.1, s__CAG-791 sp902789735, 95.0, 78.73, 0.26; GCA_017469935.1, s__CAG-791 sp017469935, 95.0, 78.26, 0.17; GCA_002395235.1, s__CAG-791 sp002395235, 95.0, 78.05, 0.15; GCA_902781215.1, s__CAG-791 sp902781215, 95.0, 77.95, 0.17; GCA_902785055.1, s__CAG-791 sp902785055, 95.0, 77.93, 0.13; GCA_902801415.1, s__CAG-791 sp902801415…	86.06	11	0.995689	Genome not assigned to closest species as it falls outside its pre-defined ANI radius
Assembly_22_bin.6	Rumen Silage	M. japonica	70.46	4.27	7.41	d__Bacteria;p__Bacillota_A;c__Clostridia;o__Lachnospirales;f__Lachnospiraceae;g__CAG-791;s__	N/A	N/A	N/A	N/A	N/A	GCA_902768735.1	95	d__Bacteria;p__Bacillota_A;c__Clostridia;o__Lachnospirales;f__Lachnospiraceae;g__CAG-791;s__CAG-791 sp900320335	81.06	0.52	d__Bacteria;p__Bacillota_A;c__Clostridia;o__Lachnospirales;f__Lachnospiraceae;g__CAG-791;s__	taxonomic classification defined by topology and ANI	classification based on placement in class-level tree	GCA_902801415.1, s__CAG-791 sp902801415, 95.0, 79.71, 0.37; GCA_002395235.1, s__CAG-791 sp002395235, 95.0, 79.62, 0.36; GCA_900319245.1, s__CAG-791 sp900319245, 95.0, 79.27, 0.35; GCA_017469935.1, s__CAG-791 sp017469935, 95.0, 79.18, 0.41; GCA_902801585.1, s__CAG-791 sp902801585, 95.0, 79.13, 0.37; GCA_902794825.1, s__CAG-791 sp902794825, 95.0, 79.08, 0.36; GCA_002448395.1, s__CAG-791 sp002448395…	55.15	11	0.989774	Genome not assigned to closest species as it falls outside its pre-defined ANI radius
Assembly_22_bin.7	Rumen Silage	M. japonica	88.01	1.95	20	d__Bacteria;p__Bacillota_A;c__Clostridia;o__Peptostreptococcales;f__Anaerovoracaceae;g__UBA3738;s__	N/A	N/A	N/A	N/A	N/A	N/A	N/A	N/A	N/A	N/A	d__Bacteria;p__Bacillota_A;c__Clostridia;o__Peptostreptococcales;f__Anaerovoracaceae;g__UBA3738;s__	taxonomic novelty determined using RED	classification based on placement in class-level tree	N/A	66.89	11	0.917662	N/A
Assembly_42_bin_1	M. japonica	N/A	84.88	0.91	50	d__Bacteria;p__Verrucomicrobiota;c__Verrucomicrobiae;o__Verrucomicrobiales;f__Akkermansiaceae;g__;s__	N/A	N/A	N/A	N/A	N/A	N/A	N/A	N/A	N/A	N/A	d__Bacteria;p__Verrucomicrobiota;c__Verrucomicrobiae;o__Verrucomicrobiales;f__Akkermansiaceae;g__;s__	taxonomic novelty determined using RED	classification based on placement in class-level tree	N/A	72.15	11	0.847334	N/A
Assembly_42_bin_10	M. japonica	N/A	84.57	3.52	12.5	d__Bacteria;p__Pseudomonadota;c__Gammaproteobacteria;o__SZUA-146;f__SZUA-146;g__SZUA-146;s__	N/A	N/A	N/A	N/A	N/A	GCA_003228965.1	95	d__Bacteria;p__Pseudomonadota;c__Gammaproteobacteria;o__SZUA-146;f__SZUA-146;g__SZUA-146;s__SZUA-146 sp003228965	77.78	0.25	d__Bacteria;p__Pseudomonadota;c__Gammaproteobacteria;o__SZUA-146;f__SZUA-146;g__SZUA-146;s__	taxonomic classification defined by topology and ANI	classification based on placement in class-level tree	GCA_013002925.1, s__SZUA-146 sp013002925, 95.0, 75.92, 0.05	72.95	11	0.954343	N/A
Assembly_42_bin_11	M. japonica	N/A	89.23	0.58	25	d__Bacteria;p__Bacteroidota;c__Bacteroidia;o__Flavobacteriales;f__Flavobacteriaceae;g__Croceitalea;s__	N/A	N/A	N/A	N/A	N/A	GCF_001306415.1	95	d__Bacteria;p__Bacteroidota;c__Bacteroidia;o__Flavobacteriales;f__Flavobacteriaceae;g__Croceitalea;s__Croceitalea dokdonensis	76.62	0.12	d__Bacteria;p__Bacteroidota;c__Bacteroidia;o__Flavobacteriales;f__Flavobacteriaceae;g__Croceitalea;s__	taxonomic classification defined by topology and ANI	classification based on placement in class-level tree	GCA_013001145.1, s__Croceitalea sp013001145, 95.0, 76.93, 0.17	82.4	11	0.952799	N/A
Assembly_42_bin_12	M. japonica	N/A	87.39	4.23	27.27	d__Bacteria;p__Pseudomonadota;c__Alphaproteobacteria;o__Geminicoccales;f__Geminicoccaceae;g__;s__	N/A	N/A	N/A	N/A	N/A	GCA_902826935.1	95	d__Bacteria;p__Pseudomonadota;c__Alphaproteobacteria;o__Geminicoccales;f__Geminicoccaceae;g__CADEGR01;s__CADEGR01 sp902826935	76.89	0.22	d__Bacteria;p__Pseudomonadota;c__Alphaproteobacteria;o__Geminicoccales;f__Geminicoccaceae;g__;s__	taxonomic classification defined by topology and ANI	classification based on placement in class-level tree	N/A	71.12	11	0.829929	N/A
Assembly_42_bin_13	M. japonica	N/A	95.65	0	0	d__Bacteria;p__Verrucomicrobiota;c__Verrucomicrobiae;o__Verrucomicrobiales;f__Akkermansiaceae;g__Oceaniferula;s__	N/A	N/A	N/A	N/A	N/A	GCA_016811075.1	95	d__Bacteria;p__Verrucomicrobiota;c__Verrucomicrobiae;o__Verrucomicrobiales;f__Akkermansiaceae;g__Oceaniferula;s__Oceaniferula sp016811075	79.19	0.53	d__Bacteria;p__Verrucomicrobiota;c__Verrucomicrobiae;o__Verrucomicrobiales;f__Akkermansiaceae;g__Oceaniferula;s__	taxonomic classification defined by topology and ANI	classification based on placement in class-level tree	GCA_023301765.1, s__Oceaniferula sp023301765, 95.0, 77.54, 0.17; GCA_024233115.1, s__Oceaniferula sp024233115, 95.0, 77.48, 0.21; GCA_013041925.1, s__Oceaniferula sp013041925, 95.0, 77.39, 0.16; GCA_003527555.1, s__Oceaniferula sp003527555, 95.0, 77.04, 0.09; GCA_009937455.1, s__Oceaniferula sp009937455, 95.0, 77.03, 0.13; GCA_017857425.1, s__Oceaniferula sp017857425, 95.0, 76.94, 0.13; GCA_02330…	87.21	11	0.972699	Genome not assigned to closest species as it falls outside its pre-defined ANI radius
Assembly_42_bin_14	M. japonica	N/A	75.61	5.84	32.26	d__Bacteria;p__Pseudomonadota;c__Alphaproteobacteria;o__Caulobacterales;f__Hyphomonadaceae;g__Henriciella;s__	N/A	N/A	N/A	N/A	N/A	GCA_013213825.1	95	d__Bacteria;p__Pseudomonadota;c__Alphaproteobacteria;o__Caulobacterales;f__Hyphomonadaceae;g__Henriciella;s__Henriciella sp013213825	78.04	0.44	d__Bacteria;p__Pseudomonadota;c__Alphaproteobacteria;o__Caulobacterales;f__Hyphomonadaceae;g__Henriciella;s__	taxonomic classification defined by topology and ANI	classification based on placement in class-level tree	GCA_024742355.1, s__Henriciella sp024742355, 95.0, 78.51, 0.49; GCA_024743315.1, s__Henriciella sp024743315, 95.0, 78.2, 0.49; GCF_001854405.1, s__Henriciella sp001854405, 95.0, 77.89, 0.44; GCA_013213785.1, s__Henriciella sp013213785, 95.0, 77.85, 0.35; GCA_013214545.1, s__Henriciella sp013214545, 95.0, 77.71, 0.43; GCA_017642885.1, s__Henriciella sp017642885, 95.0, 77.67, 0.39; GCA_024743015.1,…	58.51	11	0.985479	N/A
Assembly_42_bin_15	M. japonica	N/A	91.84	3.4	40	d__Bacteria;p__Verrucomicrobiota;c__Verrucomicrobiae;o__Verrucomicrobiales;f__Akkermansiaceae;g__Roseibacillus;s__	N/A	N/A	N/A	N/A	N/A	GCF_014651675.1	95	d__Bacteria;p__Verrucomicrobiota;c__Verrucomicrobiae;o__Verrucomicrobiales;f__Akkermansiaceae;g__Roseibacillus;s__Roseibacillus persicicus	78.29	0.32	d__Bacteria;p__Verrucomicrobiota;c__Verrucomicrobiae;o__Verrucomicrobiales;f__Akkermansiaceae;g__Roseibacillus;s__	taxonomic classification defined by topology and ANI	classification based on placement in class-level tree	GCF_016595415.1, s__Roseibacillus ishigakijimensis, 95.0, 77.48, 0.24	84.85	11	0.973664	N/A
Assembly_42_bin_16	M. japonica	N/A	87.48	0.16	0	d__Bacteria;p__Pseudomonadota;c__Gammaproteobacteria;o__UBA4575;f__UBA4575;g__JABDMD01;s__	N/A	N/A	N/A	N/A	N/A	GCA_014075255.1	95	d__Bacteria;p__Pseudomonadota;c__Gammaproteobacteria;o__UBA4575;f__UBA4575;g__JABDMD01;s__JABDMD01 sp014075255	79.14	0.58	d__Bacteria;p__Pseudomonadota;c__Gammaproteobacteria;o__UBA4575;f__UBA4575;g__JABDMD01;s__	taxonomic classification defined by topology and ANI	classification based on placement in class-level tree	GCA_013001685.1, s__JABDMD01 sp013001685, 95.0, 78.81, 0.51	85.26	11	0.97593	Genome not assigned to closest species as it falls outside its pre-defined ANI radius
Assembly_42_bin_17	M. japonica	N/A	88.93	1.87	0	d__Bacteria;p__Pseudomonadota;c__Alphaproteobacteria;o__Caulobacterales;f__Maricaulaceae;g__Hellea;s__	N/A	N/A	N/A	N/A	N/A	N/A	N/A	N/A	N/A	N/A	d__Bacteria;p__Pseudomonadota;c__Alphaproteobacteria;o__Caulobacterales;f__Maricaulaceae;g__Hellea;s__	ANI	classification based on placement in class-level tree	GCA_020629875.1, s__Hellea sp020629875, 95.0, 78.82, 0.4; GCF_000428525.1, s__Hellea balneolensis, 95.0, 78.61, 0.38; GCA_020629195.1, s__Hellea sp020629195, 95.0, 78.47, 0.46; GCA_023300105.1, s__Hellea sp023300105, 95.0, 77.21, 0.22; GCA_018645985.1, s__Hellea sp018645985, 95.0, 76.45, 0.06; GCA_905477785.1, s__Hellea sp905477785, 95.0, 76.13, 0.05	70.45	11	0.971488	N/A
Assembly_42_bin_18	M. japonica	N/A	72.81	7.64	32.5	d__Bacteria;p__Bacteroidota;c__Bacteroidia;o__Flavobacteriales;f__Flavobacteriaceae;g__;s__	N/A	N/A	N/A	N/A	N/A	N/A	N/A	N/A	N/A	N/A	d__Bacteria;p__Bacteroidota;c__Bacteroidia;o__Flavobacteriales;f__Flavobacteriaceae;g__;s__	taxonomic classification fully defined by topology	classification based on placement in class-level tree	N/A	46.83	11	0.905825	N/A
Assembly_42_bin_19	M. japonica	N/A	77.59	0	0	d__Bacteria;p__Bacteroidota;c__Bacteroidia;o__Chitinophagales;f__Saprospiraceae;g__CAJXUU01;s__	N/A	N/A	N/A	N/A	N/A	GCA_913061325.1	95	d__Bacteria;p__Bacteroidota;c__Bacteroidia;o__Chitinophagales;f__Saprospiraceae;g__CAJXUU01;s__CAJXUU01 sp913061325	76.57	0.12	d__Bacteria;p__Bacteroidota;c__Bacteroidia;o__Chitinophagales;f__Saprospiraceae;g__CAJXUU01;s__	taxonomic classification defined by topology and ANI	classification based on placement in class-level tree	N/A	73.01	11	0.945777	N/A
Assembly_42_bin_2	M. japonica	N/A	90.82	4.13	0	d__Bacteria;p__Pseudomonadota;c__Gammaproteobacteria;o__SZUA-146;f__SZUA-146;g__;s__	N/A	N/A	N/A	N/A	N/A	N/A	N/A	N/A	N/A	N/A	d__Bacteria;p__Pseudomonadota;c__Gammaproteobacteria;o__SZUA-146;f__SZUA-146;g__;s__	taxonomic novelty determined using RED	classification based on placement in class-level tree	N/A	91.4	11	0.795515	N/A
Assembly_42_bin_20	M. japonica	N/A	72.22	0.43	50	d__Bacteria;p__Pseudomonadota;c__Alphaproteobacteria;o__Caulobacterales;f__Maricaulaceae;g__Litorimonas;s__	N/A	N/A	N/A	N/A	N/A	GCA_020628495.1	95	d__Bacteria;p__Pseudomonadota;c__Alphaproteobacteria;o__Caulobacterales;f__Maricaulaceae;g__Litorimonas;s__Litorimonas sp020628495	78.37	0.37	d__Bacteria;p__Pseudomonadota;c__Alphaproteobacteria;o__Caulobacterales;f__Maricaulaceae;g__Litorimonas;s__	taxonomic classification defined by topology and ANI	classification based on placement in class-level tree	GCF_014652455.1, s__Litorimonas cladophorae, 95.0, 77.23, 0.26; GCA_913058335.1, s__Litorimonas sp913058335, 95.0, 76.25, 0.05; GCF_003634015.1, s__Litorimonas taeanensis, 95.0, 76.13, 0.05; GCA_020631215.1, s__Litorimonas sp020631215, 95.0, 75.8, 0.08; GCA_020628635.1, s__Litorimonas sp020628635, 95.0, 75.7, 0.02; GCF_014652695.1, s__Litorimonas arctica, 95.0, 75.62, 0.07	66.18	11	0.986181	N/A
Assembly_42_bin_21	M. japonica	N/A	96.89	0.14	50	d__Bacteria;p__Pseudomonadota;c__Gammaproteobacteria;o__Pseudomonadales;f__Cellvibrionaceae;g__;s__	N/A	N/A	N/A	N/A	N/A	N/A	N/A	N/A	N/A	N/A	d__Bacteria;p__Pseudomonadota;c__Gammaproteobacteria;o__Pseudomonadales;f__Cellvibrionaceae;g__;s__	taxonomic novelty determined using RED	classification based on placement in class-level tree	N/A	96.68	11	0.8813	N/A
Assembly_42_bin_22	M. japonica	N/A	70.34	3.45	50	d__Bacteria;p__Bacteroidota;c__Bacteroidia;o__Flavobacteriales;f__Flavobacteriaceae;g__JABABD01;s__	N/A	N/A	N/A	N/A	N/A	GCA_014238425.1	95	d__Bacteria;p__Bacteroidota;c__Bacteroidia;o__Flavobacteriales;f__Flavobacteriaceae;g__JABABD01;s__JABABD01 sp014238425	77.82	0.33	d__Bacteria;p__Bacteroidota;c__Bacteroidia;o__Flavobacteriales;f__Flavobacteriaceae;g__JABABD01;s__	taxonomic classification defined by topology and ANI	classification based on placement in class-level tree	GCA_013001365.1, s__JABABD01 sp013001365, 95.0, 76.47, 0.14	62.2	11	0.950152	N/A
Assembly_42_bin_23	M. japonica	N/A	77.52	1.27	25	d__Bacteria;p__Bacteroidota;c__Bacteroidia;o__Chitinophagales;f__Saprospiraceae;g__JAJRXG01;s__	N/A	N/A	N/A	N/A	N/A	GCA_024276375.1	95	d__Bacteria;p__Bacteroidota;c__Bacteroidia;o__Chitinophagales;f__Saprospiraceae;g__JAJRXG01;s__JAJRXG01 sp024276375	76.48	0.06	d__Bacteria;p__Bacteroidota;c__Bacteroidia;o__Chitinophagales;f__Saprospiraceae;g__JAJRXG01;s__	taxonomic classification defined by topology and ANI	classification based on placement in class-level tree	N/A	74.98	11	0.94124	N/A
Assembly_42_bin_24	M. japonica	N/A	93.9	1.42	0	d__Bacteria;p__Pseudomonadota;c__Gammaproteobacteria;o__Arenicellales;f__LS-SOB;g__VYFG01;s__	N/A	N/A	N/A	N/A	N/A	GCA_019633985.1	95	d__Bacteria;p__Pseudomonadota;c__Gammaproteobacteria;o__Arenicellales;f__LS-SOB;g__VYFG01;s__VYFG01 sp019633985	77.63	0.15	d__Bacteria;p__Pseudomonadota;c__Gammaproteobacteria;o__Arenicellales;f__LS-SOB;g__VYFG01;s__	taxonomic classification defined by topology and ANI	classification based on placement in class-level tree	GCA_024644945.1, s__VYFG01 sp024644945, 95.0, 76.77, 0.04; GCA_009842505.1, s__VYFG01 sp009842505, 95.0, 76.71, 0.03	90.61	11	0.967953	N/A
Assembly_42_bin_25	M. japonica	N/A	71.64	4.25	72.73	d__Bacteria;p__Pseudomonadota;c__Gammaproteobacteria;o__Granulosicoccales;f__Granulosicoccaceae;g__;s__	N/A	N/A	N/A	N/A	N/A	N/A	N/A	N/A	N/A	N/A	d__Bacteria;p__Pseudomonadota;c__Gammaproteobacteria;o__Granulosicoccales;f__Granulosicoccaceae;g__;s__	taxonomic novelty determined using RED	classification based on placement in class-level tree	N/A	59.38	11	0.845608	N/A
Assembly_42_bin_26	M. japonica	N/A	96	0.57	0	d__Bacteria;p__Pseudomonadota;c__Alphaproteobacteria;o__Sphingomonadales;f__Sphingomonadaceae;g__Sphingorhabdus_B;s__	N/A	N/A	N/A	N/A	N/A	N/A	N/A	N/A	N/A	N/A	d__Bacteria;p__Pseudomonadota;c__Alphaproteobacteria;o__Sphingomonadales;f__Sphingomonadaceae;g__Sphingorhabdus_B;s__	ANI	classification based on placement in class-level tree	GCF_001889025.1, s__Sphingorhabdus_B lutea, 95.0, 76.28, 0.15; GCA_016707885.1, s__Sphingorhabdus_B sp016707885, 95.0, 76.25, 0.05; GCF_014196595.1, s__Sphingorhabdus_B rigui, 95.0, 76.19, 0.05; GCA_012032285.1, s__Sphingorhabdus_B sp012032285, 95.0, 75.99, 0.08; GCA_945862485.1, s__Sphingorhabdus_B sp945862485, 95.0, 75.97, 0.05; GCA_017987825.1, s__Sphingorhabdus_B sp017987825, 95.0, 75.95, 0.0…	96.56	11	0.928836	N/A
Assembly_42_bin_27	M. japonica	N/A	90.08	1.36	50	d__Bacteria;p__Verrucomicrobiota;c__Verrucomicrobiae;o__Verrucomicrobiales;f__Akkermansiaceae;g__Roseibacillus;s__	N/A	N/A	N/A	N/A	N/A	GCF_014651675.1	95	d__Bacteria;p__Verrucomicrobiota;c__Verrucomicrobiae;o__Verrucomicrobiales;f__Akkermansiaceae;g__Roseibacillus;s__Roseibacillus persicicus	78.09	0.31	d__Bacteria;p__Verrucomicrobiota;c__Verrucomicrobiae;o__Verrucomicrobiales;f__Akkermansiaceae;g__Roseibacillus;s__	taxonomic classification defined by topology and ANI	classification based on placement in class-level tree	GCF_016595415.1, s__Roseibacillus ishigakijimensis, 95.0, 77.48, 0.23	82.05	11	0.971641	N/A
Assembly_42_bin_28	M. japonica	N/A	88.57	3.1	14.29	d__Bacteria;p__Pseudomonadota;c__Gammaproteobacteria;o__Granulosicoccales;f__Granulosicoccaceae;g__Granulosicoccus;s__	N/A	N/A	N/A	N/A	N/A	N/A	N/A	N/A	N/A	N/A	d__Bacteria;p__Pseudomonadota;c__Gammaproteobacteria;o__Granulosicoccales;f__Granulosicoccaceae;g__Granulosicoccus;s__	ANI	classification based on placement in class-level tree	GCA_002746645.1, s__Granulosicoccus sp002746645, 95.0, 76.79, 0.04; GCA_013002205.1, s__Granulosicoccus sp013002205, 95.0, 76.27, 0.07; GCA_020627685.1, s__Granulosicoccus sp020627685, 95.0, 76.25, 0.06; GCF_002215215.1, s__Granulosicoccus antarcticus, 95.0, 76.16, 0.08; GCA_023301725.1, s__Granulosicoccus sp023301725, 95.0, 76.13, 0.04; GCA_023301795.1, s__Granulosicoccus sp023301795, 95.0, 76.0…	87.67	11	0.894473	N/A
Assembly_42_bin_29	M. japonica	N/A	86.01	3.25	25	d__Bacteria;p__Pseudomonadota;c__Alphaproteobacteria;o__Caulobacterales;f__Maricaulaceae;g__;s__	N/A	N/A	N/A	N/A	N/A	N/A	N/A	N/A	N/A	N/A	d__Bacteria;p__Pseudomonadota;c__Alphaproteobacteria;o__Caulobacterales;f__Maricaulaceae;g__;s__	taxonomic classification fully defined by topology	classification based on placement in class-level tree	N/A	71.3	11	0.910329	N/A
Assembly_42_bin_3	M. japonica	N/A	70.39	1.98	100	d__Bacteria;p__Bacteroidota;c__Bacteroidia;o__Chitinophagales;f__Saprospiraceae;g__HDS-20;s__	N/A	N/A	N/A	N/A	N/A	GCA_018680005.1	95	d__Bacteria;p__Bacteroidota;c__Bacteroidia;o__Chitinophagales;f__Saprospiraceae;g__HDS-20;s__HDS-20 sp018680005	75.7	0.04	d__Bacteria;p__Bacteroidota;c__Bacteroidia;o__Chitinophagales;f__Saprospiraceae;g__HDS-20;s__	taxonomic classification defined by topology and ANI	classification based on placement in class-level tree	N/A	58.09	11	0.909426	N/A
Assembly_42_bin_30	M. japonica	N/A	79.53	9.71	27.12	d__Bacteria;p__Pseudomonadota;c__Alphaproteobacteria;o__Caulobacterales;f__Maricaulaceae;g__;s__	N/A	N/A	N/A	N/A	N/A	N/A	N/A	N/A	N/A	N/A	d__Bacteria;p__Pseudomonadota;c__Alphaproteobacteria;o__Caulobacterales;f__Maricaulaceae;g__;s__	taxonomic classification fully defined by topology	classification based on placement in class-level tree	N/A	63.16	11	0.912917	Genome has more than 16.7% of markers with multiple hits
Assembly_42_bin_31	M. japonica	N/A	92.81	1.32	37.5	d__Bacteria;p__Bacteroidota;c__Bacteroidia;o__Flavobacteriales;f__Flavobacteriaceae;g__Aquimarina;s__Aquimarina	GCF_003443675.1	95	d__Bacteria;p__Bacteroidota;c__Bacteroidia;o__Flavobacteriales;f__Flavobacteriaceae;g__Aquimarina;s__Aquimarina sp003443675	97.5	0.89	GCF_003443675.1	95	d__Bacteria;p__Bacteroidota;c__Bacteroidia;o__Flavobacteriales;f__Flavobacteriaceae;g__Aquimarina;s__Aquimarina sp003443675	97.5	0.89	d__Bacteria;p__Bacteroidota;c__Bacteroidia;o__Flavobacteriales;f__Flavobacteriaceae;g__Aquimarina;s__	taxonomic classification defined by topology and ANI	topological placement and ANI have congruent species assignments	GCF_000430645.1, s__Aquimarina latercula, 95.0, 81.86, 0.68; GCF_900109375.1, s__Aquimarina amphilecti, 95.0, 81.79, 0.67; GCF_943733665.1, s__Aquimarina sp900299505, 95.0, 81.78, 0.67; GCF_019295435.1, s__Aquimarina litoralis, 95.0, 79.59, 0.54; GCF_008370685.1, s__Aquimarina sp008370685, 95.0, 78.94, 0.38; GCF_018100805.1, s__Aquimarina sp018100805, 95.0, 78.65, 0.36; GCF_001632745.1, s__Aquima…	81.87	11	N/A	N/A
Assembly_42_bin_32	M. japonica	N/A	95.5	0.39	33.33	d__Bacteria;p__Bacteroidota;c__Bacteroidia;o__Flavobacteriales;f__Flavobacteriaceae;g__Dokdonia;s__	N/A	N/A	N/A	N/A	N/A	GCF_900188275.1	95	d__Bacteria;p__Bacteroidota;c__Bacteroidia;o__Flavobacteriales;f__Flavobacteriaceae;g__Dokdonia;s__Dokdonia pacifica	81.95	0.74	d__Bacteria;p__Bacteroidota;c__Bacteroidia;o__Flavobacteriales;f__Flavobacteriaceae;g__Dokdonia;s__	taxonomic classification defined by topology and ANI	classification based on placement in class-level tree	GCA_023299935.1, s__Dokdonia sp023299935, 95.0, 77.64, 0.28; GCA_020628615.1, s__Dokdonia sp020628615, 95.0, 77.3, 0.23; GCF_003095655.1, s__Dokdonia sp003095655, 95.0, 77.11, 0.22; GCF_000355805.1, s__Dokdonia sp000355805, 95.0, 77.09, 0.23; GCF_001653755.1, s__Dokdonia donghaensis, 95.0, 77.07, 0.24; GCA_020630915.1, s__Dokdonia sp020630915, 95.0, 77.07, 0.28; GCF_000212355.1, s__Dokdonia sp000…	79.36	11	0.982115	Genome not assigned to closest species as it falls outside its pre-defined ANI radius
Assembly_42_bin_33	M. japonica	N/A	90.76	0.5	0	d__Bacteria;p__Bacteroidota;c__Bacteroidia;o__Chitinophagales;f__Saprospiraceae;g__CAJXUU01;s__	N/A	N/A	N/A	N/A	N/A	GCA_913061325.1	95	d__Bacteria;p__Bacteroidota;c__Bacteroidia;o__Chitinophagales;f__Saprospiraceae;g__CAJXUU01;s__CAJXUU01 sp913061325	75.8	0.04	d__Bacteria;p__Bacteroidota;c__Bacteroidia;o__Chitinophagales;f__Saprospiraceae;g__CAJXUU01;s__	taxonomic classification defined by topology and ANI	classification based on placement in class-level tree	N/A	86.93	11	0.90662	N/A
Assembly_42_bin_34	M. japonica	N/A	86.95	2.27	15.38	d__Bacteria;p__Cyanobacteriota;c__Cyanobacteriia;o__Cyanobacteriales;f__Microcoleaceae;g__;s__	N/A	N/A	N/A	N/A	N/A	N/A	N/A	N/A	N/A	N/A	d__Bacteria;p__Cyanobacteriota;c__Cyanobacteriia;o__Cyanobacteriales;f__Microcoleaceae;g__;s__	taxonomic classification fully defined by topology	classification based on placement in class-level tree	N/A	79.15	11	0.859093	N/A
Assembly_42_bin_35	M. japonica	N/A	74.45	1.71	46.67	d__Bacteria;p__Pseudomonadota;c__Alphaproteobacteria;o__Sphingomonadales;f__Sphingomonadaceae;g__Erythrobacter;s__	N/A	N/A	N/A	N/A	N/A	GCA_023299945.1	95	d__Bacteria;p__Pseudomonadota;c__Alphaproteobacteria;o__Sphingomonadales;f__Sphingomonadaceae;g__Erythrobacter;s__Erythrobacter sp023299945	82.77	0.65	d__Bacteria;p__Pseudomonadota;c__Alphaproteobacteria;o__Sphingomonadales;f__Sphingomonadaceae;g__Erythrobacter;s__	taxonomic classification defined by topology and ANI	classification based on placement in class-level tree	GCF_019204045.1, s__Erythrobacter sp019204045, 95.0, 77.16, 0.17; GCF_023016005.1, s__Erythrobacter sp023016005, 95.0, 76.93, 0.21; GCF_023015615.1, s__Erythrobacter sp023015615, 95.0, 76.7, 0.17; GCA_006226465.1, s__Erythrobacter sp006226465, 95.0, 76.68, 0.08; GCA_003483125.1, s__Erythrobacter sp003483125, 95.0, 76.63, 0.11; GCF_007004095.1, s__Erythrobacter insulae, 95.0, 76.63, 0.21; GCF_0007…	49.55	11	0.995415	Genome not assigned to closest species as it falls outside its pre-defined ANI radius
Assembly_42_bin_36	M. japonica	N/A	83.87	0	0	d__Bacteria;p__Bacteroidota;c__Bacteroidia;o__Flavobacteriales;f__Flavobacteriaceae;g__Croceitalea;s__	N/A	N/A	N/A	N/A	N/A	GCF_001306415.1	95	d__Bacteria;p__Bacteroidota;c__Bacteroidia;o__Flavobacteriales;f__Flavobacteriaceae;g__Croceitalea;s__Croceitalea dokdonensis	76.35	0.13	d__Bacteria;p__Bacteroidota;c__Bacteroidia;o__Flavobacteriales;f__Flavobacteriaceae;g__Croceitalea;s__	taxonomic classification defined by topology and ANI	classification based on placement in class-level tree	GCA_013001145.1, s__Croceitalea sp013001145, 95.0, 76.66, 0.14	69.04	11	0.951562	N/A
Assembly_42_bin_37	M. japonica	N/A	95.52	2.49	28.57	d__Bacteria;p__Pseudomonadota;c__Alphaproteobacteria;o__Geminicoccales;f__Geminicoccaceae;g__;s__	N/A	N/A	N/A	N/A	N/A	GCA_902826935.1	95	d__Bacteria;p__Pseudomonadota;c__Alphaproteobacteria;o__Geminicoccales;f__Geminicoccaceae;g__CADEGR01;s__CADEGR01 sp902826935	76.31	0.12	d__Bacteria;p__Pseudomonadota;c__Alphaproteobacteria;o__Geminicoccales;f__Geminicoccaceae;g__;s__	taxonomic classification defined by topology and ANI	classification based on placement in class-level tree	N/A	94.9	11	0.836414	N/A
Assembly_42_bin_38	M. japonica	N/A	94.35	1.71	0	d__Bacteria;p__Actinomycetota;c__Acidimicrobiia;o__Acidimicrobiales;f__SHLQ01;g__SHLQ01;s__	N/A	N/A	N/A	N/A	N/A	GCA_020628865.1	95	d__Bacteria;p__Actinomycetota;c__Acidimicrobiia;o__Acidimicrobiales;f__SHLQ01;g__SHLQ01;s__SHLQ01 sp020628865	79.67	0.51	d__Bacteria;p__Actinomycetota;c__Acidimicrobiia;o__Acidimicrobiales;f__SHLQ01;g__SHLQ01;s__	taxonomic classification defined by topology and ANI	classification based on placement in class-level tree	GCA_020629635.1, s__SHLQ01 sp020629635, 95.0, 77.41, 0.22; GCA_905479685.1, s__SHLQ01 sp905479685, 95.0, 77.06, 0.15; GCA_004282895.1, s__SHLQ01 sp004282895, 95.0, 76.99, 0.21; GCA_020629375.1, s__SHLQ01 sp020629375, 95.0, 76.98, 0.18	87.69	11	0.971594	Genome not assigned to closest species as it falls outside its pre-defined ANI radius
Assembly_42_bin_39	M. japonica	N/A	95.6	0	0	d__Bacteria;p__Pseudomonadota;c__Alphaproteobacteria;o__Rickettsiales;f__Midichloriaceae;g__Bandiella;s__	N/A	N/A	N/A	N/A	N/A	GCA_905479795.1	95	d__Bacteria;p__Pseudomonadota;c__Alphaproteobacteria;o__Rickettsiales;f__Midichloriaceae;g__Bandiella;s__Bandiella sp905479795	91.6	0.73	d__Bacteria;p__Pseudomonadota;c__Alphaproteobacteria;o__Rickettsiales;f__Midichloriaceae;g__Bandiella;s__	taxonomic classification defined by topology and ANI	classification based on placement in class-level tree	GCF_021811875.1, s__Bandiella numerosa, 95.0, 82.37, 0.69; GCA_903887235.1, s__Bandiella sp903887235, 95.0, 81.9, 0.73	91.08	11	0.982929	Genome not assigned to closest species as it falls outside its pre-defined ANI radius
Assembly_42_bin_4	M. japonica	N/A	71.28	2.77	9.09	d__Bacteria;p__Pseudomonadota;c__Alphaproteobacteria;o__Caulobacterales;f__Maricaulaceae;g__Robiginitomaculum;s__	N/A	N/A	N/A	N/A	N/A	GCA_023301505.1	95	d__Bacteria;p__Pseudomonadota;c__Alphaproteobacteria;o__Caulobacterales;f__Maricaulaceae;g__Robiginitomaculum;s__Robiginitomaculum sp023301505	76.7	0.08	d__Bacteria;p__Pseudomonadota;c__Alphaproteobacteria;o__Caulobacterales;f__Maricaulaceae;g__Robiginitomaculum;s__	taxonomic classification defined by topology and ANI	classification based on placement in class-level tree	GCF_000365025.1, s__Robiginitomaculum antarcticum, 95.0, 76.54, 0.09	56.52	11	0.939228	N/A
Assembly_42_bin_40	M. japonica	N/A	84.4	4.69	26.32	d__Bacteria;p__Bacteroidota;c__Bacteroidia;o__Flavobacteriales;f__Flavobacteriaceae;g__;s__	N/A	N/A	N/A	N/A	N/A	N/A	N/A	N/A	N/A	N/A	d__Bacteria;p__Bacteroidota;c__Bacteroidia;o__Flavobacteriales;f__Flavobacteriaceae;g__;s__	taxonomic classification fully defined by topology	classification based on placement in class-level tree	N/A	75.71	11	0.923859	N/A
Assembly_42_bin_41	M. japonica	N/A	97.15	1.93	0	d__Bacteria;p__Pseudomonadota;c__Gammaproteobacteria;o__Xanthomonadales;f__SZUA-38;g__;s__	N/A	N/A	N/A	N/A	N/A	GCA_003233095.1	95	d__Bacteria;p__Pseudomonadota;c__Gammaproteobacteria;o__Xanthomonadales;f__SZUA-38;g__SZUA-38;s__SZUA-38 sp003233095	76.2	0.03	d__Bacteria;p__Pseudomonadota;c__Gammaproteobacteria;o__Xanthomonadales;f__SZUA-38;g__;s__	taxonomic classification defined by topology and ANI	classification based on placement in class-level tree	N/A	95.09	11	0.794796	N/A
Assembly_42_bin_42	M. japonica	N/A	76.02	2.59	50	d__Bacteria;p__Bacteroidota;c__Bacteroidia;o__Flavobacteriales;f__Flavobacteriaceae;g__Algibacter_C;s__	N/A	N/A	N/A	N/A	N/A	GCF_001747085.1	95	d__Bacteria;p__Bacteroidota;c__Bacteroidia;o__Flavobacteriales;f__Flavobacteriaceae;g__Algibacter_C;s__Algibacter_C aquaticus	78.83	0.54	d__Bacteria;p__Bacteroidota;c__Bacteroidia;o__Flavobacteriales;f__Flavobacteriaceae;g__Algibacter_C;s__	taxonomic classification defined by topology and ANI	classification based on placement in class-level tree	N/A	64.65	11	0.960913	Genome not assigned to closest species as it falls outside its pre-defined ANI radius
Assembly_42_bin_43	M. japonica	N/A	71.05	9.3	2.44	d__Bacteria;p__Pseudomonadota;c__Alphaproteobacteria;o__Rhizobiales;f__Rhizobiaceae;g__;s__	N/A	N/A	N/A	N/A	N/A	N/A	N/A	N/A	N/A	N/A	d__Bacteria;p__Pseudomonadota;c__Alphaproteobacteria;o__Rhizobiales;f__Rhizobiaceae;g__;s__	taxonomic novelty determined using RED	classification based on placement in class-level tree	N/A	49.91	11	0.914372	N/A
Assembly_42_bin_44	M. japonica	N/A	86.55	1.93	53.85	d__Bacteria;p__Pseudomonadota;c__Alphaproteobacteria;o__Rhodobacterales;f__Rhodobacteraceae;g__Ascidiaceihabitans;s__	N/A	N/A	N/A	N/A	N/A	GCF_900302465.1	95	d__Bacteria;p__Pseudomonadota;c__Alphaproteobacteria;o__Rhodobacterales;f__Rhodobacteraceae;g__Ascidiaceihabitans;s__Ascidiaceihabitans donghaensis	79.34	0.48	d__Bacteria;p__Pseudomonadota;c__Alphaproteobacteria;o__Rhodobacterales;f__Rhodobacteraceae;g__Ascidiaceihabitans;s__	taxonomic classification defined by topology and ANI	classification based on placement in class-level tree	GCA_905182355.1, s__Ascidiaceihabitans sp905182355, 95.0, 77.13, 0.22; GCA_002478745.1, s__Ascidiaceihabitans sp002478745, 95.0, 77.02, 0.19; GCA_905182105.1, s__Ascidiaceihabitans sp905182105, 95.0, 77.0, 0.19; GCA_023955215.1, s__Ascidiaceihabitans sp023955215, 95.0, 76.94, 0.18; GCA_023301665.1, s__Ascidiaceihabitans sp023301665, 95.0, 76.89, 0.17; GCA_018647275.1, s__Ascidiaceihabitans sp0186…	72.25	11	0.981215	N/A
Assembly_42_bin_45	M. japonica	N/A	75.86	3.66	0	d__Bacteria;p__Pseudomonadota;c__Gammaproteobacteria;o__Arenicellales;f__Arenicellaceae;g__Arenicella;s__	N/A	N/A	N/A	N/A	N/A	N/A	N/A	N/A	N/A	N/A	d__Bacteria;p__Pseudomonadota;c__Gammaproteobacteria;o__Arenicellales;f__Arenicellaceae;g__Arenicella;s__	ANI	classification based on placement in class-level tree	GCA_016763815.1, s__Arenicella sp016763815, 95.0, 77.01, 0.02; GCA_022447525.1, s__Arenicella sp022447525, 95.0, 76.96, 0.02; GCF_003315245.1, s__Arenicella xantha, 95.0, 76.71, 0.03; GCF_014651515.1, s__Arenicella chitinivorans, 95.0, 76.6, 0.02; GCA_023301745.1, s__Arenicella sp023301745, 95.0, 76.51, 0.05; GCA_013002025.1, s__Arenicella sp013002025, 95.0, 76.23, 0.05; GCA_017854775.1, s__Areni…	58.55	11	0.901938	N/A
Assembly_42_bin_46	M. japonica	N/A	93.52	1.53	0	d__Bacteria;p__Pseudomonadota;c__Gammaproteobacteria;o__Pseudomonadales;f__HTCC2089;g__;s__	N/A	N/A	N/A	N/A	N/A	N/A	N/A	N/A	N/A	N/A	d__Bacteria;p__Pseudomonadota;c__Gammaproteobacteria;o__Pseudomonadales;f__HTCC2089;g__;s__	taxonomic classification fully defined by topology	classification based on placement in class-level tree	N/A	98.13	11	0.831859	N/A
Assembly_42_bin_47	M. japonica	N/A	81.76	2.53	32.35	d__Bacteria;p__Pseudomonadota;c__Alphaproteobacteria;o__Rhodobacterales;f__Rhodobacteraceae;g__;s__	N/A	N/A	N/A	N/A	N/A	N/A	N/A	N/A	N/A	N/A	d__Bacteria;p__Pseudomonadota;c__Alphaproteobacteria;o__Rhodobacterales;f__Rhodobacteraceae;g__;s__	taxonomic classification fully defined by topology	classification based on placement in class-level tree	N/A	68.86	11	0.838031	N/A
Assembly_42_bin_48	M. japonica	N/A	77.7	9.07	5.26	d__Bacteria;p__Pseudomonadota;c__Gammaproteobacteria;o__Woeseiales;f__Woeseiaceae;g__;s__	N/A	N/A	N/A	N/A	N/A	N/A	N/A	N/A	N/A	N/A	d__Bacteria;p__Pseudomonadota;c__Gammaproteobacteria;o__Woeseiales;f__Woeseiaceae;g__;s__	taxonomic classification fully defined by topology	classification based on placement in class-level tree	N/A	68.26	11	0.840871	N/A
Assembly_42_bin_49	M. japonica	N/A	89.62	4.68	0	d__Bacteria;p__Pseudomonadota;c__Gammaproteobacteria;o__Pseudomonadales;f__HTCC2089;g__JALZVT01;s__	N/A	N/A	N/A	N/A	N/A	GCA_023300545.1	95	d__Bacteria;p__Pseudomonadota;c__Gammaproteobacteria;o__Pseudomonadales;f__HTCC2089;g__JALZVT01;s__JALZVT01 sp023300545	76.91	0.17	d__Bacteria;p__Pseudomonadota;c__Gammaproteobacteria;o__Pseudomonadales;f__HTCC2089;g__JALZVT01;s__	taxonomic classification defined by topology and ANI	classification based on placement in class-level tree	N/A	84.39	11	0.954542	N/A
Assembly_42_bin_5	M. japonica	N/A	88.36	3.74	11.76	d__Bacteria;p__Pseudomonadota;c__Gammaproteobacteria;o__Pseudomonadales;f__HTCC2089;g__;s__	N/A	N/A	N/A	N/A	N/A	N/A	N/A	N/A	N/A	N/A	d__Bacteria;p__Pseudomonadota;c__Gammaproteobacteria;o__Pseudomonadales;f__HTCC2089;g__;s__	taxonomic classification fully defined by topology	classification based on placement in class-level tree	N/A	93.41	11	0.832496	N/A
Assembly_42_bin_50	M. japonica	N/A	89.51	2.04	9.09	d__Bacteria;p__Bacteroidota;c__Bacteroidia;o__Flavobacteriales;f__Flavobacteriaceae;g__Polaribacter;s__	N/A	N/A	N/A	N/A	N/A	N/A	N/A	N/A	N/A	N/A	d__Bacteria;p__Bacteroidota;c__Bacteroidia;o__Flavobacteriales;f__Flavobacteriaceae;g__Polaribacter;s__	taxonomic classification defined by topology and ANI	classification based on placement in class-level tree	GCF_003335085.1, s__Polaribacter sp003335085, 95.0, 80.37, 0.51; GCF_023555495.1, s__Polaribacter sp023555495, 95.0, 79.27, 0.45; GCF_009832745.1, s__Polaribacter septentrionalilitoris, 95.0, 79.17, 0.48; GCF_001975665.1, s__Polaribacter reichenbachii, 95.0, 79.0, 0.48; GCF_018861005.1, s__Polaribacter vadi_A, 95.0, 78.91, 0.5; GCF_003129485.1, s__Polaribacter aquimarinus, 95.0, 78.84, 0.46; GCF_…	77.66	11	0.982399	Genome not assigned to closest species as it falls outside its pre-defined ANI radius
Assembly_42_bin_51	M. japonica	N/A	86.18	0.94	0	d__Bacteria;p__Pseudomonadota;c__Gammaproteobacteria;o__Pseudomonadales;f__Halieaceae;g__Halioglobus;s__	N/A	N/A	N/A	N/A	N/A	N/A	N/A	N/A	N/A	N/A	d__Bacteria;p__Pseudomonadota;c__Gammaproteobacteria;o__Pseudomonadales;f__Halieaceae;g__Halioglobus;s__	ANI	classification based on placement in class-level tree	GCA_016744355.1, s__Halioglobus sp016744355, 95.0, 76.94, 0.04; GCA_024234815.1, s__Halioglobus sp024234815, 95.0, 76.86, 0.04; GCA_002862465.1, s__Halioglobus sp002862465, 95.0, 76.83, 0.03; GCA_018657645.1, s__Halioglobus sp018657645, 95.0, 76.8, 0.05; GCA_000156295.1, s__Halioglobus sp000156295, 95.0, 76.71, 0.06; GCA_902705825.1, s__Halioglobus japonicus_A, 95.0, 76.69, 0.05; GCF_009388985.1,…	85.68	11	0.900999	N/A
Assembly_42_bin_52	M. japonica	N/A	95.57	0.82	25	d__Bacteria;p__Cyanobacteriota;c__Cyanobacteriia;o__Phormidesmiales;f__Phormidesmiaceae;g__Leptothoe;s__	N/A	N/A	N/A	N/A	N/A	N/A	N/A	N/A	N/A	N/A	d__Bacteria;p__Cyanobacteriota;c__Cyanobacteriia;o__Phormidesmiales;f__Phormidesmiaceae;g__Leptothoe;s__	taxonomic novelty determined using RED	classification based on placement in class-level tree	N/A	81.21	11	0.926258	N/A
Assembly_42_bin_53	M. japonica	N/A	84.16	1.62	66.67	d__Bacteria;p__Bacteroidota;c__Bacteroidia;o__Flavobacteriales;f__Crocinitomicaceae;g__UBA2040;s__	N/A	N/A	N/A	N/A	N/A	N/A	N/A	N/A	N/A	N/A	d__Bacteria;p__Bacteroidota;c__Bacteroidia;o__Flavobacteriales;f__Crocinitomicaceae;g__UBA2040;s__	ANI	classification based on placement in class-level tree	GCA_002332715.1, s__UBA2040 sp002332715, 95.0, 77.79, 0.25; GCA_002384725.1, s__UBA2040 sp002384725, 95.0, 77.69, 0.26; GCA_024643585.1, s__UBA2040 sp024643585, 95.0, 77.65, 0.14; GCA_018825925.1, s__UBA2040 sp018825925, 95.0, 76.37, 0.05	68.98	11	0.963007	N/A
Assembly_42_bin_54	M. japonica	N/A	71.94	2.4	47.06	d__Bacteria;p__Pseudomonadota;c__Alphaproteobacteria;o__Rhodobacterales;f__Rhodobacteraceae;g__Litoreibacter;s__	N/A	N/A	N/A	N/A	N/A	N/A	N/A	N/A	N/A	N/A	d__Bacteria;p__Pseudomonadota;c__Alphaproteobacteria;o__Rhodobacterales;f__Rhodobacteraceae;g__Litoreibacter;s__	ANI	classification based on placement in class-level tree	GCF_003054285.1, s__Litoreibacter ponti, 95.0, 77.44, 0.29; GCF_000442275.2, s__Litoreibacter arenae, 95.0, 77.07, 0.26; GCF_004365635.1, s__Litoreibacter halocynthiae, 95.0, 77.02, 0.21; GCF_900129235.1, s__Litoreibacter ascidiaceicola, 95.0, 76.92, 0.22; GCF_003663885.1, s__Litoreibacter meonggei, 95.0, 76.83, 0.21; GCF_900111945.1, s__Litoreibacter janthinus, 95.0, 76.68, 0.17; GCF_900107015.1…	60.16	11	0.958283	N/A
Assembly_42_bin_55	M. japonica	N/A	89.5	1.68	0	d__Bacteria;p__Bdellovibrionota;c__Oligoflexia;o__Oligoflexales;f__Bog-1112;g__JABSRF01;s__	N/A	N/A	N/A	N/A	N/A	GCA_013215275.1	95	d__Bacteria;p__Bdellovibrionota;c__Oligoflexia;o__Oligoflexales;f__Bog-1112;g__JABSRF01;s__JABSRF01 sp013215275	78.96	0.36	d__Bacteria;p__Bdellovibrionota;c__Oligoflexia;o__Oligoflexales;f__Bog-1112;g__JABSRF01;s__	taxonomic classification defined by topology and ANI	classification based on placement in class-level tree	N/A	90.9	11	0.958635	N/A
Assembly_42_bin_56	M. japonica	N/A	97.12	0.6	0	d__Bacteria;p__Pseudomonadota;c__Alphaproteobacteria;o__Caulobacterales;f__Maricaulaceae;g__Robiginitomaculum;s__	N/A	N/A	N/A	N/A	N/A	GCA_023301505.1	95	d__Bacteria;p__Pseudomonadota;c__Alphaproteobacteria;o__Caulobacterales;f__Maricaulaceae;g__Robiginitomaculum;s__Robiginitomaculum sp023301505	76.59	0.1	d__Bacteria;p__Pseudomonadota;c__Alphaproteobacteria;o__Caulobacterales;f__Maricaulaceae;g__Robiginitomaculum;s__	taxonomic classification defined by topology and ANI	classification based on placement in class-level tree	GCF_000365025.1, s__Robiginitomaculum antarcticum, 95.0, 77.04, 0.14	84.81	11	0.937362	N/A
Assembly_42_bin_57	M. japonica	N/A	95.61	0.8	0	d__Bacteria;p__Pseudomonadota;c__Alphaproteobacteria;o__Rhizobiales;f__Rhizobiaceae;g__GCA-2401155;s__	N/A	N/A	N/A	N/A	N/A	N/A	N/A	N/A	N/A	N/A	d__Bacteria;p__Pseudomonadota;c__Alphaproteobacteria;o__Rhizobiales;f__Rhizobiaceae;g__GCA-2401155;s__	taxonomic novelty determined using RED	classification based on placement in class-level tree	N/A	85.64	11	0.910112	N/A
Assembly_42_bin_58	M. japonica	N/A	85.06	3.35	13.33	d__Bacteria;p__Pseudomonadota;c__Gammaproteobacteria;o__Ga0077536;f__Ga0077536;g__;s__	N/A	N/A	N/A	N/A	N/A	N/A	N/A	N/A	N/A	N/A	d__Bacteria;p__Pseudomonadota;c__Gammaproteobacteria;o__Ga0077536;f__Ga0077536;g__;s__	taxonomic novelty determined using RED	classification based on placement in class-level tree	N/A	79.76	11	0.841538	N/A
Assembly_42_bin_59	M. japonica	N/A	93.75	0.28	50	d__Bacteria;p__Bacteroidota;c__Bacteroidia;o__Flavobacteriales;f__Flavobacteriaceae;g__Algibacter_A;s__	N/A	N/A	N/A	N/A	N/A	GCF_001310225.1	95	d__Bacteria;p__Bacteroidota;c__Bacteroidia;o__Flavobacteriales;f__Flavobacteriaceae;g__Algibacter_A;s__Algibacter_A alginicilyticus	77.38	0.28	d__Bacteria;p__Bacteroidota;c__Bacteroidia;o__Flavobacteriales;f__Flavobacteriaceae;g__Algibacter_A;s__	taxonomic classification defined by topology and ANI	classification based on placement in class-level tree	N/A	79.19	11	0.954023	N/A
Assembly_42_bin_6	M. japonica	N/A	77.46	7.26	20	d__Bacteria;p__Actinomycetota;c__Acidimicrobiia;o__Acidimicrobiales;f__SZUA-35;g__JAHELU01;s__	N/A	N/A	N/A	N/A	N/A	GCA_024644005.1	95	d__Bacteria;p__Actinomycetota;c__Acidimicrobiia;o__Acidimicrobiales;f__SZUA-35;g__JAHELU01;s__JAHELU01 sp024644005	76.78	0.22	d__Bacteria;p__Actinomycetota;c__Acidimicrobiia;o__Acidimicrobiales;f__SZUA-35;g__JAHELU01;s__	taxonomic classification defined by topology and ANI	classification based on placement in class-level tree	GCA_020628065.1, s__JAHELU01 sp020628065, 95.0, 76.33, 0.07; GCA_024638815.1, s__JAHELU01 sp024638815, 95.0, 75.92, 0.08	55.17	11	0.949154	N/A
Assembly_42_bin_60	M. japonica	N/A	96.75	1.87	11.11	d__Bacteria;p__Pseudomonadota;c__Gammaproteobacteria;o__Xanthomonadales;f__Marinicellaceae;g__Marinicella;s__	N/A	N/A	N/A	N/A	N/A	GCF_019931145.1	95	d__Bacteria;p__Pseudomonadota;c__Gammaproteobacteria;o__Xanthomonadales;f__Marinicellaceae;g__Marinicella;s__Marinicella sp019931145	77.16	0.15	d__Bacteria;p__Pseudomonadota;c__Gammaproteobacteria;o__Xanthomonadales;f__Marinicellaceae;g__Marinicella;s__	taxonomic classification defined by topology and ANI	classification based on placement in class-level tree	GCF_002591915.1, s__Marinicella litoralis, 95.0, 78.08, 0.3; GCF_002000055.1, s__Marinicella sediminis, 95.0, 77.29, 0.15; GCA_020442635.1, s__Marinicella sp020442635, 95.0, 77.27, 0.19; GCF_009671245.1, s__Marinicella rhabdoformis, 95.0, 76.6, 0.13; GCF_014636635.1, s__Marinicella pacifica, 95.0, 76.53, 0.07; GCA_008501575.1, s__Marinicella sp008501575, 95.0, 76.27, 0.08	93.82	11	0.972472	N/A
Assembly_42_bin_61	M. japonica	N/A	78.96	4.09	28.57	d__Bacteria;p__Myxococcota_A;c__UBA9160;o__UBA9160;f__UBA4427;g__UBA4427;s__	N/A	N/A	N/A	N/A	N/A	N/A	N/A	N/A	N/A	N/A	d__Bacteria;p__Myxococcota_A;c__UBA9160;o__UBA9160;f__UBA4427;g__UBA4427;s__	ANI	classification based on placement in class-level tree	GCA_024742285.1, s__UBA4427 sp024742285, 95.0, 76.89, 0.19; GCA_002390675.1, s__UBA4427 sp002390675, 95.0, 76.7, 0.12; GCA_002709835.1, s__UBA4427 sp002709835, 95.0, 76.65, 0.13; GCA_002719955.1, s__UBA4427 sp002719955, 95.0, 76.63, 0.13; GCA_012959805.1, s__UBA4427 sp012959805, 95.0, 76.4, 0.07; GCA_011051925.1, s__UBA4427 sp011051925, 95.0, 76.31, 0.11	77.87	11	0.926555	N/A
Assembly_42_bin_62	M. japonica	N/A	88.57	2.67	14.29	d__Bacteria;p__Pseudomonadota;c__Gammaproteobacteria;o__SZUA-146;f__SZUA-146;g__SZUA-146;s__	N/A	N/A	N/A	N/A	N/A	GCA_003228965.1	95	d__Bacteria;p__Pseudomonadota;c__Gammaproteobacteria;o__SZUA-146;f__SZUA-146;g__SZUA-146;s__SZUA-146 sp003228965	79.3	0.46	d__Bacteria;p__Pseudomonadota;c__Gammaproteobacteria;o__SZUA-146;f__SZUA-146;g__SZUA-146;s__	taxonomic classification defined by topology and ANI	classification based on placement in class-level tree	GCA_013002925.1, s__SZUA-146 sp013002925, 95.0, 76.26, 0.05	83.57	11	0.965681	N/A
Assembly_42_bin_63	M. japonica	N/A	84.09	2.06	12.5	d__Bacteria;p__Pseudomonadota;c__Gammaproteobacteria;o__Burkholderiales;f__Burkholderiaceae_A;g__JAMLIN01;s__	N/A	N/A	N/A	N/A	N/A	GCA_023954135.1	95	d__Bacteria;p__Pseudomonadota;c__Gammaproteobacteria;o__Burkholderiales;f__Burkholderiaceae_A;g__JAMLIN01;s__JAMLIN01 sp023954135	74.77	0.02	d__Bacteria;p__Pseudomonadota;c__Gammaproteobacteria;o__Burkholderiales;f__Burkholderiaceae_A;g__JAMLIN01;s__	taxonomic classification defined by topology and ANI	classification based on placement in class-level tree	N/A	75.13	11	0.920108	N/A
Assembly_42_bin_64	M. japonica	N/A	93.02	0.07	0	d__Bacteria;p__Pseudomonadota;c__Gammaproteobacteria;o__Pseudomonadales;f__UBA6940;g__;s__	N/A	N/A	N/A	N/A	N/A	GCA_002450655.1	95	d__Bacteria;p__Pseudomonadota;c__Gammaproteobacteria;o__Pseudomonadales;f__UBA6940;g__UBA6940;s__UBA6940 sp002450655	75.32	0.02	d__Bacteria;p__Pseudomonadota;c__Gammaproteobacteria;o__Pseudomonadales;f__UBA6940;g__;s__	taxonomic classification defined by topology and ANI	classification based on placement in class-level tree	N/A	95.83	11	0.817329	N/A
Assembly_42_bin_65	M. japonica	N/A	92.53	2.4	28.57	d__Bacteria;p__Pseudomonadota;c__Alphaproteobacteria;o__Caulobacterales;f__Maricaulaceae;g__Litorimonas;s__	N/A	N/A	N/A	N/A	N/A	N/A	N/A	N/A	N/A	N/A	d__Bacteria;p__Pseudomonadota;c__Alphaproteobacteria;o__Caulobacterales;f__Maricaulaceae;g__Litorimonas;s__	ANI	classification based on placement in class-level tree	GCF_014652455.1, s__Litorimonas cladophorae, 95.0, 77.04, 0.13; GCA_020631215.1, s__Litorimonas sp020631215, 95.0, 76.84, 0.17; GCF_014652695.1, s__Litorimonas arctica, 95.0, 76.67, 0.11; GCF_003634015.1, s__Litorimonas taeanensis, 95.0, 76.53, 0.07; GCA_913058335.1, s__Litorimonas sp913058335, 95.0, 76.43, 0.11; GCA_020628495.1, s__Litorimonas sp020628495, 95.0, 76.37, 0.16; GCA_020628635.1, s__…	87.96	11	0.95339	N/A
Assembly_42_bin_66	M. japonica	N/A	97.73	2.38	0	d__Bacteria;p__Verrucomicrobiota;c__Verrucomicrobiae;o__Verrucomicrobiales;f__DEV007;g__;s__	N/A	N/A	N/A	N/A	N/A	GCA_020439995.1	95	d__Bacteria;p__Verrucomicrobiota;c__Verrucomicrobiae;o__Verrucomicrobiales;f__DEV007;g__JAGROY01;s__JAGROY01 sp020439995	74.65	0.02	d__Bacteria;p__Verrucomicrobiota;c__Verrucomicrobiae;o__Verrucomicrobiales;f__DEV007;g__;s__	taxonomic classification defined by topology and ANI	classification based on placement in class-level tree	N/A	87.21	11	0.777239	N/A
Assembly_42_bin_67	M. japonica	N/A	95.35	1.87	60	d__Bacteria;p__Verrucomicrobiota;c__Verrucomicrobiae;o__Verrucomicrobiales;f__DEV007;g__;s__	N/A	N/A	N/A	N/A	N/A	N/A	N/A	N/A	N/A	N/A	d__Bacteria;p__Verrucomicrobiota;c__Verrucomicrobiae;o__Verrucomicrobiales;f__DEV007;g__;s__	taxonomic classification fully defined by topology	classification based on placement in class-level tree	N/A	80.4	11	0.782283	N/A
Assembly_42_bin_68	M. japonica	N/A	87.87	6.03	8.33	d__Bacteria;p__Pseudomonadota;c__Gammaproteobacteria;o__Granulosicoccales;f__Granulosicoccaceae;g__Granulosicoccus;s__	N/A	N/A	N/A	N/A	N/A	GCA_020627685.1	95	d__Bacteria;p__Pseudomonadota;c__Gammaproteobacteria;o__Granulosicoccales;f__Granulosicoccaceae;g__Granulosicoccus;s__Granulosicoccus sp020627685	76.52	0.06	d__Bacteria;p__Pseudomonadota;c__Gammaproteobacteria;o__Granulosicoccales;f__Granulosicoccaceae;g__Granulosicoccus;s__	taxonomic classification defined by topology and ANI	classification based on placement in class-level tree	GCA_023301725.1, s__Granulosicoccus sp023301725, 95.0, 76.67, 0.03; GCA_013002205.1, s__Granulosicoccus sp013002205, 95.0, 76.54, 0.06; GCA_023301795.1, s__Granulosicoccus sp023301795, 95.0, 76.36, 0.05; GCF_002215215.1, s__Granulosicoccus antarcticus, 95.0, 76.17, 0.07; GCA_023300375.1, s__Granulosicoccus sp023300375, 95.0, 76.13, 0.04; GCA_002746645.1, s__Granulosicoccus sp002746645, 95.0, 75.5…	73.29	11	0.940332	N/A
Assembly_42_bin_69	M. japonica	N/A	82.1	1.31	20	d__Bacteria;p__Pseudomonadota;c__Alphaproteobacteria;o__Caulobacterales;f__Hyphomonadaceae;g__Hyphomonas;s__	N/A	N/A	N/A	N/A	N/A	N/A	N/A	N/A	N/A	N/A	d__Bacteria;p__Pseudomonadota;c__Alphaproteobacteria;o__Caulobacterales;f__Hyphomonadaceae;g__Hyphomonas;s__	ANI	classification based on placement in class-level tree	GCF_000682695.1, s__Hyphomonas chukchiensis, 95.0, 77.3, 0.24; GCA_018827375.1, s__Hyphomonas sp018827375, 95.0, 77.2, 0.23; GCF_000685295.1, s__Hyphomonas oceanitis, 95.0, 77.16, 0.25; GCF_000682675.1, s__Hyphomonas pacifica, 95.0, 77.15, 0.19; GCF_000682775.1, s__Hyphomonas sp000682775, 95.0, 77.14, 0.17; GCF_000685275.1, s__Hyphomonas johnsonii, 95.0, 77.11, 0.21; GCA_000961795.1, s__Hyphomona…	68.1	11	0.952875	N/A
Assembly_42_bin_7	M. japonica	N/A	90.22	0.75	0	d__Bacteria;p__Pseudomonadota;c__Alphaproteobacteria;o__Geminicoccales;f__Geminicoccaceae;g__;s__	N/A	N/A	N/A	N/A	N/A	GCA_902826935.1	95	d__Bacteria;p__Pseudomonadota;c__Alphaproteobacteria;o__Geminicoccales;f__Geminicoccaceae;g__CADEGR01;s__CADEGR01 sp902826935	77.43	0.25	d__Bacteria;p__Pseudomonadota;c__Alphaproteobacteria;o__Geminicoccales;f__Geminicoccaceae;g__;s__	taxonomic classification defined by topology and ANI	classification based on placement in class-level tree	N/A	95.03	11	0.829532	N/A
Assembly_42_bin_70	M. japonica	N/A	77.93	9.48	66.67	d__Bacteria;p__Pseudomonadota;c__Gammaproteobacteria;o__Pseudomonadales;f__Cellvibrionaceae;g__Saccharophagus;s__	N/A	N/A	N/A	N/A	N/A	GCF_000013665.1	95	d__Bacteria;p__Pseudomonadota;c__Gammaproteobacteria;o__Pseudomonadales;f__Cellvibrionaceae;g__Saccharophagus;s__Saccharophagus degradans	76.3	0.07	d__Bacteria;p__Pseudomonadota;c__Gammaproteobacteria;o__Pseudomonadales;f__Cellvibrionaceae;g__Saccharophagus;s__	taxonomic classification defined by topology and ANI	classification based on placement in class-level tree	N/A	54.9	11	0.935782	Genome has more than 12.5% of markers with multiple hits
Assembly_42_bin_71	M. japonica	N/A	81.21	0.84	0	d__Bacteria;p__Bdellovibrionota;c__UBA2361;o__SZUA-149;f__SZUA-149;g__;s__	N/A	N/A	N/A	N/A	N/A	N/A	N/A	N/A	N/A	N/A	d__Bacteria;p__Bdellovibrionota;c__UBA2361;o__SZUA-149;f__SZUA-149;g__;s__	taxonomic novelty determined using RED	classification based on placement in class-level tree	N/A	81.01	11	0.71697	N/A
Assembly_42_bin_72	M. japonica	N/A	90.85	1.22	0	d__Bacteria;p__Pseudomonadota;c__Gammaproteobacteria;o__Arenicellales;f__Arenicellaceae;g__Arenicella;s__	N/A	N/A	N/A	N/A	N/A	N/A	N/A	N/A	N/A	N/A	d__Bacteria;p__Pseudomonadota;c__Gammaproteobacteria;o__Arenicellales;f__Arenicellaceae;g__Arenicella;s__	ANI	classification based on placement in class-level tree	GCA_022447525.1, s__Arenicella sp022447525, 95.0, 77.78, 0.04; GCA_023301745.1, s__Arenicella sp023301745, 95.0, 77.77, 0.07; GCA_016763815.1, s__Arenicella sp016763815, 95.0, 77.53, 0.05; GCA_017854775.1, s__Arenicella sp017854775, 95.0, 77.42, 0.06; GCF_003315245.1, s__Arenicella xantha, 95.0, 77.38, 0.06; GCA_002470515.1, s__Arenicella sp002470515, 95.0, 77.2, 0.04; GCA_023299895.1, s__Arenice…	88.5	11	0.941736	N/A
Assembly_42_bin_73	M. japonica	N/A	79.13	0.36	0	d__Bacteria;p__Bacteroidota;c__Bacteroidia;o__Cytophagales;f__Amoebophilaceae;g__UBA8403;s__	N/A	N/A	N/A	N/A	N/A	GCA_002325615.1	95	d__Bacteria;p__Bacteroidota;c__Bacteroidia;o__Cytophagales;f__Amoebophilaceae;g__UBA8403;s__UBA8403 sp002325615	79.64	0.63	d__Bacteria;p__Bacteroidota;c__Bacteroidia;o__Cytophagales;f__Amoebophilaceae;g__UBA8403;s__	taxonomic classification defined by topology and ANI	classification based on placement in class-level tree	GCA_011524725.1, s__UBA8403 sp011524725, 95.0, 76.86, 0.24; GCA_905479855.1, s__UBA8403 sp905479855, 95.0, 75.59, 0.06	85.84	11	0.918934	Genome not assigned to closest species as it falls outside its pre-defined ANI radius
Assembly_42_bin_74	M. japonica	N/A	93.6	2.13	0	d__Bacteria;p__Pseudomonadota;c__Alphaproteobacteria;o__Rickettsiales;f__Rickettsiaceae;g__GCA-2402195;s__	N/A	N/A	N/A	N/A	N/A	GCA_905479885.1	95	d__Bacteria;p__Pseudomonadota;c__Alphaproteobacteria;o__Rickettsiales;f__Rickettsiaceae;g__GCA-2402195;s__GCA-2402195 sp905479885	87.49	0.74	d__Bacteria;p__Pseudomonadota;c__Alphaproteobacteria;o__Rickettsiales;f__Rickettsiaceae;g__GCA-2402195;s__	taxonomic classification defined by topology and ANI	classification based on placement in class-level tree	GCA_905479865.1, s__GCA-2402195 sp905479865, 95.0, 77.45, 0.34; GCA_002402195.1, s__GCA-2402195 sp002402195, 95.0, 77.17, 0.1; GCA_023301685.1, s__GCA-2402195 sp023301685, 95.0, 77.04, 0.21; GCA_020627625.1, s__GCA-2402195 sp020627625, 95.0, 76.63, 0.25; GCA_945875975.1, s__GCA-2402195 sp945875975, 95.0, 76.62, 0.17; GCA_021741285.1, s__GCA-2402195 sp021741285, 95.0, 76.54, 0.12; GCA_020630305.1,…	89.95	11	0.981383	Genome not assigned to closest species as it falls outside its pre-defined ANI radius
Assembly_42_bin_75	M. japonica	N/A	90.01	1.67	0	d__Bacteria;p__Pseudomonadota;c__Gammaproteobacteria;o__Woeseiales;f__Woeseiaceae;g__;s__	N/A	N/A	N/A	N/A	N/A	N/A	N/A	N/A	N/A	N/A	d__Bacteria;p__Pseudomonadota;c__Gammaproteobacteria;o__Woeseiales;f__Woeseiaceae;g__;s__	taxonomic novelty determined using RED	classification based on placement in class-level tree	N/A	93.01	11	0.76424	N/A
Assembly_42_bin_76	M. japonica	N/A	88.45	0.54	100	d__Bacteria;p__Bacteroidota;c__Bacteroidia;o__Flavobacteriales;f__Crocinitomicaceae;g__UBA2040;s__	N/A	N/A	N/A	N/A	N/A	N/A	N/A	N/A	N/A	N/A	d__Bacteria;p__Bacteroidota;c__Bacteroidia;o__Flavobacteriales;f__Crocinitomicaceae;g__UBA2040;s__	ANI	classification based on placement in class-level tree	GCA_002332715.1, s__UBA2040 sp002332715, 95.0, 77.66, 0.26; GCA_002384725.1, s__UBA2040 sp002384725, 95.0, 77.38, 0.31; GCA_024643585.1, s__UBA2040 sp024643585, 95.0, 77.04, 0.16; GCA_018825925.1, s__UBA2040 sp018825925, 95.0, 76.11, 0.07	71.6	11	0.964851	N/A
Assembly_42_bin_77	M. japonica	N/A	89.36	0.2	0	d__Bacteria;p__Pseudomonadota;c__Gammaproteobacteria;o__Arenicellales;f__Arenicellaceae;g__Arenicella;s__	N/A	N/A	N/A	N/A	N/A	GCA_905479805.1	95	d__Bacteria;p__Pseudomonadota;c__Gammaproteobacteria;o__Arenicellales;f__Arenicellaceae;g__Arenicella;s__Arenicella sp905479805	75.7	0.06	d__Bacteria;p__Pseudomonadota;c__Gammaproteobacteria;o__Arenicellales;f__Arenicellaceae;g__Arenicella;s__	taxonomic classification defined by topology and ANI	classification based on placement in class-level tree	GCA_023301745.1, s__Arenicella sp023301745, 95.0, 76.71, 0.05; GCF_003315245.1, s__Arenicella xantha, 95.0, 76.51, 0.03; GCA_018677115.1, s__Arenicella sp018677115, 95.0, 76.41, 0.03; GCA_022447525.1, s__Arenicella sp022447525, 95.0, 76.35, 0.02; GCA_023299895.1, s__Arenicella sp023299895, 95.0, 76.32, 0.05; GCA_002470515.1, s__Arenicella sp002470515, 95.0, 76.31, 0.03; GCA_016763815.1, s__Arenic…	75.55	11	0.925022	N/A
Assembly_42_bin_78	M. japonica	N/A	82.55	5.21	26.32	d__Bacteria;p__Pseudomonadota;c__Alphaproteobacteria;o__Rickettsiales;f__Rickettsiaceae;g__GCA-2402195;s__GCA-2402195	GCA_905479865.1	95	d__Bacteria;p__Pseudomonadota;c__Alphaproteobacteria;o__Rickettsiales;f__Rickettsiaceae;g__GCA-2402195;s__GCA-2402195 sp905479865	96.75	0.53	GCA_905479865.1	95	d__Bacteria;p__Pseudomonadota;c__Alphaproteobacteria;o__Rickettsiales;f__Rickettsiaceae;g__GCA-2402195;s__GCA-2402195 sp905479865	96.75	0.53	d__Bacteria;p__Pseudomonadota;c__Alphaproteobacteria;o__Rickettsiales;f__Rickettsiaceae;g__GCA-2402195;s__	taxonomic classification defined by topology and ANI	topological placement and ANI have congruent species assignments	GCA_905479885.1, s__GCA-2402195 sp905479885, 95.0, 76.86, 0.22; GCA_002402195.1, s__GCA-2402195 sp002402195, 95.0, 76.73, 0.09; GCA_017302595.1, s__GCA-2402195 sp017302595, 95.0, 76.67, 0.04; GCA_020627625.1, s__GCA-2402195 sp020627625, 95.0, 76.48, 0.13; GCA_021741285.1, s__GCA-2402195 sp021741285, 95.0, 76.35, 0.08; GCA_945865485.1, s__GCA-2402195 sp945865485, 95.0, 76.32, 0.09; GCA_023301685.1…	68.94	11	N/A	N/A
Assembly_42_bin_79	M. japonica	N/A	74.54	1.35	20	d__Bacteria;p__Bacteroidota;c__Bacteroidia;o__Chitinophagales;f__Saprospiraceae;g__;s__	N/A	N/A	N/A	N/A	N/A	N/A	N/A	N/A	N/A	N/A	d__Bacteria;p__Bacteroidota;c__Bacteroidia;o__Chitinophagales;f__Saprospiraceae;g__;s__	taxonomic novelty determined using RED	classification based on placement in class-level tree	N/A	66.63	11	0.894692	N/A
Assembly_42_bin_8	M. japonica	N/A	72.39	0.06	0	d__Bacteria;p__Bdellovibrionota;c__Bdellovibrionia;o__Bdellovibrionales;f__JAGQZY01;g__JAGQZY01;s__	N/A	N/A	N/A	N/A	N/A	GCA_020435205.1	95	d__Bacteria;p__Bdellovibrionota;c__Bdellovibrionia;o__Bdellovibrionales;f__JAGQZY01;g__JAGQZY01;s__JAGQZY01 sp020435205	75.84	0.03	d__Bacteria;p__Bdellovibrionota;c__Bdellovibrionia;o__Bdellovibrionales;f__JAGQZY01;g__JAGQZY01;s__	taxonomic classification defined by topology and ANI	classification based on placement in class-level tree	N/A	65.52	11	0.864565	N/A
Assembly_42_bin_9	M. japonica	N/A	70.1	2.41	63.64	d__Bacteria;p__Pseudomonadota;c__Alphaproteobacteria;o__Caulobacterales;f__Hyphomonadaceae;g__Hyphomonas;s__	N/A	N/A	N/A	N/A	N/A	N/A	N/A	N/A	N/A	N/A	d__Bacteria;p__Pseudomonadota;c__Alphaproteobacteria;o__Caulobacterales;f__Hyphomonadaceae;g__Hyphomonas;s__	taxonomic novelty determined using RED	classification based on placement in class-level tree	N/A	57.22	11	0.916365	N/A
Assembly_43_bin_1	Rumen Adlib	Control	86.1	0	0	d__Bacteria;p__Pseudomonadota;c__Alphaproteobacteria;o__Rs-D84;f__Rs-D84;g__Enterousia;s__	N/A	N/A	N/A	N/A	N/A	N/A	N/A	N/A	N/A	N/A	d__Bacteria;p__Pseudomonadota;c__Alphaproteobacteria;o__Rs-D84;f__Rs-D84;g__Enterousia;s__	taxonomic classification defined by topology and ANI	classification based on placement in class-level tree	GCA_017642585.1, s__Enterousia sp017642585, 95.0, 92.17, 0.84; GCA_024402815.1, s__Enterousia sp024402815, 95.0, 91.55, 0.85; GCA_902798205.1, s__Enterousia sp902798205, 95.0, 80.0, 0.54; GCA_900321105.1, s__Enterousia sp900321105, 95.0, 79.85, 0.55; GCA_902795435.1, s__Enterousia sp902795435, 95.0, 79.85, 0.54; GCA_017554365.1, s__Enterousia sp017554365, 95.0, 79.84, 0.54; GCA_902784345.1, s__En…	70.84	11	0.992758	Genome not assigned to closest species as it falls outside its pre-defined ANI radius
Assembly_43_bin_10	Rumen Adlib	Control	71.97	2.84	50	d__Bacteria;p__Bacillota_A;c__Clostridia;o__Saccharofermentanales;f__Saccharofermentanaceae;g__Saccharofermentans;s__Saccharofermentans	GCA_003149065.1	95	d__Bacteria;p__Bacillota_A;c__Clostridia;o__Saccharofermentanales;f__Saccharofermentanaceae;g__Saccharofermentans;s__Saccharofermentans sp003149065	96.67	0.89	GCA_003149065.1	95	d__Bacteria;p__Bacillota_A;c__Clostridia;o__Saccharofermentanales;f__Saccharofermentanaceae;g__Saccharofermentans;s__Saccharofermentans sp003149065	96.67	0.89	d__Bacteria;p__Bacillota_A;c__Clostridia;o__Saccharofermentanales;f__Saccharofermentanaceae;g__Saccharofermentans;s__	taxonomic classification defined by topology and ANI	topological placement and ANI have congruent species assignments	GCA_902780785.1, s__Saccharofermentans sp902780785, 95.0, 86.12, 0.73; GCA_001604135.1, s__Saccharofermentans sp001604135, 95.0, 84.9, 0.72; GCA_902782235.1, s__Saccharofermentans sp902782235, 95.0, 84.63, 0.65; GCA_902764825.1, s__Saccharofermentans sp902764825, 95.0, 84.41, 0.7; GCA_902801755.1, s__Saccharofermentans sp902801755, 95.0, 84.26, 0.53; GCA_016292145.1, s__Saccharofermentans sp01629…	46.63	11	N/A	N/A
Assembly_43_bin_11	Rumen Adlib	Control	87.93	1.72	100	d__Bacteria;p__Bacillota_A;c__Clostridia;o__Christensenellales;f__UBA1242;g__CAKVNM01;s__	N/A	N/A	N/A	N/A	N/A	GCA_934747255.1	95	d__Bacteria;p__Bacillota_A;c__Clostridia;o__Christensenellales;f__UBA1242;g__CAKVNM01;s__CAKVNM01 sp934747255	79.23	0.37	d__Bacteria;p__Bacillota_A;c__Clostridia;o__Christensenellales;f__UBA1242;g__CAKVNM01;s__	taxonomic classification defined by topology and ANI	classification based on placement in class-level tree	GCA_934749845.1, s__CAKVNM01 sp934749845, 95.0, 78.93, 0.26; GCA_934777505.1, s__CAKVNM01 sp934777505, 95.0, 78.63, 0.32	73.96	11	0.958073	N/A
Assembly_43_bin_12	Rumen Adlib	Control	87.81	0.3	100	d__Bacteria;p__Pseudomonadota;c__Alphaproteobacteria;o__Rs-D84;f__Rs-D84;g__Enterousia;s__	N/A	N/A	N/A	N/A	N/A	GCA_002309215.1	95	d__Bacteria;p__Pseudomonadota;c__Alphaproteobacteria;o__Rs-D84;f__Rs-D84;g__Enterousia;s__Enterousia sp002309215	84.4	0.78	d__Bacteria;p__Pseudomonadota;c__Alphaproteobacteria;o__Rs-D84;f__Rs-D84;g__Enterousia;s__	taxonomic classification defined by topology and ANI	classification based on placement in class-level tree	GCA_002310415.1, s__Enterousia sp002310415, 95.0, 81.85, 0.68; GCA_017427715.1, s__Enterousia sp017427715, 95.0, 81.5, 0.72; GCA_905236005.1, s__Enterousia sp905236005, 95.0, 81.0, 0.65; GCA_902781465.1, s__Enterousia sp902781465, 95.0, 80.37, 0.6; GCA_018065345.1, s__Enterousia sp018065345, 95.0, 80.23, 0.54; GCA_902798205.1, s__Enterousia sp902798205, 95.0, 80.21, 0.61; GCA_024402815.1, s__Ente…	77.62	11	0.981496	Genome not assigned to closest species as it falls outside its pre-defined ANI radius
Assembly_43_bin_13	Rumen Adlib	Control	72.84	0.81	0	d__Bacteria;p__Bacillota_A;c__Clostridia;o__Christensenellales;f__Borkfalkiaceae;g__UBA4636;s__	N/A	N/A	N/A	N/A	N/A	N/A	N/A	N/A	N/A	N/A	d__Bacteria;p__Bacillota_A;c__Clostridia;o__Christensenellales;f__Borkfalkiaceae;g__UBA4636;s__	ANI	classification based on placement in class-level tree	GCA_017616695.1, s__UBA4636 sp017616695, 95.0, 78.75, 0.34; GCA_017478765.1, s__UBA4636 sp017478765, 95.0, 78.35, 0.14; GCA_902767455.1, s__UBA4636 sp902767455, 95.0, 78.25, 0.24; GCA_900770945.1, s__UBA4636 sp900770945, 95.0, 77.81, 0.16; GCA_945638575.1, s__UBA4636 sp945638575, 95.0, 77.7, 0.09; GCA_002405915.1, s__UBA4636 sp002405915, 95.0, 77.42, 0.2; GCA_934278995.1, s__UBA4636 sp900764595, …	75.37	11	0.947235	N/A
Assembly_43_bin_14	Rumen Adlib	Control	75.52	5.42	42.86	d__Bacteria;p__Pseudomonadota;c__Alphaproteobacteria;o__RF32;f__UBA3637;g__;s__	N/A	N/A	N/A	N/A	N/A	N/A	N/A	N/A	N/A	N/A	d__Bacteria;p__Pseudomonadota;c__Alphaproteobacteria;o__RF32;f__UBA3637;g__;s__	taxonomic novelty determined using RED	classification based on placement in class-level tree	N/A	65.98	11	0.821236	Genome has more than 10.0% of markers with multiple hits
Assembly_43_bin_15	Rumen Adlib	Control	70.59	8.61	7.41	d__Bacteria;p__Bacteroidota;c__Bacteroidia;o__Bacteroidales;f__F082;g__Limimorpha;s__Limimorpha	GCA_016282015.1	95	d__Bacteria;p__Bacteroidota;c__Bacteroidia;o__Bacteroidales;f__F082;g__Limimorpha;s__Limimorpha sp016282015	98.4	0.85	GCA_016282015.1	95	d__Bacteria;p__Bacteroidota;c__Bacteroidia;o__Bacteroidales;f__F082;g__Limimorpha;s__Limimorpha sp016282015	98.4	0.85	d__Bacteria;p__Bacteroidota;c__Bacteroidia;o__Bacteroidales;f__F082;g__Limimorpha;s__	taxonomic classification defined by topology and ANI	topological placement and ANI have congruent species assignments	GCA_017616735.1, s__Limimorpha sp017616735, 95.0, 81.37, 0.61; GCA_902774295.1, s__Limimorpha sp902774295, 95.0, 81.34, 0.61; GCA_900315175.1, s__Limimorpha sp900315175, 95.0, 80.67, 0.59; GCA_002311655.1, s__Limimorpha sp002311655, 95.0, 80.53, 0.51; GCA_001603665.1, s__Limimorpha sp001603665, 95.0, 80.4, 0.52; GCA_905234275.1, s__Limimorpha sp905234275, 95.0, 80.4, 0.54; GCA_017649945.1, s__Lim…	49.08	11	N/A	N/A
Assembly_43_bin_16	Rumen Adlib	Control	92.29	0.45	0	d__Bacteria;p__Pseudomonadota;c__Alphaproteobacteria;o__RF32;f__CAG-239;g__CAG-267;s__	N/A	N/A	N/A	N/A	N/A	GCA_017964705.1	95	d__Bacteria;p__Pseudomonadota;c__Alphaproteobacteria;o__RF32;f__CAG-239;g__CAG-267;s__CAG-267 sp017964705	78.3	0.38	d__Bacteria;p__Pseudomonadota;c__Alphaproteobacteria;o__RF32;f__CAG-239;g__CAG-267;s__	taxonomic classification defined by topology and ANI	classification based on placement in class-level tree	GCA_002353835.1, s__CAG-267 sp002353835, 95.0, 78.7, 0.38; GCA_017621635.1, s__CAG-267 sp017621635, 95.0, 78.19, 0.26; GCA_902763185.1, s__CAG-267 sp902763185, 95.0, 78.03, 0.33; GCA_017939155.1, s__CAG-267 sp017939155, 95.0, 78.0, 0.31; GCA_017475705.1, s__CAG-267 sp017475705, 95.0, 77.89, 0.29; GCA_944392315.1, s__CAG-267 sp944392315, 95.0, 77.74, 0.26; GCA_910576955.1, s__CAG-267 sp910576955, …	87.65	11	0.958106	N/A
Assembly_43_bin_17	Rumen Adlib	Control	75.15	3.97	25	d__Bacteria;p__Cyanobacteriota;c__Vampirovibrionia;o__Gastranaerophilales;f__Gastranaerophilaceae;g__CAG-196;s__	N/A	N/A	N/A	N/A	N/A	GCA_905236505.1	95	d__Bacteria;p__Cyanobacteriota;c__Vampirovibrionia;o__Gastranaerophilales;f__Gastranaerophilaceae;g__CAG-196;s__CAG-196 sp905236505	77.06	0.37	d__Bacteria;p__Cyanobacteriota;c__Vampirovibrionia;o__Gastranaerophilales;f__Gastranaerophilaceae;g__CAG-196;s__	taxonomic classification defined by topology and ANI	classification based on placement in class-level tree	GCA_902760905.1, s__CAG-196 sp902760905, 95.0, 77.72, 0.3; GCA_902763805.1, s__CAG-196 sp902763805, 95.0, 77.61, 0.35; GCA_902775025.1, s__CAG-196 sp902775025, 95.0, 77.42, 0.33; GCA_016280955.1, s__CAG-196 sp016280955, 95.0, 77.39, 0.36; GCA_017480425.1, s__CAG-196 sp017480425, 95.0, 77.35, 0.2; GCA_017541565.1, s__CAG-196 sp017541565, 95.0, 77.34, 0.19; GCA_902798645.1, s__CAG-196 sp902798645, …	74.82	11	0.96141	N/A
Assembly_43_bin_2	Rumen Adlib	Control	89.55	0.1	100	d__Bacteria;p__Pseudomonadota;c__Alphaproteobacteria;o__RF32;f__UBA3637;g__RGIG10359;s__	N/A	N/A	N/A	N/A	N/A	GCA_017958225.1	95	d__Bacteria;p__Pseudomonadota;c__Alphaproteobacteria;o__RF32;f__UBA3637;g__RGIG10359;s__RGIG10359 sp017958225	79.58	0.52	d__Bacteria;p__Pseudomonadota;c__Alphaproteobacteria;o__RF32;f__UBA3637;g__RGIG10359;s__	taxonomic classification defined by topology and ANI	classification based on placement in class-level tree	N/A	80.34	11	0.956691	Genome not assigned to closest species as it falls outside its pre-defined ANI radius
Assembly_43_bin_3	Rumen Adlib	Control	81.22	4.49	83.33	d__Bacteria;p__Bacillota;c__Bacilli;o__RFN20;f__CAG-826;g__Enteromonas;s__Enteromonas	GCA_900316365.1	95	d__Bacteria;p__Bacillota;c__Bacilli;o__RFN20;f__CAG-826;g__Enteromonas;s__Enteromonas sp900316365	98.26	0.89	GCA_900316365.1	95	d__Bacteria;p__Bacillota;c__Bacilli;o__RFN20;f__CAG-826;g__Enteromonas;s__Enteromonas sp900316365	98.26	0.89	d__Bacteria;p__Bacillota;c__Bacilli;o__RFN20;f__CAG-826;g__Enteromonas;s__	taxonomic classification defined by topology and ANI	topological placement and ANI have congruent species assignments	GCA_900321535.1, s__Enteromonas sp900321535, 95.0, 77.83, 0.05; GCA_024409055.1, s__Enteromonas sp024409055, 95.0, 77.53, 0.07; GCA_902802365.1, s__Enteromonas sp902802365, 95.0, 77.28, 0.1; GCA_900317165.1, s__Enteromonas sp900317165, 95.0, 77.2, 0.05; GCA_002472275.1, s__Enteromonas sp002472275, 95.0, 77.08, 0.08; GCA_017479485.1, s__Enteromonas sp017479485, 95.0, 77.06, 0.06; GCA_017445245.1, …	64.91	11	N/A	N/A
Assembly_43_bin_4	Rumen Adlib	Control	73.13	1.34	66.67	d__Bacteria;p__Bacteroidota;c__Bacteroidia;o__Bacteroidales;f__Paludibacteraceae;g__RF16;s__	N/A	N/A	N/A	N/A	N/A	N/A	N/A	N/A	N/A	N/A	d__Bacteria;p__Bacteroidota;c__Bacteroidia;o__Bacteroidales;f__Paludibacteraceae;g__RF16;s__	ANI	classification based on placement in class-level tree	GCA_902762355.1, s__RF16 sp902762355, 95.0, 79.72, 0.43; GCA_902798385.1, s__RF16 sp902798385, 95.0, 79.7, 0.4; GCA_902780235.1, s__RF16 sp902780235, 95.0, 79.3, 0.41; GCA_902799875.1, s__RF16 sp902799875, 95.0, 78.97, 0.41; GCA_902774075.1, s__RF16 sp902774075, 95.0, 78.89, 0.39; GCA_900318245.1, s__RF16 sp900318245, 95.0, 78.84, 0.38; GCA_017447875.1, s__RF16 sp017447875, 95.0, 78.84, 0.34; GCA…	53.6	11	0.990256	N/A
Assembly_43_bin_5	Rumen Adlib	Control	75.88	0.81	50	d__Bacteria;p__Bacteroidota;c__Bacteroidia;o__Bacteroidales;f__Paludibacteraceae;g__RF16;s__RF16	GCA_905233415.1	95	d__Bacteria;p__Bacteroidota;c__Bacteroidia;o__Bacteroidales;f__Paludibacteraceae;g__RF16;s__RF16 sp905233415	98.62	0.91	GCA_905233415.1	95	d__Bacteria;p__Bacteroidota;c__Bacteroidia;o__Bacteroidales;f__Paludibacteraceae;g__RF16;s__RF16 sp905233415	98.62	0.91	d__Bacteria;p__Bacteroidota;c__Bacteroidia;o__Bacteroidales;f__Paludibacteraceae;g__RF16;s__	taxonomic classification defined by topology and ANI	topological placement and ANI have congruent species assignments	GCA_905234025.1, s__RF16 sp905234025, 95.0, 79.58, 0.46; GCA_905233925.1, s__RF16 sp905233925, 95.0, 79.39, 0.44; GCA_024400135.1, s__RF16 sp024400135, 95.0, 77.8, 0.06; GCA_017443145.1, s__RF16 sp017443145, 95.0, 77.35, 0.22; GCA_024399965.1, s__RF16 sp024399965, 95.0, 77.3, 0.08; GCA_905235225.1, s__RF16 sp905235225, 95.0, 77.2, 0.3; GCA_902771935.1, s__RF16 sp902771935, 95.0, 77.18, 0.19; GCA_…	61.19	11	N/A	N/A
Assembly_43_bin_6	Rumen Adlib	Control	80.66	3.72	50	d__Bacteria;p__Verrucomicrobiota;c__Lentisphaeria;o__Victivallales;f__Victivallaceae;g__UBA1784;s__	N/A	N/A	N/A	N/A	N/A	GCA_902783135.1	95	d__Bacteria;p__Verrucomicrobiota;c__Lentisphaeria;o__Victivallales;f__Victivallaceae;g__UBA1784;s__UBA1784 sp902783135	82.38	0.59	d__Bacteria;p__Verrucomicrobiota;c__Lentisphaeria;o__Victivallales;f__Victivallaceae;g__UBA1784;s__	taxonomic classification defined by topology and ANI	classification based on placement in class-level tree	GCA_017450705.1, s__UBA1784 sp017450705, 95.0, 77.53, 0.22; GCA_017454215.1, s__UBA1784 sp017454215, 95.0, 77.11, 0.14; GCA_017443585.1, s__UBA1784 sp017443585, 95.0, 77.06, 0.16; GCA_016292515.1, s__UBA1784 sp016292515, 95.0, 76.97, 0.12; GCA_024405735.1, s__UBA1784 sp024405735, 95.0, 76.9, 0.11; GCA_017508285.1, s__UBA1784 sp017508285, 95.0, 76.86, 0.04; GCA_002314455.1, s__UBA1784 sp002314455,…	55.85	11	0.973083	Genome not assigned to closest species as it falls outside its pre-defined ANI radius
Assembly_43_bin_7	Rumen Adlib	Control	90.25	1.19	18.18	d__Bacteria;p__Bacillota_A;c__Clostridia;o__Christensenellales;f__Borkfalkiaceae;g__UBA4636;s__	N/A	N/A	N/A	N/A	N/A	N/A	N/A	N/A	N/A	N/A	d__Bacteria;p__Bacillota_A;c__Clostridia;o__Christensenellales;f__Borkfalkiaceae;g__UBA4636;s__	ANI	classification based on placement in class-level tree	GCA_017616695.1, s__UBA4636 sp017616695, 95.0, 77.42, 0.15; GCA_002405915.1, s__UBA4636 sp002405915, 95.0, 77.18, 0.13; GCA_017507595.1, s__UBA4636 sp017507595, 95.0, 77.04, 0.04; GCA_934273135.1, s__UBA4636 sp934273135, 95.0, 76.94, 0.07; GCA_017478765.1, s__UBA4636 sp017478765, 95.0, 76.9, 0.14; GCA_934278995.1, s__UBA4636 sp900764595, 95.0, 76.85, 0.09; GCA_900770945.1, s__UBA4636 sp900770945,…	84.17	11	0.908243	N/A
Assembly_43_bin_8	Rumen Adlib	Control	71.28	1.98	25	d__Bacteria;p__Bacillota_A;c__Clostridia;o__UBA1212;f__UBA1212;g__UBA1212;s__UBA1212	GCA_902782645.1	95	d__Bacteria;p__Bacillota_A;c__Clostridia;o__UBA1212;f__UBA1212;g__UBA1212;s__UBA1212 sp902782645	98.14	0.93	GCA_902782645.1	95	d__Bacteria;p__Bacillota_A;c__Clostridia;o__UBA1212;f__UBA1212;g__UBA1212;s__UBA1212 sp902782645	98.14	0.93	d__Bacteria;p__Bacillota_A;c__Clostridia;o__UBA1212;f__UBA1212;g__UBA1212;s__	taxonomic classification defined by topology and ANI	topological placement and ANI have congruent species assignments	GCA_002308595.1, s__UBA1212 sp002308595, 95.0, 84.96, 0.74; GCA_017444825.1, s__UBA1212 sp017444825, 95.0, 78.8, 0.44; GCA_017959965.1, s__UBA1212 sp017959965, 95.0, 78.21, 0.38; GCA_002309655.1, s__UBA1212 sp002309655, 95.0, 77.16, 0.22; GCA_902792515.1, s__UBA1212 sp902792515, 95.0, 76.92, 0.18; GCA_017848335.1, s__UBA1212 sp017848335, 95.0, 76.44, 0.1	58.83	11	N/A	N/A
Assembly_43_bin_9	Rumen Adlib	Control	90.97	0	0	d__Bacteria;p__Bacillota_A;c__Clostridia;o__Christensenellales;f__Borkfalkiaceae;g__UBA1259;s__UBA1259	GCA_002308755.1	95	d__Bacteria;p__Bacillota_A;c__Clostridia;o__Christensenellales;f__Borkfalkiaceae;g__UBA1259;s__UBA1259 sp002308755	95.62	0.82	GCA_002308755.1	95	d__Bacteria;p__Bacillota_A;c__Clostridia;o__Christensenellales;f__Borkfalkiaceae;g__UBA1259;s__UBA1259 sp002308755	95.62	0.82	d__Bacteria;p__Bacillota_A;c__Clostridia;o__Christensenellales;f__Borkfalkiaceae;g__UBA1259;s__	taxonomic classification defined by topology and ANI	topological placement and ANI have congruent species assignments	GCA_900320065.1, s__UBA1259 sp900320065, 95.0, 78.76, 0.36; GCA_905235765.1, s__UBA1259 sp905235765, 95.0, 78.65, 0.43; GCA_017615975.1, s__UBA1259 sp017615975, 95.0, 78.4, 0.38; GCA_017448355.1, s__UBA1259 sp017448355, 95.0, 78.29, 0.3; GCA_905235785.1, s__UBA1259 sp905235785, 95.0, 78.03, 0.33; GCA_017616925.1, s__UBA1259 sp017616925, 95.0, 77.62, 0.28; GCA_017612915.1, s__UBA1259 sp017612915, …	86.71	11	N/A	N/A
Assembly_44_bin.1	Fecal Adlib	Control	83.6	0.54	100	d__Bacteria;p__Bacteroidota;c__Bacteroidia;o__Bacteroidales;f__Paludibacteraceae;g__RGIG9608;s__RGIG9608	GCA_017652785.1	95	d__Bacteria;p__Bacteroidota;c__Bacteroidia;o__Bacteroidales;f__Paludibacteraceae;g__RGIG9608;s__RGIG9608 sp017652785	98.86	0.78	GCA_017652785.1	95	d__Bacteria;p__Bacteroidota;c__Bacteroidia;o__Bacteroidales;f__Paludibacteraceae;g__RGIG9608;s__RGIG9608 sp017652785	98.86	0.78	d__Bacteria;p__Bacteroidota;c__Bacteroidia;o__Bacteroidales;f__Paludibacteraceae;g__RGIG9608;s__	taxonomic classification defined by topology and ANI	topological placement and ANI have congruent species assignments	GCA_017648235.1, s__RGIG9608 sp017648235, 95.0, 82.27, 0.57; GCA_017547145.1, s__RGIG9608 sp017547145, 95.0, 79.49, 0.24; GCA_017456885.1, s__RGIG9608 sp017456885, 95.0, 78.68, 0.15	84.37	11	N/A	N/A
Assembly_44_bin.10	Fecal Adlib	Control	82.03	0.38	33.33	d__Bacteria;p__Bacteroidota;c__Bacteroidia;o__Bacteroidales;f__Bacteroidaceae;g__UBA4372;s__UBA4372	GCA_017631315.1	95	d__Bacteria;p__Bacteroidota;c__Bacteroidia;o__Bacteroidales;f__Bacteroidaceae;g__UBA4372;s__UBA4372 sp017631315	98.13	0.96	GCA_017631315.1	95	d__Bacteria;p__Bacteroidota;c__Bacteroidia;o__Bacteroidales;f__Bacteroidaceae;g__UBA4372;s__UBA4372 sp017631315	98.13	0.96	d__Bacteria;p__Bacteroidota;c__Bacteroidia;o__Bacteroidales;f__Bacteroidaceae;g__UBA4372;s__	taxonomic classification defined by topology and ANI	topological placement and ANI have congruent species assignments	GCA_017461345.1, s__UBA4372 sp017461345, 95.0, 92.74, 0.81; GCA_902770725.1, s__UBA4372 sp902770725, 95.0, 79.53, 0.4; GCA_900320565.1, s__UBA4372 sp900320565, 95.0, 79.33, 0.42; GCA_017428785.1, s__UBA4372 sp017428785, 95.0, 78.76, 0.4; GCA_017469525.1, s__UBA4372 sp017469525, 95.0, 78.73, 0.46; GCA_902799985.1, s__UBA4372 sp902799985, 95.0, 78.73, 0.41; GCA_017645655.1, s__UBA4372 sp017645655, …	67.05	11	N/A	N/A
Assembly_44_bin.11	Fecal Adlib	Control	88.36	1.72	40	d__Bacteria;p__Pseudomonadota;c__Gammaproteobacteria;o__Burkholderiales;f__Burkholderiaceae_A;g__Aphodousia;s__Aphodousia	GCA_017383055.1	95	d__Bacteria;p__Pseudomonadota;c__Gammaproteobacteria;o__Burkholderiales;f__Burkholderiaceae_A;g__Aphodousia;s__Aphodousia sp017383055	97.42	0.79	GCA_017383055.1	95	d__Bacteria;p__Pseudomonadota;c__Gammaproteobacteria;o__Burkholderiales;f__Burkholderiaceae_A;g__Aphodousia;s__Aphodousia sp017383055	97.42	0.79	d__Bacteria;p__Pseudomonadota;c__Gammaproteobacteria;o__Burkholderiales;f__Burkholderiaceae_A;g__Aphodousia;s__	taxonomic classification defined by topology and ANI	topological placement and ANI have congruent species assignments	GCA_017646335.1, s__Aphodousia sp017646335, 95.0, 86.69, 0.81; GCA_905206345.1, s__Aphodousia sp905206345, 95.0, 80.23, 0.35; GCA_900554675.1, s__Aphodousia sp900554675, 95.0, 80.2, 0.23; GCA_019418235.1, s__Aphodousia sp019418235, 95.0, 80.16, 0.36; GCF_023336895.1, s__Aphodousia secunda_B, 95.0, 79.76, 0.24; GCA_900553105.1, s__Aphodousia sp900553105, 95.0, 79.58, 0.21; GCA_944390675.1, s__Apho…	89.55	11	N/A	N/A
Assembly_44_bin.12	Fecal Adlib	Control	77.32	1.05	0	d__Bacteria;p__Bacillota_A;c__Clostridia;o__Christensenellales;f__CAG-917;g__RGIG4097;s__	N/A	N/A	N/A	N/A	N/A	GCA_017500745.1	95	d__Bacteria;p__Bacillota_A;c__Clostridia;o__Christensenellales;f__CAG-917;g__RGIG4097;s__RGIG4097 sp017500745	88.04	0.74	d__Bacteria;p__Bacillota_A;c__Clostridia;o__Christensenellales;f__CAG-917;g__RGIG4097;s__	taxonomic classification defined by topology and ANI	classification based on placement in class-level tree	GCA_017461985.1, s__RGIG4097 sp017461985, 95.0, 82.31, 0.81; GCA_017507205.1, s__RGIG4097 sp017507205, 95.0, 78.72, 0.46	61.05	11	0.98692	Genome not assigned to closest species as it falls outside its pre-defined ANI radius
Assembly_44_bin.13	Fecal Adlib	Control	80.61	2.55	100	d__Bacteria;p__Bacteroidota;c__Bacteroidia;o__Bacteroidales;f__Rikenellaceae;g__CAJGBR01;s__	N/A	N/A	N/A	N/A	N/A	GCA_904501625.1	95	d__Bacteria;p__Bacteroidota;c__Bacteroidia;o__Bacteroidales;f__Rikenellaceae;g__CAJGBR01;s__CAJGBR01 sp904501625	79.31	0.41	d__Bacteria;p__Bacteroidota;c__Bacteroidia;o__Bacteroidales;f__Rikenellaceae;g__CAJGBR01;s__	taxonomic classification defined by topology and ANI	classification based on placement in class-level tree	N/A	65.9	11	0.970755	N/A
Assembly_44_bin.14	Fecal Adlib	Control	94.31	2.16	60	d__Bacteria;p__Bacteroidota;c__Bacteroidia;o__Bacteroidales;f__Rikenellaceae;g__Alistipes;s__	N/A	N/A	N/A	N/A	N/A	N/A	N/A	N/A	N/A	N/A	d__Bacteria;p__Bacteroidota;c__Bacteroidia;o__Bacteroidales;f__Rikenellaceae;g__Alistipes;s__	taxonomic classification defined by topology and ANI	classification based on placement in class-level tree	GCA_017517705.1, s__Alistipes sp017517705, 95.0, 79.72, 0.56; GCA_017451685.1, s__Alistipes sp017451685, 95.0, 79.6, 0.49; GCA_017501625.1, s__Alistipes sp017501625, 95.0, 79.47, 0.5; GCA_017621455.1, s__Alistipes sp017621455, 95.0, 79.38, 0.54; GCA_017465575.1, s__Alistipes sp017465575, 95.0, 79.27, 0.52; GCA_015060115.1, s__Alistipes sp015060115, 95.0, 79.24, 0.51; GCA_017503575.1, s__Alistipes…	70.65	11	0.981778	Genome not assigned to closest species as it falls outside its pre-defined ANI radius
Assembly_44_bin.15	Fecal Adlib	Control	91.78	0	0	d__Archaea;p__Halobacteriota;c__Methanomicrobia;o__Methanomicrobiales;f__Methanocorpusculaceae;g__Methanocorpusculum;s__Methanocorpusculum	GCA_017387505.1	95	d__Archaea;p__Halobacteriota;c__Methanomicrobia;o__Methanomicrobiales;f__Methanocorpusculaceae;g__Methanocorpusculum;s__Methanocorpusculum sp017387505	96.42	0.93	GCA_017387505.1	95	d__Archaea;p__Halobacteriota;c__Methanomicrobia;o__Methanomicrobiales;f__Methanocorpusculaceae;g__Methanocorpusculum;s__Methanocorpusculum sp017387505	96.42	0.93	d__Archaea;p__Halobacteriota;c__Methanomicrobia;o__Methanomicrobiales;f__Methanocorpusculaceae;g__Methanocorpusculum;s__	taxonomic classification defined by topology and ANI	topological placement and ANI have congruent species assignments	GCA_017408885.1, s__Methanocorpusculum sp017408885, 95.0, 89.24, 0.95; GCA_015063085.1, s__Methanocorpusculum parvum_A, 95.0, 86.81, 0.78; GCA_017622255.1, s__Methanocorpusculum sp017622255, 95.0, 84.78, 0.6; GCA_017399555.1, s__Methanocorpusculum sp017399555, 95.0, 84.77, 0.8; GCA_017555685.1, s__Methanocorpusculum sp017555685, 95.0, 84.53, 0.72; GCF_000015765.1, s__Methanocorpusculum labreanum,…	97.84	11	N/A	N/A
Assembly_44_bin.16	Fecal Adlib	Control	77.44	0	0	d__Bacteria;p__Verrucomicrobiota;c__Kiritimatiellia;o__RFP12;f__UBA1067;g__UBA1067;s__UBA1067	GCA_017629735.1	95	d__Bacteria;p__Verrucomicrobiota;c__Kiritimatiellia;o__RFP12;f__UBA1067;g__UBA1067;s__UBA1067 sp017629735	98.47	0.84	GCA_017629735.1	95	d__Bacteria;p__Verrucomicrobiota;c__Kiritimatiellia;o__RFP12;f__UBA1067;g__UBA1067;s__UBA1067 sp017629735	98.47	0.84	d__Bacteria;p__Verrucomicrobiota;c__Kiritimatiellia;o__RFP12;f__UBA1067;g__UBA1067;s__	taxonomic classification defined by topology and ANI	topological placement and ANI have congruent species assignments	GCA_018384485.1, s__UBA1067 sp018384485, 95.0, 78.23, 0.38; GCA_017628165.1, s__UBA1067 sp017628165, 95.0, 77.49, 0.12; GCA_017629455.1, s__UBA1067 sp017629455, 95.0, 77.35, 0.09; GCA_902764415.1, s__UBA1067 sp002351765, 95.0, 77.28, 0.13; GCA_017652705.1, s__UBA1067 sp017652705, 95.0, 77.26, 0.05; GCA_016284515.1, s__UBA1067 sp016284515, 95.0, 77.15, 0.11; GCA_004551905.1, s__UBA1067 sp004551905…	61.99	11	N/A	N/A
Assembly_44_bin.17	Fecal Adlib	Control	92.34	0.13	0	d__Archaea;p__Thermoplasmatota;c__Thermoplasmata;o__Methanomassiliicoccales;f__Methanomethylophilaceae;g__SIG5;s__	N/A	N/A	N/A	N/A	N/A	GCA_017508065.1	95	d__Archaea;p__Thermoplasmatota;c__Thermoplasmata;o__Methanomassiliicoccales;f__Methanomethylophilaceae;g__SIG5;s__SIG5 sp017508065	90.8	0.77	d__Archaea;p__Thermoplasmatota;c__Thermoplasmata;o__Methanomassiliicoccales;f__Methanomethylophilaceae;g__SIG5;s__	taxonomic classification defined by topology and ANI	N/A	GCA_015063185.1, s__SIG5 sp015063185, 95.0, 84.2, 0.67; GCA_016297775.1, s__SIG5 sp016297775, 95.0, 82.37, 0.56; GCA_015063195.1, s__SIG5 sp015063195, 95.0, 79.42, 0.25; GCA_017395275.1, s__SIG5 sp017395275, 95.0, 79.4, 0.35; GCA_944321505.1, s__SIG5 sp944321505, 95.0, 78.3, 0.27	95.25	11	0.992812	Genome not assigned to closest species as it falls outside its pre-defined ANI radius
Assembly_44_bin.18	Fecal Adlib	Control	95.32	1.08	33.33	d__Bacteria;p__Bacteroidota;c__Bacteroidia;o__Bacteroidales;f__WCHB1-69;g__JAEZOU01;s__JAEZOU01	GCA_023413895.1	95	d__Bacteria;p__Bacteroidota;c__Bacteroidia;o__Bacteroidales;f__WCHB1-69;g__JAEZOU01;s__JAEZOU01 sp023413895	98.16	0.88	GCA_023413895.1	95	d__Bacteria;p__Bacteroidota;c__Bacteroidia;o__Bacteroidales;f__WCHB1-69;g__JAEZOU01;s__JAEZOU01 sp023413895	98.16	0.88	d__Bacteria;p__Bacteroidota;c__Bacteroidia;o__Bacteroidales;f__WCHB1-69;g__;s__	taxonomic classification defined by topology and ANI	topological placement and ANI have congruent species assignments	N/A	92.77	11	N/A	N/A
Assembly_44_bin.19	Fecal Adlib	Control	83.08	0.74	0	d__Bacteria;p__Verrucomicrobiota;c__Kiritimatiellia;o__RFP12;f__UBA1067;g__UBA1067;s__	N/A	N/A	N/A	N/A	N/A	GCA_017628025.1	95	d__Bacteria;p__Verrucomicrobiota;c__Kiritimatiellia;o__RFP12;f__UBA1067;g__UBA1067;s__UBA1067 sp017628025	77.47	0.11	d__Bacteria;p__Verrucomicrobiota;c__Kiritimatiellia;o__RFP12;f__UBA1067;g__UBA1067;s__	taxonomic classification defined by topology and ANI	classification based on placement in class-level tree	GCA_017508315.1, s__UBA1067 sp017508315, 95.0, 78.39, 0.06; GCA_017385345.1, s__UBA1067 sp017385345, 95.0, 78.02, 0.02; GCA_902788415.1, s__UBA1067 sp902788415, 95.0, 77.95, 0.03; GCA_018384485.1, s__UBA1067 sp018384485, 95.0, 77.79, 0.08; GCA_017520845.1, s__UBA1067 sp017520845, 95.0, 77.78, 0.09; GCA_017628165.1, s__UBA1067 sp017628165, 95.0, 77.73, 0.06; GCA_017631385.1, s__UBA1067 sp017631385…	76.01	11	0.969049	N/A
Assembly_44_bin.2	Fecal Adlib	Control	70.06	4.03	33.33	d__Bacteria;p__Bacteroidota;c__Bacteroidia;o__Bacteroidales;f__P3;g__Onthomorpha;s__	N/A	N/A	N/A	N/A	N/A	N/A	N/A	N/A	N/A	N/A	d__Bacteria;p__Bacteroidota;c__Bacteroidia;o__Bacteroidales;f__P3;g__Onthomorpha;s__	taxonomic classification defined by topology and ANI	classification based on placement in class-level tree	GCA_017559135.1, s__Onthomorpha sp017559135, 95.0, 83.82, 0.8; GCA_002358855.1, s__Onthomorpha sp002358855, 95.0, 83.52, 0.74; GCA_017647785.1, s__Onthomorpha sp017647785, 95.0, 83.5, 0.7; GCA_017647065.1, s__Onthomorpha sp017647065, 95.0, 83.33, 0.57; GCA_002358835.1, s__Onthomorpha sp002358835, 95.0, 77.94, 0.1; GCA_017632095.1, s__Onthomorpha sp017632095, 95.0, 77.52, 0.11; GCA_004551865.1, s_…	58.43	11	0.971073	Genome not assigned to closest species as it falls outside its pre-defined ANI radius
Assembly_44_bin.20	Fecal Adlib	Control	70.53	6.71	70.59	d__Bacteria;p__Bacillota_A;c__Clostridia;o__Christensenellales;f__CAG-917;g__RGIG4097;s__	N/A	N/A	N/A	N/A	N/A	GCA_017507205.1	95	d__Bacteria;p__Bacillota_A;c__Clostridia;o__Christensenellales;f__CAG-917;g__RGIG4097;s__RGIG4097 sp017507205	81.28	0.5	d__Bacteria;p__Bacillota_A;c__Clostridia;o__Christensenellales;f__CAG-917;g__RGIG4097;s__	taxonomic classification defined by topology and ANI	classification based on placement in class-level tree	GCA_017461985.1, s__RGIG4097 sp017461985, 95.0, 79.68, 0.46; GCA_017500745.1, s__RGIG4097 sp017500745, 95.0, 79.09, 0.33	52.91	11	0.97571	Genome not assigned to closest species as it falls outside its pre-defined ANI radius
Assembly_44_bin.21	Fecal Adlib	Control	78.02	1.88	50	d__Bacteria;p__Bacteroidota;c__Bacteroidia;o__Bacteroidales;f__Paludibacteraceae;g__Gallipaludibacter;s__	N/A	N/A	N/A	N/A	N/A	GCA_017647145.1	95	d__Bacteria;p__Bacteroidota;c__Bacteroidia;o__Bacteroidales;f__Paludibacteraceae;g__Gallipaludibacter;s__Gallipaludibacter sp017647145	81.57	0.45	d__Bacteria;p__Bacteroidota;c__Bacteroidia;o__Bacteroidales;f__Paludibacteraceae;g__Gallipaludibacter;s__	taxonomic classification defined by topology and ANI	classification based on placement in class-level tree	GCA_017694875.1, s__Gallipaludibacter merdavium, 95.0, 76.53, 0.1; GCA_944321155.1, s__Gallipaludibacter sp944321155, 95.0, 76.44, 0.1	56.01	11	0.978017	N/A
Assembly_44_bin.22	Fecal Adlib	Control	75.1	2.42	80	d__Bacteria;p__Bacteroidota;c__Bacteroidia;o__Bacteroidales;f__WCHB1-69;g__UBA1205;s__	N/A	N/A	N/A	N/A	N/A	N/A	N/A	N/A	N/A	N/A	d__Bacteria;p__Bacteroidota;c__Bacteroidia;o__Bacteroidales;f__WCHB1-69;g__UBA1205;s__	ANI	classification based on placement in class-level tree	GCA_017618435.1, s__UBA1205 sp017618435, 95.0, 77.64, 0.14; GCA_002309615.1, s__UBA1205 sp002309615, 95.0, 77.53, 0.16; GCA_002309475.1, s__UBA1205 sp002309475, 95.0, 77.24, 0.15; GCA_017616775.1, s__UBA1205 sp017616775, 95.0, 77.06, 0.14; GCA_905233585.1, s__UBA1205 sp905233585, 95.0, 76.73, 0.18	73.15	11	0.924675	N/A
Assembly_44_bin.23	Fecal Adlib	Control	75.08	1.03	75	d__Bacteria;p__Bacillota_A;c__Clostridia;o__Oscillospirales;f__Acutalibacteraceae;g__DTU089;s__	N/A	N/A	N/A	N/A	N/A	GCA_015066465.1	95	d__Bacteria;p__Bacillota_A;c__Clostridia;o__Oscillospirales;f__Acutalibacteraceae;g__DTU089;s__DTU089 sp015066465	91.07	0.83	d__Bacteria;p__Bacillota_A;c__Clostridia;o__Oscillospirales;f__Acutalibacteraceae;g__DTU089;s__	taxonomic classification defined by topology and ANI	classification based on placement in class-level tree	GCA_017521425.1, s__DTU089 sp017521425, 95.0, 83.42, 0.76; GCA_015065845.1, s__DTU089 sp015065845, 95.0, 83.26, 0.64; GCA_015065785.1, s__DTU089 sp015065785, 95.0, 82.46, 0.73; GCA_017437165.1, s__DTU089 sp017437165, 95.0, 82.36, 0.45; GCA_017501865.1, s__DTU089 sp017501865, 95.0, 79.7, 0.39; GCA_017937865.1, s__DTU089 sp017937865, 95.0, 77.7, 0.23; GCA_015066345.1, s__DTU089 sp015066345, 95.0, 7…	55.67	11	0.997145	Genome not assigned to closest species as it falls outside its pre-defined ANI radius
Assembly_44_bin.3	Fecal Adlib	Control	77.25	0.68	0	d__Bacteria;p__Verrucomicrobiota;c__Kiritimatiellia;o__RFP12;f__UBA1067;g__UBA1067;s__	N/A	N/A	N/A	N/A	N/A	GCA_904502135.1	95	d__Bacteria;p__Verrucomicrobiota;c__Kiritimatiellia;o__RFP12;f__UBA1067;g__UBA1067;s__UBA1067 sp904502135	78.43	0.13	d__Bacteria;p__Verrucomicrobiota;c__Kiritimatiellia;o__RFP12;f__UBA1067;g__UBA1067;s__	taxonomic classification defined by topology and ANI	classification based on placement in class-level tree	GCA_017520845.1, s__UBA1067 sp017520845, 95.0, 77.99, 0.08; GCA_018384485.1, s__UBA1067 sp018384485, 95.0, 77.82, 0.09; GCA_017508315.1, s__UBA1067 sp017508315, 95.0, 77.75, 0.1; GCA_017629735.1, s__UBA1067 sp017629735, 95.0, 77.57, 0.07; GCA_004551905.1, s__UBA1067 sp004551905, 95.0, 77.49, 0.05; GCA_902764415.1, s__UBA1067 sp002351765, 95.0, 77.2, 0.05; GCA_902772905.1, s__UBA1067 sp902772905, …	57.95	11	0.962135	N/A
Assembly_44_bin.4	Fecal Adlib	Control	84.68	0.54	100	d__Bacteria;p__Bacteroidota;c__Bacteroidia;o__Bacteroidales;f__Paludibacteraceae;g__RGIG9379;s__RGIG9379	GCA_017632345.1	95	d__Bacteria;p__Bacteroidota;c__Bacteroidia;o__Bacteroidales;f__Paludibacteraceae;g__RGIG9379;s__RGIG9379 sp017632345	98.09	0.93	GCA_017632345.1	95	d__Bacteria;p__Bacteroidota;c__Bacteroidia;o__Bacteroidales;f__Paludibacteraceae;g__RGIG9379;s__RGIG9379 sp017632345	98.09	0.93	d__Bacteria;p__Bacteroidota;c__Bacteroidia;o__Bacteroidales;f__Paludibacteraceae;g__;s__	taxonomic classification defined by topology and ANI	topological placement and ANI have congruent species assignments	N/A	67.09	11	N/A	N/A
Assembly_44_bin.5	Fecal Adlib	Control	79.19	2.08	42.86	d__Bacteria;p__Bacillota_B;c__Peptococcia;o__Peptococcales;f__Peptococcaceae;g__UBA7185;s__UBA7185	GCA_017383785.1	95	d__Bacteria;p__Bacillota_B;c__Peptococcia;o__Peptococcales;f__Peptococcaceae;g__UBA7185;s__UBA7185 sp017383785	98.45	0.82	GCA_017383785.1	95	d__Bacteria;p__Bacillota_B;c__Peptococcia;o__Peptococcales;f__Peptococcaceae;g__UBA7185;s__UBA7185 sp017383785	98.45	0.82	d__Bacteria;p__Bacillota_B;c__Peptococcia;o__Peptococcales;f__Peptococcaceae;g__UBA7185;s__	taxonomic classification defined by topology and ANI	topological placement and ANI have congruent species assignments	GCA_017622155.1, s__UBA7185 sp017622155, 95.0, 83.6, 0.65; GCA_017387265.1, s__UBA7185 sp017387265, 95.0, 79.7, 0.36; GCA_017399005.1, s__UBA7185 sp017399005, 95.0, 79.41, 0.45; GCA_900556545.1, s__UBA7185 sp900556545, 95.0, 79.01, 0.17; GCA_900756555.1, s__UBA7185 sp900756555, 95.0, 78.94, 0.25; GCA_017547685.1, s__UBA7185 sp017547685, 95.0, 78.74, 0.37; GCA_944391625.1, s__UBA7185 sp944391625, …	85.7	11	N/A	N/A
Assembly_44_bin.6	Fecal Adlib	Control	90.71	0	0	d__Bacteria;p__Bacteroidota;c__Bacteroidia;o__Bacteroidales;f__UBA932;g__Coprenecus;s__Coprenecus	GCA_900769885.1	95	d__Bacteria;p__Bacteroidota;c__Bacteroidia;o__Bacteroidales;f__UBA932;g__Coprenecus;s__Coprenecus sp900769885	97.6	0.88	GCA_900769885.1	95	d__Bacteria;p__Bacteroidota;c__Bacteroidia;o__Bacteroidales;f__UBA932;g__Coprenecus;s__Coprenecus sp900769885	97.6	0.88	d__Bacteria;p__Bacteroidota;c__Bacteroidia;o__Bacteroidales;f__UBA932;g__Coprenecus;s__	taxonomic classification defined by topology and ANI	topological placement and ANI have congruent species assignments	GCA_017501525.1, s__Coprenecus sp017501525, 95.0, 81.07, 0.53; GCA_017630155.1, s__Coprenecus sp017630155, 95.0, 78.19, 0.11; GCA_945787505.1, s__Coprenecus sp945787505, 95.0, 77.94, 0.13; GCA_018715745.1, s__Coprenecus stercoripullorum, 95.0, 77.79, 0.04; GCA_018712275.1, s__Coprenecus avistercoris, 95.0, 77.65, 0.03; GCA_944323785.1, s__Coprenecus sp944323785, 95.0, 77.63, 0.03; GCA_017504965.1…	88.16	11	N/A	N/A
Assembly_44_bin.7	Fecal Adlib	Control	86.21	0.79	33.33	d__Bacteria;p__Bacteroidota;c__Bacteroidia;o__Bacteroidales;f__UBA932;g__JAGCJX01;s__JAGCJX01	GCA_017647795.1	95	d__Bacteria;p__Bacteroidota;c__Bacteroidia;o__Bacteroidales;f__UBA932;g__JAGCJX01;s__JAGCJX01 sp017647795	98.4	0.96	GCA_017647795.1	95	d__Bacteria;p__Bacteroidota;c__Bacteroidia;o__Bacteroidales;f__UBA932;g__JAGCJX01;s__JAGCJX01 sp017647795	98.4	0.96	d__Bacteria;p__Bacteroidota;c__Bacteroidia;o__Bacteroidales;f__UBA932;g__JAGCJX01;s__	taxonomic classification defined by topology and ANI	topological placement and ANI have congruent species assignments	GCA_017546605.1, s__JAGCJX01 sp017546605, 95.0, 81.06, 0.55	75.63	11	N/A	N/A
Assembly_44_bin.8	Fecal Adlib	Control	73.88	2.6	25	d__Bacteria;p__Bacillota_B;c__Peptococcia;o__Peptococcales;f__Peptococcaceae;g__UBA7185;s__UBA7185	GCA_017387265.1	95	d__Bacteria;p__Bacillota_B;c__Peptococcia;o__Peptococcales;f__Peptococcaceae;g__UBA7185;s__UBA7185 sp017387265	97.36	0.71	GCA_017387265.1	95	d__Bacteria;p__Bacillota_B;c__Peptococcia;o__Peptococcales;f__Peptococcaceae;g__UBA7185;s__UBA7185 sp017387265	97.36	0.71	d__Bacteria;p__Bacillota_B;c__Peptococcia;o__Peptococcales;f__Peptococcaceae;g__UBA7185;s__	taxonomic classification defined by topology and ANI	topological placement and ANI have congruent species assignments	GCA_017399005.1, s__UBA7185 sp017399005, 95.0, 84.68, 0.9; GCA_017547685.1, s__UBA7185 sp017547685, 95.0, 82.69, 0.78; GCA_017383785.1, s__UBA7185 sp017383785, 95.0, 80.23, 0.31; GCA_017622155.1, s__UBA7185 sp017622155, 95.0, 79.86, 0.35; GCA_900556545.1, s__UBA7185 sp900556545, 95.0, 79.55, 0.25; GCA_900756555.1, s__UBA7185 sp900756555, 95.0, 79.41, 0.44; GCA_944391625.1, s__UBA7185 sp944391625,…	74.34	11	N/A	N/A
Assembly_44_bin.9	Fecal Adlib	Control	80.51	0.59	100	d__Bacteria;p__Bacteroidota;c__Bacteroidia;o__Bacteroidales;f__Paludibacteraceae;g__UBA1181;s__	N/A	N/A	N/A	N/A	N/A	N/A	N/A	N/A	N/A	N/A	d__Bacteria;p__Bacteroidota;c__Bacteroidia;o__Bacteroidales;f__Paludibacteraceae;g__UBA1181;s__	ANI	classification based on placement in class-level tree	GCA_015061185.1, s__UBA1181 sp015061185, 95.0, 78.34, 0.14; GCA_902784425.1, s__UBA1181 sp902784425, 95.0, 78.19, 0.15; GCA_017630395.1, s__UBA1181 sp017630395, 95.0, 78.04, 0.13; GCA_017430235.1, s__UBA1181 sp017430235, 95.0, 77.77, 0.14; GCA_017649635.1, s__UBA1181 sp017649635, 95.0, 77.63, 0.06; GCA_024401555.1, s__UBA1181 sp024401555, 95.0, 77.5, 0.13; GCA_017551675.1, s__UBA1181 sp017551675,…	79.29	11	0.952343	N/A
Assembly_45_bin.1	Fecal Silage	Control	79.82	2.36	28.57	d__Bacteria;p__Bacillota_B;c__Peptococcia;o__Peptococcales;f__Peptococcaceae;g__UBA7185;s__UBA7185	GCA_017383785.1	95	d__Bacteria;p__Bacillota_B;c__Peptococcia;o__Peptococcales;f__Peptococcaceae;g__UBA7185;s__UBA7185 sp017383785	98.6	0.82	GCA_017383785.1	95	d__Bacteria;p__Bacillota_B;c__Peptococcia;o__Peptococcales;f__Peptococcaceae;g__UBA7185;s__UBA7185 sp017383785	98.6	0.82	d__Bacteria;p__Bacillota_B;c__Peptococcia;o__Peptococcales;f__Peptococcaceae;g__UBA7185;s__	taxonomic classification defined by topology and ANI	topological placement and ANI have congruent species assignments	GCA_017622155.1, s__UBA7185 sp017622155, 95.0, 83.63, 0.65; GCA_017387265.1, s__UBA7185 sp017387265, 95.0, 80.43, 0.36; GCA_017399005.1, s__UBA7185 sp017399005, 95.0, 79.61, 0.48; GCA_900556545.1, s__UBA7185 sp900556545, 95.0, 79.11, 0.17; GCA_900756555.1, s__UBA7185 sp900756555, 95.0, 79.11, 0.3; GCA_017547685.1, s__UBA7185 sp017547685, 95.0, 79.05, 0.39; GCA_944391625.1, s__UBA7185 sp944391625,…	86.22	11	N/A	N/A
Assembly_45_bin.10	Fecal Silage	Control	93.05	1.29	0	d__Bacteria;p__Bacteroidota;c__Bacteroidia;o__Bacteroidales;f__UBA932;g__Cryptobacteroides;s__	N/A	N/A	N/A	N/A	N/A	N/A	N/A	N/A	N/A	N/A	d__Bacteria;p__Bacteroidota;c__Bacteroidia;o__Bacteroidales;f__UBA932;g__Cryptobacteroides;s__	ANI	classification based on placement in class-level tree	GCA_017630215.1, s__Cryptobacteroides sp017630215, 95.0, 78.44, 0.12; GCA_017631875.1, s__Cryptobacteroides sp017631875, 95.0, 78.36, 0.17; GCA_017546585.1, s__Cryptobacteroides sp017546585, 95.0, 78.24, 0.17; GCA_017555445.1, s__Cryptobacteroides sp017555445, 95.0, 78.22, 0.17; GCA_017938925.1, s__Cryptobacteroides sp017938925, 95.0, 78.19, 0.12; GCA_015060255.1, s__Cryptobacteroides sp015060255…	82.98	11	0.920128	N/A
Assembly_45_bin.11	Fecal Silage	Control	70.53	6.18	4.76	d__Bacteria;p__Bacteroidota;c__Bacteroidia;o__Bacteroidales;f__WCHB1-69;g__JAEZOU01;s__JAEZOU01	GCA_023413895.1	95	d__Bacteria;p__Bacteroidota;c__Bacteroidia;o__Bacteroidales;f__WCHB1-69;g__JAEZOU01;s__JAEZOU01 sp023413895	98.14	0.9	GCA_023413895.1	95	d__Bacteria;p__Bacteroidota;c__Bacteroidia;o__Bacteroidales;f__WCHB1-69;g__JAEZOU01;s__JAEZOU01 sp023413895	98.14	0.9	d__Bacteria;p__Bacteroidota;c__Bacteroidia;o__Bacteroidales;f__WCHB1-69;g__;s__	taxonomic classification defined by topology and ANI	topological placement and ANI have congruent species assignments	N/A	60.12	11	N/A	Genome has more than 10.8% of markers with multiple hits
Assembly_45_bin.12	Fecal Silage	Control	96.91	0.71	66.67	d__Bacteria;p__Bacillota_A;c__Clostridia;o__Oscillospirales;f__Acutalibacteraceae;g__RUG420;s__	N/A	N/A	N/A	N/A	N/A	GCA_017614275.1	95	d__Bacteria;p__Bacillota_A;c__Clostridia;o__Oscillospirales;f__Acutalibacteraceae;g__RUG420;s__RUG420 sp017614275	85.12	0.81	d__Bacteria;p__Bacillota_A;c__Clostridia;o__Oscillospirales;f__Acutalibacteraceae;g__RUG420;s__	taxonomic classification defined by topology and ANI	classification based on placement in class-level tree	GCA_900317985.1, s__RUG420 sp900317985, 95.0, 83.86, 0.7; GCA_017433225.1, s__RUG420 sp017433225, 95.0, 83.55, 0.73; GCA_904502175.1, s__RUG420 sp904502175, 95.0, 83.39, 0.77; GCA_017461005.1, s__RUG420 sp017461005, 95.0, 83.12, 0.73; GCA_900317085.1, s__RUG420 sp900317085, 95.0, 82.91, 0.69; GCA_017476565.1, s__RUG420 sp017476565, 95.0, 80.8, 0.57; GCA_900318715.1, s__RUG420 sp900318715, 95.0, 7…	90.57	11	0.978222	Genome not assigned to closest species as it falls outside its pre-defined ANI radius
Assembly_45_bin.13	Fecal Silage	Control	83.49	1.8	12.5	d__Bacteria;p__Pseudomonadota;c__Gammaproteobacteria;o__Burkholderiales;f__Burkholderiaceae_A;g__Aphodousia;s__Aphodousia	GCA_017383055.1	95	d__Bacteria;p__Pseudomonadota;c__Gammaproteobacteria;o__Burkholderiales;f__Burkholderiaceae_A;g__Aphodousia;s__Aphodousia sp017383055	97.36	0.83	GCA_017383055.1	95	d__Bacteria;p__Pseudomonadota;c__Gammaproteobacteria;o__Burkholderiales;f__Burkholderiaceae_A;g__Aphodousia;s__Aphodousia sp017383055	97.36	0.83	d__Bacteria;p__Pseudomonadota;c__Gammaproteobacteria;o__Burkholderiales;f__Burkholderiaceae_A;g__Aphodousia;s__	taxonomic classification defined by topology and ANI	topological placement and ANI have congruent species assignments	GCA_017646335.1, s__Aphodousia sp017646335, 95.0, 86.29, 0.88; GCA_019418235.1, s__Aphodousia sp019418235, 95.0, 80.49, 0.39; GCA_905206345.1, s__Aphodousia sp905206345, 95.0, 80.14, 0.42; GCA_900554675.1, s__Aphodousia sp900554675, 95.0, 80.01, 0.28; GCF_016901835.1, s__Aphodousia secunda_A, 95.0, 79.96, 0.27; GCA_905212345.1, s__Aphodousia sp905212345, 95.0, 79.75, 0.25; GCA_900553105.1, s__Aph…	79.21	11	N/A	N/A
Assembly_45_bin.14	Fecal Silage	Control	75.04	7.67	34.38	d__Bacteria;p__Bacteroidota;c__Bacteroidia;o__Bacteroidales;f__UBA932;g__Egerieousia;s__	N/A	N/A	N/A	N/A	N/A	GCA_017935505.1	95	d__Bacteria;p__Bacteroidota;c__Bacteroidia;o__Bacteroidales;f__UBA932;g__Egerieousia;s__Egerieousia sp017935505	79.75	0.47	d__Bacteria;p__Bacteroidota;c__Bacteroidia;o__Bacteroidales;f__UBA932;g__Egerieousia;s__	taxonomic classification defined by topology and ANI	classification based on placement in class-level tree	GCA_017631435.1, s__Egerieousia sp017631435, 95.0, 79.88, 0.3; GCA_017380095.1, s__Egerieousia sp017380095, 95.0, 78.51, 0.25; GCA_900769735.1, s__Egerieousia sp900769735, 95.0, 78.49, 0.27; GCA_015060225.1, s__Egerieousia sp015060225, 95.0, 78.4, 0.2; GCA_017398125.1, s__Egerieousia sp017398125, 95.0, 78.39, 0.29; GCA_015060245.1, s__Egerieousia sp015060245, 95.0, 78.19, 0.31; GCA_017555925.1, s…	63.14	11	0.97117	N/A
Assembly_45_bin.15	Fecal Silage	Control	71.05	1.57	28.57	d__Bacteria;p__Bacteroidota;c__Bacteroidia;o__Bacteroidales;f__G3-4614;g__Caccoplasma;s__	N/A	N/A	N/A	N/A	N/A	GCA_017546805.1	95	d__Bacteria;p__Bacteroidota;c__Bacteroidia;o__Bacteroidales;f__G3-4614;g__Caccoplasma;s__Caccoplasma sp017546805	85.07	0.89	d__Bacteria;p__Bacteroidota;c__Bacteroidia;o__Bacteroidales;f__G3-4614;g__Caccoplasma;s__	taxonomic classification defined by topology and ANI	classification based on placement in class-level tree	GCA_017559955.1, s__Caccoplasma sp017559955, 95.0, 82.92, 0.81; GCA_017521245.1, s__Caccoplasma sp017521245, 95.0, 80.68, 0.76; GCA_017416695.1, s__Caccoplasma sp017416695, 95.0, 80.5, 0.66; GCA_015061035.1, s__Caccoplasma sp015061035, 95.0, 80.2, 0.66; GCA_017935575.1, s__Caccoplasma sp017935575, 95.0, 79.41, 0.58; GCA_017694415.1, s__Caccoplasma merdipullorum, 95.0, 75.89, 0.03	45.06	11	0.996764	Genome not assigned to closest species as it falls outside its pre-defined ANI radius
Assembly_45_bin.16	Fecal Silage	Control	79.45	1.59	40	d__Bacteria;p__Bacteroidota;c__Bacteroidia;o__Bacteroidales;f__UBA932;g__Coprenecus;s__Coprenecus	GCA_900769885.1	95	d__Bacteria;p__Bacteroidota;c__Bacteroidia;o__Bacteroidales;f__UBA932;g__Coprenecus;s__Coprenecus sp900769885	97.58	0.91	GCA_900769885.1	95	d__Bacteria;p__Bacteroidota;c__Bacteroidia;o__Bacteroidales;f__UBA932;g__Coprenecus;s__Coprenecus sp900769885	97.58	0.91	d__Bacteria;p__Bacteroidota;c__Bacteroidia;o__Bacteroidales;f__UBA932;g__Coprenecus;s__	taxonomic classification defined by topology and ANI	topological placement and ANI have congruent species assignments	GCA_017501525.1, s__Coprenecus sp017501525, 95.0, 81.23, 0.53; GCA_018064575.1, s__Coprenecus sp018064575, 95.0, 78.52, 0.03; GCA_945787505.1, s__Coprenecus sp945787505, 95.0, 77.64, 0.12; GCA_018715745.1, s__Coprenecus stercoripullorum, 95.0, 77.56, 0.04; GCA_017630155.1, s__Coprenecus sp017630155, 95.0, 77.49, 0.1; GCA_944326255.1, s__Coprenecus sp944326255, 95.0, 77.48, 0.03; GCA_017504965.1, …	63.4	11	N/A	N/A
Assembly_45_bin.17	Fecal Silage	Control	86.85	2.91	64.29	d__Bacteria;p__Bacteroidota;c__Bacteroidia;o__Bacteroidales;f__Muribaculaceae;g__RGIG4576;s__RGIG4576	GCA_904501735.1	95	d__Bacteria;p__Bacteroidota;c__Bacteroidia;o__Bacteroidales;f__Muribaculaceae;g__RGIG4576;s__RGIG4576 sp904501735	98.26	0.92	GCA_904501735.1	95	d__Bacteria;p__Bacteroidota;c__Bacteroidia;o__Bacteroidales;f__Muribaculaceae;g__RGIG4576;s__RGIG4576 sp904501735	98.26	0.92	d__Bacteria;p__Bacteroidota;c__Bacteroidia;o__Bacteroidales;f__Muribaculaceae;g__RGIG4576;s__	taxonomic classification defined by topology and ANI	topological placement and ANI have congruent species assignments	GCA_015061055.1, s__RGIG4576 sp015061055, 95.0, 81.32, 0.71; GCA_017391675.1, s__RGIG4576 sp017391675, 95.0, 79.07, 0.36; GCA_017473615.1, s__RGIG4576 sp017473615, 95.0, 78.17, 0.26	80.38	11	N/A	N/A
Assembly_45_bin.18	Fecal Silage	Control	75	2.42	60	d__Bacteria;p__Bacteroidota;c__Bacteroidia;o__Bacteroidales;f__P3;g__Onthomorpha;s__Onthomorpha	GCA_002358835.1	95	d__Bacteria;p__Bacteroidota;c__Bacteroidia;o__Bacteroidales;f__P3;g__Onthomorpha;s__Onthomorpha sp002358835	97.2	0.64	GCA_002358835.1	95	d__Bacteria;p__Bacteroidota;c__Bacteroidia;o__Bacteroidales;f__P3;g__Onthomorpha;s__Onthomorpha sp002358835	97.2	0.64	d__Bacteria;p__Bacteroidota;c__Bacteroidia;o__Bacteroidales;f__P3;g__Onthomorpha;s__	taxonomic classification defined by topology and ANI	topological placement and ANI have congruent species assignments	GCA_017632095.1, s__Onthomorpha sp017632095, 95.0, 85.51, 0.49; GCA_002358855.1, s__Onthomorpha sp002358855, 95.0, 78.52, 0.18; GCA_017647065.1, s__Onthomorpha sp017647065, 95.0, 78.2, 0.17; GCA_017559135.1, s__Onthomorpha sp017559135, 95.0, 78.14, 0.19; GCA_016296345.1, s__Onthomorpha sp016296345, 95.0, 78.09, 0.29; GCA_017647785.1, s__Onthomorpha sp017647785, 95.0, 78.09, 0.16; GCA_004551865.1,…	61.31	11	N/A	N/A
Assembly_45_bin.19	Fecal Silage	Control	70.37	2.53	33.33	d__Bacteria;p__Verrucomicrobiota;c__Kiritimatiellia;o__RFP12;f__UBA3636;g__RGIG990;s__RGIG990	GCA_017424105.1	95	d__Bacteria;p__Verrucomicrobiota;c__Kiritimatiellia;o__RFP12;f__UBA3636;g__RGIG990;s__RGIG990 sp017424105	97.23	0.75	GCA_017424105.1	95	d__Bacteria;p__Verrucomicrobiota;c__Kiritimatiellia;o__RFP12;f__UBA3636;g__RGIG990;s__RGIG990 sp017424105	97.23	0.75	d__Bacteria;p__Verrucomicrobiota;c__Kiritimatiellia;o__RFP12;f__UBA3636;g__RGIG990;s__	taxonomic classification defined by topology and ANI	topological placement and ANI have congruent species assignments	GCA_017648065.1, s__RGIG990 sp017648065, 95.0, 92.6, 0.84; GCA_017481725.1, s__RGIG990 sp017481725, 95.0, 82.69, 0.71	66.1	11	N/A	N/A
Assembly_45_bin.2	Fecal Silage	Control	97.74	0	0	d__Bacteria;p__Fibrobacterota;c__Fibrobacteria;o__Fibrobacterales;f__Fibrobacteraceae;g__UBA1765;s__UBA1765	GCA_017631885.1	95	d__Bacteria;p__Fibrobacterota;c__Fibrobacteria;o__Fibrobacterales;f__Fibrobacteraceae;g__UBA1765;s__UBA1765 sp017631885	97.15	0.95	GCA_017631885.1	95	d__Bacteria;p__Fibrobacterota;c__Fibrobacteria;o__Fibrobacterales;f__Fibrobacteraceae;g__UBA1765;s__UBA1765 sp017631885	97.15	0.95	d__Bacteria;p__Fibrobacterota;c__Fibrobacteria;o__Fibrobacterales;f__Fibrobacteraceae;g__UBA1765;s__	taxonomic classification defined by topology and ANI	topological placement and ANI have congruent species assignments	GCA_017625775.1, s__UBA1765 sp017625775, 95.0, 83.26, 0.49; GCA_002314675.1, s__UBA1765 sp002314675, 95.0, 77.13, 0.08	91.74	11	N/A	N/A
Assembly_45_bin.3	Fecal Silage	Control	85.05	0.92	33.33	d__Bacteria;p__Bacillota_A;c__Clostridia;o__Oscillospirales;f__CAG-272;g__UMGS1865;s__	N/A	N/A	N/A	N/A	N/A	N/A	N/A	N/A	N/A	N/A	d__Bacteria;p__Bacillota_A;c__Clostridia;o__Oscillospirales;f__CAG-272;g__UMGS1865;s__	ANI	classification based on placement in class-level tree	GCA_015064315.1, s__UMGS1865 sp015064315, 95.0, 77.5, 0.22; GCA_905201895.1, s__UMGS1865 sp905201895, 95.0, 77.48, 0.21; GCA_900769475.1, s__UMGS1865 sp900769475, 95.0, 77.45, 0.22; GCA_017501225.1, s__UMGS1865 sp017501225, 95.0, 77.37, 0.17; GCA_017453335.1, s__UMGS1865 sp017453335, 95.0, 77.28, 0.22; GCA_017505745.1, s__UMGS1865 sp017505745, 95.0, 77.24, 0.19; GCA_017451915.1, s__UMGS1865 sp017…	70.33	11	0.934701	N/A
Assembly_45_bin.4	Fecal Silage	Control	73.89	1.01	0	d__Bacteria;p__Bacillota_A;c__Clostridia;o__Christensenellales;f__Pumilibacteraceae;g__UBA10677;s__UBA10677	GCA_017623435.1	95	d__Bacteria;p__Bacillota_A;c__Clostridia;o__Christensenellales;f__Pumilibacteraceae;g__UBA10677;s__UBA10677 sp017623435	97.12	0.98	GCA_017623435.1	95	d__Bacteria;p__Bacillota_A;c__Clostridia;o__Christensenellales;f__Pumilibacteraceae;g__UBA10677;s__UBA10677 sp017623435	97.12	0.98	d__Bacteria;p__Bacillota_A;c__Clostridia;o__Christensenellales;f__Pumilibacteraceae;g__UBA10677;s__	taxonomic classification defined by topology and ANI	topological placement and ANI have congruent species assignments	GCA_900543755.1, s__UBA10677 sp900543755, 95.0, 77.09, 0.1; GCA_900762945.1, s__UBA10677 sp900762945, 95.0, 76.86, 0.07; GCA_944363615.1, s__UBA10677 sp944363615, 95.0, 76.82, 0.08; GCA_003533505.1, s__UBA10677 sp003533505, 95.0, 76.8, 0.06; GCA_934277845.1, s__UBA10677 sp934277845, 95.0, 76.62, 0.1; GCA_900767465.1, s__UBA10677 sp900767465, 95.0, 76.56, 0.12; GCA_900760475.1, s__UBA10677 sp90076…	71.44	11	N/A	N/A
Assembly_45_bin.5	Fecal Silage	Control	76.88	0	0	d__Bacteria;p__Bacteroidota;c__Bacteroidia;o__Bacteroidales;f__Bacteroidaceae;g__UBA4372;s__UBA4372	GCA_017379075.1	95	d__Bacteria;p__Bacteroidota;c__Bacteroidia;o__Bacteroidales;f__Bacteroidaceae;g__UBA4372;s__UBA4372 sp017379075	97.34	0.97	GCA_017379075.1	95	d__Bacteria;p__Bacteroidota;c__Bacteroidia;o__Bacteroidales;f__Bacteroidaceae;g__UBA4372;s__UBA4372 sp017379075	97.34	0.97	d__Bacteria;p__Bacteroidota;c__Bacteroidia;o__Bacteroidales;f__Bacteroidaceae;g__UBA4372;s__	taxonomic classification defined by topology and ANI	topological placement and ANI have congruent species assignments	GCA_017559845.1, s__UBA4372 sp017559845, 95.0, 95.13, 0.95; GCA_017935785.1, s__UBA4372 sp017935785, 95.0, 83.65, 0.85; GCA_017503065.1, s__UBA4372 sp017503065, 95.0, 78.11, 0.16; GCA_017466325.1, s__UBA4372 sp017466325, 95.0, 77.85, 0.18; GCA_017622815.1, s__UBA4372 sp017622815, 95.0, 77.8, 0.18; GCA_945788095.1, s__UBA4372 sp945788095, 95.0, 77.76, 0.15; GCA_945865175.1, s__UBA4372 sp945865175,…	65.7	11	N/A	N/A
Assembly_45_bin.6	Fecal Silage	Control	83.6	1.72	100	d__Bacteria;p__Spirochaetota;c__Spirochaetia;o__Sphaerochaetales;f__Sphaerochaetaceae;g__Ornithospirochaeta;s__	N/A	N/A	N/A	N/A	N/A	GCA_017629575.1	95	d__Bacteria;p__Spirochaetota;c__Spirochaetia;o__Sphaerochaetales;f__Sphaerochaetaceae;g__Ornithospirochaeta;s__Ornithospirochaeta sp017629575	83.4	0.6	d__Bacteria;p__Spirochaetota;c__Spirochaetia;o__Sphaerochaetales;f__Sphaerochaetaceae;g__Ornithospirochaeta;s__	taxonomic classification defined by topology and ANI	classification based on placement in class-level tree	GCA_934276485.1, s__Ornithospirochaeta sp934276485, 95.0, 78.59, 0.2; GCA_934271365.1, s__Ornithospirochaeta sp934271365, 95.0, 78.16, 0.17; GCA_022784805.1, s__Ornithospirochaeta sp022784805, 95.0, 78.02, 0.13; GCA_934247875.1, s__Ornithospirochaeta sp934247875, 95.0, 77.84, 0.21; GCA_944389075.1, s__Ornithospirochaeta sp944389075, 95.0, 77.72, 0.08; GCA_934276695.1, s__Ornithospirochaeta sp9342…	64.31	11	0.983646	Genome not assigned to closest species as it falls outside its pre-defined ANI radius
Assembly_45_bin.7	Fecal Silage	Control	70.89	6.22	5.56	d__Bacteria;p__Bacteroidota;c__Bacteroidia;o__Bacteroidales;f__Paludibacteraceae;g__RGIG9379;s__RGIG9379	GCA_017632345.1	95	d__Bacteria;p__Bacteroidota;c__Bacteroidia;o__Bacteroidales;f__Paludibacteraceae;g__RGIG9379;s__RGIG9379 sp017632345	98.2	0.95	GCA_017632345.1	95	d__Bacteria;p__Bacteroidota;c__Bacteroidia;o__Bacteroidales;f__Paludibacteraceae;g__RGIG9379;s__RGIG9379 sp017632345	98.2	0.95	d__Bacteria;p__Bacteroidota;c__Bacteroidia;o__Bacteroidales;f__Paludibacteraceae;g__;s__	taxonomic classification defined by topology and ANI	topological placement and ANI have congruent species assignments	N/A	51.38	11	N/A	N/A
Assembly_45_bin.8	Fecal Silage	Control	77.04	1.31	33.33	d__Bacteria;p__Bacillota_A;c__Clostridia;o__Lachnospirales;f__Lachnospiraceae;g__CAG-791;s__CAG-791	GCF_900101015.1	95	d__Bacteria;p__Bacillota_A;c__Clostridia;o__Lachnospirales;f__Lachnospiraceae;g__CAG-791;s__CAG-791 sp900101015	98.63	0.96	GCF_900101015.1	95	d__Bacteria;p__Bacillota_A;c__Clostridia;o__Lachnospirales;f__Lachnospiraceae;g__CAG-791;s__CAG-791 sp900101015	98.63	0.96	d__Bacteria;p__Bacillota_A;c__Clostridia;o__Lachnospirales;f__Lachnospiraceae;g__CAG-791;s__	taxonomic classification defined by topology and ANI	topological placement and ANI have congruent species assignments	GCA_902781215.1, s__CAG-791 sp902781215, 95.0, 79.52, 0.4; GCA_902780385.1, s__CAG-791 sp902780385, 95.0, 79.31, 0.39; GCA_900318375.1, s__CAG-791 sp900318375, 95.0, 79.29, 0.36; GCA_902777355.1, s__CAG-791 sp902777355, 95.0, 79.28, 0.36; GCA_017513005.1, s__CAG-791 sp017513005, 95.0, 79.15, 0.38; GCA_002394525.1, s__CAG-791 sp002394525, 95.0, 79.02, 0.32; GCA_002358875.1, s__CAG-791 sp002358875,…	62.52	11	N/A	N/A
Assembly_45_bin.9	Fecal Silage	Control	74.59	3.04	50	d__Bacteria;p__Bacillota_C;c__Negativicutes;o__Acidaminococcales;f__Acidaminococcaceae;g__JAHHUH01;s__	N/A	N/A	N/A	N/A	N/A	N/A	N/A	N/A	N/A	N/A	d__Bacteria;p__Bacillota_C;c__Negativicutes;o__Acidaminococcales;f__Acidaminococcaceae;g__JAHHUH01;s__	taxonomic classification defined by topology and ANI	classification based on placement in class-level tree	GCA_017623055.1, s__JAHHUH01 sp017623055, 95.0, 86.6, 0.89; GCA_017457085.1, s__JAHHUH01 sp017457085, 95.0, 86.36, 0.86; GCA_017452325.1, s__JAHHUH01 sp017452325, 95.0, 83.97, 0.84; GCA_017467905.1, s__JAHHUH01 sp017467905, 95.0, 83.56, 0.88; GCA_020024105.1, s__JAHHUH01 sp020024105, 95.0, 79.3, 0.27	73.58	11	0.965291	Genome not assigned to closest species as it falls outside its pre-defined ANI radius
Assembly_46_bin.1	Rumen Silage	Control	79.13	3.37	40	d__Bacteria;p__Bacillota_A;c__Clostridia;o__Lachnospirales;f__Lachnospiraceae;g__CAG-791;s__CAG-791	GCA_900320325.1	95	d__Bacteria;p__Bacillota_A;c__Clostridia;o__Lachnospirales;f__Lachnospiraceae;g__CAG-791;s__CAG-791 sp900320325	97.68	0.74	GCA_900320325.1	95	d__Bacteria;p__Bacillota_A;c__Clostridia;o__Lachnospirales;f__Lachnospiraceae;g__CAG-791;s__CAG-791 sp900320325	97.68	0.74	d__Bacteria;p__Bacillota_A;c__Clostridia;o__Lachnospirales;f__Lachnospiraceae;g__CAG-791;s__	taxonomic classification defined by topology and ANI	topological placement and ANI have congruent species assignments	GCA_902789735.1, s__CAG-791 sp902789735, 95.0, 92.75, 0.86; GCA_002362155.1, s__CAG-791 sp002362155, 95.0, 79.25, 0.3; GCA_902781215.1, s__CAG-791 sp902781215, 95.0, 77.94, 0.23; GCA_002395235.1, s__CAG-791 sp002395235, 95.0, 77.91, 0.16; GCA_902785055.1, s__CAG-791 sp902785055, 95.0, 77.73, 0.16; GCA_017469935.1, s__CAG-791 sp017469935, 95.0, 77.64, 0.18; GCA_902768735.1, s__CAG-791 sp900320335,…	68.22	11	N/A	N/A
Assembly_46_bin.2	Rumen Silage	Control	83.3	2.4	42.86	d__Bacteria;p__Bacteroidota;c__Bacteroidia;o__Bacteroidales;f__UBA932;g__Cryptobacteroides;s__Cryptobacteroides	GCA_900316675.1	95	d__Bacteria;p__Bacteroidota;c__Bacteroidia;o__Bacteroidales;f__UBA932;g__Cryptobacteroides;s__Cryptobacteroides sp900316675	99.19	0.97	GCA_900316675.1	95	d__Bacteria;p__Bacteroidota;c__Bacteroidia;o__Bacteroidales;f__UBA932;g__Cryptobacteroides;s__Cryptobacteroides sp900316675	99.19	0.97	d__Bacteria;p__Bacteroidota;c__Bacteroidia;o__Bacteroidales;f__UBA932;g__Cryptobacteroides;s__	taxonomic classification defined by topology and ANI	topological placement and ANI have congruent species assignments	GCA_900314395.1, s__Cryptobacteroides sp900314395, 95.0, 80.94, 0.55; GCA_017459075.1, s__Cryptobacteroides sp017459075, 95.0, 80.06, 0.53; GCA_902774045.1, s__Cryptobacteroides sp902774045, 95.0, 78.85, 0.32; GCA_017443025.1, s__Cryptobacteroides sp017443025, 95.0, 78.2, 0.21; GCA_024398105.1, s__Cryptobacteroides sp024398105, 95.0, 77.86, 0.11; GCA_004552615.1, s__Cryptobacteroides sp004552615,…	72.83	11	N/A	N/A
Assembly_46_bin.3	Rumen Silage	Control	74.52	8.69	36.36	d__Archaea;p__Thermoplasmatota;c__Thermoplasmata;o__Methanomassiliicoccales;f__Methanomethylophilaceae;g__UBA71;s__UBA71	GCA_015063165.1	95	d__Archaea;p__Thermoplasmatota;c__Thermoplasmata;o__Methanomassiliicoccales;f__Methanomethylophilaceae;g__UBA71;s__UBA71 sp015063165	97.26	0.95	GCA_015063165.1	95	d__Archaea;p__Thermoplasmatota;c__Thermoplasmata;o__Methanomassiliicoccales;f__Methanomethylophilaceae;g__UBA71;s__UBA71 sp015063165	97.26	0.95	d__Archaea;p__Thermoplasmatota;c__Thermoplasmata;o__Methanomassiliicoccales;f__Methanomethylophilaceae;g__UBA71;s__	taxonomic classification defined by topology and ANI	topological placement and ANI have congruent species assignments	GCA_017540825.1, s__UBA71 sp017540825, 95.0, 83.17, 0.84; GCA_017519045.1, s__UBA71 sp017519045, 95.0, 81.35, 0.6; GCA_017524805.1, s__UBA71 sp017524805, 95.0, 80.45, 0.5; GCA_017616575.1, s__UBA71 sp017616575, 95.0, 80.38, 0.37; GCA_017461225.1, s__UBA71 sp017461225, 95.0, 79.85, 0.43; GCA_016281925.1, s__UBA71 sp016281925, 95.0, 79.8, 0.6; GCA_944322255.1, s__UBA71 sp944322255, 95.0, 79.74, 0.4…	54.69	11	N/A	N/A
Assembly_46_bin.4	Rumen Silage	Control	89.67	3.91	42.86	d__Bacteria;p__Bacillota_A;c__Clostridia;o__Oscillospirales;f__Acutalibacteraceae;g__Ruminococcus_E;s__	N/A	N/A	N/A	N/A	N/A	GCA_900319615.1	95	d__Bacteria;p__Bacillota_A;c__Clostridia;o__Oscillospirales;f__Acutalibacteraceae;g__Ruminococcus_E;s__Ruminococcus_E sp900319615	83.57	0.61	d__Bacteria;p__Bacillota_A;c__Clostridia;o__Oscillospirales;f__Acutalibacteraceae;g__Ruminococcus_E;s__	taxonomic classification defined by topology and ANI	classification based on placement in class-level tree	GCA_017403985.1, s__Ruminococcus_E sp017403985, 95.0, 80.48, 0.51; GCA_900314795.1, s__Ruminococcus_E sp900314795, 95.0, 80.48, 0.49; GCA_020624805.1, s__Ruminococcus_E sp020624805, 95.0, 80.33, 0.49; GCA_002394725.1, s__Ruminococcus_E sp002394725, 95.0, 80.27, 0.44; GCA_900320995.1, s__Ruminococcus_E sp900320995, 95.0, 80.23, 0.42; GCA_902785355.1, s__Ruminococcus_E sp902785355, 95.0, 80.21, 0.4…	75.39	11	0.987461	Genome not assigned to closest species as it falls outside its pre-defined ANI radius
Assembly_46_bin.5	Rumen Silage	Control	71.5	2.08	0	d__Bacteria;p__Bacillota;c__Bacilli;o__Erysipelotrichales;f__Coprobacillaceae;g__RGIG9341;s__	N/A	N/A	N/A	N/A	N/A	GCA_017633115.1	95	d__Bacteria;p__Bacillota;c__Bacilli;o__Erysipelotrichales;f__Coprobacillaceae;g__RGIG9341;s__RGIG9341 sp017633115	77.63	0.15	d__Bacteria;p__Bacillota;c__Bacilli;o__Erysipelotrichales;f__Coprobacillaceae;g__RGIG9341;s__	taxonomic classification defined by topology and ANI	classification based on placement in class-level tree	N/A	61.01	11	0.951211	N/A
Assembly_46_bin.6	Rumen Silage	Control	87.4	2.5	25	d__Bacteria;p__Pseudomonadota;c__Gammaproteobacteria;o__Burkholderiales;f__Burkholderiaceae_A;g__Duodenibacillus;s__Duodenibacillus	GCA_900315045.1	95	d__Bacteria;p__Pseudomonadota;c__Gammaproteobacteria;o__Burkholderiales;f__Burkholderiaceae_A;g__Duodenibacillus;s__Duodenibacillus sp900315045	98.34	0.92	GCA_900315045.1	95	d__Bacteria;p__Pseudomonadota;c__Gammaproteobacteria;o__Burkholderiales;f__Burkholderiaceae_A;g__Duodenibacillus;s__Duodenibacillus sp900315045	98.34	0.92	d__Bacteria;p__Pseudomonadota;c__Gammaproteobacteria;o__Burkholderiales;f__Burkholderiaceae_A;g__Duodenibacillus;s__	taxonomic classification defined by topology and ANI	topological placement and ANI have congruent species assignments	GCA_003488465.1, s__Duodenibacillus sp003488465, 95.0, 82.37, 0.57; GCA_900762555.1, s__Duodenibacillus sp900762555, 95.0, 79.19, 0.28; GCA_944390745.1, s__Duodenibacillus sp944390745, 95.0, 79.14, 0.33; GCA_900552545.1, s__Duodenibacillus sp900552545, 95.0, 78.88, 0.3; GCA_944390145.1, s__Duodenibacillus sp944390145, 95.0, 78.82, 0.26; GCA_019410445.1, s__Duodenibacillus sp019410445, 95.0, 78.8,…	75.39	11	N/A	N/A
Assembly_46_bin.7	Rumen Silage	Control	73.31	2.68	20	d__Bacteria;p__Bacillota_A;c__Clostridia;o__Oscillospirales;f__Oscillospiraceae;g__Limivicinus;s__Limivicinus	GCA_900317375.1	95	d__Bacteria;p__Bacillota_A;c__Clostridia;o__Oscillospirales;f__Oscillospiraceae;g__Limivicinus;s__Limivicinus sp900317375	98.05	0.83	GCA_900317375.1	95	d__Bacteria;p__Bacillota_A;c__Clostridia;o__Oscillospirales;f__Oscillospiraceae;g__Limivicinus;s__Limivicinus sp900317375	98.05	0.83	d__Bacteria;p__Bacillota_A;c__Clostridia;o__Oscillospirales;f__Oscillospiraceae;g__Limivicinus;s__	taxonomic classification defined by topology and ANI	topological placement and ANI have congruent species assignments	GCA_017538965.1, s__Limivicinus sp017538965, 95.0, 81.29, 0.57; GCA_902774015.1, s__Limivicinus sp902774015, 95.0, 80.72, 0.21; GCA_902789835.1, s__Limivicinus sp902789835, 95.0, 80.49, 0.26; GCA_017458335.1, s__Limivicinus sp017458335, 95.0, 78.81, 0.28; GCA_017627975.1, s__Limivicinus sp017627975, 95.0, 78.72, 0.24; GCA_017458065.1, s__Limivicinus sp017458065, 95.0, 78.7, 0.35; GCA_900319465.1,…	51.32	11	N/A	N/A
Assembly_46_bin.8	Rumen Silage	Control	89.25	2.84	60	d__Bacteria;p__Bacillota_A;c__Clostridia;o__Peptostreptococcales;f__Anaerovoracaceae;g__UBA3738;s__	N/A	N/A	N/A	N/A	N/A	N/A	N/A	N/A	N/A	N/A	d__Bacteria;p__Bacillota_A;c__Clostridia;o__Peptostreptococcales;f__Anaerovoracaceae;g__UBA3738;s__	taxonomic novelty determined using RED	classification based on placement in class-level tree	N/A	83.61	11	0.917697	N/A
Assembly_46_bin.9	Rumen Silage	Control	96.24	1.34	0	d__Bacteria;p__Bacteroidota;c__Bacteroidia;o__Bacteroidales;f__Paludibacteraceae;g__UBA4363;s__	N/A	N/A	N/A	N/A	N/A	GCA_017446585.1	95	d__Bacteria;p__Bacteroidota;c__Bacteroidia;o__Bacteroidales;f__Paludibacteraceae;g__UBA4363;s__UBA4363 sp017446585	80.65	0.43	d__Bacteria;p__Bacteroidota;c__Bacteroidia;o__Bacteroidales;f__Paludibacteraceae;g__UBA4363;s__	taxonomic classification defined by topology and ANI	classification based on placement in class-level tree	GCA_002393965.1, s__UBA4363 sp002393965, 95.0, 76.96, 0.04; GCA_017937025.1, s__UBA4363 sp017937025, 95.0, 76.58, 0.05; GCA_017646805.1, s__UBA4363 sp017646805, 95.0, 76.51, 0.02; GCA_017965125.1, s__UBA4363 sp017965125, 95.0, 75.18, 0.04	93.72	11	0.988101	N/A
