# Supplementary material for: Distribution of microbial carrageenan foraging pathways reveals a widespread latent trait within the ruminant intestinal microbiome
Source: Nat Commun. 2026 May 12;17:4237. doi: 10.1038/s41467-026-70776-7 (PMC13168452; doi:10.1038/s41467-026-70776-7)
Supplement: Supplementary file 4 — Supplementary Data 2 [file 41467_2026_70776_MOESM4_ESM.xlsx]

## Sheet: Supplementary Data 2
Supplementary Data 2: Bovine metagenomics reads (this study) blasted against CarPUL genes
BxMAG CarPUL
Gene ID	35	36	37	38	39	40	41	42	43	44	45	46	47	48	49	50	51	52	53	54	55	56	57	58	59	60	61	62	63	64	65	66	67	68	69	70	71	72	73	74	75	76	77	78	79	80	81	82	83
Gene name	HGT mechanism	Hypothetical	Hypothetical	HGT mechanism	HGT mechanism	Hypothetical	GH110	Hypothetical	Regulator	Hypothetical	Hypothetical	SusD	SusC	GH167	GH2	sulfatase	NA/metabolism	sulfatase	GH150	GH150	GH82	GH82	Hypothetical	NA/metabolism	NA/metabolism	NA/metabolism	NA/metabolism	Hypothetical	sulfatase	sulfatase	GH110	sulfatase	GH2	sulfatase	sulfatase	GH2	NA/metabolism	Hypothetical	HGT mechanism	HGT mechanism	HGT mechanism	Hypothetical	HGT mechanism	Hypothetical	HGT mechanism	Hypothetical	Hypothetical	SusD	SusC
# Hits > 50%
Control Fecal	1018	#N/A	99	36	7	9	505	6928	2082	#N/A	#N/A	#N/A	2950	1	675	87	#N/A	108	#N/A	#N/A	#N/A	#N/A	#N/A	223	#N/A	208	#N/A	#N/A	3990	6690	91	1	4346	43	175	1359	2706	#N/A	1664	229	132	#N/A	182	188	621	162	#N/A	#N/A	6513
Control Rumen	1606	#N/A	5	188	79	8	30	2813	6924	#N/A	#N/A	#N/A	5635	3	875	10	#N/A	38	#N/A	#N/A	#N/A	#N/A	#N/A	15	#N/A	190	#N/A	#N/A	1518	874	77	1	6773	61	114	3413	2854	#N/A	5915	2187	376	#N/A	1272	231	1881	625	#N/A	6	8674
Seaweed Fecal	13974	3343	4793	44305	8224	7800	37788	47972	118254	10637	32229	33021	99454	42557	46837	28039	15457	27717	50632	50659	24466	23113	13615	37170	15550	36617	17158	15722	39493	79576	40830	28003	67505	29127	32668	52594	51018	15407	13331	24216	27202	1854	8687	10059	7729	5250	8089	31477	101294
Seaweed Rumen	3179	209	290	3143	740	677	2763	7769	16134	715	2169	1918	12599	2889	4171	1709	947	1985	3127	3352	1423	1421	818	2381	883	2444	950	1022	5187	5656	2745	2099	14885	2067	2197	8207	6821	1039	8308	3446	1838	98	1927	755	2683	1132	576	2046	16804
# Hits > 90%
Control Fecal	1	#N/A	0	0	0	0	0	0	0	#N/A	#N/A	#N/A	0	0	0	0	#N/A	0	#N/A	#N/A	#N/A	#N/A	#N/A	0	#N/A	0	#N/A	#N/A	0	0	0	0	1	0	0	0	0	#N/A	213	1	0	#N/A	1	2	128	0	#N/A	#N/A	0
Control Rumen	28	#N/A	0	0	0	0	0	0	0	#N/A	#N/A	#N/A	0	0	0	0	#N/A	0	#N/A	#N/A	#N/A	#N/A	#N/A	0	#N/A	0	#N/A	#N/A	0	0	0	0	0	0	0	0	0	#N/A	1208	16	0	#N/A	4	0	1058	0	#N/A	0	0
Seaweed Fecal	12428	3265	4642	35050	8133	7589	36895	38547	73296	10363	31364	32134	52642	42131	44173	26780	15407	26775	49369	50150	24400	22715	13397	35645	15444	35448	16799	15148	24744	31268	36287	26765	53619	26051	29317	49082	26346	14908	8931	14085	25053	1428	8260	8572	4836	4833	8076	31393	59932
Seaweed Rumen	785	207	288	2499	630	633	2728	2762	5245	710	2121	1871	3403	2648	2791	1651	944	1775	3109	3313	1419	1404	817	2298	874	2138	943	989	1543	2244	2308	1982	3511	1713	1883	3126	1585	1021	2045	670	1302	96	344	449	1505	306	576	2033	3814
Top Hit
Control Fecal	91.8	#N/A	60.5	72.9	69.4	69.2	67.7	85.3	78.4	#N/A	#N/A	#N/A	72.7	50	81.6	71.4	#N/A	64.9	#N/A	#N/A	#N/A	#N/A	#N/A	71.9	#N/A	76.7	#N/A	#N/A	88.9	89.4	64.1	50	94	61.8	64.4	83.3	77.1	#N/A	100	91.4	85.4	#N/A	90.9	94.6	96.9	83.3	#N/A	#N/A	78.8
Control Rumen	94	#N/A	59.5	81.3	88.5	52.4	64.7	82.9	78.9	#N/A	#N/A	#N/A	77.1	53.5	80	62.8	#N/A	65.9	#N/A	#N/A	#N/A	#N/A	#N/A	78.1	#N/A	75.9	#N/A	#N/A	88	85.7	63.9	59	75	64.7	67.7	80	75.9	#N/A	100	96.2	82.1	#N/A	92.1	81.5	100	88.5	#N/A	66.7	78.4
Seaweed Fecal	100	100	100	100	100	100	100	100	100	100	100	100	100	100	100	100	100	100	100	100	100	100	100	100	100	100	100	100	100	100	100	100	100	100	100	100	100	100	100	100	100	100	100	100	100	100	100	100	100
Seaweed Rumen	100	100	100	100	100	100	100	100	100	100	100	100	100	100	100	100	100	100	100	100	100	100	100	100	100	100	100	100	100	100	100	100	100	100	100	100	100	100	100	100	100	100	100	100	100	100	100	100	100
BxCAR5 CarPUL 2
Gene ID	1244	1245	1246	1247	1248	1249	1250	1251	1252	1253	1254	1255	1256	1257	1258	1259	1260	1261	1262	1263	1264	1265	1266	1267	1268	1269	1270	1271	1272	1273	1274	1275	1276	1277	1278	1279	1280	1281	1282	1283	1284	1285	1286	1287	1288	1289	1290	1291	1292
Gene name	NA	NA	GH127	Sulfatase	Sulfatase	NA	Hyp.	NA	NA	NA	Sulfatase	GH2	Hyp.	GH167	GH2	Hyp.	GH16_17	SusC	SusD	Hyp.	Hyp.	Hyp.	GH16_17	Hyp.	Hyp.	Hyp.	NA	SusC	SusD	Sulfatase	Reg.	GH127	NA	NA	NA	NA	Hyp.	Reg.	Reg.	SusC	SusD	Hyp.	Int	GH150	Sulfatase	Hyp.	Sulfatase	GH2	GH167
# Hits > 50%
Control Fecal	#N/A	570	21	32	#N/A	61	3	102	54980	6221	71	3627	#N/A	7	27732	#N/A	#N/A	12797	#N/A	#N/A	#N/A	#N/A	#N/A	#N/A	#N/A	#N/A	11325	23625	270	28	2	82	1492	2286	729	52	#N/A	18	33	7925	#N/A	#N/A	12569	#N/A	47	#N/A	105	1024	3
Control Rumen	#N/A	414	44	2	6	78	#N/A	48	42532	18257	37	4165	#N/A	6	34369	#N/A	#N/A	17025	3	#N/A	#N/A	#N/A	#N/A	#N/A	#N/A	#N/A	5749	70767	3141	65	9	1070	492	3792	1833	88	#N/A	11	9	12211	1	#N/A	17688	#N/A	29	#N/A	8	1061	8
Seaweed Fecal	10886	18885	27686	16408	15510	21356	3347	10244	112705	26821	19663	34067	1653	23240	108530	9858	12658	131308	20057	16244	12842	20207	18822	2005	1116	5835	35900	218344	17375	16477	19920	55060	53448	10237	12436	1403	1340	15332	31277	96830	18012	4598	62877	27782	14111	8400	15877	26801	22502
Seaweed Rumen	449	2195	1327	718	686	1581	112	499	71360	27177	963	7349	68	1255	57723	605	690	28727	1007	643	529	777	679	67	37	257	10664	103093	4736	639	1335	4670	3930	5950	3117	223	62	715	1473	19635	680	167	29038	972	955	304	540	2467	910
# Hits > 90%
Control Fecal	#N/A	0	0	0	#N/A	0	0	0	2389	156	0	0	#N/A	0	1	#N/A	#N/A	0	#N/A	#N/A	#N/A	#N/A	#N/A	#N/A	#N/A	#N/A	4	1	0	0	0	0	0	36	0	0	#N/A	0	0	0	#N/A	#N/A	3	#N/A	0	#N/A	0	0	0
Control Rumen	#N/A	0	0	0	0	0	#N/A	0	5565	82	0	0	#N/A	0	1	#N/A	#N/A	0	0	#N/A	#N/A	#N/A	#N/A	#N/A	#N/A	#N/A	0	7	0	0	0	0	0	69	0	0	#N/A	0	0	0	0	#N/A	200	#N/A	0	#N/A	0	0	0
Seaweed Fecal	10830	17266	26728	16186	15458	20527	3332	10081	26244	11948	18944	27077	1648	23026	37099	9647	10498	40521	19990	16203	12805	20159	17950	2003	1112	5820	18216	30825	16566	16218	19847	52915	50350	5899	10384	1308	1337	12905	24264	39080	17951	4585	21426	27281	13776	8373	14703	23181	22408
Seaweed Rumen	448	866	1234	696	660	964	112	416	8623	403	772	980	68	961	1709	600	482	2102	1002	643	529	776	658	67	37	257	708	1176	674	559	1320	3257	2945	375	540	59	60	651	1281	1740	679	166	1394	960	585	304	505	818	860
Top Hit
Control Fecal	#N/A	64.7	68.6	55	#N/A	64.3	59.6	66	100	98	63	83.3	#N/A	57.1	100	#N/A	#N/A	83.3	#N/A	#N/A	#N/A	#N/A	#N/A	#N/A	#N/A	#N/A	92.9	90.6	76.5	61.9	50	62.5	85.7	100	69.8	64.4	#N/A	56.8	59	78.8	#N/A	#N/A	92.9	#N/A	68.1	#N/A	71.4	84	63.3
Control Rumen	#N/A	63.4	57.8	50	54.1	69	#N/A	64.9	100	96	60	80.6	#N/A	58.1	90.2	#N/A	#N/A	81.8	61.8	#N/A	#N/A	#N/A	#N/A	#N/A	#N/A	#N/A	88.5	91.8	86.4	66.7	54.8	74.3	79.1	100	71.4	63	#N/A	74.3	57.8	78.4	62.5	#N/A	96.4	#N/A	62.5	#N/A	69.4	82	59.4
Seaweed Fecal	100	100	100	100	100	100	100	100	100	100	100	100	100	100	100	100	100	100	100	100	100	100	100	100	100	100	100	100	100	100	100	100	100	100	100	100	100	100	100	100	100	100	100	100	100	100	100	100	100
Seaweed Rumen	100	100	100	100	100	100	100	100	100	100	100	100	100	100	100	100	100	100	100	100	100	100	100	100	100	100	100	100	100	100	100	100	100	100	100	100	100	100	100	100	100	100	100	100	100	100	100	100	100
BxCAR5 CarPUL 1
Gene ID	1459	1460	1461	1462	1463	1464	1465	1466	1467	1468	1469	1470	1471	1472	1473	1474	1475	1476	1477	1478	1479	1480	1481	1482	1483	1484	1485	1486	1487	1488	1489	1490	1491	1492	1493	1494	1495	1496	1497	1498	1499	1500	1501	1502	1503	1504	1505	1506	1507
Gene name	NA	NA	GH127	Sulfatase	Sulfatase	NA	HYP	NA	Sulfatase	GH2	GH167	GH2	Int	Int	Int	Int	Int	Hyp.	GH16_17	SusC	SusD	Hyp.	Hyp.	Hyp.	GH16_17	Hyp.	Hyp.	Hyp.	Hyp.	Int	Sulfatase	Reg.	GH127	NA	NA	NA	NA	Hyp.	Reg.	NA	SusC	SusD	Hyp.	Hyp.	Int	Hyp.	Int	Hyp.	Int
# Hits > 50%
Control Fecal	#N/A	570	39	77	5	51	44	92	99	2364	1	31652	711	288	285	8	457	#N/A	#N/A	11689	#N/A	#N/A	#N/A	#N/A	#N/A	#N/A	#N/A	#N/A	#N/A	8975	58	2	82	1492	2286	729	564	#N/A	18	33	6513	#N/A	#N/A	162	621	188	182	#N/A	132
Control Rumen	#N/A	420	100	17	5	41	#N/A	47	49	3452	1	43769	6759	4536	1028	445	2010	#N/A	#N/A	18015	3	#N/A	#N/A	#N/A	#N/A	#N/A	#N/A	#N/A	#N/A	27933	36	9	1070	492	3792	1833	1568	#N/A	11	9	8676	6	#N/A	625	1881	231	1272	#N/A	376
Seaweed Fecal	20357	27561	44709	30077	28897	32318	6578	17066	34067	58851	44993	147207	26005	12263	22617	18409	20400	13275	17335	155418	32981	27539	21583	34955	17488	1896	3729	18225	1769	79695	30304	19920	55060	53448	10237	12436	3265	2222	15332	31277	101464	31477	8089	5250	7729	10059	8687	1854	27202
Seaweed Rumen	1527	2940	3177	2198	1913	2574	405	1224	2536	9006	3365	74438	10768	6573	5082	3144	6459	1145	1507	33467	3046	2770	1972	3212	1585	167	344	1699	219	42121	3024	1335	4670	3930	5950	3117	2500	174	715	1473	16695	2046	576	1132	2683	755	1927	98	1838
# Hits > 90%
Control Fecal	#N/A	0	0	0	0	0	0	0	0	0	0	1	0	9	0	0	0	#N/A	#N/A	0	#N/A	#N/A	#N/A	#N/A	#N/A	#N/A	#N/A	#N/A	#N/A	11	0	0	0	0	36	0	0	#N/A	0	0	0	#N/A	#N/A	0	128	2	1	#N/A	0
Control Rumen	#N/A	0	0	0	0	0	#N/A	0	0	0	0	1	7	132	4	0	0	#N/A	#N/A	0	0	#N/A	#N/A	#N/A	#N/A	#N/A	#N/A	#N/A	#N/A	500	0	0	0	0	69	0	0	#N/A	0	0	0	0	#N/A	0	1058	0	4	#N/A	0
Seaweed Fecal	20280	26202	44123	29295	28798	31712	6507	16895	33616	53019	44827	62998	25094	11861	21997	18346	19434	13050	16993	58794	32401	27453	21534	34878	17418	1895	3655	17643	1765	48877	30010	19847	52915	50350	5899	10384	2328	2219	12905	24264	59011	31393	8076	4833	4836	8572	8260	1428	25053
Seaweed Rumen	1523	1855	3061	2146	1893	2134	403	1135	2404	3858	3302	4334	1712	962	3105	2629	2864	1136	1482	5248	3012	2764	1964	3204	1578	167	340	1636	218	2677	2927	1320	3257	2945	375	540	160	172	651	1281	3695	2033	576	306	1505	449	344	96	1302
Top Hit
Control Fecal	#N/A	64.7	68.6	55	59	64.3	63	71.4	60	75.6	53.2	100	87.8	96	70.2	57.8	79.2	#N/A	#N/A	83.3	#N/A	#N/A	#N/A	#N/A	#N/A	#N/A	#N/A	#N/A	#N/A	96.4	62.8	50	62.5	85.7	100	69.8	69.6	#N/A	56.8	59	78.8	#N/A	#N/A	83.3	96.9	94.6	90.9	#N/A	85.4
Control Rumen	#N/A	63.4	56.8	52.2	54.1	69	#N/A	64.9	57.1	81.5	53.1	90.2	92.9	100	93.3	77.1	88	#N/A	#N/A	81.8	61.8	#N/A	#N/A	#N/A	#N/A	#N/A	#N/A	#N/A	#N/A	100	66.7	54.8	74.3	79.1	100	71.4	72.1	#N/A	74.3	57.8	78.4	66.7	#N/A	88.5	100	81.5	92.1	#N/A	82.1
Seaweed Fecal	100	100	100	100	100	100	100	100	100	100	100	100	100	100	100	100	100	100	100	100	100	100	100	100	100	100	100	100	100	100	100	100	100	100	100	100	100	100	100	100	100	100	100	100	100	100	100	100	100
Seaweed Rumen	100	100	100	100	100	100	100	100	100	100	100	100	100	100	100	100	100	100	100	100	100	100	100	100	100	100	100	100	100	100	100	100	100	100	100	100	100	100	100	100	100	100	100	100	100	100	100	100	100
BxCAR17 CarPUL
Gene ID	4089	4090	4091	4092	4093	4094	4095	4096	4097	4098	4099	4100	4101	4102	4103	4104	4105	4106	4107	4108	4109	4110	4111	4112	4113	4114	4115	4116	4117	4118	4119	4120	4121	4122	4123	4124	4125	4126	4127	4128	4129	4130	4131	4132	4133	4134	4135	4136	4137
Gene name	GH127	Sulfatase	Sulfatase	NA	Hyp.	NA	Sulfatase	GH2	GH167	GH2	Hyp.	SusC	SusD	Hyp.	Hyp.	GH16_17	Hyp.	Hyp.	Hyp.	Hyp.	Sulfatase	Reg.	Reg.	NA	NA	NA	GH82	Hyp.	Hyp.	Hyp.	SusC	SusD	SusC	SusD	Reg.	NA	SusC	SusD	Hyp.	Int.	Hyp.	GH2	Sulfatase	Sulfatase	GH2	Sulfatase	GH110	NA	Sulfatase
# Hits > 50%
Control Fecal	39	77	11	51	39	89	99	2364	1	34521	#N/A	12664	#N/A	#N/A	#N/A	#N/A	#N/A	#N/A	#N/A	#N/A	2	#N/A	#N/A	293	4488	1767	#N/A	#N/A	#N/A	#N/A	7349	11	457	36	10	52	5431	#N/A	8	5586	#N/A	2366	171	222	1017	54	66	7740	6434
Control Rumen	100	17	7	41	#N/A	46	49	3452	1	46715	#N/A	21379	5	#N/A	#N/A	#N/A	#N/A	#N/A	#N/A	#N/A	3	17	#N/A	1854	2214	3060	#N/A	#N/A	8	#N/A	11824	22	330	147	22	57	6612	1	#N/A	5942	1	8174	114	51	3375	10	95	1071	2252
Seaweed Fecal	39368	29455	21333	30241	2665	13648	32516	56066	37046	139951	1878	136802	6105	5331	7009	4735	530	3015	274	449	25715	2078	2459	3093	25148	5662	3397	2625	3078	163	123385	5355	14019	14091	6010	12004	52464	4214	855	22740	6084	14333	15088	11257	23928	15533	19350	77724	28099
Seaweed Rumen	2948	2185	1527	2477	263	1029	2450	8904	2931	77482	228	34287	717	575	708	543	72	324	50	54	2561	273	228	2797	5159	4377	463	354	400	34	21992	585	1552	1004	384	648	11311	562	146	11345	546	13075	1391	1160	7470	1401	1732	5707	5596
# Hits > 90%
Control Fecal	0	0	0	0	0	0	0	0	0	1	#N/A	0	#N/A	#N/A	#N/A	#N/A	#N/A	#N/A	#N/A	#N/A	0	#N/A	#N/A	155	0	25	#N/A	#N/A	#N/A	#N/A	0	0	0	0	0	0	0	#N/A	0	2	#N/A	0	0	0	0	0	0	0	0
Control Rumen	0	0	0	0	#N/A	0	0	0	0	1	#N/A	0	0	#N/A	#N/A	#N/A	#N/A	#N/A	#N/A	#N/A	0	4	#N/A	2	0	55	#N/A	#N/A	0	#N/A	1	0	0	0	0	0	0	0	#N/A	0	0	0	0	0	0	0	0	0	0
Seaweed Fecal	38812	28674	21227	29636	2610	13491	32063	50239	36900	39581	1858	10249	5705	4860	6834	4571	529	2915	274	432	25624	2035	2409	2653	17089	1041	3299	2470	3001	163	7213	4240	7003	4533	2056	1724	9295	4195	844	1683	5594	9005	10274	6162	15252	13712	16784	19495	4794
Seaweed Rumen	2832	2131	1498	2037	262	937	2319	3756	2868	3123	228	1156	679	571	708	532	72	322	50	53	2547	249	210	260	1255	163	462	347	384	33	964	543	895	611	255	298	1221	561	146	260	504	1240	983	726	1441	1265	1404	1609	548
Top Hit
Control Fecal	68.6	55	64.7	64.3	63	71.4	60	75.6	53.2	100	#N/A	80.6	#N/A	#N/A	#N/A	#N/A	#N/A	#N/A	#N/A	#N/A	50	#N/A	#N/A	100	86.2	100	#N/A	#N/A	#N/A	#N/A	85.4	54.3	65.9	57.1	56.8	60.5	74.3	#N/A	55.3	93.5	#N/A	83.3	65.2	62.2	82.8	66.7	65.6	87	88.9
Control Rumen	56.8	52.2	56.3	69	#N/A	64.9	57.1	81.5	53.1	90.2	#N/A	89.7	71.4	#N/A	#N/A	#N/A	#N/A	#N/A	#N/A	#N/A	61	97.4	#N/A	94	85.7	100	#N/A	#N/A	65.9	#N/A	92.9	66.7	68.4	81.5	74.3	61.7	75.6	56.5	#N/A	88	54.5	76.7	67.7	61.8	77.8	63.2	63.9	86	84.6
Seaweed Fecal	100	100	100	100	100	100	100	100	100	100	100	100	100	100	100	100	100	100	100	100	100	100	100	100	100	100	100	100	100	100	100	100	100	100	100	100	100	100	100	100	100	100	100	100	100	100	100	100	100
Seaweed Rumen	100	100	100	100	100	100	100	100	100	100	100	100	100	100	100	100	100	100	100	100	100	100	100	100	100	100	100	100	100	100	100	100	100	100	100	100	100	100	100	100	100	100	100	100	100	100	100	100	100
[truncated: 40 more columns]
