# Supplementary material for: Distribution of microbial carrageenan foraging pathways reveals a widespread latent trait within the ruminant intestinal microbiome
Source: Nat Commun. 2026 May 12;17:4237. doi: 10.1038/s41467-026-70776-7 (PMC13168452; doi:10.1038/s41467-026-70776-7)
Supplement: Supplementary file 5 — Supplementary Data 3 [file 41467_2026_70776_MOESM5_ESM.xlsx]

## Sheet: Supplementary Data 3
Supplementary Data 3: Log2 transformed metaproteomic data
* BxMAGBOV CarPUL protein IDs are highlighted in yellow
Protein ID (first hit)	Environment	Diet	Faecal Control_1 Intensity	Faecal Control_2 Intensity	Faecal Control_3 Intensity	Faecal Control_4 Intensity	Faecal M.japonica_1 Intensity	Faecal M.japonica_2 Intensity	Faecal M.japonica_3 Intensity	Faecal M.japonica_4 Intensity	Rumen Control_1 Intensity	Rumen Control_2 Intensity	Rumen Control_3 Intensity	Rumen Control_4 Intensity	Rumen M.japonica_1 Intensity	Rumen M.japonica_2 Intensity	Rumen M.japonica_3 Intensity	Rumen M.japonica_4 Intensity	Compost 1	Compost 2	Soil	MjSM	MjSM	Predicted functional annotation	MAG ID	GTDB-tk taxonomy							Indistinguishable Proteins
			FC	FC	FC	FC	FT	FT	FT	FT	RC	RC	RC	RC	RT	RT	RT	RT	env	env	env	env	env			Kingdom	Phylum	Class	Order	Family	Genus	Species
Assembly_11_bin_1_NODE_10732_length_10347_cov_13.371648_1	Soil	NA																		16.5825	16.7156			DNA-directed RNA polymerase subunit alpha [EC:2.7.7.6] (db=kegg)	Assembly_11_bin.1	Bacteria	Proteobacteria	Alphaproteobacteria	Rhizobiales	Hyphomicrobiaceae			Assembly_41_bin_142_NODE_5352_length_37709_cov_17.170155_1
Assembly_11_bin_1_NODE_11923_length_9759_cov_14.872424_1	Soil	NA																	15.2481	15.4487	14.4446			PQQ-like domain [PF13360.7] (db=pfam)	Assembly_11_bin.1	Bacteria	Proteobacteria	Alphaproteobacteria	Rhizobiales	Hyphomicrobiaceae
Assembly_11_bin_1_NODE_14915_length_8670_cov_14.332792_7	Soil	NA																	17.2714	15.4127	18.3373				Assembly_11_bin.1	Bacteria	Proteobacteria	Alphaproteobacteria	Rhizobiales	Hyphomicrobiaceae			Assembly_41_bin_50_NODE_77466_length_5237_cov_22.758780_4
Assembly_11_bin_1_NODE_16971_length_8085_cov_13.375218_5	Soil	NA										19.6564	19.1931	19.4825	19.5315	19.9132	18.7888	18.8159						pyruvate, orthophosphate dikinase [EC:2.7.9.1] (db=kegg)	Assembly_11_bin.1	Bacteria	Proteobacteria	Alphaproteobacteria	Rhizobiales	Hyphomicrobiaceae
Assembly_11_bin_1_NODE_18761_length_7669_cov_12.627922_2	Soil	NA																	15.5481	14.3247	14.3045			transcription termination factor Rho (db=kegg)	Assembly_11_bin.1	Bacteria	Proteobacteria	Alphaproteobacteria	Rhizobiales	Hyphomicrobiaceae			Assembly_41_bin_142_NODE_10269_length_24100_cov_15.787191_20
Assembly_11_bin_1_NODE_1971_length_24681_cov_14.000122_20	Soil	NA																	15.694	15.3441	15.8752			5,6,7,8-tetrahydromethanopterin hydro-lyase [EC:4.2.1.147] (db=kegg)	Assembly_11_bin.1	Bacteria	Proteobacteria	Alphaproteobacteria	Rhizobiales	Hyphomicrobiaceae
Assembly_11_bin_1_NODE_19794_length_7452_cov_13.601190_3	Soil	NA					15.9001		16.2908	16.6348	16.1286									13.9227				3-oxoacyl-[acyl-carrier protein] reductase [EC:1.1.1.100] (db=kegg)	Assembly_11_bin.1	Bacteria	Proteobacteria	Alphaproteobacteria	Rhizobiales	Hyphomicrobiaceae			Assembly_41_bin_50_NODE_13309_length_20011_cov_22.390058_1
Assembly_11_bin_1_NODE_22077_length_7025_cov_15.037159_8	Soil	NA																		15.085	14.9547			3-hydroxybutyryl-CoA dehydrogenase [EC:1.1.1.157] (db=kegg)	Assembly_11_bin.1	Bacteria	Proteobacteria	Alphaproteobacteria	Rhizobiales	Hyphomicrobiaceae			Assembly_41_bin_119_NODE_15540_length_17872_cov_35.065331_1
Assembly_11_bin_1_NODE_2309_length_22888_cov_13.563307_2	Soil	NA																		14.2394	13.2355			cytochrome c oxidase subunit II [EC:7.1.1.9] (db=kegg)	Assembly_11_bin.1	Bacteria	Proteobacteria	Alphaproteobacteria	Rhizobiales	Hyphomicrobiaceae
Assembly_11_bin_1_NODE_2391_length_22473_cov_14.778972_8	Soil	NA																	15.721	15.5125	14.7151			small subunit ribosomal protein S1 (db=kegg)	Assembly_11_bin.1	Bacteria	Proteobacteria	Alphaproteobacteria	Rhizobiales	Hyphomicrobiaceae			Assembly_41_bin_50_NODE_26046_length_12056_cov_22.474127_3
Assembly_11_bin_1_NODE_3123_length_19724_cov_13.929839_10	Soil	NA										16.4729	16.0805	16.1595	16.9227	16.4317	16.391							pyruvate kinase [EC:2.7.1.40] (db=kegg)	Assembly_11_bin.1	Bacteria	Proteobacteria	Alphaproteobacteria	Rhizobiales	Hyphomicrobiaceae			Assembly_41_bin_50_NODE_21930_length_13772_cov_23.717139_10
Assembly_11_bin_1_NODE_31273_length_5847_cov_12.428349_4	Soil	NA																	15.7223	14.165	13.1834			2-oxoglutarate dehydrogenase E2 component (dihydrolipoamide succinyltransferase) [EC:2.3.1.61] (db=kegg)	Assembly_11_bin.1	Bacteria	Proteobacteria	Alphaproteobacteria	Rhizobiales	Hyphomicrobiaceae			Assembly_11_bin_9_NODE_7916_length_12240_cov_9.896840_2, Assembly_41_bin_119_NODE_34189_length_9774_cov_39.064410_2, Assembly_41_bin_129_NODE_46066_length_7766_cov_18.135910_8, Assembly_41_bin_142_NODE_45839_length_7793_cov_14.219307_3, Assembly_41_bin_145_NODE_2466_length_62565_cov_16.486178_9, Assembly_41_bin_50_NODE_52350_length_7037_cov_23.756946_2, Assembly_42_bin_21_NODE_8947_length_14362_c…
Assembly_11_bin_1_NODE_5105_length_15356_cov_14.038821_17	Soil	NA											14.6899						15.958	14.3829	13.3276			isocitrate dehydrogenase [EC:1.1.1.42] (db=kegg)	Assembly_11_bin.1	Bacteria	Proteobacteria	Alphaproteobacteria	Rhizobiales	Hyphomicrobiaceae
Assembly_11_bin_1_NODE_7462_length_12593_cov_13.890652_10	Soil	NA																		14.6791	13.1931			Bacterial DNA-binding protein [PF00216.22] (db=pfam)	Assembly_11_bin.1	Bacteria	Proteobacteria	Alphaproteobacteria	Rhizobiales	Hyphomicrobiaceae
Assembly_11_bin_1_NODE_7783_length_12327_cov_13.489407_2	Soil	NA																	16.884	15.9749	15.7732	15.0886		general L-amino acid transport system substrate-binding protein (db=kegg)	Assembly_11_bin.1	Bacteria	Proteobacteria	Alphaproteobacteria	Rhizobiales	Hyphomicrobiaceae
Assembly_11_bin_1_NODE_7783_length_12327_cov_13.489407_3	Soil	NA																	15.1974	14.6001	13.4821			polar amino acid transport system ATP-binding protein [EC:7.4.2.1];general L-amino acid transport system ATP-binding protein [EC:7.4.2.1];nonpolar-amino-acid-transporting ATPase [EC:7.4.2.2] (db=kegg)	Assembly_11_bin.1	Bacteria	Proteobacteria	Alphaproteobacteria	Rhizobiales	Hyphomicrobiaceae			Assembly_41_bin_142_NODE_9909_length_24707_cov_16.248783_5, Assembly_41_bin_16_NODE_4599_length_41714_cov_42.872489_29, Assembly_41_bin_50_NODE_23928_length_12868_cov_21.223523_12, Assembly_42_bin_47_NODE_13504_length_10817_cov_15.005575_11, Assembly_42_bin_54_NODE_15546_length_9770_cov_9.245703_4, Assembly_42_bin_7_NODE_1226_length_45114_cov_247.788588_33
Assembly_11_bin_1_NODE_93191_length_3266_cov_14.566802_1	Soil	NA																	16.3117	15.8588	15.9467	14.6864		F-type H+/Na+-transporting ATPase subunit beta [EC:7.1.2.2 7.2.2.1] (db=kegg)	Assembly_11_bin.1	Bacteria	Proteobacteria	Alphaproteobacteria	Rhizobiales	Hyphomicrobiaceae
Assembly_11_bin_1_NODE_9859_length_10888_cov_13.178529_6	Soil	NA																	15.8257	14.5469	14.9666			3-oxoacyl-[acyl-carrier-protein] synthase I [EC:2.3.1.41] (db=kegg)	Assembly_11_bin.1	Bacteria	Proteobacteria	Alphaproteobacteria	Rhizobiales	Hyphomicrobiaceae			Assembly_41_bin_119_NODE_17898_length_16092_cov_34.103947_6, Assembly_41_bin_50_NODE_126326_length_3665_cov_22.843767_1, Assembly_41_bin_65_NODE_6054_length_34730_cov_36.010382_4
Assembly_11_bin_10_NODE_118455_length_2871_cov_17.549006_3	Soil	NA					15.1734	14.7668		14.8852	15.3197	15.532	15.3759	15.6133	15.8635	15.5645		15.0575	15.0156	14.4204	14.9855	14.5492	14.6567	adenosylhomocysteinase [EC:3.3.1.1] (db=kegg)	Assembly_11_bin.10	Bacteria	Acidobacteriota	Vicinamibacteria	Vicinamibacterales	Vicinamibacteraceae
Assembly_11_bin_10_NODE_12616_length_9475_cov_14.870276_7	Soil	NA																	16.5385	16.6711	16.3933			DNA-directed RNA polymerase subunit beta' [EC:2.7.7.6] (db=kegg)	Assembly_11_bin.10	Bacteria	Acidobacteriota	Vicinamibacteria	Vicinamibacterales	Vicinamibacteraceae
Assembly_11_bin_10_NODE_141_length_73703_cov_14.823702_16	Soil	NA																	16.5955	15.9113				aconitate hydratase [EC:4.2.1.3] (db=kegg)	Assembly_11_bin.10	Bacteria	Acidobacteriota	Vicinamibacteria	Vicinamibacterales	Vicinamibacteraceae
Assembly_11_bin_10_NODE_15226_length_8581_cov_13.485339_2	Soil	NA	16.6281			16.1862				16.1914	15.5773													glycerol kinase [EC:2.7.1.30] (db=kegg)	Assembly_11_bin.10	Bacteria	Acidobacteriota	Vicinamibacteria	Vicinamibacterales	Vicinamibacteraceae			Assembly_11_bin_7_NODE_450_length_47735_cov_15.637773_31, Assembly_41_bin_20_NODE_4022_length_45808_cov_23.278233_6
Assembly_11_bin_10_NODE_2932_length_20263_cov_14.899891_14	Soil	NA																	17.0352	15.5172	14.1462		14.1231	ATP-dependent HslUV protease ATP-binding subunit HslU (db=kegg)	Assembly_11_bin.10	Bacteria	Acidobacteriota	Vicinamibacteria	Vicinamibacterales	Vicinamibacteraceae
Assembly_11_bin_10_NODE_345_length_53263_cov_14.995771_29	Soil	NA					14.6159			14.5228				15.1403	15.37	15.4293								cell division protein FtsZ (db=kegg)	Assembly_11_bin.10	Bacteria	Acidobacteriota	Vicinamibacteria	Vicinamibacterales	Vicinamibacteraceae			Assembly_11_bin_20_NODE_3386_length_18953_cov_12.754418_7, Assembly_11_bin_5_NODE_31019_length_5872_cov_16.165377_5, Assembly_15-18_bin.16_k141_88016_length_5275_cov_7.0000_2, Assembly_15-18_bin.25_k141_746106_length_5959_cov_84.4692_2, Assembly_15-18_bin.49_k141_8178221_length_4258_cov_9.0000_5, Assembly_15_bin.12_NODE_2361_length_9547_cov_7.160029_4, Assembly_18_bin.5_NODE_91_length_49597_cov_8…
Assembly_11_bin_10_NODE_396_length_50382_cov_14.136925_20	Soil	NA					14.6071							15.0137	15.4312	15.4194			14.6071	14.6071	15.8152	14.9924	15.072	ATP-dependent Clp protease ATP-binding subunit ClpB;ATP-dependent Clp protease ATP-binding subunit ClpC (db=kegg)	Assembly_11_bin.10	Bacteria	Acidobacteriota	Vicinamibacteria	Vicinamibacterales	Vicinamibacteraceae
Assembly_11_bin_10_NODE_396_length_50382_cov_14.136925_24	Soil	NA																	15.4942	15.4873	16.8438	14.7571	14.7374	transcription termination factor Rho (db=kegg)	Assembly_11_bin.10	Bacteria	Acidobacteriota	Vicinamibacteria	Vicinamibacterales	Vicinamibacteraceae
Assembly_11_bin_10_NODE_515_length_45318_cov_14.374721_15	Soil	NA					15.179		16.1429														15.179	chaperonin GroEL (db=kegg)	Assembly_11_bin.10	Bacteria	Acidobacteriota	Vicinamibacteria	Vicinamibacterales	Vicinamibacteraceae
Assembly_11_bin_10_NODE_521_length_45003_cov_14.837234_21	Soil	NA																		13.752	13.4937			MoxR-like ATPase [EC:3.6.3.-] (db=kegg)	Assembly_11_bin.10	Bacteria	Acidobacteriota	Vicinamibacteria	Vicinamibacterales	Vicinamibacteraceae			Assembly_11_bin_18_NODE_1187_length_31815_cov_31.339326_9, Assembly_11_bin_2_NODE_56711_length_4259_cov_6.181018_4, Assembly_11_bin_4_NODE_68329_length_3856_cov_27.434622_4, Assembly_15_bin.9_NODE_35_length_102691_cov_16.808810_24, Assembly_16_bin.9_NODE_42_length_105468_cov_19.638413_23, Assembly_20_bin.10_NODE_2424_length_7769_cov_5.035779_4, Assembly_41_bin_101_NODE_9798_length_24922_cov_8.715…
Assembly_11_bin_10_NODE_9939_length_10831_cov_11.625650_10	Soil	NA																		14.4887	14.2423			chaperonin GroEL (db=kegg)	Assembly_11_bin.10	Bacteria	Acidobacteriota	Vicinamibacteria	Vicinamibacterales	Vicinamibacteraceae
Assembly_11_bin_11_NODE_132_length_75630_cov_11.360953_10	Soil	NA										16.4724		15.7378	15.8474									large subunit ribosomal protein L11 (db=kegg)	Assembly_11_bin.11	Bacteria	Bacteroidota	Bacteroidia	Chitinophagales	Chitinophagaceae	UBA8621		Assembly_41_bin_144_NODE_99_length_304550_cov_41.459673_204
Assembly_11_bin_11_NODE_132_length_75630_cov_11.360953_12	Soil	NA					11.6968	14.879		14.9812	14.126													large subunit ribosomal protein L10 (db=kegg)	Assembly_11_bin.11	Bacteria	Bacteroidota	Bacteroidia	Chitinophagales	Chitinophagaceae	UBA8621		Assembly_41_bin_57_NODE_6016_length_34922_cov_21.178708_7
Assembly_11_bin_11_NODE_132_length_75630_cov_11.360953_7	Soil	NA	15.683				16.4297	15.7913	16.0856	16.4266	16.1565	18.7274	17.6676	18.6375	18.7937	19.0574	17.7269	16.8644	16.2862	14.7683	15.4053		14.8116	elongation factor Tu (db=kegg)	Assembly_11_bin.11	Bacteria	Bacteroidota	Bacteroidia	Chitinophagales	Chitinophagaceae	UBA8621
Assembly_11_bin_11_NODE_218_length_63077_cov_12.068230_23	Soil	NA													15.8721							14.6139	14.9773	TonB dependent receptor [PF00593.25];CarboxypepD_reg-like domain [PF13715.7];TonB-dependent Receptor Plug Domain [PF07715.16] (db=pfam)	Assembly_11_bin.11	Bacteria	Bacteroidota	Bacteroidia	Chitinophagales	Chitinophagaceae	UBA8621		Assembly_41_bin_11_NODE_457_length_156918_cov_49.936792_124, Assembly_41_bin_135_NODE_6082_length_34617_cov_24.138244_20
Assembly_11_bin_11_NODE_256_length_59088_cov_11.265055_13	Soil	NA										15.6479	15.9388	15.9773	16.3439	15.6878		14.8135				14.6276		TonB-dependent starch-binding outer membrane protein SusC (db=kegg)	Assembly_11_bin.11	Bacteria	Bacteroidota	Bacteroidia	Chitinophagales	Chitinophagaceae	UBA8621		Assembly_15-18_bin.52_k141_407160_length_7807_cov_66.5894_2, Assembly_18_bin.6_NODE_18_length_104963_cov_332.246826_57, Assembly_41_bin_11_NODE_10531_length_23675_cov_40.778408_13
Assembly_11_bin_11_NODE_31048_length_5869_cov_10.120571_3	Soil	NA					14.7882	15.656		14.9239														small subunit ribosomal protein S1;small subunit ribosomal protein S1 (db=kegg)	Assembly_11_bin.11	Bacteria	Bacteroidota	Bacteroidia	Chitinophagales	Chitinophagaceae	UBA8621		Assembly_11_bin_12_NODE_40509_length_5101_cov_6.343837_2, Assembly_41_bin_126_NODE_6226_length_34039_cov_23.869909_12, Assembly_41_bin_144_NODE_1558_length_82189_cov_40.744186_7, Assembly_41_bin_175_NODE_246393_length_2310_cov_25.115299_3, Assembly_41_bin_18_NODE_8246_length_27977_cov_20.829812_14, Assembly_41_bin_47_NODE_122624_length_3745_cov_6.701355_1, Assembly_41_bin_57_NODE_1393_length_8743…
Assembly_11_bin_11_NODE_353_length_52938_cov_10.980863_36	Soil	NA																		13.7976	15.4816			Histidine kinase-, DNA gyrase B-, and HSP90-like ATPase [PF02518.27];Response regulator receiver domain [PF00072.25];HAMP domain [PF18947.1];His Kinase A (phospho-acceptor) domain [PF00512.26] (db=pfam)	Assembly_11_bin.11	Bacteria	Bacteroidota	Bacteroidia	Chitinophagales	Chitinophagaceae	UBA8621		Assembly_11_bin_8_NODE_4300_length_16772_cov_21.434468_11, Assembly_41_bin_18_NODE_6396_length_33330_cov_17.909812_7
Assembly_11_bin_11_NODE_353_length_52938_cov_10.980863_42	Soil	NA					15.7498	16.3682	16.0083	14.7303	16.0468													TonB-dependent starch-binding outer membrane protein SusC (db=kegg)	Assembly_11_bin.11	Bacteria	Bacteroidota	Bacteroidia	Chitinophagales	Chitinophagaceae	UBA8621
Assembly_11_bin_11_NODE_41554_length_5035_cov_10.848795_4	Soil	NA	16.0927			15.5987	16.3034	15.8181	15.3807	16.1013		15.5851	16.2907	15.677	15.7777	15.661		15.2746						Phosphofructokinase [PF00365.21] (db=pfam)	Assembly_11_bin.11	Bacteria	Bacteroidota	Bacteroidia	Chitinophagales	Chitinophagaceae	UBA8621		Assembly_15-18_bin.25_k141_7187419_length_6785_cov_34.0000_5, Assembly_15-18_bin.4_k141_2759218_length_7847_cov_12.0000_6, Assembly_19-22_bin.33_k141_1915811_length_4499_cov_18.1592_4, Assembly_46_bin.7_NODE_5248_length_6818_cov_8.473015_4
Assembly_11_bin_11_NODE_4308_length_16758_cov_10.313417_6	Soil	NA																		14.3283	14.2264			small subunit ribosomal protein S5 (db=kegg)	Assembly_11_bin.11	Bacteria	Bacteroidota	Bacteroidia	Chitinophagales	Chitinophagaceae	UBA8621		Assembly_41_bin_112_NODE_1431_length_86166_cov_37.110555_23, Assembly_41_bin_175_NODE_53822_length_6892_cov_21.753547_3, Assembly_41_bin_18_NODE_8246_length_27977_cov_20.829812_22, Assembly_41_bin_33_NODE_216_length_229722_cov_34.675404_89, Assembly_41_bin_92_NODE_42215_length_8316_cov_38.430335_6
Assembly_11_bin_11_NODE_471_length_46722_cov_10.594939_36	Soil	NA		15.0715		15.5372	15.6537	16.7435	16.5949	16.1502	16.4677	15.7978	15.6888	15.6537	16.5014	16.0811	15.3944	15.191	15.6537		14.2275	14.6793		TonB-dependent starch-binding outer membrane protein SusC (db=kegg)	Assembly_11_bin.11	Bacteria	Bacteroidota	Bacteroidia	Chitinophagales	Chitinophagaceae	UBA8621
Assembly_11_bin_11_NODE_682_length_40108_cov_10.493022_11	Soil	NA			15.2347						15.9693	18.4256	17.7814	18.2076	17.5353	16.7249	15.6844	15.7966						TonB-dependent starch-binding outer membrane protein SusC (db=kegg)	Assembly_11_bin.11	Bacteria	Bacteroidota	Bacteroidia	Chitinophagales	Chitinophagaceae	UBA8621
Assembly_11_bin_11_NODE_980_length_34707_cov_10.326042_18	Soil	NA																	15.7259		14.4582			2-dehydro-3-deoxy-D-arabinonate dehydratase [EC:4.2.1.141] (db=kegg)	Assembly_11_bin.11	Bacteria	Bacteroidota	Bacteroidia	Chitinophagales	Chitinophagaceae	UBA8621		Assembly_11_bin_12_NODE_7510_length_12547_cov_6.456292_10, Assembly_11_bin_14_NODE_102114_length_3111_cov_4.197644_2, Assembly_11_bin_15_NODE_897_length_35949_cov_14.995793_2, Assembly_41_bin_102_NODE_12964_length_20379_cov_35.901004_1, Assembly_41_bin_107_NODE_12183_length_21326_cov_13.401298_4, Assembly_41_bin_107_NODE_50977_length_7178_cov_12.170574_2, Assembly_41_bin_10_NODE_58765_length_6443…
Assembly_11_bin_12_NODE_43443_length_4915_cov_6.814198_2	Soil	NA					15.4462	15.4835	15.1569	15.0103														Fe-S cluster assembly ATP-binding protein (db=kegg)	Assembly_11_bin.12	Bacteria	Bacteroidota	Bacteroidia	Chitinophagales	Chitinophagaceae	UBA8621
Assembly_11_bin_12_NODE_60668_length_4109_cov_6.250370_3	Soil	NA	17.8027						18.1162	17.9216				15.8747										IMP dehydrogenase [EC:1.1.1.205] (db=kegg)	Assembly_11_bin.12	Bacteria	Bacteroidota	Bacteroidia	Chitinophagales	Chitinophagaceae	UBA8621		Assembly_41_bin_64_NODE_1563_length_82141_cov_20.665217_66
Assembly_11_bin_12_NODE_8669_length_11706_cov_7.542958_6	Soil	NA					15.0695	14.3052		14.1385														DNA-directed RNA polymerase subunit beta [EC:2.7.7.6] (db=kegg)	Assembly_11_bin.12	Bacteria	Bacteroidota	Bacteroidia	Chitinophagales	Chitinophagaceae	UBA8621
Assembly_11_bin_12_NODE_96900_length_3199_cov_6.285623_1	Soil	NA																	15.4084	14.01	13.9985			SPFH domain / Band 7 family [PF01145.26] (db=pfam)	Assembly_11_bin.12	Bacteria	Bacteroidota	Bacteroidia	Chitinophagales	Chitinophagaceae	UBA8621		Assembly_41_bin_126_NODE_4_length_925668_cov_24.364985_280, Assembly_41_bin_141_NODE_3265_length_52251_cov_11.278144_23, Assembly_41_bin_144_NODE_90_length_314273_cov_42.331439_53, Assembly_41_bin_175_NODE_45047_length_7905_cov_26.318471_1, Assembly_41_bin_18_NODE_10994_length_22994_cov_18.120493_23, Assembly_41_bin_24_NODE_2469_length_62552_cov_41.798054_39, Assembly_41_bin_57_NODE_341_length_18…
Assembly_11_bin_14_NODE_120968_length_2840_cov_5.052424_2	Soil	NA																	15.9029	15.0059	15.1517		15.0623	nitrogen regulatory protein P-II 1;nitrogen regulatory protein P-II 2 (db=kegg)	Assembly_11_bin.14	Bacteria	Proteobacteria	Gammaproteobacteria	Pseudomonadales	Cellvibrionaceae	Cellvibrio		Assembly_11_bin_14_NODE_55159_length_4324_cov_5.575310_4, Assembly_11_bin_16_NODE_2337_length_22743_cov_10.667445_18, Assembly_11_bin_1_NODE_616_length_41640_cov_14.091716_30, Assembly_11_bin_3_NODE_1108_length_32932_cov_11.494692_30, Assembly_11_bin_4_NODE_1053_length_33746_cov_28.450595_13, Assembly_11_bin_9_NODE_9971_length_10814_cov_8.298913_6, Assembly_16_bin.12_NODE_76697_length_1646_cov_2.…
Assembly_11_bin_14_NODE_218665_length_2078_cov_5.644093_2	Soil	NA					16.3007	16.188	16.2472	16.1821			15.7391	15.6539		15.7652	15.5351	15.1837	14.5302	14.7719	16.4484	14.9496	15.4596	ATP-dependent Clp protease ATP-binding subunit ClpX (db=kegg)	Assembly_11_bin.14	Bacteria	Proteobacteria	Gammaproteobacteria	Pseudomonadales	Cellvibrionaceae	Cellvibrio		Assembly_42_bin_60_NODE_24330_length_7115_cov_17.495892_3
Assembly_11_bin_14_NODE_35609_length_5463_cov_4.557877_7	Soil	NA																15.0963				14.9859	15.9169	small subunit ribosomal protein S11 (db=kegg)	Assembly_11_bin.14	Bacteria	Proteobacteria	Gammaproteobacteria	Pseudomonadales	Cellvibrionaceae	Cellvibrio		Assembly_11_bin_16_NODE_35894_length_5440_cov_9.267595_2, Assembly_19-22_bin.29_k141_2701836_length_5916_cov_18.8990_3, Assembly_19-22_bin.2_k141_4323216_length_21927_cov_15.0000_28, Assembly_21_bin.4_NODE_876_length_12210_cov_6.301687_26, Assembly_42_bin_21_NODE_1399_length_42017_cov_14.665316_43, Assembly_42_bin_25_NODE_20298_length_8094_cov_14.469710_8, Assembly_42_bin_28_NODE_1298_length_4381…
Assembly_11_bin_14_NODE_35609_length_5463_cov_4.557877_9	Soil	NA																	15.5438	14.0664			14.8341	DNA-directed RNA polymerase subunit alpha [EC:2.7.7.6] (db=kegg)	Assembly_11_bin.14	Bacteria	Proteobacteria	Gammaproteobacteria	Pseudomonadales	Cellvibrionaceae	Cellvibrio
Assembly_11_bin_14_NODE_358631_length_1605_cov_5.565806_2	Soil	NA	15.9781		16.5884	16.2456	16.7023		17.252	16.7245	17.4828	15.9137	16.0921	15.5294		14.8211	15.4024							6-phosphogluconate dehydrogenase [EC:1.1.1.44 1.1.1.343] (db=kegg)	Assembly_11_bin.14	Bacteria	Proteobacteria	Gammaproteobacteria	Pseudomonadales	Cellvibrionaceae	Cellvibrio
Assembly_11_bin_14_NODE_36059_length_5427_cov_5.630491_2	Soil	NA				16.6924						16.5115	16.575	17.5371										cysteine synthase [EC:2.5.1.47] (db=kegg)	Assembly_11_bin.14	Bacteria	Proteobacteria	Gammaproteobacteria	Pseudomonadales	Cellvibrionaceae	Cellvibrio
Assembly_11_bin_14_NODE_43761_length_4896_cov_4.604834_2	Soil	NA																	15.5303	15.3069	16.3544	14.5735		S-adenosylmethionine synthetase [EC:2.5.1.6] (db=kegg)	Assembly_11_bin.14	Bacteria	Proteobacteria	Gammaproteobacteria	Pseudomonadales	Cellvibrionaceae	Cellvibrio		Assembly_41_bin_118_NODE_1104_length_99997_cov_10.777351_24, Assembly_41_bin_13_NODE_65008_length_5970_cov_5.761792_1, Assembly_41_bin_169_NODE_17129_length_16643_cov_13.894442_2, Assembly_41_bin_7_NODE_8473_length_27468_cov_18.458760_12, Assembly_42_bin_64_NODE_589_length_64675_cov_22.755881_6
Assembly_11_bin_14_NODE_51244_length_4496_cov_5.172484_5	Soil	NA																	15.453		13.6032			ATPase family associated with various cellular activities (AAA) [PF00004.30];Holliday junction DNA helicase RuvB P-loop domain [PF05496.13];TIP49 P-loop domain [PF06068.14];AAA domain (dynein-related subfamily) [PF07728.15];FtsH Extracellular [PF06480.16];AAA domain (Cdc48 subfamily) [PF07724.15] (db=pfam)	Assembly_11_bin.14	Bacteria	Proteobacteria	Gammaproteobacteria	Pseudomonadales	Cellvibrionaceae	Cellvibrio
Assembly_11_bin_15_NODE_1278_length_30497_cov_18.293969_30	Soil	NA																	16.4928		13.5461			molecular chaperone DnaK (db=kegg)	Assembly_11_bin.15	Bacteria	Actinobacteriota	Actinomycetia	Streptomycetales	Streptomycetaceae	Streptomyces_C
Assembly_11_bin_15_NODE_1631_length_27154_cov_19.257021_13	Soil	NA					15.243	14.7745		15.4909									16.2829	16.032	16.3116	15.2641	15.0762	F-type H+/Na+-transporting ATPase subunit beta [EC:7.1.2.2 7.2.2.1] (db=kegg)	Assembly_11_bin.15	Bacteria	Actinobacteriota	Actinomycetia	Streptomycetales	Streptomycetaceae	Streptomyces_C
Assembly_11_bin_15_NODE_1694_length_26720_cov_16.722408_25	Soil	NA																	15.9942	14.4024	14.7681			aldehyde dehydrogenase [EC:1.2.1.-] (db=kegg)	Assembly_11_bin.15	Bacteria	Actinobacteriota	Actinomycetia	Streptomycetales	Streptomycetaceae	Streptomyces_C		Assembly_11_bin_2_NODE_46201_length_4755_cov_6.843617_3, Assembly_41_bin_107_NODE_2416_length_63587_cov_13.277136_12, Assembly_41_bin_55_NODE_34_length_447221_cov_27.038505_324
Assembly_11_bin_15_NODE_397_length_50327_cov_18.838618_11	Soil	NA	15.9393	16.0656		16.1116	15.9414		15.9742		15.9632			15.5413	15.6987	15.7704								aspartyl-tRNA synthetase [EC:6.1.1.12] (db=kegg)	Assembly_11_bin.15	Bacteria	Actinobacteriota	Actinomycetia	Streptomycetales	Streptomycetaceae	Streptomyces_C		Assembly_11_bin_9_NODE_46068_length_4762_cov_7.242617_5, Assembly_15-18_bin.38_k141_4735418_length_37823_cov_21.9908_35, Assembly_15-18_bin.3_k141_7320894_length_97427_cov_29.9953_47, Assembly_16_bin.8_NODE_7463_length_5252_cov_7.975178_2, Assembly_19-22_bin.17_k141_517079_length_9459_cov_11.0000_5, Assembly_19-22_bin.24_k141_10519219_length_6907_cov_19.0000_5, Assembly_19-22_bin.30_k141_76642_le…
Assembly_11_bin_15_NODE_4053_length_17321_cov_17.432816_18	Soil	NA																				13.3171	13.6253	Peptidase family M41 [PF01434.19];AAA+ lid domain [PF17862.2] (db=pfam)	Assembly_11_bin.15	Bacteria	Actinobacteriota	Actinomycetia	Streptomycetales	Streptomycetaceae	Streptomyces_C
Assembly_11_bin_15_NODE_4116_length_17184_cov_19.969759_12	Soil	NA																	15.0655		13.121			succinate dehydrogenase / fumarate reductase, flavoprotein subunit [EC:1.3.5.1 1.3.5.4] (db=kegg)	Assembly_11_bin.15	Bacteria	Actinobacteriota	Actinomycetia	Streptomycetales	Streptomycetaceae	Streptomyces_C
Assembly_11_bin_15_NODE_4489_length_16364_cov_18.800478_13	Soil	NA																	15.5364		13.8108			ribonucleoside-diphosphate reductase alpha chain [EC:1.17.4.1] (db=kegg)	Assembly_11_bin.15	Bacteria	Actinobacteriota	Actinomycetia	Streptomycetales	Streptomycetaceae	Streptomyces_C		Assembly_11_bin_2_NODE_66546_length_3911_cov_7.398340_4, Assembly_11_bin_7_NODE_193_length_66205_cov_15.575495_14, Assembly_41_bin_132_NODE_405_length_169543_cov_29.269500_10, Assembly_41_bin_161_NODE_12193_length_21316_cov_31.275857_1, Assembly_41_bin_177_NODE_15407_length_17995_cov_13.920178_1, Assembly_41_bin_47_NODE_9429_length_25598_cov_7.817210_7, Assembly_41_bin_48_NODE_1001_length_104946_…
Assembly_11_bin_15_NODE_62_length_97310_cov_17.679831_23	Soil	NA																	15.6926	14.4259	14.055			phosphomethylpyrimidine synthase [EC:4.1.99.17] (db=kegg)	Assembly_11_bin.15	Bacteria	Actinobacteriota	Actinomycetia	Streptomycetales	Streptomycetaceae	Streptomyces_C		Assembly_15_bin.6_NODE_45_length_87643_cov_11.911986_56, Assembly_16_bin.12_NODE_3540_length_7864_cov_13.364195_5, Assembly_17_bin.4_NODE_37_length_94521_cov_16.018959_61, Assembly_45_bin.13_NODE_9826_length_5265_cov_7.066027_1, Assembly_45_bin.2_NODE_43_length_50433_cov_24.915836_23
Assembly_11_bin_15_NODE_69935_length_3808_cov_18.908606_5	Soil	NA	15.5917	15.5448				15.0992						15.4897					16.0574	15.6187	14.6397			enolase [EC:4.2.1.11] (db=kegg)	Assembly_11_bin.15	Bacteria	Actinobacteriota	Actinomycetia	Streptomycetales	Streptomycetaceae	Streptomyces_C
Assembly_11_bin_15_NODE_873_length_36364_cov_17.630643_25	Soil	NA																	15.0003	15.0677	14.2787			ATP-dependent Clp protease ATP-binding subunit ClpC (db=kegg)	Assembly_11_bin.15	Bacteria	Actinobacteriota	Actinomycetia	Streptomycetales	Streptomycetaceae	Streptomyces_C
Assembly_11_bin_15_NODE_9009_length_11435_cov_18.646134_13	Soil	NA								13.8909				15.011					17.1091	16.3381	17.2735			chaperonin GroEL (db=kegg)	Assembly_11_bin.15	Bacteria	Actinobacteriota	Actinomycetia	Streptomycetales	Streptomycetaceae	Streptomyces_C
Assembly_11_bin_16_NODE_1169_length_32091_cov_10.151642_15	Soil	NA																	15.8967	14.7947	13.6478			formate--tetrahydrofolate ligase [EC:6.3.4.3] (db=kegg)	Assembly_11_bin.16	Bacteria	Proteobacteria	Gammaproteobacteria	Steroidobacterales	Steroidobacteraceae	Bog-1198		Assembly_41_bin_112_NODE_83776_length_4949_cov_43.045770_2
Assembly_11_bin_16_NODE_1628_length_27159_cov_11.544827_23	Soil	NA																	14.5712	14.4961	15.7089			elongation factor Tu (db=kegg)	Assembly_11_bin.16	Bacteria	Proteobacteria	Gammaproteobacteria	Steroidobacterales	Steroidobacteraceae	Bog-1198
Assembly_11_bin_16_NODE_2201_length_23433_cov_10.729917_24	Soil	NA																	15.4624		13.4537			CRP/FNR family transcriptional regulator, cyclic AMP receptor protein (db=kegg)	Assembly_11_bin.16	Bacteria	Proteobacteria	Gammaproteobacteria	Steroidobacterales	Steroidobacteraceae	Bog-1198		Assembly_41_bin_121_NODE_1157_length_97445_cov_90.614355_34, Assembly_41_bin_138_NODE_1633_length_80225_cov_26.415367_15, Assembly_41_bin_155_NODE_3441_length_50630_cov_19.051567_44, Assembly_41_bin_15_NODE_20958_length_14249_cov_48.396858_15, Assembly_41_bin_26_NODE_73_length_340436_cov_73.611850_181, Assembly_41_bin_30_NODE_33958_length_9829_cov_9.326683_6, Assembly_41_bin_30_NODE_46783_length_…
Assembly_11_bin_16_NODE_35894_length_5440_cov_9.267595_5	Soil	NA												15.11						14.2953	14.3366		14.9507	large subunit ribosomal protein L17 (db=kegg)	Assembly_11_bin.16	Bacteria	Proteobacteria	Gammaproteobacteria	Steroidobacterales	Steroidobacteraceae	Bog-1198		Assembly_19-22_bin.2_k141_4323216_length_21927_cov_15.0000_31, Assembly_19-22_bin.32_k141_1201157_length_24324_cov_36.6058_29, Assembly_19_bin.2_NODE_10832_length_3616_cov_7.244313_2, Assembly_21_bin.11_NODE_3229_length_5988_cov_8.957694_7, Assembly_41_bin_121_NODE_16263_length_17314_cov_91.928095_12, Assembly_41_bin_125_NODE_55045_length_6771_cov_14.290203_8, Assembly_41_bin_155_NODE_136572_leng…
Assembly_11_bin_16_NODE_3594_length_18412_cov_9.884894_11	Soil	NA																	16.4091	15.421	14.8479	14.7675	13.995	RNA polymerase primary sigma factor (db=kegg)	Assembly_11_bin.16	Bacteria	Proteobacteria	Gammaproteobacteria	Steroidobacterales	Steroidobacteraceae	Bog-1198		Assembly_11_bin_3_NODE_45050_length_4820_cov_14.031689_5, Assembly_19-22_bin.2_k141_3347919_length_8608_cov_14.2121_2, Assembly_41_bin_116_NODE_6397_length_33320_cov_67.568285_28, Assembly_41_bin_118_NODE_1973_length_71527_cov_10.949491_2, Assembly_41_bin_121_NODE_6650_length_32517_cov_91.257963_18, Assembly_41_bin_128_NODE_2789_length_57910_cov_10.864541_65, Assembly_41_bin_138_NODE_250_length_2…
Assembly_11_bin_16_NODE_365_length_52063_cov_10.297473_20	Soil	NA																	15.6368	14.5545	14.2358			AAA domain (dynein-related subfamily) [PF07728.15];ATPase family associated with various cellular activities (AAA) [PF00004.30];AAA domain (Cdc48 subfamily) [PF07724.15];GvpD gas vesicle protein [PF07088.12] (db=pfam)	Assembly_11_bin.16	Bacteria	Proteobacteria	Gammaproteobacteria	Steroidobacterales	Steroidobacteraceae	Bog-1198		Assembly_11_bin_19_NODE_30040_length_5970_cov_12.107523_5, Assembly_41_bin_121_NODE_2503_length_62069_cov_88.774148_38, Assembly_41_bin_128_NODE_1282_length_91601_cov_11.278090_54, Assembly_41_bin_142_NODE_2587_length_60719_cov_16.255308_33, Assembly_41_bin_155_NODE_9556_length_25361_cov_19.725559_16, Assembly_41_bin_158_NODE_11075_length_22863_cov_26.098430_21, Assembly_41_bin_162_NODE_355_lengt…
Assembly_11_bin_16_NODE_9824_length_10907_cov_10.734888_7	Soil	NA																		15.1349	15.1614			aldehyde dehydrogenase [EC:1.2.1.-] (db=kegg)	Assembly_11_bin.16	Bacteria	Proteobacteria	Gammaproteobacteria	Steroidobacterales	Steroidobacteraceae	Bog-1198		Assembly_11_bin_4_NODE_194_length_66194_cov_26.485341_58, Assembly_41_bin_129_NODE_6327_length_33631_cov_17.795896_1, Assembly_41_bin_145_NODE_3056_length_54787_cov_17.616531_16, Assembly_41_bin_62_NODE_2014_length_70900_cov_14.822994_5
Assembly_11_bin_17_k141_875986_length_1795_cov_9.0000_4	Soil	NA	15.9969				15.0845	14.9535		15.0806														NADH dehydrogenase [PF00146.22] (db=pfam)	Assembly_11_bin.17	#N/A	#N/A	#N/A	#N/A	#N/A	#N/A	#N/A
Assembly_11_bin_17_NODE_16304_length_8261_cov_9.046551_5	Soil	NA																	16.328	15.3006	16.6081			4Fe-4S dicluster domain [PF14697.7];4Fe-4S dicluster domain [PF12838.8];4Fe-4S dicluster domain [PF13237.7];4Fe-4S dicluster domain [PF13187.7];4Fe-4S binding domain [PF00037.28];4Fe-4S dicluster domain [PF13247.7];4Fe-4S single cluster domain of Ferredoxin I [PF13370.7];4Fe-4S dicluster domain [PF13183.7];4Fe-4S dicluster domain [PF13534.7] (db=pfam)	Assembly_11_bin.17	#N/A	#N/A	#N/A	#N/A	#N/A	#N/A	#N/A
Assembly_11_bin_17_NODE_25042_length_6579_cov_7.036941_1	Soil	NA	18.3941	18.4213	16.6069	19.4691	17.5367	17.8135	18.5817	18.4664	18.6429	15.2064	15.5663	15.7092		15.3074								elongation factor 1-alpha (db=kegg)	Assembly_11_bin.17
Assembly_11_bin_17_NODE_3092_length_19806_cov_7.587464_9	Soil	NA					14.9236			15.0544	17.4489		16.6229	16.2602		16.5778	16.6139				14.1883			transitional endoplasmic reticulum ATPase (db=kegg)	Assembly_11_bin.17	#N/A	#N/A	#N/A	#N/A	#N/A	#N/A	#N/A
Assembly_11_bin_17_NODE_44866_length_4831_cov_6.506700_1	Soil	NA																		14.5235	14.3805			Sulfatase [PF00884.24] (db=pfam)	Assembly_11_bin.17	#N/A	#N/A	#N/A	#N/A	#N/A	#N/A	#N/A	Assembly_41_bin_48_NODE_685_length_128014_cov_13.070749_36
Assembly_11_bin_17_NODE_4599_length_16204_cov_7.692179_6	Soil	NA																	15.6191	14.1868				adenosylhomocysteinase [EC:3.3.1.1] (db=kegg)	Assembly_11_bin.17	#N/A	#N/A	#N/A	#N/A	#N/A	#N/A	#N/A	Assembly_41_bin_127_NODE_7679_length_29468_cov_11.813586_19
Assembly_11_bin_18_NODE_1062_length_33659_cov_32.170069_8	Soil	NA																		14.109	13.3785			Short C-terminal domain [PF09851.10] (db=pfam)	Assembly_11_bin.18	Bacteria	Actinobacteriota	Actinomycetia	Propionibacteriales	Nocardioidaceae	Nocardioides		Assembly_41_bin_54_NODE_499_length_150095_cov_24.860644_86
Assembly_11_bin_18_NODE_18948_length_7628_cov_31.026938_9	Soil	NA		15.2361	19.3866	18.7889	20.5293	20.7435	20.3684	20.3659	19.391	18.8504		15.8231	18.0797	15.6131			15.0328		14.2474		15.6568	elongation factor Tu (db=kegg)	Assembly_11_bin.18	Bacteria	Actinobacteriota	Actinomycetia	Propionibacteriales	Nocardioidaceae	Nocardioides
Assembly_11_bin_18_NODE_2775_length_20717_cov_31.247459_3	Soil	NA	18.8302	17.1533	17.0793	18.4227	17.3047	16.8859	16.1901	17.7095	16.2658	16.6132	16.4752	18.0773	18.4783	18.7931		14.944	15.2745				15.9837	F-type H+/Na+-transporting ATPase subunit beta [EC:7.1.2.2 7.2.2.1] (db=kegg)	Assembly_11_bin.18	Bacteria	Actinobacteriota	Actinomycetia	Propionibacteriales	Nocardioidaceae	Nocardioides
Assembly_11_bin_18_NODE_5236_length_15149_cov_33.053465_5	Soil	NA					15.5449			15.581														methylmalonyl-CoA mutase [EC:5.4.99.2] (db=kegg)	Assembly_11_bin.18	Bacteria	Actinobacteriota	Actinomycetia	Propionibacteriales	Nocardioidaceae	Nocardioides
Assembly_11_bin_18_NODE_549_length_44011_cov_32.126877_48	Soil	NA																	16.4403	12.4937	13.5846			chaperonin GroEL (db=kegg)	Assembly_11_bin.18	Bacteria	Actinobacteriota	Actinomycetia	Propionibacteriales	Nocardioidaceae	Nocardioides
Assembly_11_bin_19_NODE_10948_length_10232_cov_9.437162_7	Soil	NA											15.6519		15.6872	15.6078								NADH:flavin oxidoreductase / NADH oxidase family [PF00724.21];Pyridine nucleotide-disulphide oxidoreductase [PF07992.15];HI0933-like protein [PF03486.15];NAD(P)-binding Rossmann-like domain [PF13450.7];Glucose inhibited division protein A [PF01134.23];FAD dependent oxidoreductase [PF12831.8] (db=pfam)	Assembly_11_bin.19	Bacteria	Proteobacteria	Alphaproteobacteria	Dongiales	Dongiaceae			Assembly_41_bin_153_NODE_46084_length_7764_cov_9.992736_1
Assembly_11_bin_19_NODE_11056_length_10172_cov_9.940694_2	Soil	NA																	14.8055	14.0428				glycine hydroxymethyltransferase [EC:2.1.2.1] (db=kegg)	Assembly_11_bin.19	Bacteria	Proteobacteria	Alphaproteobacteria	Dongiales	Dongiaceae
Assembly_11_bin_19_NODE_11056_length_10172_cov_9.940694_6	Soil	NA																	14.8546	14.2849	13.9692			branched-chain amino acid transport system ATP-binding protein;nonpolar-amino-acid-transporting ATPase [EC:7.4.2.2] (db=kegg)	Assembly_11_bin.19	Bacteria	Proteobacteria	Alphaproteobacteria	Dongiales	Dongiaceae			Assembly_11_bin_1_NODE_2272_length_23056_cov_15.147168_16, Assembly_11_bin_9_NODE_6937_length_13073_cov_9.614534_6, Assembly_41_bin_119_NODE_23593_length_13007_cov_38.019534_12, Assembly_41_bin_129_NODE_20832_length_14315_cov_17.911290_4, Assembly_41_bin_50_NODE_20837_length_14309_cov_21.515785_17, Assembly_41_bin_59_NODE_1156_length_97453_cov_33.432452_29, Assembly_41_bin_5_NODE_2635_length_6008…
Assembly_11_bin_19_NODE_14575_length_8770_cov_11.362823_5	Soil	NA		17.5335	16.6698	17.6411	16.137	17.0807	16.6815	16.7657	16.8318				15.6936	15.2247			15.5714	14.3532	14.1713	14.388		ribose-phosphate pyrophosphokinase [EC:2.7.6.1] (db=kegg)	Assembly_11_bin.19	Bacteria	Proteobacteria	Alphaproteobacteria	Dongiales	Dongiaceae			Assembly_11_bin_9_NODE_19103_length_7594_cov_9.415042_9, Assembly_41_bin_104_NODE_748_length_122027_cov_12.072328_7, Assembly_41_bin_146_NODE_1441_length_85925_cov_12.386153_71, Assembly_41_bin_178_NODE_108924_length_4076_cov_9.645859_1, Assembly_41_bin_65_NODE_15083_length_18293_cov_32.907610_7, Assembly_41_bin_86_NODE_34364_length_9738_cov_7.036043_2, Assembly_41_bin_95_NODE_112038_length_3996_…
Assembly_11_bin_19_NODE_15072_length_8625_cov_10.950292_9	Soil	NA																		15.7229	15.6469			glutamine synthetase [EC:6.3.1.2] (db=kegg)	Assembly_11_bin.19	Bacteria	Proteobacteria	Alphaproteobacteria	Dongiales	Dongiaceae
Assembly_11_bin_19_NODE_25637_length_6497_cov_9.764514_6	Soil	NA																		14.0977	14.0948			alanine dehydrogenase [EC:1.4.1.1] (db=kegg)	Assembly_11_bin.19	Bacteria	Proteobacteria	Alphaproteobacteria	Dongiales	Dongiaceae			Assembly_41_bin_29_NODE_1351_length_89220_cov_12.826737_67, Assembly_41_bin_45_NODE_11145_length_22764_cov_25.954027_17, Assembly_41_bin_5_NODE_59_length_367600_cov_20.849439_198, Assembly_42_bin_57_NODE_57753_length_4095_cov_19.996782_3
Assembly_11_bin_19_NODE_26856_length_6339_cov_11.943507_8	Soil	NA																			16.1157	14.5621		TCP-1/cpn60 chaperonin family [PF00118.25] (db=pfam)	Assembly_11_bin.19	Bacteria	Proteobacteria	Alphaproteobacteria	Dongiales	Dongiaceae
Assembly_11_bin_19_NODE_28776_length_6107_cov_10.245373_6	Soil	NA																	15.131	13.7344				sulfate/thiosulfate transport system ATP-binding protein [EC:7.3.2.3];nonpolar-amino-acid-transporting ATPase [EC:7.4.2.2] (db=kegg)	Assembly_11_bin.19	Bacteria	Proteobacteria	Alphaproteobacteria	Dongiales	Dongiaceae			Assembly_11_bin_3_NODE_1464_length_28667_cov_11.066371_18, Assembly_41_bin_120_NODE_35465_length_9515_cov_9.452114_5, Assembly_41_bin_128_NODE_4704_length_41073_cov_10.898435_37, Assembly_41_bin_133_NODE_79447_length_5144_cov_6.249558_4, Assembly_41_bin_162_NODE_43137_length_8174_cov_62.391428_3, Assembly_41_bin_176_NODE_15490_length_17915_cov_11.936338_12, Assembly_41_bin_21_NODE_246236_length_2…
Assembly_11_bin_19_NODE_3442_length_18792_cov_10.988739_8	Soil	NA											14.1758	15.4634					17.1584	15.8217	14.9403			molecular chaperone DnaK (db=kegg)	Assembly_11_bin.19	Bacteria	Proteobacteria	Alphaproteobacteria	Dongiales	Dongiaceae
Assembly_11_bin_19_NODE_4297_length_16781_cov_10.636076_7	Soil	NA					15.2712			15.8963														peptide/nickel transport system substrate-binding protein;dipeptide transport system substrate-binding protein (db=kegg)	Assembly_11_bin.19	Bacteria	Proteobacteria	Alphaproteobacteria	Dongiales	Dongiaceae
Assembly_11_bin_19_NODE_4316_length_16733_cov_10.403765_14	Soil	NA													16.1007	15.7238	16.021	15.4714						(Z)-2-((N-methylformamido)methylene)-5-hydroxybutyrolactone dehydrogenase [EC:1.2.1.-] (db=kegg)	Assembly_11_bin.19	Bacteria	Proteobacteria	Alphaproteobacteria	Dongiales	Dongiaceae			Assembly_41_bin_54_NODE_2036_length_70285_cov_24.899801_48
Assembly_11_bin_19_NODE_47681_length_4675_cov_12.020346_1	Soil	NA														15.278	15.3911		15.0559	14.4276	15.1997	15.0546		Aconitase family (aconitate hydratase) [PF00330.21];Aconitase C-terminal domain [PF00694.20];Adenylosuccinate synthetase [PF00709.22] (db=pfam)	Assembly_11_bin.19	Bacteria	Proteobacteria	Alphaproteobacteria	Dongiales	Dongiaceae
Assembly_11_bin_19_NODE_51743_length_4472_cov_11.364274_7	Soil	NA					15.3643	16.119																large subunit ribosomal protein L5 (db=kegg)	Assembly_11_bin.19	Bacteria	Proteobacteria	Alphaproteobacteria	Dongiales	Dongiaceae			Assembly_42_bin_37_NODE_431_length_74534_cov_231.941191_30, Assembly_42_bin_4_NODE_1852_length_36538_cov_15.273991_35
Assembly_11_bin_19_NODE_79350_length_3559_cov_10.911815_2	Soil	NA																		15.1928	16.6003		14.7007	general L-amino acid transport system substrate-binding protein (db=kegg)	Assembly_11_bin.19	Bacteria	Proteobacteria	Alphaproteobacteria	Dongiales	Dongiaceae
Assembly_11_bin_19_NODE_85632_length_3417_cov_10.356633_1	Soil	NA					15.4994	15.3774	15.4858	15.0509														Malic enzyme, N-terminal domain [PF00390.20] (db=pfam)	Assembly_11_bin.19	Bacteria	Proteobacteria	Alphaproteobacteria	Dongiales	Dongiaceae
Assembly_11_bin_19_NODE_9694_length_10978_cov_9.573011_12	Soil	NA																	14.6284		13.6802			H+-translocating NAD(P) transhydrogenase subunit alpha [EC:1.6.1.2 7.1.1.1] (db=kegg)	Assembly_11_bin.19	Bacteria	Proteobacteria	Alphaproteobacteria	Dongiales	Dongiaceae
Assembly_11_bin_2_NODE_12560_length_9497_cov_6.781402_2	Soil	NA																		14.6438			14.7545	Enoyl-(Acyl carrier protein) reductase [PF13561.7];short chain dehydrogenase [PF00106.26];KR domain [PF08659.11] (db=pfam)	Assembly_11_bin.2	Bacteria	Myxococcota	Polyangia	Polyangiales	Polyangiaceae	PMG-095		Assembly_41_bin_160_NODE_10019_length_24527_cov_44.290577_8, Assembly_41_bin_68_NODE_28032_length_11394_cov_36.485404_6
Assembly_11_bin_2_NODE_13750_length_9051_cov_7.219431_6	Soil	NA					15.3092		16.0242							15.5937	15.7568							thioredoxin-dependent peroxiredoxin [EC:1.11.1.24] (db=kegg)	Assembly_11_bin.2	Bacteria	Myxococcota	Polyangia	Polyangiales	Polyangiaceae	PMG-095
Assembly_11_bin_2_NODE_20667_length_7279_cov_7.196429_6	Soil	NA	16.1337	16.0614	16.0318	16.1362					16.7083	15.9784	16.5112	16.1032	17.3935	16.7367							15.0392	molecular chaperone HtpG (db=kegg)	Assembly_11_bin.2	Bacteria	Myxococcota	Polyangia	Polyangiales	Polyangiaceae	PMG-095
Assembly_11_bin_2_NODE_37686_length_5303_cov_5.025724_3	Soil	NA																		14.8214	13.5163				Assembly_11_bin.2	Bacteria	Myxococcota	Polyangia	Polyangiales	Polyangiaceae	PMG-095		Assembly_41_bin_137_NODE_7_length_752851_cov_65.619443_191, Assembly_41_bin_177_NODE_5027_length_39342_cov_14.778044_10, Assembly_41_bin_70_NODE_1019_length_104167_cov_17.050186_74, Assembly_41_bin_93_NODE_325_length_186208_cov_19.768814_143, Assembly_41_bin_96_NODE_39296_length_8779_cov_11.101903_1
Assembly_11_bin_2_NODE_46275_length_4750_cov_6.892652_1	Soil	NA																		15.4831	15.6301			small subunit ribosomal protein S1;small subunit ribosomal protein S1 (db=kegg)	Assembly_11_bin.2	Bacteria	Myxococcota	Polyangia	Polyangiales	Polyangiaceae	PMG-095		Assembly_41_bin_115_NODE_41965_length_8355_cov_11.962410_1, Assembly_41_bin_156_NODE_970_length_106544_cov_13.347858_81, Assembly_41_bin_161_NODE_1994_length_71181_cov_33.843784_8, Assembly_41_bin_177_NODE_8858_length_26624_cov_14.963265_9, Assembly_41_bin_93_NODE_2773_length_58137_cov_19.967167_1
Assembly_11_bin_2_NODE_67188_length_3892_cov_6.535314_3	Soil	NA		16.6757	17.4492	16.0102	15.3259	16.0646	16.69		16.9589	15.8502													Assembly_11_bin.2	Bacteria	Myxococcota	Polyangia	Polyangiales	Polyangiaceae	PMG-095
Assembly_11_bin_20_NODE_12311_length_9602_cov_13.341364_8	Soil	NA																	16.0085	16.4893	16.5821			DNA-directed RNA polymerase subunit beta [EC:2.7.7.6] (db=kegg)	Assembly_11_bin.20	Bacteria	Acidobacteriota	Blastocatellia	UBA7656	UBA7656
Assembly_11_bin_20_NODE_14489_length_8796_cov_15.459330_9	Soil	NA	18.2021				17.6959	18.1526	17.779	17.4626	17.7652			15.6677										ethanolamine utilization protein EutM (db=kegg)	Assembly_11_bin.20	Bacteria	Acidobacteriota	Blastocatellia	UBA7656	UBA7656			Assembly_41_bin_147_NODE_27682_length_11505_cov_9.183755_2
Assembly_11_bin_20_NODE_18_length_134180_cov_13.395661_28	Soil	NA	14.4664				13.4398			13.8937				14.1464		13.8787								iron(III) transport system ATP-binding protein [EC:7.2.2.7];putative spermidine/putrescine transport system ATP-binding protein;spermidine/putrescine transport system ATP-binding protein [EC:7.6.2.11] (db=kegg)	Assembly_11_bin.20	Bacteria	Acidobacteriota	Blastocatellia	UBA7656	UBA7656			Assembly_15-18_bin.10_k141_4274693_length_34502_cov_31.0808_5, Assembly_15-18_bin.22_k141_3650213_length_13523_cov_44.0000_4, Assembly_15-18_bin.25_k141_2669896_length_8036_cov_15.0000_4, Assembly_15-18_bin.27_k141_3677220_length_19082_cov_41.8790_4, Assembly_15-18_bin.32_k141_1565945_length_5638_cov_49.7311_1, Assembly_15-18_bin.46_k141_3961625_length_59656_cov_52.5303_12, Assembly_15_bin.5_NODE…
Assembly_11_bin_20_NODE_212_length_63786_cov_14.950150_12	Soil	NA					13.533			14.1985														GTPase [EC:3.6.5.-] (db=kegg)	Assembly_11_bin.20	Bacteria	Acidobacteriota	Blastocatellia	UBA7656	UBA7656			Assembly_15-18_bin.11_k141_7826049_length_3824_cov_76.5341_1, Assembly_15-18_bin.16_k141_5461149_length_6908_cov_19.0000_4, Assembly_15-18_bin.33_k141_4036079_length_5447_cov_16.3006_3, Assembly_15_bin.1_NODE_197_length_33992_cov_12.199694_16, Assembly_16_bin.15_NODE_943_length_17245_cov_20.085457_5, Assembly_17_bin.5_NODE_108_length_47582_cov_13.972668_29, Assembly_18_bin.1_NODE_4227_length_4250…
Assembly_11_bin_20_NODE_212_length_63786_cov_14.950150_65	Soil	NA					15.2274	16.3788	16.7885	16.1426														large subunit ribosomal protein L16 (db=kegg)	Assembly_11_bin.20	Bacteria	Acidobacteriota	Blastocatellia	UBA7656	UBA7656			Assembly_41_bin_147_NODE_30774_length_10602_cov_10.867450_11
Assembly_11_bin_20_NODE_386_length_50871_cov_13.981049_21	Soil	NA											16.181	15.6962	15.2888	15.4254								enolase [EC:4.2.1.11] (db=kegg)	Assembly_11_bin.20	Bacteria	Acidobacteriota	Blastocatellia	UBA7656	UBA7656
Assembly_11_bin_20_NODE_55_length_100359_cov_14.774366_13	Soil	NA	16.2969	16.0422	16.71	16.2121	16.5712	15.9664	16.0296	16.471	16.6643	16.756	15.919	15.6828		16.0015								multiple sugar transport system ATP-binding protein (db=kegg)	Assembly_11_bin.20	Bacteria	Acidobacteriota	Blastocatellia	UBA7656	UBA7656
Assembly_11_bin_20_NODE_55_length_100359_cov_14.774366_46	Soil	NA																		14.7951	16.5213			glutamine synthetase [EC:6.3.1.2] (db=kegg)	Assembly_11_bin.20	Bacteria	Acidobacteriota	Blastocatellia	UBA7656	UBA7656			Assembly_41_bin_76_NODE_3417_length_50885_cov_12.911942_44
Assembly_11_bin_20_NODE_796_length_37996_cov_14.660209_24	Soil	NA					13.7163			13.0015							13.7673	14.579	15.7542	15.2477	14.9329			chaperonin GroEL (db=kegg)	Assembly_11_bin.20	Bacteria	Acidobacteriota	Blastocatellia	UBA7656	UBA7656
Assembly_11_bin_20_NODE_822_length_37377_cov_13.611945_28	Soil	NA	19.596	19.5187	19.1394	19.7291	19.1394	19.2491	19.4578	19.5399	19.3141	18.3646	18.0107	18.6347	18.458	19.0304								pyruvate-ferredoxin/flavodoxin oxidoreductase [EC:1.2.7.1 1.2.7.-] (db=kegg)	Assembly_11_bin.20	Bacteria	Acidobacteriota	Blastocatellia	UBA7656	UBA7656
Assembly_11_bin_20_NODE_84_length_86605_cov_13.780797_9	Soil	NA																	15.0551	14.44				transcription termination factor Rho (db=kegg)	Assembly_11_bin.20	Bacteria	Acidobacteriota	Blastocatellia	UBA7656	UBA7656
Assembly_11_bin_20_NODE_939_length_35292_cov_14.900417_9	Soil	NA																		14.7919	15.0233			glutamine synthetase [EC:6.3.1.2] (db=kegg)	Assembly_11_bin.20	Bacteria	Acidobacteriota	Blastocatellia	UBA7656	UBA7656
Assembly_11_bin_21_NODE_11255_length_10078_cov_7.344408_20	Soil	NA	16.1434	16.0663		15.6286	16.2847	15.5961		15.3636														large subunit ribosomal protein L16 (db=kegg)	Assembly_11_bin.21	Bacteria	Myxococcota	Polyangia	Polyangiales	Polyangiaceae	NIC37A-2
Assembly_11_bin_21_NODE_393361_length_1530_cov_3.906441_2	Soil	NA																		14.3264	14.0129			large subunit ribosomal protein L3 (db=kegg)	Assembly_11_bin.21	Bacteria	Myxococcota	Polyangia	Polyangiales	Polyangiaceae	NIC37A-2		Assembly_41_bin_115_NODE_8255_length_27960_cov_12.640172_19, Assembly_41_bin_132_NODE_463_length_156125_cov_29.721535_42, Assembly_41_bin_137_NODE_54_length_378248_cov_66.097873_188, Assembly_41_bin_156_NODE_2575_length_60876_cov_12.957120_11, Assembly_41_bin_22_NODE_2500_length_62078_cov_20.265095_38, Assembly_41_bin_55_NODE_189_length_242919_cov_27.122838_190, Assembly_41_bin_6_NODE_6638_length…
Assembly_11_bin_21_NODE_51453_length_4485_cov_4.883747_1	Soil	NA																	15.6828	14.553				polyribonucleotide nucleotidyltransferase [EC:2.7.7.8] (db=kegg)	Assembly_11_bin.21	Bacteria	Myxococcota	Polyangia	Polyangiales	Polyangiaceae	NIC37A-2		Assembly_41_bin_96_NODE_57856_length_6517_cov_10.135871_1
Assembly_11_bin_21_NODE_86011_length_3409_cov_7.086166_4	Soil	NA																		15.8616	16.2317			nitrogen regulatory protein P-II 1 (db=kegg)	Assembly_11_bin.21	Bacteria	Myxococcota	Polyangia	Polyangiales	Polyangiaceae	NIC37A-2		Assembly_41_bin_161_NODE_4135_length_44911_cov_33.407749_23
Assembly_11_bin_3_NODE_249_length_59670_cov_11.581112_57	Soil	NA	17.1254	16.8227	17.0424	17.3696	16.3664	16.5833	16.9866	16.8222	16.9719			15.2602					16.1252	14.2559	14.1012			small subunit ribosomal protein S3 (db=kegg)	Assembly_11_bin.3	Bacteria	Proteobacteria	Gammaproteobacteria	Xanthomonadales	Rhodanobacteraceae	Rudaea
Assembly_11_bin_3_NODE_249_length_59670_cov_11.581112_61	Soil	NA																	15.6575	13.8546				large subunit ribosomal protein L14 (db=kegg)	Assembly_11_bin.3	Bacteria	Proteobacteria	Gammaproteobacteria	Xanthomonadales	Rhodanobacteraceae	Rudaea		Assembly_41_bin_116_NODE_2520_length_61757_cov_72.118991_63, Assembly_41_bin_162_NODE_1476_length_85038_cov_59.419331_5, Assembly_41_bin_26_NODE_73_length_340436_cov_73.611850_12, Assembly_41_bin_66_NODE_2724_length_58768_cov_163.627033_13
Assembly_11_bin_3_NODE_26639_length_6366_cov_12.370781_1	Soil	NA																	15.5411	14.6997	13.662			AMP-binding enzyme [PF00501.29];Acetyl-coenzyme A synthetase N-terminus [PF16177.6] (db=pfam)	Assembly_11_bin.3	Bacteria	Proteobacteria	Gammaproteobacteria	Xanthomonadales	Rhodanobacteraceae	Rudaea
Assembly_11_bin_3_NODE_3033_length_19977_cov_11.267845_8	Soil	NA		16.3638			16.9958		18.8273	16.6287	18.6864	17.1281	16.8317	16.9763	17.7302	17.8536	17.376	16.0099	15.2172		13.5445	14.985	14.7151	molecular chaperone HtpG (db=kegg)	Assembly_11_bin.3	Bacteria	Proteobacteria	Gammaproteobacteria	Xanthomonadales	Rhodanobacteraceae	Rudaea
Assembly_11_bin_4_NODE_1216_length_31490_cov_29.300302_25	Soil	NA																	16.8158	16.1679	15.3158			PQQ-like domain [PF13360.7] (db=pfam)	Assembly_11_bin.4	Bacteria	Proteobacteria	Gammaproteobacteria	Xanthomonadales	Rhodanobacteraceae
Assembly_11_bin_4_NODE_256285_length_1911_cov_27.853987_1	Soil	NA																	15.3756	14.3607	13.8234			TonB-dependent Receptor Plug Domain [PF07715.16];TonB dependent receptor [PF00593.25] (db=pfam)	Assembly_11_bin.4	Bacteria	Proteobacteria	Gammaproteobacteria	Xanthomonadales	Rhodanobacteraceae
Assembly_11_bin_4_NODE_32897_length_5696_cov_29.892040_5	Soil	NA																	16.4182	15.4423	16.1683			Inorganic H+ pyrophosphatase [PF03030.17] (db=pfam)	Assembly_11_bin.4	Bacteria	Proteobacteria	Gammaproteobacteria	Xanthomonadales	Rhodanobacteraceae
Assembly_11_bin_4_NODE_71248_length_3770_cov_28.641184_2	Soil	NA																		14.3942	14.2362			large subunit ribosomal protein L17 (db=kegg)	Assembly_11_bin.4	Bacteria	Proteobacteria	Gammaproteobacteria	Xanthomonadales	Rhodanobacteraceae			Assembly_41_bin_13_NODE_195310_length_2699_cov_5.983359_3, Assembly_41_bin_39_NODE_1612_length_80874_cov_22.391220_64, Assembly_42_bin_24_NODE_608_length_63888_cov_13.967086_47, Assembly_42_bin_41_NODE_379_length_78743_cov_13.759036_45, Assembly_42_bin_46_NODE_439_length_74150_cov_34.590742_28, Assembly_42_bin_49_NODE_77906_length_3440_cov_12.380502_5, Assembly_42_bin_5_NODE_43089_length_4894_cov…
Assembly_11_bin_4_NODE_764_length_38616_cov_27.247504_33	Soil	NA																		15.0316	14.033			T4-like virus tail tube protein gp19 [PF06841.13] (db=pfam)	Assembly_11_bin.4	Bacteria	Proteobacteria	Gammaproteobacteria	Xanthomonadales	Rhodanobacteraceae			Assembly_41_bin_133_NODE_25919_length_12105_cov_5.881494_2, Assembly_41_bin_58_NODE_787_length_118676_cov_38.363081_7
Assembly_11_bin_5_NODE_1039_length_33947_cov_17.063348_12	Soil	NA		14.6126			14.1558	14.8008	14.9218	14.7824														pyruvate, orthophosphate dikinase [EC:2.7.9.1] (db=kegg)	Assembly_11_bin.5	Bacteria	Acidobacteriota	Thermoanaerobaculia	Gp7-AA8	Gp7-AA8
Assembly_11_bin_5_NODE_1435_length_28892_cov_15.336686_19	Soil	NA																		14.8125	15.4837			cell division protease FtsH [EC:3.4.24.-] (db=kegg)	Assembly_11_bin.5	Bacteria	Acidobacteriota	Thermoanaerobaculia	Gp7-AA8	Gp7-AA8			Assembly_41_bin_149_NODE_80405_length_5098_cov_12.041245_3
Assembly_11_bin_5_NODE_20881_length_7236_cov_12.937056_1	Soil	NA																	16.5265	15.4822	14.9071			chaperonin GroEL (db=kegg)	Assembly_11_bin.5	Bacteria	Acidobacteriota	Thermoanaerobaculia	Gp7-AA8	Gp7-AA8
Assembly_11_bin_5_NODE_3885_length_17700_cov_17.288750_32	Soil	NA	17.1287	17.2064		16.3077	17.6343	17.5418	17.569	17.753	16.7808	15.9621	16.6834	16.4023	16.8644	16.5091	14.9462	15.3991	15.6975	15.4144	15.5171			elongation factor Tu (db=kegg)	Assembly_11_bin.5	Bacteria	Acidobacteriota	Thermoanaerobaculia	Gp7-AA8	Gp7-AA8
Assembly_11_bin_6_NODE_13149_length_9271_cov_40.250109_1	Soil	NA					14.1335			14.4889										14.1151				small subunit ribosomal protein S1 (db=kegg)	Assembly_11_bin.6	Bacteria	Actinobacteriota	Thermoleophilia	Solirubrobacterales	70-9	VAYN01		Assembly_41_bin_54_NODE_1838_length_74529_cov_24.918992_8, Assembly_41_bin_73_NODE_2510_length_61970_cov_43.548655_33
Assembly_11_bin_6_NODE_179_length_68197_cov_40.294121_19	Soil	NA																		14.5042	14.6917			glutamine synthetase [EC:6.3.1.2] (db=kegg)	Assembly_11_bin.6	Bacteria	Actinobacteriota	Thermoleophilia	Solirubrobacterales	70-9	VAYN01
Assembly_11_bin_6_NODE_179_length_68197_cov_40.294121_35	Soil	NA																	14.531	13.9315				acyl-CoA dehydrogenase [EC:1.3.8.7] (db=kegg)	Assembly_11_bin.6	Bacteria	Actinobacteriota	Thermoleophilia	Solirubrobacterales	70-9	VAYN01		Assembly_41_bin_54_NODE_7137_length_31026_cov_26.587840_31
Assembly_11_bin_6_NODE_21578_length_7113_cov_54.509918_2	Soil	NA																	15.466	14.5723	13.5302			DNA-directed RNA polymerase subunit beta [EC:2.7.7.6] (db=kegg)	Assembly_11_bin.6	Bacteria	Actinobacteriota	Thermoleophilia	Solirubrobacterales	70-9	VAYN01
Assembly_11_bin_6_NODE_314416_length_1719_cov_44.525240_4	Soil	NA		15.5098		15.5273	15.3793	15.4702	15.5272	15.4091	15.5467													small subunit ribosomal protein S15 (db=kegg)	Assembly_11_bin.6	Bacteria	Actinobacteriota	Thermoleophilia	Solirubrobacterales	70-9	VAYN01		Assembly_41_bin_54_NODE_19548_length_15037_cov_27.084702_9
Assembly_11_bin_6_NODE_43011_length_4943_cov_39.959288_6	Soil	NA																	14.844	14.468	13.8045			cell division protein FtsZ (db=kegg)	Assembly_11_bin.6	Bacteria	Actinobacteriota	Thermoleophilia	Solirubrobacterales	70-9	VAYN01		Assembly_41_bin_54_NODE_7710_length_29378_cov_22.703373_6
Assembly_11_bin_6_NODE_48852_length_4615_cov_40.224561_4	Soil	NA																	16.2763	15.0734	14.0348			multiple sugar transport system ATP-binding protein (db=kegg)	Assembly_11_bin.6	Bacteria	Actinobacteriota	Thermoleophilia	Solirubrobacterales	70-9	VAYN01
Assembly_11_bin_6_NODE_7248_length_12773_cov_42.154034_11	Soil	NA	15.1166				15.452			15.0299														large subunit ribosomal protein L16 (db=kegg)	Assembly_11_bin.6	Bacteria	Actinobacteriota	Thermoleophilia	Solirubrobacterales	70-9	VAYN01		Assembly_41_bin_50_NODE_35376_length_9533_cov_24.838679_8
Assembly_11_bin_6_NODE_7248_length_12773_cov_42.154034_2	Soil	NA						16.0169								15.4592				14.9773	17.55			elongation factor Tu (db=kegg)	Assembly_11_bin.6	Bacteria	Actinobacteriota	Thermoleophilia	Solirubrobacterales	70-9	VAYN01
Assembly_11_bin_6_NODE_7248_length_12773_cov_42.154034_7	Soil	NA	17.8208	17.51	18.2051	17.5499	17.0748	17.1715	17.7014	17.2711	17.5061	15.8357	15.8987	15.8504	16.0225	15.4696			15.925		14.8826			large subunit ribosomal protein L2 (db=kegg)	Assembly_11_bin.6	Bacteria	Actinobacteriota	Thermoleophilia	Solirubrobacterales	70-9	VAYN01
Assembly_11_bin_6_NODE_769_length_38551_cov_39.177187_25	Soil	NA																	15.6096	14.4361	13.9475			glucose-6-phosphate isomerase [EC:5.3.1.9] (db=kegg)	Assembly_11_bin.6	Bacteria	Actinobacteriota	Thermoleophilia	Solirubrobacterales	70-9	VAYN01		Assembly_41_bin_127_NODE_135650_length_3484_cov_11.984252_2, Assembly_41_bin_54_NODE_388720_length_1725_cov_28.022156_2, Assembly_41_bin_73_NODE_1444_length_85823_cov_42.867643_63, Assembly_45_bin.19_NODE_101285_length_1822_cov_4.989813_1
Assembly_11_bin_6_NODE_955_length_35118_cov_39.740695_5	Soil	NA	15.7965				15.4621	14.9297			15.3593													small subunit ribosomal protein S13 (db=kegg)	Assembly_11_bin.6	Bacteria	Actinobacteriota	Thermoleophilia	Solirubrobacterales	70-9	VAYN01		Assembly_15-18_bin.16_k141_2422199_length_13031_cov_22.0000_17, Assembly_15-18_bin.16_k141_8980830_length_3767_cov_11.0000_7, Assembly_15-18_bin.25_k141_1674451_length_3509_cov_14.0000_4, Assembly_15-18_bin.27_k141_4290360_length_6105_cov_34.0000_7, Assembly_15-18_bin.4_k141_697710_length_4567_cov_55.0000_6, Assembly_21_bin.9_NODE_9369_length_3619_cov_3.364198_2, Assembly_41_bin_82_NODE_799_lengt…
Assembly_11_bin_7_NODE_15782_length_8414_cov_14.858356_5	Soil	NA																		15.178	17.2913			Carboxypeptidase regulatory-like domain [PF13620.7] (db=pfam)	Assembly_11_bin.7	Bacteria	Acidobacteriota	Acidobacteriae	UBA7541	UBA7541	UBA7541
Assembly_11_bin_7_NODE_5206_length_15198_cov_14.744634_15	Soil	NA														14.8277	15.4413							elongation factor G (db=kegg)	Assembly_11_bin.7	Bacteria	Acidobacteriota	Acidobacteriae	UBA7541	UBA7541	UBA7541
Assembly_11_bin_7_NODE_877_length_36309_cov_15.816489_28	Soil	NA																		14.5515	14.0426			chaperonin GroEL (db=kegg)	Assembly_11_bin.7	Bacteria	Acidobacteriota	Acidobacteriae	UBA7541	UBA7541	UBA7541
Assembly_11_bin_8_NODE_1645_length_27048_cov_21.560034_14	Soil	NA																		15.3272	15.5095			biopolymer transport protein ExbB (db=kegg)	Assembly_11_bin.8	Bacteria	Acidobacteriota	Acidobacteriae	Acidobacteriales	Koribacteraceae
Assembly_11_bin_8_NODE_1869_length_25373_cov_20.487361_8	Soil	NA							15.5005										14.8256				14.138	F-type H+/Na+-transporting ATPase subunit beta [EC:7.1.2.2 7.2.2.1] (db=kegg)	Assembly_11_bin.8	Bacteria	Acidobacteriota	Acidobacteriae	Acidobacteriales	Koribacteraceae
Assembly_11_bin_8_NODE_310_length_55615_cov_20.100162_30	Soil	NA																	15.7549	14.1227				2-dehydro-3-deoxy-D-arabinonate dehydratase [EC:4.2.1.141] (db=kegg)	Assembly_11_bin.8	Bacteria	Acidobacteriota	Acidobacteriae	Acidobacteriales	Koribacteraceae			Assembly_41_bin_117_NODE_126_length_281260_cov_55.504490_191, Assembly_41_bin_125_NODE_27901_length_11433_cov_21.205836_4, Assembly_41_bin_134_NODE_1099_length_100178_cov_32.831327_34, Assembly_41_bin_137_NODE_7_length_752851_cov_65.619443_166, Assembly_41_bin_147_NODE_53020_length_6968_cov_11.188630_3, Assembly_41_bin_153_NODE_12860_length_20507_cov_12.847643_13, Assembly_41_bin_15_NODE_17089_le…
Assembly_11_bin_8_NODE_52_length_102252_cov_20.751490_95	Soil	NA	14.0933									15.8906	15.9167	14.6027	15.8267	15.853		15.1908		14.7324				elongation factor Tu (db=kegg)	Assembly_11_bin.8	Bacteria	Acidobacteriota	Acidobacteriae	Acidobacteriales	Koribacteraceae
Assembly_11_bin_8_NODE_627_length_41374_cov_20.566495_18	Soil	NA					14.2462			13.8968														cell division protein FtsZ (db=kegg)	Assembly_11_bin.8	Bacteria	Acidobacteriota	Acidobacteriae	Acidobacteriales	Koribacteraceae			Assembly_15-18_bin.35_k141_7634_length_3487_cov_25.0000_3, Assembly_16_bin.1_NODE_11173_length_4264_cov_23.130435_3, Assembly_17_bin.2_NODE_1935_length_8670_cov_21.030528_7, Assembly_18_bin.8_NODE_411_length_16814_cov_14.374545_14, Assembly_19-22_bin.18_k141_9222368_length_13040_cov_11.0212_4, Assembly_41_bin_152_NODE_11295_length_22532_cov_11.412778_12, Assembly_45_bin.9_NODE_27280_length_3324_c…
Assembly_11_bin_8_NODE_73_length_92628_cov_20.355665_50	Soil	NA	18.3386				17.3846			16.5972	16.0653													Amidohydrolase family [PF01979.21];Amidohydrolase family [PF07969.12] (db=pfam)	Assembly_11_bin.8	Bacteria	Acidobacteriota	Acidobacteriae	Acidobacteriales	Koribacteraceae
Assembly_11_bin_8_NODE_967_length_34863_cov_20.018013_19	Soil	NA												15.0346	15.19	15.4096								3-oxoacyl-[acyl-carrier protein] reductase [EC:1.1.1.100] (db=kegg)	Assembly_11_bin.8	Bacteria	Acidobacteriota	Acidobacteriae	Acidobacteriales	Koribacteraceae
Assembly_11_bin_9_NODE_10348_length_10562_cov_10.719235_10	Soil	NA																	15.1425	13.8757	13.6658			small subunit ribosomal protein S11 (db=kegg)	Assembly_11_bin.9	Bacteria	Proteobacteria	Alphaproteobacteria	Rhizobiales	Rhodomicrobiaceae	FEN-921		Assembly_19-22_bin.36_k141_1285955_length_21115_cov_10.0000_18, Assembly_41_bin_104_NODE_2423_length_63437_cov_12.947619_25, Assembly_41_bin_108_NODE_53560_length_6916_cov_7.568430_5, Assembly_41_bin_29_NODE_5671_length_36387_cov_12.256028_43
Assembly_11_bin_9_NODE_10348_length_10562_cov_10.719235_4	Soil	NA																		16.0874	16.4447	15.8838	16.0667	small subunit ribosomal protein S5 (db=kegg)	Assembly_11_bin.9	Bacteria	Proteobacteria	Alphaproteobacteria	Rhizobiales	Rhodomicrobiaceae	FEN-921
Assembly_11_bin_9_NODE_12358_length_9583_cov_10.811503_4	Soil	NA																	16.2856	15.4215	14.9369			chaperonin GroEL (db=kegg)	Assembly_11_bin.9	Bacteria	Proteobacteria	Alphaproteobacteria	Rhizobiales	Rhodomicrobiaceae	FEN-921
Assembly_11_bin_9_NODE_19440_length_7521_cov_9.439727_4	Soil	NA																	15.7578	14.7217	14.208			electron transfer flavoprotein beta subunit (db=kegg)	Assembly_11_bin.9	Bacteria	Proteobacteria	Alphaproteobacteria	Rhizobiales	Rhodomicrobiaceae	FEN-921		Assembly_42_bin_43_NODE_93891_length_3091_cov_15.328722_3
Assembly_11_bin_9_NODE_20893_length_7235_cov_10.339554_6	Soil	NA																	15.4908	14.6974				transcription termination/antitermination protein NusG (db=kegg)	Assembly_11_bin.9	Bacteria	Proteobacteria	Alphaproteobacteria	Rhizobiales	Rhodomicrobiaceae	FEN-921		Assembly_19-22_bin.36_k141_679166_length_66173_cov_16.0000_34, Assembly_41_bin_124_NODE_12510_length_20911_cov_11.200086_5, Assembly_41_bin_29_NODE_7745_length_29249_cov_12.829109_7, Assembly_41_bin_65_NODE_5132_length_38832_cov_33.036233_5, Assembly_42_bin_30_NODE_33781_length_5723_cov_31.659315_4, Assembly_42_bin_37_NODE_431_length_74534_cov_231.941191_6, Assembly_42_bin_56_NODE_39_length_19217…
Assembly_11_bin_9_NODE_22441_length_6964_cov_10.327833_4	Soil	NA																		15.5764	16.0524			K(+)-stimulated pyrophosphate-energized sodium pump (db=kegg)	Assembly_11_bin.9	Bacteria	Proteobacteria	Alphaproteobacteria	Rhizobiales	Rhodomicrobiaceae	FEN-921
Assembly_11_bin_9_NODE_3923_length_17628_cov_9.857679_12	Soil	NA																	15.4359		14.2598	14.1141		large subunit ribosomal protein L2 (db=kegg)	Assembly_11_bin.9	Bacteria	Proteobacteria	Alphaproteobacteria	Rhizobiales	Rhodomicrobiaceae	FEN-921
Assembly_11_bin_9_NODE_3923_length_17628_cov_9.857679_16	Soil	NA																	15.9427	15.0611				small subunit ribosomal protein S10 (db=kegg)	Assembly_11_bin.9	Bacteria	Proteobacteria	Alphaproteobacteria	Rhizobiales	Rhodomicrobiaceae	FEN-921
Assembly_11_bin_9_NODE_3923_length_17628_cov_9.857679_17	Soil	NA			16.523		18.0473	17.1571	18.0434	18.5334	18.0473	15.7608	15.7365	15.9726	15.7123									elongation factor Tu (db=kegg)	Assembly_11_bin.9	Bacteria	Proteobacteria	Alphaproteobacteria	Rhizobiales	Rhodomicrobiaceae	FEN-921
Assembly_11_bin_9_NODE_8786_length_11603_cov_9.635954_10	Soil	NA							17.5945		17.5008								15.6354	15.2899	14.3613			F-type H+/Na+-transporting ATPase subunit beta [EC:7.1.2.2 7.2.2.1];F-type H+-transporting ATPase subunit beta [EC:7.1.2.2] (db=kegg)	Assembly_11_bin.9	Bacteria	Proteobacteria	Alphaproteobacteria	Rhizobiales	Rhodomicrobiaceae	FEN-921
Assembly_15_bin.1_NODE_1230_length_13290_cov_16.118020_6	Faecal Silage	M. japonica	16.8944				15.9681	16.4447	16.1713	15.8631		15.9041	16.0654	15.9681	15.7045	15.6963								glutamate dehydrogenase (NADP+) [EC:1.4.1.4] (db=kegg)	Assembly_15_bin.1	Bacteria	Firmicutes_A	Clostridia	Lachnospirales	Lachnospiraceae	CAG-791	CAG-791 sp900101015	Assembly_16_bin.15_NODE_2563_length_9602_cov_27.250969_5, Assembly_17_bin.5_NODE_434_length_19715_cov_17.245473_10, Assembly_18_bin.1_NODE_3144_length_4871_cov_19.931271_2, Assembly_20_bin.6_NODE_6254_length_4692_cov_26.221695_2, Assembly_21_bin.8_NODE_14068_length_3032_cov_18.824992_2, Assembly_45_bin.8_NODE_1561_length_12273_cov_25.462187_4
Assembly_15_bin.1_NODE_1347_length_12752_cov_10.532724_12	Faecal Silage	M. japonica	16.2007	16.2293		16.6942	17.0652	17.4389	17.41	17.6505	16.1641														Assembly_15_bin.1	Bacteria	Firmicutes_A	Clostridia	Lachnospirales	Lachnospiraceae	CAG-791	CAG-791 sp900101015	Assembly_20_bin.6_NODE_571_length_17251_cov_21.797337_3, Assembly_45_bin.8_NODE_3604_length_8279_cov_16.930691_1
Assembly_15_bin.1_NODE_1446_length_12345_cov_12.543694_6	Faecal Silage	M. japonica	17.9339	18.1391	17.6806	18.0194	18.4623	20.0438	18.9565	18.6722	19.0485			14.7263	15.4193	17.3158								CoA-transferase family III [PF02515.18] (db=pfam)	Assembly_15_bin.1	Bacteria	Firmicutes_A	Clostridia	Lachnospirales	Lachnospiraceae	CAG-791	CAG-791 sp900101015	Assembly_16_bin.15_NODE_1662_length_12306_cov_25.786793_5, Assembly_17_bin.5_NODE_489_length_18094_cov_16.378735_13, Assembly_18_bin.1_NODE_601_length_13077_cov_18.816080_5, Assembly_20_bin.6_NODE_1051_length_12348_cov_27.309282_6, Assembly_21_bin.8_NODE_2167_length_7425_cov_20.974355_5, Assembly_45_bin.8_NODE_1008_length_14756_cov_19.754915_5
Assembly_15_bin.1_NODE_1526_length_12004_cov_10.662315_9	Faecal Silage	M. japonica	16.3225			15.54		15.3226						14.8909										ubiquinone biosynthesis protein (db=kegg)	Assembly_15_bin.1	Bacteria	Firmicutes_A	Clostridia	Lachnospirales	Lachnospiraceae	CAG-791	CAG-791 sp900101015	Assembly_16_bin.15_NODE_13528_length_3853_cov_22.705371_4, Assembly_17_bin.5_NODE_36483_length_2010_cov_14.876726_1, Assembly_18_bin.1_NODE_4802_length_4041_cov_15.194932_3, Assembly_21_bin.8_NODE_6834_length_4172_cov_15.766821_3, Assembly_45_bin.8_NODE_14662_length_4405_cov_16.559540_2, Assembly_46_bin.4_NODE_223_length_22881_cov_5.911855_7
Assembly_15_bin.1_NODE_15844_length_3457_cov_11.636978_4	Faecal Silage	M. japonica	14.074				15.6016	15.9458		15.5441				14.4991										protease I [EC:3.5.1.124] (db=kegg)	Assembly_15_bin.1	Bacteria	Firmicutes_A	Clostridia	Lachnospirales	Lachnospiraceae	CAG-791	CAG-791 sp900101015	Assembly_16_bin.15_NODE_704_length_21605_cov_20.461949_17, Assembly_17_bin.5_NODE_4027_length_5805_cov_15.217217_4, Assembly_18_bin.1_NODE_7689_length_3381_cov_18.708659_1, Assembly_19-22_bin.21_k141_2878458_length_2416_cov_37.3864_3, Assembly_20_bin.6_NODE_458_length_19598_cov_24.932917_2, Assembly_21_bin.10_NODE_868_length_12245_cov_5.669237_6, Assembly_21_bin.8_NODE_10909_length_3381_cov_19.15…
Assembly_15_bin.1_NODE_1622_length_11652_cov_11.177115_6	Faecal Silage	M. japonica	16.1501			15.6215																		6-phosphogluconolactonase [EC:3.1.1.31] (db=kegg)	Assembly_15_bin.1	Bacteria	Firmicutes_A	Clostridia	Lachnospirales	Lachnospiraceae	CAG-791	CAG-791 sp900101015	Assembly_16_bin.15_NODE_1738_length_12022_cov_20.581767_7, Assembly_17_bin.5_NODE_1125_length_11648_cov_13.457000_4, Assembly_18_bin.1_NODE_658_length_12163_cov_15.679055_4, Assembly_19-22_bin.7_k141_1389632_length_24338_cov_25.4282_6, Assembly_19_bin.6_NODE_2219_length_7026_cov_5.965428_5, Assembly_20_bin.1_NODE_1137_length_11775_cov_8.298976_5, Assembly_20_bin.6_NODE_1179_length_11517_cov_21.77…
Assembly_15_bin.1_NODE_16495_length_3387_cov_10.656363_5	Faecal Silage	M. japonica	17.1896	17.5067	17.379	17.519	17.5177	17.2694	17.1701	17.0682	17.2882													small subunit ribosomal protein S9 (db=kegg)	Assembly_15_bin.1	Bacteria	Firmicutes_A	Clostridia	Lachnospirales	Lachnospiraceae	CAG-791	CAG-791 sp900101015	Assembly_18_bin.1_NODE_1344_length_7512_cov_16.179831_2, Assembly_21_bin.8_NODE_12834_length_3152_cov_20.761705_5, Assembly_45_bin.8_NODE_24483_length_3492_cov_22.020949_5
Assembly_15_bin.1_NODE_1833_length_10955_cov_13.092110_2	Faecal Silage	M. japonica						15.493		12.8068														Isochorismatase family [PF00857.21] (db=pfam)	Assembly_15_bin.1	Bacteria	Firmicutes_A	Clostridia	Lachnospirales	Lachnospiraceae	CAG-791	CAG-791 sp900101015	Assembly_17_bin.5_NODE_231_length_29621_cov_17.692552_14, Assembly_20_bin.6_NODE_160_length_32178_cov_28.026087_2, Assembly_21_bin.8_NODE_132_length_32981_cov_21.675333_27, Assembly_45_bin.8_NODE_1448_length_12682_cov_22.017977_8
Assembly_15_bin.1_NODE_19312_length_3128_cov_16.551578_2	Faecal Silage	M. japonica					15.3133	16.1499		13.3625														glycolate oxidase iron-sulfur subunit;L-lactate dehydrogenase complex protein LldF (db=kegg)	Assembly_15_bin.1	Bacteria	Firmicutes_A	Clostridia	Lachnospirales	Lachnospiraceae	CAG-791	CAG-791 sp900101015
Assembly_15_bin.1_NODE_1963_length_10506_cov_12.080566_8	Faecal Silage	M. japonica	15.1314				14.162	14.7547		14.4209			14.1819	14.2436										phosphoglycerate kinase [EC:2.7.2.3] (db=kegg)	Assembly_15_bin.1	Bacteria	Firmicutes_A	Clostridia	Lachnospirales	Lachnospiraceae	CAG-791	CAG-791 sp900101015	Assembly_17_bin.5_NODE_32948_length_2110_cov_16.730414_1, Assembly_21_bin.8_NODE_9213_length_3647_cov_18.031737_2
Assembly_15_bin.1_NODE_231_length_30899_cov_13.171897_18	Faecal Silage	M. japonica	15.2064				15.4574	15.3891		15.2359														NADP-reducing hydrogenase subunit HndD [EC:1.12.1.3] (db=kegg)	Assembly_15_bin.1	Bacteria	Firmicutes_A	Clostridia	Lachnospirales	Lachnospiraceae	CAG-791	CAG-791 sp900101015	Assembly_16_bin.15_NODE_638_length_22863_cov_23.807655_16, Assembly_17_bin.5_NODE_586_length_16528_cov_15.144357_13, Assembly_18_bin.1_NODE_884_length_9837_cov_18.677571_3, Assembly_20_bin.6_NODE_631_length_16462_cov_26.736454_11, Assembly_21_bin.8_NODE_584_length_15241_cov_20.158435_1, Assembly_45_bin.8_NODE_903_length_15440_cov_20.911927_12
Assembly_15_bin.1_NODE_2395_length_9471_cov_11.790463_6	Faecal Silage	M. japonica					15.3462			15.1293														phosphoglucosamine mutase [EC:5.4.2.10] (db=kegg)	Assembly_15_bin.1	Bacteria	Firmicutes_A	Clostridia	Lachnospirales	Lachnospiraceae	CAG-791	CAG-791 sp900101015	Assembly_16_bin.15_NODE_1264_length_14442_cov_21.263641_6, Assembly_17_bin.5_NODE_9665_length_3775_cov_14.464516_2, Assembly_18_bin.1_NODE_883_length_9849_cov_16.533898_4, Assembly_20_bin.6_NODE_440_length_19925_cov_22.279668_10, Assembly_21_bin.8_NODE_356_length_19847_cov_16.292795_4, Assembly_45_bin.8_NODE_414_length_22779_cov_19.120313_4
Assembly_15_bin.1_NODE_3068_length_8272_cov_14.605574_5	Faecal Silage	M. japonica	15.2679				15.2213			15.4711														glucokinase [EC:2.7.1.2] (db=kegg)	Assembly_15_bin.1	Bacteria	Firmicutes_A	Clostridia	Lachnospirales	Lachnospiraceae	CAG-791	CAG-791 sp900101015	Assembly_16_bin.15_NODE_4250_length_7093_cov_24.307332_1, Assembly_17_bin.5_NODE_2682_length_7198_cov_16.570909_5, Assembly_19-22_bin.7_k141_4668533_length_5190_cov_14.1581_2, Assembly_19-22_bin.7_k141_6344101_length_4644_cov_71.6667_1, Assembly_19_bin.5_NODE_11771_length_3495_cov_10.057267_2, Assembly_20_bin.1_NODE_2357_length_7872_cov_9.947806_6, Assembly_20_bin.3_NODE_2389_length_7832_cov_9.97…
Assembly_15_bin.1_NODE_359_length_23829_cov_14.983680_2	Faecal Silage	M. japonica					14.9797	15.9226	14.9018	14.944														peptide/nickel transport system substrate-binding protein (db=kegg)	Assembly_15_bin.1	Bacteria	Firmicutes_A	Clostridia	Lachnospirales	Lachnospiraceae	CAG-791	CAG-791 sp900101015	Assembly_17_bin.5_NODE_1602_length_9619_cov_17.832706_2, Assembly_18_bin.1_NODE_140_length_37498_cov_20.330823_11, Assembly_20_bin.6_NODE_151_length_32849_cov_28.420107_10, Assembly_21_bin.8_NODE_259_length_24233_cov_22.001654_2, Assembly_45_bin.8_NODE_161_length_33906_cov_23.879679_15
Assembly_15_bin.1_NODE_4855_length_6445_cov_13.178560_6	Faecal Silage	M. japonica					14.3094	14.5702																ATP-dependent phosphofructokinase / diphosphate-dependent phosphofructokinase [EC:2.7.1.11 2.7.1.90] (db=kegg)	Assembly_15_bin.1	Bacteria	Firmicutes_A	Clostridia	Lachnospirales	Lachnospiraceae	CAG-791	CAG-791 sp900101015	Assembly_16_bin.15_NODE_4258_length_7087_cov_24.847696_7, Assembly_17_bin.5_NODE_5453_length_5001_cov_16.763041_5, Assembly_18_bin.1_NODE_1447_length_7169_cov_17.584903_7, Assembly_20_bin.6_NODE_3434_length_6441_cov_25.933135_1, Assembly_21_bin.8_NODE_811_length_12862_cov_20.852581_7, Assembly_45_bin.8_NODE_6410_length_6369_cov_21.542604_1
Assembly_15_bin.1_NODE_5224_length_6218_cov_15.488074_1	Faecal Silage	M. japonica	14.4439				15.4613	15.948	15.8646	15.6763	16.0307													lactate permease (db=kegg)	Assembly_15_bin.1	Bacteria	Firmicutes_A	Clostridia	Lachnospirales	Lachnospiraceae	CAG-791	CAG-791 sp900101015	Assembly_17_bin.5_NODE_231_length_29621_cov_17.692552_8, Assembly_18_bin.1_NODE_515_length_14334_cov_18.143287_6, Assembly_21_bin.7_NODE_2509_length_6821_cov_22.991871_1, Assembly_45_bin.8_NODE_1448_length_12682_cov_22.017977_2
Assembly_15_bin.1_NODE_5224_length_6218_cov_15.488074_4	Faecal Silage	M. japonica	17.5962	17.5445	16.3028	17.7039	17.9091	19.0538	18.3784	18.0193	18.1812			15.6505	15.804	17.177								2-hydroxyglutaryl-CoA dehydratase, D-component [PF06050.14] (db=pfam)	Assembly_15_bin.1	Bacteria	Firmicutes_A	Clostridia	Lachnospirales	Lachnospiraceae	CAG-791	CAG-791 sp900101015	Assembly_17_bin.5_NODE_231_length_29621_cov_17.692552_11, Assembly_18_bin.1_NODE_515_length_14334_cov_18.143287_9, Assembly_21_bin.7_NODE_2509_length_6821_cov_22.991871_4, Assembly_45_bin.8_NODE_1448_length_12682_cov_22.017977_5
Assembly_15_bin.1_NODE_5224_length_6218_cov_15.488074_5	Faecal Silage	M. japonica	17.8976	17.9227	16.4872	18.0915	17.6938	19.7073	18.3627	18.4549	18.8901			16.4518	16.5592	17.3733	15.0179							lactoyl-CoA dehydratase subunit beta [EC:4.2.1.54] (db=kegg)	Assembly_15_bin.1	Bacteria	Firmicutes_A	Clostridia	Lachnospirales	Lachnospiraceae	CAG-791	CAG-791 sp900101015	Assembly_17_bin.5_NODE_231_length_29621_cov_17.692552_12, Assembly_18_bin.1_NODE_515_length_14334_cov_18.143287_10, Assembly_21_bin.7_NODE_2509_length_6821_cov_22.991871_5, Assembly_45_bin.8_NODE_1448_length_12682_cov_22.017977_6
Assembly_15_bin.1_NODE_603_length_18638_cov_13.188398_8	Faecal Silage	M. japonica	16.1887	16.0202		16.4315	15.1327	15.4719	15.462	16.3899	15.565													phosphoenolpyruvate carboxykinase (ATP) [EC:4.1.1.49] (db=kegg)	Assembly_15_bin.1	Bacteria	Firmicutes_A	Clostridia	Lachnospirales	Lachnospiraceae	CAG-791	CAG-791 sp900101015
Assembly_15_bin.1_NODE_637_length_18167_cov_12.079395_13	Faecal Silage	M. japonica						14.949		14.445				15.3065										cellobiose phosphorylase [EC:2.4.1.20] (db=kegg)	Assembly_15_bin.1	Bacteria	Firmicutes_A	Clostridia	Lachnospirales	Lachnospiraceae	CAG-791	CAG-791 sp900101015	Assembly_16_bin.15_NODE_812_length_19380_cov_22.894075_14, Assembly_17_bin.5_NODE_2633_length_7268_cov_15.874671_3, Assembly_18_bin.1_NODE_1371_length_7418_cov_16.412739_4, Assembly_20_bin.6_NODE_1156_length_11686_cov_24.742498_7, Assembly_21_bin.8_NODE_112_length_35691_cov_19.578432_14, Assembly_45_bin.8_NODE_3555_length_8328_cov_20.175027_4
Assembly_15_bin.1_NODE_792_length_16469_cov_12.438223_4	Faecal Silage	M. japonica	14.7909				14.2721	16.6863		14.1366														Rubrerythrin [PF02915.18] (db=pfam)	Assembly_15_bin.1	Bacteria	Firmicutes_A	Clostridia	Lachnospirales	Lachnospiraceae	CAG-791	CAG-791 sp900101015	Assembly_16_bin.15_NODE_24706_length_2852_cov_20.981766_4, Assembly_17_bin.5_NODE_1706_length_9334_cov_14.119086_6, Assembly_18_bin.1_NODE_268_length_22189_cov_16.523403_3, Assembly_20_bin.6_NODE_133_length_34898_cov_21.847774_3, Assembly_21_bin.8_NODE_295_length_22637_cov_15.916394_17, Assembly_45_bin.8_NODE_3005_length_8945_cov_20.993926_6
Assembly_15_bin.1_NODE_8326_length_4854_cov_20.616170_1	Faecal Silage	M. japonica	15.4602	16.0892		15.5703	15.687	16.2998	15.6142	15.6307	15.7249			15.2666		15.503								Branched-chain amino acid transport system / permease component [PF02653.17] (db=pfam)	Assembly_15_bin.1	Bacteria	Firmicutes_A	Clostridia	Lachnospirales	Lachnospiraceae	CAG-791	CAG-791 sp900101015	Assembly_45_bin.8_NODE_46312_length_2609_cov_22.120204_1
Assembly_15_bin.1_NODE_8784_length_4715_cov_12.545923_2	Faecal Silage	M. japonica	17.5241	17.4963		16.2221	18.1683	18.9737	18.2995	17.8221	17.7259		16.6887	15.6716	16.1602	17.3818	16.4035	15.2061						3-hydroxyacyl-CoA dehydrogenase, NAD binding domain [PF02737.19];3-hydroxyacyl-CoA dehydrogenase, C-terminal domain [PF00725.23] (db=pfam)	Assembly_15_bin.1	Bacteria	Firmicutes_A	Clostridia	Lachnospirales	Lachnospiraceae	CAG-791	CAG-791 sp900101015	Assembly_16_bin.15_NODE_930_length_17352_cov_23.141759_8, Assembly_17_bin.5_NODE_5703_length_4898_cov_15.613876_3, Assembly_21_bin.8_NODE_2484_length_6863_cov_20.417744_4, Assembly_45_bin.8_NODE_11521_length_4908_cov_20.018545_2
Assembly_15_bin.1_NODE_9079_length_4632_cov_14.282718_4	Faecal Silage	M. japonica					14.7145	16.185		15.1054														TRAP-type transport system periplasmic protein (db=kegg)	Assembly_15_bin.1	Bacteria	Firmicutes_A	Clostridia	Lachnospirales	Lachnospiraceae	CAG-791	CAG-791 sp900101015	Assembly_20_bin.6_NODE_394_length_21124_cov_30.667189_12
Assembly_15_bin.10_NODE_1243_length_13249_cov_6.583220_10	Faecal Silage	M. japonica		15.437		15.0929	15.3118	15.4717	15.4457	15.2653	15.3088					14.1643								Rubrerythrin [PF02915.18] (db=pfam)	Assembly_15_bin.10	Bacteria	Firmicutes_A	Clostridia_A	Christensenellales	CAG-552			Assembly_45_bin.4_NODE_162_length_33888_cov_7.230012_31
Assembly_15_bin.10_NODE_1568_length_11871_cov_7.014218_5	Faecal Silage	M. japonica					15.1051	15.1602																Ribose/Galactose Isomerase [PF02502.19] (db=pfam)	Assembly_15_bin.10	Bacteria	Firmicutes_A	Clostridia_A	Christensenellales	CAG-552			Assembly_45_bin.4_NODE_404_length_23052_cov_7.773579_14
Assembly_15_bin.10_NODE_1744_length_11233_cov_5.922079_12	Faecal Silage	M. japonica	15.2149				14.8782	15.8444	15.5396	15.4979															Assembly_15_bin.10	Bacteria	Firmicutes_A	Clostridia_A	Christensenellales	CAG-552			Assembly_45_bin.4_NODE_840_length_15986_cov_7.655514_15
Assembly_15_bin.10_NODE_20658_length_3021_cov_6.292313_5	Faecal Silage	M. japonica	13.6539				14.2644			13.8908		15.6666		15.7863	15.7756	15.8195	14.9935							small subunit ribosomal protein S10 (db=kegg)	Assembly_15_bin.10	Bacteria	Firmicutes_A	Clostridia_A	Christensenellales	CAG-552
Assembly_15_bin.10_NODE_354_length_24066_cov_5.949273_9	Faecal Silage	M. japonica		15.2798			15.3241			15.4798														GGGtGRT protein [PF14057.7] (db=pfam)	Assembly_15_bin.10	Bacteria	Firmicutes_A	Clostridia_A	Christensenellales	CAG-552
Assembly_15_bin.10_NODE_509_length_20171_cov_6.894910_10	Faecal Silage	M. japonica					14.9252			13.4922														small subunit ribosomal protein S13 (db=kegg)	Assembly_15_bin.10	Bacteria	Firmicutes_A	Clostridia_A	Christensenellales	CAG-552			Assembly_45_bin.4_NODE_733_length_17078_cov_6.578100_11
Assembly_15_bin.10_NODE_807_length_16299_cov_6.910552_1	Faecal Silage	M. japonica							15.8424	15.6101													14.7162	Elongation factor Tu GTP binding domain [PF00009.28] (db=pfam)	Assembly_15_bin.10	Bacteria	Firmicutes_A	Clostridia_A	Christensenellales	CAG-552
Assembly_15_bin.10_NODE_936_length_15106_cov_6.823068_2	Faecal Silage	M. japonica							15.5288	14.9263														triosephosphate isomerase (TIM) [EC:5.3.1.1] (db=kegg)	Assembly_15_bin.10	Bacteria	Firmicutes_A	Clostridia_A	Christensenellales	CAG-552			Assembly_45_bin.4_NODE_599_length_18841_cov_6.754498_17
Assembly_15_bin.12_NODE_1013_length_14456_cov_7.323936_14	Faecal Silage	M. japonica	15.3926				16.1017	13.6792		16.3673														small subunit ribosomal protein S7 (db=kegg)	Assembly_15_bin.12	Bacteria	Firmicutes_B	Peptococcia	Peptococcales	Peptococcaceae			Assembly_18_bin.9_NODE_4858_length_4019_cov_6.596872_2, Assembly_45_bin.1_NODE_9102_length_5446_cov_20.339455_3
Assembly_15_bin.12_NODE_1013_length_14456_cov_7.323936_8	Faecal Silage	M. japonica					14.7227			15.3143														large subunit ribosomal protein L1 (db=kegg)	Assembly_15_bin.12	Bacteria	Firmicutes_B	Peptococcia	Peptococcales	Peptococcaceae			Assembly_18_bin.9_NODE_2128_length_5856_cov_6.104982_4
Assembly_15_bin.12_NODE_1013_length_14456_cov_7.323936_9	Faecal Silage	M. japonica	14.1156				13.2381		15.043	14.7309	14.9624													large subunit ribosomal protein L10 (db=kegg)	Assembly_15_bin.12	Bacteria	Firmicutes_B	Peptococcia	Peptococcales	Peptococcaceae			Assembly_18_bin.9_NODE_2128_length_5856_cov_6.104982_3
Assembly_15_bin.12_NODE_1166_length_13595_cov_6.081462_8	Faecal Silage	M. japonica				16.0558	15.5607	15.6443	16.1489	15.9272	16.0446													small subunit ribosomal protein S2 (db=kegg)	Assembly_15_bin.12	Bacteria	Firmicutes_B	Peptococcia	Peptococcales	Peptococcaceae			Assembly_18_bin.9_NODE_35080_length_2188_cov_4.095171_1, Assembly_45_bin.1_NODE_2087_length_10705_cov_13.469108_1
Assembly_15_bin.12_NODE_13275_length_3794_cov_7.719444_5	Faecal Silage	M. japonica	16.1314	17.3755	17.3999	17.5676	17.2707	17.6692	17.7074	17.658	17.4037													glutamate dehydrogenase (NADP+) [EC:1.4.1.4] (db=kegg)	Assembly_15_bin.12	Bacteria	Firmicutes_B	Peptococcia	Peptococcales	Peptococcaceae			Assembly_18_bin.9_NODE_768_length_10926_cov_6.455064_10, Assembly_45_bin.1_NODE_1017_length_14705_cov_19.959795_8
Assembly_15_bin.12_NODE_14280_length_3651_cov_11.092325_3	Faecal Silage	M. japonica	17.4541	17.6987	16.0489	17.1455	18.8186	18.1581	18.3314	18.5997	17.5607	16.7951	16.6659	17.3941	17.6789	17.9527	16.7285	16.2953						elongation factor Tu (db=kegg)	Assembly_15_bin.12	Bacteria	Firmicutes_B	Peptococcia	Peptococcales	Peptococcaceae
Assembly_15_bin.12_NODE_1596_length_11742_cov_7.286986_5	Faecal Silage	M. japonica	14.3276				13.7211			15.269	14.9331													putative tricarboxylic transport membrane protein (db=kegg)	Assembly_15_bin.12	Bacteria	Firmicutes_B	Peptococcia	Peptococcales	Peptococcaceae			Assembly_18_bin.9_NODE_953_length_9406_cov_5.648273_4, Assembly_45_bin.1_NODE_4203_length_7710_cov_15.425343_5
Assembly_15_bin.12_NODE_28713_length_2551_cov_5.592548_4	Faecal Silage	M. japonica	16.1433	16.3561	16.2329	15.7831	15.4406	16.0035	15.9593	15.4354	15.5205													small subunit ribosomal protein S13 (db=kegg)	Assembly_15_bin.12	Bacteria	Firmicutes_B	Peptococcia	Peptococcales	Peptococcaceae
Assembly_15_bin.12_NODE_3123_length_8199_cov_6.301203_4	Faecal Silage	M. japonica	16.5418	17.266		16.3725	15.3357	15.3281	15.9603	15.6421	15.5861													aldehyde:ferredoxin oxidoreductase [EC:1.2.7.5] (db=kegg)	Assembly_15_bin.12	Bacteria	Firmicutes_B	Peptococcia	Peptococcales	Peptococcaceae			Assembly_45_bin.1_NODE_81_length_42821_cov_14.534677_25
Assembly_15_bin.12_NODE_3445_length_7767_cov_5.857495_8	Faecal Silage	M. japonica	15.6183			15.5491	14.6009	14.7964		14.4343				15.32		15.4019			14.9543	14.6008				SigmaW regulon antibacterial [PF12127.9] (db=pfam)	Assembly_15_bin.12	Bacteria	Firmicutes_B	Peptococcia	Peptococcales	Peptococcaceae			Assembly_18_bin.9_NODE_3510_length_4630_cov_6.016175_6, Assembly_19-22_bin.19_k141_1090475_length_2228_cov_9.0000_1, Assembly_41_bin_137_NODE_1626_length_80432_cov_64.740548_2, Assembly_41_bin_58_NODE_431_length_164139_cov_38.462586_7, Assembly_45_bin.1_NODE_2124_length_10607_cov_15.418594_10
Assembly_15_bin.12_NODE_4214_length_6968_cov_8.635614_5	Faecal Silage	M. japonica	15.4198			15.7382	16.0958		15.2337	16.4245														large subunit ribosomal protein L3 (db=kegg)	Assembly_15_bin.12	Bacteria	Firmicutes_B	Peptococcia	Peptococcales	Peptococcaceae			Assembly_45_bin.1_NODE_124_length_37230_cov_19.448258_28
Assembly_15_bin.12_NODE_4214_length_6968_cov_8.635614_8	Faecal Silage	M. japonica	15.4936	14.9344		15.7033	14.8726		14.7077	15.0366														large subunit ribosomal protein L2 (db=kegg)	Assembly_15_bin.12	Bacteria	Firmicutes_B	Peptococcia	Peptococcales	Peptococcaceae			Assembly_18_bin.9_NODE_2892_length_5069_cov_7.744914_13, Assembly_45_bin.1_NODE_124_length_37230_cov_19.448258_31
Assembly_15_bin.12_NODE_5586_length_5998_cov_7.238768_2	Faecal Silage	M. japonica	15.0601				15.0802	14.6555		14.8152														uncharacterized protein (db=kegg)	Assembly_15_bin.12	Bacteria	Firmicutes_B	Peptococcia	Peptococcales	Peptococcaceae			Assembly_45_bin.1_NODE_1074_length_14422_cov_16.893019_4
Assembly_15_bin.12_NODE_6907_length_5370_cov_5.329821_3	Faecal Silage	M. japonica	14.9676					15.8926	16.0056	16.0839	15.671													carbamoyl-phosphate synthase large subunit [EC:6.3.5.5] (db=kegg)	Assembly_15_bin.12	Bacteria	Firmicutes_B	Peptococcia	Peptococcales	Peptococcaceae
Assembly_15_bin.12_NODE_6947_length_5355_cov_5.534151_1	Faecal Silage	M. japonica						14.873		15.1705														ribose-phosphate pyrophosphokinase [EC:2.7.6.1] (db=kegg)	Assembly_15_bin.12	Bacteria	Firmicutes_B	Peptococcia	Peptococcales	Peptococcaceae
Assembly_15_bin.12_NODE_706_length_17429_cov_8.468113_14	Faecal Silage	M. japonica				16.1826	15.9916	15.8155	16.0597	16.0059														large subunit ribosomal protein L17 (db=kegg)	Assembly_15_bin.12	Bacteria	Firmicutes_B	Peptococcia	Peptococcales	Peptococcaceae			Assembly_45_bin.1_NODE_3449_length_8424_cov_19.014578_8
Assembly_15_bin.12_NODE_931_length_15154_cov_6.914167_17	Faecal Silage	M. japonica										18.5143	17.3752	18.2562	15.8005									cysteine synthase [EC:2.5.1.47] (db=kegg)	Assembly_15_bin.12	Bacteria	Firmicutes_B	Peptococcia	Peptococcales	Peptococcaceae			Assembly_18_bin.9_NODE_2986_length_4995_cov_6.865385_2, Assembly_45_bin.1_NODE_124_length_37230_cov_19.448258_22
Assembly_15_bin.12_NODE_9562_length_4505_cov_6.827865_3	Faecal Silage	M. japonica					15.2839			15.3499														dissimilatory sulfite reductase related protein (db=kegg)	Assembly_15_bin.12	Bacteria	Firmicutes_B	Peptococcia	Peptococcales	Peptococcaceae			Assembly_45_bin.1_NODE_19085_length_3911_cov_17.616701_2
Assembly_15_bin.13_NODE_2516_length_9191_cov_10.102342_6	Faecal Silage	M. japonica							15.0989	15.167	15.3389													S-layer homology domain [PF00395.21] (db=pfam)	Assembly_15_bin.13	Bacteria	Cyanobacteria	Vampirovibrionia	Gastranaerophilales	Gastranaerophilaceae	Gastranaerophilus	Gastranaerophilus phascolarctosicola	Assembly_18_bin.4_NODE_280_length_21656_cov_15.594185_16
Assembly_15_bin.13_NODE_3985_length_7194_cov_10.896344_5	Faecal Silage	M. japonica			18.3526			16.7638	17.6059		17.5536													RmlD substrate binding domain [PF04321.18];NAD dependent epimerase/dehydratase family [PF01370.22];GDP-mannose 4,6 dehydratase [PF16363.6];3-beta hydroxysteroid dehydrogenase/isomerase family [PF01073.20] (db=pfam)	Assembly_15_bin.13	Bacteria	Cyanobacteria	Vampirovibrionia	Gastranaerophilales	Gastranaerophilaceae	Gastranaerophilus	Gastranaerophilus phascolarctosicola	Assembly_18_bin.4_NODE_187_length_28216_cov_17.557438_19
Assembly_15_bin.13_NODE_420_length_22075_cov_9.479246_5	Faecal Silage	M. japonica						16.7134	16.6857	15.079	15.5705													S-layer homology domain [PF00395.21] (db=pfam)	Assembly_15_bin.13	Bacteria	Cyanobacteria	Vampirovibrionia	Gastranaerophilales	Gastranaerophilaceae	Gastranaerophilus	Gastranaerophilus phascolarctosicola	Assembly_18_bin.4_NODE_70_length_56247_cov_17.461881_36
Assembly_15_bin.13_NODE_904_length_15366_cov_10.067990_15	Faecal Silage	M. japonica	15.0325				14.6084	14.8177		14.7859	14.8535	16.0045	15.3555	15.8424	16.5186	15.8576	14.8972	14.8565						DNA-binding protein HU-beta (db=kegg)	Assembly_15_bin.13	Bacteria	Cyanobacteria	Vampirovibrionia	Gastranaerophilales	Gastranaerophilaceae	Gastranaerophilus	Gastranaerophilus phascolarctosicola	Assembly_18_bin.4_NODE_35_length_78668_cov_18.226209_31
Assembly_15_bin.14_NODE_1630_length_11619_cov_5.935489_3	Faecal Silage	M. japonica	14.4065	15.4356		14.2696		15.6761	15.3008	14.2987														Na+-transporting NADH:ubiquinone oxidoreductase subunit B [EC:7.2.1.1] (db=kegg)	Assembly_15_bin.14	Bacteria	Bacteroidota	Bacteroidia	Bacteroidales	Bacteroidaceae	UBA1179
Assembly_15_bin.2_NODE_1058_length_14198_cov_7.341300_11	Faecal Silage	M. japonica	16.1199			16.2151	15.7579		16.2244	14.7484	16.0881	15.5625		15.7879	15.097	15.7284								small subunit ribosomal protein S1 (db=kegg)	Assembly_15_bin.2	Bacteria	Bacteroidota	Bacteroidia	Bacteroidales	UBA932	CAG-831		Assembly_18_bin.3_NODE_1187_length_8141_cov_8.880782_4, Assembly_45_bin.16_NODE_10490_length_5114_cov_7.376161_2
Assembly_15_bin.2_NODE_1142_length_13710_cov_9.351446_3	Faecal Silage	M. japonica					14.6538			14.6143														small subunit ribosomal protein S7 (db=kegg)	Assembly_15_bin.2	Bacteria	Bacteroidota	Bacteroidia	Bacteroidales	UBA932	CAG-831		Assembly_18_bin.3_NODE_241_length_23580_cov_10.091222_17, Assembly_45_bin.16_NODE_8793_length_5534_cov_7.319401_2
Assembly_15_bin.2_NODE_1238_length_13267_cov_8.532395_4	Faecal Silage	M. japonica	17.1557	16.0429			16.8589	16.029	16.4242	16.7233	15.4213													L-fucose/D-arabinose isomerase [EC:5.3.1.25 5.3.1.3] (db=kegg)	Assembly_15_bin.2	Bacteria	Bacteroidota	Bacteroidia	Bacteroidales	UBA932	CAG-831		Assembly_16_bin.18_NODE_5843_length_5967_cov_4.528924_3, Assembly_18_bin.3_NODE_176_length_30006_cov_8.950452_28, Assembly_45_bin.16_NODE_2319_length_10125_cov_5.915094_3
Assembly_15_bin.2_NODE_2468_length_9291_cov_9.374621_6	Faecal Silage	M. japonica					14.6407			14.7373														23S rRNA pseudouridine2605 synthase [EC:5.4.99.22] (db=kegg)	Assembly_15_bin.2	Bacteria	Bacteroidota	Bacteroidia	Bacteroidales	UBA932	CAG-831		Assembly_18_bin.3_NODE_166_length_31933_cov_9.604335_23, Assembly_45_bin.16_NODE_75059_length_2092_cov_6.838979_2
Assembly_15_bin.2_NODE_251_length_29010_cov_11.039648_14	Faecal Silage	M. japonica					14.4822			15.0971														succinate dehydrogenase / fumarate reductase, flavoprotein subunit [EC:1.3.5.1 1.3.5.4] (db=kegg)	Assembly_15_bin.2	Bacteria	Bacteroidota	Bacteroidia	Bacteroidales	UBA932	CAG-831		Assembly_18_bin.3_NODE_22_length_102191_cov_10.162851_6
Assembly_15_bin.2_NODE_269_length_27816_cov_7.870934_21	Faecal Silage	M. japonica					14.4541			14.6232		16.0296	15.8758	16.1211	16.1368	15.8126	15.2603	15.3537						methylmalonyl-CoA decarboxylase subunit alpha [EC:7.2.4.3];propionyl-CoA carboxylase beta chain [EC:6.4.1.3 2.1.3.15] (db=kegg)	Assembly_15_bin.2	Bacteria	Bacteroidota	Bacteroidia	Bacteroidales	UBA932	CAG-831		Assembly_18_bin.3_NODE_115_length_42568_cov_8.372780_16, Assembly_45_bin.16_NODE_6552_length_6300_cov_5.864051_2
Assembly_15_bin.2_NODE_277_length_27621_cov_9.086266_11	Faecal Silage	M. japonica	16.7608	16.3449		16.1139	16.934	17.5339	17.2462	16.9843	17.3158	16.6949	16.2212	16.9049	16.2819	15.9086		15.1648						glutamate dehydrogenase (NADP+) [EC:1.4.1.4] (db=kegg)	Assembly_15_bin.2	Bacteria	Bacteroidota	Bacteroidia	Bacteroidales	UBA932	CAG-831
Assembly_15_bin.2_NODE_3987_length_7193_cov_9.824601_2	Faecal Silage	M. japonica	15.3857				15.4039			15.2418				15.4889										6-phosphofructokinase 1 [EC:2.7.1.11] (db=kegg)	Assembly_15_bin.2	Bacteria	Bacteroidota	Bacteroidia	Bacteroidales	UBA932	CAG-831		Assembly_19-22_bin.2_k141_3064880_length_26166_cov_13.7607_19, Assembly_19-22_bin.30_k141_650821_length_5542_cov_11.0000_9, Assembly_21_bin.1_NODE_1132_length_10482_cov_7.586650_4, Assembly_41_bin_148_NODE_28889_length_11131_cov_8.918472_9, Assembly_41_bin_175_NODE_5998_length_34986_cov_24.760471_7, Assembly_41_bin_57_NODE_546_length_143826_cov_20.951812_106, Assembly_45_bin.16_NODE_2440_length_9…
Assembly_15_bin.2_NODE_663_length_17877_cov_7.555942_5	Faecal Silage	M. japonica					14.8341	15.1767	15.1685	14.7856														3-keto-5-aminohexanoate cleavage enzyme [EC:2.3.1.247] (db=kegg)	Assembly_15_bin.2	Bacteria	Bacteroidota	Bacteroidia	Bacteroidales	UBA932	CAG-831		Assembly_16_bin.18_NODE_12300_length_4053_cov_4.627564_5, Assembly_18_bin.3_NODE_1995_length_6043_cov_7.180361_3
Assembly_15_bin.2_NODE_837_length_15972_cov_9.438211_11	Faecal Silage	M. japonica										15.5342	15.9457	15.9273	15.9754	15.6655								phosphoserine aminotransferase [EC:2.6.1.52] (db=kegg)	Assembly_15_bin.2	Bacteria	Bacteroidota	Bacteroidia	Bacteroidales	UBA932	CAG-831		Assembly_16_bin.18_NODE_3658_length_7742_cov_5.034604_6, Assembly_18_bin.3_NODE_228_length_24430_cov_8.957579_13, Assembly_45_bin.16_NODE_83477_length_1991_cov_7.602273_1
Assembly_15_bin.3_NODE_5673_length_5950_cov_8.168617_4	Faecal Silage	M. japonica	16.006	17.6585	17.1081	17.084	17.1081	16.3748	17.5232	15.5558	16.426				14.8678	15.6506								glyceraldehyde 3-phosphate dehydrogenase [EC:1.2.1.12] (db=kegg)	Assembly_15_bin.3	Bacteria	Proteobacteria	Alphaproteobacteria	Rs-D84	Rs-D84	Rs-D84		Assembly_16_bin.10_NODE_1838_length_11636_cov_9.448839_4, Assembly_16_bin.2_NODE_254_length_41217_cov_29.848307_11, Assembly_41_bin_167_NODE_55_length_378202_cov_14.381494_278
Assembly_15_bin.5_NODE_1743_length_11235_cov_11.654472_12	Faecal Silage	M. japonica	14.4295				15.2057	14.7209		15.2716														Lyase [PF00206.21];Fumarase C C-terminus [PF10415.10] (db=pfam)	Assembly_15_bin.5	Bacteria	Firmicutes_A	Clostridia	Oscillospirales	CAG-272	UMGS1865		Assembly_45_bin.3_NODE_2395_length_9973_cov_9.319117_2
Assembly_15_bin.5_NODE_321_length_25272_cov_10.845779_3	Faecal Silage	M. japonica					14.0515			14.0179														small subunit ribosomal protein S16 (db=kegg)	Assembly_15_bin.5	Bacteria	Firmicutes_A	Clostridia	Oscillospirales	CAG-272	UMGS1865		Assembly_45_bin.3_NODE_552_length_19604_cov_10.110338_21
Assembly_15_bin.5_NODE_355_length_24009_cov_12.084036_2	Faecal Silage	M. japonica					12.2569	12.9415		12.0671														mannonate dehydratase [EC:4.2.1.8] (db=kegg)	Assembly_15_bin.5	Bacteria	Firmicutes_A	Clostridia	Oscillospirales	CAG-272	UMGS1865		Assembly_45_bin.3_NODE_321_length_25698_cov_11.828881_3
Assembly_15_bin.5_NODE_5753_length_5908_cov_11.683752_8	Faecal Silage	M. japonica		16.6976			16.8081	16.8912	16.7276	16.7109	16.4782		14.5733											small subunit ribosomal protein S5 (db=kegg)	Assembly_15_bin.5	Bacteria	Firmicutes_A	Clostridia	Oscillospirales	CAG-272	UMGS1865		Assembly_45_bin.3_NODE_12924_length_4664_cov_10.635713_2
Assembly_15_bin.6_NODE_12_length_147628_cov_12.339818_121	Faecal Silage	M. japonica										15.3293	14.3843	15.1863	15.8094	15.5633	15.4712	15.2322						argininosuccinate synthase [EC:6.3.4.5] (db=kegg)	Assembly_15_bin.6	Bacteria	Fibrobacterota	Fibrobacteria	Fibrobacterales	Fibrobacteraceae	UBA1765		Assembly_17_bin.4_NODE_93_length_54192_cov_16.833478_25
Assembly_15_bin.6_NODE_12_length_147628_cov_12.339818_121	Faecal Silage	M. japonica										15.3293	14.3843	15.1863	15.8094	15.5633	15.4712	15.2322						argininosuccinate synthase [EC:6.3.4.5] (db=kegg)	Assembly_15_bin.6	Bacteria	Fibrobacterota	Fibrobacteria	Fibrobacterales	Fibrobacteraceae	UBA1765		Assembly_17_bin.4_NODE_93_length_54192_cov_16.833478_25
Assembly_15_bin.6_NODE_12_length_147628_cov_12.339818_25	Faecal Silage	M. japonica											15.0444	15.2036	15.9418	14.4502								glycine hydroxymethyltransferase [EC:2.1.2.1] (db=kegg)	Assembly_15_bin.6	Bacteria	Fibrobacterota	Fibrobacteria	Fibrobacterales	Fibrobacteraceae	UBA1765		Assembly_17_bin.4_NODE_19_length_114817_cov_16.916688_27, Assembly_45_bin.2_NODE_20_length_68259_cov_25.917322_2
Assembly_15_bin.6_NODE_13_length_147551_cov_14.173598_122	Faecal Silage	M. japonica												14.8316	15.9388	14.7218	14.9638							carboxybiotin decarboxylase [EC:7.2.4.1] (db=kegg)	Assembly_15_bin.6	Bacteria	Fibrobacterota	Fibrobacteria	Fibrobacterales	Fibrobacteraceae	UBA1765		Assembly_17_bin.4_NODE_7_length_146508_cov_19.577824_2, Assembly_45_bin.2_NODE_65_length_45679_cov_28.169341_5
Assembly_15_bin.6_NODE_13_length_147551_cov_14.173598_75	Faecal Silage	M. japonica													16.7653	15.4026								AIPR protein [PF10592.10] (db=pfam)	Assembly_15_bin.6	Bacteria	Fibrobacterota	Fibrobacteria	Fibrobacterales	Fibrobacteraceae	UBA1765		Assembly_17_bin.4_NODE_7_length_146508_cov_19.577824_66, Assembly_45_bin.2_NODE_178_length_32805_cov_29.984855_29
Assembly_15_bin.6_NODE_155_length_38791_cov_14.677587_16	Faecal Silage	M. japonica										15.6412		14.8154	15.7538	15.5683		15.0444						large subunit ribosomal protein L6 (db=kegg)	Assembly_15_bin.6	Bacteria	Fibrobacterota	Fibrobacteria	Fibrobacterales	Fibrobacteraceae	UBA1765		Assembly_17_bin.4_NODE_158_length_37058_cov_19.851282_33, Assembly_45_bin.2_NODE_320_length_25764_cov_28.268700_23
Assembly_15_bin.6_NODE_155_length_38791_cov_14.677587_18	Faecal Silage	M. japonica					13.6753					16.6547	16.4963	16.4609	17.1485	16.5528	16.5153	16.4223						small subunit ribosomal protein S5 (db=kegg)	Assembly_15_bin.6	Bacteria	Fibrobacterota	Fibrobacteria	Fibrobacterales	Fibrobacteraceae	UBA1765		Assembly_17_bin.4_NODE_158_length_37058_cov_19.851282_31, Assembly_45_bin.2_NODE_320_length_25764_cov_28.268700_21
Assembly_15_bin.6_NODE_155_length_38791_cov_14.677587_20	Faecal Silage	M. japonica										15.5315			16.3329	15.7556	15.5654	15.2357						large subunit ribosomal protein L15 (db=kegg)	Assembly_15_bin.6	Bacteria	Fibrobacterota	Fibrobacteria	Fibrobacterales	Fibrobacteraceae	UBA1765		Assembly_17_bin.4_NODE_158_length_37058_cov_19.851282_29, Assembly_19-22_bin.13_k141_3873425_length_2241_cov_7.0000_3, Assembly_45_bin.2_NODE_320_length_25764_cov_28.268700_19
Assembly_15_bin.6_NODE_155_length_38791_cov_14.677587_21	Faecal Silage	M. japonica	14.9839					15.1169				15.7122	15.3263	15.637	15.8329	15.6343	14.9086							preprotein translocase subunit SecY (db=kegg)	Assembly_15_bin.6	Bacteria	Fibrobacterota	Fibrobacteria	Fibrobacterales	Fibrobacteraceae	UBA1765		Assembly_17_bin.4_NODE_158_length_37058_cov_19.851282_28, Assembly_45_bin.2_NODE_320_length_25764_cov_28.268700_18
Assembly_15_bin.6_NODE_155_length_38791_cov_14.677587_24	Faecal Silage	M. japonica										15.9967	15.7249	15.6808	16.8598									small subunit ribosomal protein S11 (db=kegg)	Assembly_15_bin.6	Bacteria	Fibrobacterota	Fibrobacteria	Fibrobacterales	Fibrobacteraceae	UBA1765		Assembly_17_bin.4_NODE_158_length_37058_cov_19.851282_25, Assembly_45_bin.2_NODE_320_length_25764_cov_28.268700_15
Assembly_15_bin.6_NODE_155_length_38791_cov_14.677587_47	Faecal Silage	M. japonica	14.2951				13.6321			12.8401		17.9318	17.516	18.0588	18.8756	18.3802	17.6556	17.5134						enolase [EC:4.2.1.11] (db=kegg)	Assembly_15_bin.6	Bacteria	Fibrobacterota	Fibrobacteria	Fibrobacterales	Fibrobacteraceae	UBA1765		Assembly_17_bin.4_NODE_158_length_37058_cov_19.851282_2, Assembly_45_bin.2_NODE_3634_length_8246_cov_29.283482_1
Assembly_15_bin.6_NODE_155_length_38791_cov_14.677587_8	Faecal Silage	M. japonica													15.8682			15.1283						small subunit ribosomal protein S3 (db=kegg)	Assembly_15_bin.6	Bacteria	Fibrobacterota	Fibrobacteria	Fibrobacterales	Fibrobacteraceae	UBA1765		Assembly_17_bin.4_NODE_158_length_37058_cov_19.851282_41, Assembly_45_bin.2_NODE_320_length_25764_cov_28.268700_31
Assembly_15_bin.6_NODE_17_length_122680_cov_13.512236_42	Faecal Silage	M. japonica										15.3032	15.0953		15.9363	15.7717	15.0232	15.1621						OmpA-OmpF porin, OOP family (db=kegg)	Assembly_15_bin.6	Bacteria	Fibrobacterota	Fibrobacteria	Fibrobacterales	Fibrobacteraceae	UBA1765		Assembly_17_bin.4_NODE_17_length_115426_cov_18.772733_31, Assembly_45_bin.2_NODE_80_length_43082_cov_27.665814_19
Assembly_15_bin.6_NODE_17_length_122680_cov_13.512236_42	Faecal Silage	M. japonica										15.3032	15.0953		15.9363	15.7717	15.0232	15.1621						OmpA-OmpF porin, OOP family (db=kegg)	Assembly_15_bin.6	Bacteria	Fibrobacterota	Fibrobacteria	Fibrobacterales	Fibrobacteraceae	UBA1765		Assembly_17_bin.4_NODE_17_length_115426_cov_18.772733_31, Assembly_45_bin.2_NODE_80_length_43082_cov_27.665814_19
Assembly_15_bin.6_NODE_17_length_122680_cov_13.512236_43	Faecal Silage	M. japonica										15.2144		15.2785	16.9322	15.5121		15.9399						Outer membrane lipoprotein [PF13525.7];MalT-like TPR region [PF17874.2];Anaphase-promoting complex, cyclosome, subunit 3 [PF12895.8];Tetratricopeptide repeat [PF13429.7] (db=pfam)	Assembly_15_bin.6	Bacteria	Fibrobacterota	Fibrobacteria	Fibrobacterales	Fibrobacteraceae	UBA1765		Assembly_17_bin.4_NODE_17_length_115426_cov_18.772733_32, Assembly_45_bin.2_NODE_80_length_43082_cov_27.665814_18
Assembly_15_bin.6_NODE_17_length_122680_cov_13.512236_44	Faecal Silage	M. japonica										15.4285	16.6286	16.3004	16.8889	15.2424	15.8083							Outer membrane lipoprotein [PF13525.7] (db=pfam)	Assembly_15_bin.6	Bacteria	Fibrobacterota	Fibrobacteria	Fibrobacterales	Fibrobacteraceae	UBA1765		Assembly_17_bin.4_NODE_17_length_115426_cov_18.772733_33, Assembly_45_bin.2_NODE_80_length_43082_cov_27.665814_17
Assembly_15_bin.6_NODE_17_length_122680_cov_13.512236_45	Faecal Silage	M. japonica		17.2634				17.3277	16.2445	16.3538	16.6427	19.0602		18.9844	19.6606	19.0748	17.0005							biopolymer transport protein ExbB (db=kegg)	Assembly_15_bin.6	Bacteria	Fibrobacterota	Fibrobacteria	Fibrobacterales	Fibrobacteraceae	UBA1765		Assembly_17_bin.4_NODE_17_length_115426_cov_18.772733_35, Assembly_45_bin.2_NODE_80_length_43082_cov_27.665814_16
Assembly_15_bin.6_NODE_179_length_35383_cov_13.760558_26	Faecal Silage	M. japonica					15.1024		15.978	14.5437	15.773													UDPglucose 6-dehydrogenase [EC:1.1.1.22] (db=kegg)	Assembly_15_bin.6	Bacteria	Fibrobacterota	Fibrobacteria	Fibrobacterales	Fibrobacteraceae	UBA1765		Assembly_17_bin.4_NODE_48_length_79991_cov_19.745096_61, Assembly_19-22_bin.13_k141_6234397_length_57070_cov_38.0000_17, Assembly_42_bin_59_NODE_1836_length_36667_cov_72.752431_33, Assembly_45_bin.2_NODE_295_length_26641_cov_31.521440_22
Assembly_15_bin.6_NODE_18_length_121544_cov_11.740594_26	Faecal Silage	M. japonica										16.8393	16.6411	17.3882	18.0217	16.8003								pyruvate-ferredoxin/flavodoxin oxidoreductase [EC:1.2.7.1 1.2.7.-] (db=kegg)	Assembly_15_bin.6	Bacteria	Fibrobacterota	Fibrobacteria	Fibrobacterales	Fibrobacteraceae	UBA1765		Assembly_17_bin.4_NODE_8_length_138750_cov_14.594614_28
Assembly_15_bin.6_NODE_18_length_121544_cov_11.740594_87	Faecal Silage	M. japonica											14.5081	15.1279	15.8763	15.7849	14.8689							molecular chaperone DnaK (db=kegg)	Assembly_15_bin.6	Bacteria	Fibrobacterota	Fibrobacteria	Fibrobacterales	Fibrobacteraceae	UBA1765		Assembly_17_bin.4_NODE_8_length_138750_cov_14.594614_96, Assembly_45_bin.2_NODE_182_length_32683_cov_23.563749_4
Assembly_15_bin.6_NODE_200_length_33603_cov_12.062209_14	Faecal Silage	M. japonica											15.0746	15.7193	15.6902									ATP synthase alpha/beta family, nucleotide-binding domain [PF00006.26] (db=pfam)	Assembly_15_bin.6	Bacteria	Fibrobacterota	Fibrobacteria	Fibrobacterales	Fibrobacteraceae	UBA1765		Assembly_17_bin.4_NODE_411_length_20234_cov_15.248476_5, Assembly_45_bin.2_NODE_545_length_19764_cov_24.041859_14
Assembly_15_bin.6_NODE_200_length_33603_cov_12.062209_33	Faecal Silage	M. japonica										15.5372	16.1228	15.7656	15.1342	14.7865									Assembly_15_bin.6	Bacteria	Fibrobacterota	Fibrobacteria	Fibrobacterales	Fibrobacteraceae	UBA1765
Assembly_15_bin.6_NODE_221_length_31780_cov_11.206525_11	Faecal Silage	M. japonica													16.8017	16.6481								ketol-acid reductoisomerase [EC:1.1.1.86];ketol-acid reductoisomerase [EC:1.1.1.86] (db=kegg)	Assembly_15_bin.6	Bacteria	Fibrobacterota	Fibrobacteria	Fibrobacterales	Fibrobacteraceae	UBA1765		Assembly_17_bin.4_NODE_320_length_23813_cov_15.041965_3, Assembly_45_bin.2_NODE_726_length_17161_cov_22.867064_4
Assembly_15_bin.6_NODE_221_length_31780_cov_11.206525_19	Faecal Silage	M. japonica													15.8216	15.4066								Thioredoxin [PF13462.7];DSBA-like thioredoxin domain [PF01323.21];Thioredoxin [PF13743.7] (db=pfam)	Assembly_15_bin.6	Bacteria	Fibrobacterota	Fibrobacteria	Fibrobacterales	Fibrobacteraceae	UBA1765		Assembly_17_bin.4_NODE_1634_length_9554_cov_15.698284_8, Assembly_45_bin.2_NODE_71555_length_2138_cov_25.989438_2
Assembly_15_bin.6_NODE_2642_length_8945_cov_13.026209_4	Faecal Silage	M. japonica										15.3483	15.8647	15.4889	15.5727	14.7863	15.3298	15.0262						glucose-6-phosphate isomerase [EC:5.3.1.9] (db=kegg)	Assembly_15_bin.6	Bacteria	Fibrobacterota	Fibrobacteria	Fibrobacterales	Fibrobacteraceae	UBA1765		Assembly_17_bin.4_NODE_163_length_36519_cov_17.226086_4, Assembly_45_bin.2_NODE_192_length_32123_cov_27.056474_4
Assembly_15_bin.6_NODE_32_length_105221_cov_12.311260_1	Faecal Silage	M. japonica										19.6812			19.8912	19.8179									Assembly_15_bin.6	Bacteria	Fibrobacterota	Fibrobacteria	Fibrobacterales	Fibrobacteraceae	UBA1765
Assembly_15_bin.6_NODE_32_length_105221_cov_12.311260_71	Faecal Silage	M. japonica	14.9324				13.3805	14.2103		13.2645		16.7765	17.0905	16.914	17.236	16.8511	16.474	16.5311						glutamate dehydrogenase (NADP+) [EC:1.4.1.4] (db=kegg)	Assembly_15_bin.6	Bacteria	Fibrobacterota	Fibrobacteria	Fibrobacterales	Fibrobacteraceae	UBA1765		Assembly_17_bin.4_NODE_25_length_104887_cov_16.182578_70, Assembly_45_bin.2_NODE_195_length_31798_cov_26.654380_20
Assembly_15_bin.6_NODE_32_length_105221_cov_12.311260_75	Faecal Silage	M. japonica	15.7972	15.9894		16.1449	13.6725	15.0355		14.7045														Bacterial type II and III secretion system protein [PF00263.22];Bacterial type II/III secretion system short domain [PF03958.18] (db=pfam)	Assembly_15_bin.6	Bacteria	Fibrobacterota	Fibrobacteria	Fibrobacterales	Fibrobacteraceae	UBA1765		Assembly_17_bin.4_NODE_25_length_104887_cov_16.182578_74, Assembly_45_bin.2_NODE_195_length_31798_cov_26.654380_24
Assembly_15_bin.6_NODE_325_length_25103_cov_13.150551_13	Faecal Silage	M. japonica												15.1251	15.908	15.5658								small subunit ribosomal protein S7 (db=kegg)	Assembly_15_bin.6	Bacteria	Fibrobacterota	Fibrobacteria	Fibrobacterales	Fibrobacteraceae	UBA1765		Assembly_17_bin.4_NODE_43_length_88147_cov_19.722688_9, Assembly_45_bin.2_NODE_339_length_25061_cov_27.283652_10
Assembly_15_bin.6_NODE_325_length_25103_cov_13.150551_14	Faecal Silage	M. japonica										15.5599	16.0408	16.0039	16.3531	15.6799	15.4075	15.7232						small subunit ribosomal protein S12 (db=kegg)	Assembly_15_bin.6	Bacteria	Fibrobacterota	Fibrobacteria	Fibrobacterales	Fibrobacteraceae	UBA1765		Assembly_17_bin.4_NODE_43_length_88147_cov_19.722688_8, Assembly_45_bin.2_NODE_339_length_25061_cov_27.283652_9
Assembly_15_bin.6_NODE_325_length_25103_cov_13.150551_16	Faecal Silage	M. japonica													16.498	15.5747								DNA-directed RNA polymerase subunit beta [EC:2.7.7.6];DNA-directed RNA polymerase subunit beta [EC:2.7.7.6] (db=kegg)	Assembly_15_bin.6	Bacteria	Fibrobacterota	Fibrobacteria	Fibrobacterales	Fibrobacteraceae	UBA1765		Assembly_17_bin.4_NODE_43_length_88147_cov_19.722688_6, Assembly_45_bin.2_NODE_339_length_25061_cov_27.283652_7
Assembly_15_bin.6_NODE_325_length_25103_cov_13.150551_17	Faecal Silage	M. japonica										16.5166	15.9156	16.1659	18.026	18.227	15.9803	15.9678						large subunit ribosomal protein L7/L12 (db=kegg)	Assembly_15_bin.6	Bacteria	Fibrobacterota	Fibrobacteria	Fibrobacterales	Fibrobacteraceae	UBA1765		Assembly_17_bin.4_NODE_43_length_88147_cov_19.722688_5, Assembly_45_bin.2_NODE_339_length_25061_cov_27.283652_6
Assembly_15_bin.6_NODE_325_length_25103_cov_13.150551_19	Faecal Silage	M. japonica										15.5207	15.2615	15.319	16.2247	15.6146		14.7758						large subunit ribosomal protein L1 (db=kegg)	Assembly_15_bin.6	Bacteria	Fibrobacterota	Fibrobacteria	Fibrobacterales	Fibrobacteraceae	UBA1765		Assembly_17_bin.4_NODE_43_length_88147_cov_19.722688_3, Assembly_45_bin.2_NODE_339_length_25061_cov_27.283652_4
Assembly_15_bin.6_NODE_325_length_25103_cov_13.150551_20	Faecal Silage	M. japonica												14.8425	16.2131	15.7452	15.5916	15.3862						large subunit ribosomal protein L11 (db=kegg)	Assembly_15_bin.6	Bacteria	Fibrobacterota	Fibrobacteria	Fibrobacterales	Fibrobacteraceae	UBA1765		Assembly_17_bin.4_NODE_43_length_88147_cov_19.722688_2, Assembly_45_bin.2_NODE_339_length_25061_cov_27.283652_3
Assembly_15_bin.6_NODE_392_length_22749_cov_15.404512_15	Faecal Silage	M. japonica												15.1102	15.7768	15.4333								HMGL-like [PF00682.20];Conserved carboxylase domain [PF02436.19] (db=pfam)	Assembly_15_bin.6	Bacteria	Fibrobacterota	Fibrobacteria	Fibrobacterales	Fibrobacteraceae	UBA1765		Assembly_17_bin.4_NODE_21_length_111303_cov_21.530976_95, Assembly_45_bin.2_NODE_389_length_23564_cov_31.190310_9
Assembly_15_bin.6_NODE_495_length_20386_cov_14.536029_8	Faecal Silage	M. japonica											14.9144		16.3529	16.4603		14.6077						small subunit ribosomal protein S2 (db=kegg)	Assembly_15_bin.6	Bacteria	Fibrobacterota	Fibrobacteria	Fibrobacterales	Fibrobacteraceae	UBA1765		Assembly_45_bin.2_NODE_5952_length_6602_cov_29.453185_7
Assembly_15_bin.6_NODE_64_length_70047_cov_14.524446_10	Faecal Silage	M. japonica											15.7832	15.8097	15.7897	15.4929	15.4698							dTDP-glucose 4,6-dehydratase [EC:4.2.1.46] (db=kegg)	Assembly_15_bin.6	Bacteria	Fibrobacterota	Fibrobacteria	Fibrobacterales	Fibrobacteraceae	UBA1765		Assembly_17_bin.4_NODE_49_length_79568_cov_20.751965_22, Assembly_45_bin.2_NODE_23_length_65246_cov_30.385774_41
Assembly_15_bin.9_NODE_110_length_53282_cov_12.916903_22	Faecal Silage	M. japonica					14.9796			14.9111														peptidyl-dipeptidase Dcp [EC:3.4.15.5] (db=kegg)	Assembly_15_bin.9	Bacteria	Bacteroidota	Bacteroidia	Bacteroidales	WCHB1-69	UBA5429		Assembly_16_bin.9_NODE_599_length_23816_cov_14.974749_24, Assembly_45_bin.11_NODE_3507_length_8372_cov_7.809907_9
Assembly_15_bin.9_NODE_164_length_37247_cov_13.823161_30	Faecal Silage	M. japonica					16.4171	16.6719	17.4279	16.1521	17.1905													chaperonin GroEL (db=kegg)	Assembly_15_bin.9	Bacteria	Bacteroidota	Bacteroidia	Bacteroidales	WCHB1-69	UBA5429		Assembly_16_bin.9_NODE_437_length_29859_cov_15.865421_29
Assembly_15_bin.9_NODE_2_length_232775_cov_14.294006_127	Faecal Silage	M. japonica					16.1007	16.6687	15.9141	14.9729	15.5764					15.4455		14.8046						large subunit ribosomal protein L7/L12 (db=kegg)	Assembly_15_bin.9	Bacteria	Bacteroidota	Bacteroidia	Bacteroidales	WCHB1-69	UBA5429		Assembly_16_bin.9_NODE_4_length_228951_cov_16.057043_14
Assembly_15_bin.9_NODE_2_length_232775_cov_14.294006_140	Faecal Silage	M. japonica					18.0218	17.5229	18.1015	18.0432	17.9445					15.4119			15.3177			14.8062	15.1791	elongation factor Tu (db=kegg)	Assembly_15_bin.9	Bacteria	Bacteroidota	Bacteroidia	Bacteroidales	WCHB1-69	UBA5429
Assembly_15_bin.9_NODE_2_length_232775_cov_14.294006_173	Faecal Silage	M. japonica										16.7229	15.9702	16.7933	16.8184	16.7785	15.4074	16.2819		14.5803				pyruvate-ferredoxin/flavodoxin oxidoreductase [EC:1.2.7.1 1.2.7.-] (db=kegg)	Assembly_15_bin.9	Bacteria	Bacteroidota	Bacteroidia	Bacteroidales	WCHB1-69	UBA5429		Assembly_16_bin.9_NODE_322_length_36092_cov_17.048284_14, Assembly_45_bin.11_NODE_516_length_20299_cov_8.585408_13
Assembly_15_bin.9_NODE_2_length_232775_cov_14.294006_39	Faecal Silage	M. japonica										15.4935	15.7062	15.7231	15.6407	15.5245								1-pyrroline-5-carboxylate dehydrogenase [EC:1.2.1.88] (db=kegg)	Assembly_15_bin.9	Bacteria	Bacteroidota	Bacteroidia	Bacteroidales	WCHB1-69	UBA5429		Assembly_16_bin.9_NODE_4_length_228951_cov_16.057043_102
Assembly_15_bin.9_NODE_2_length_232775_cov_14.294006_64	Faecal Silage	M. japonica						15.1241	15.0486	14.9366														phenylalanyl-tRNA synthetase beta chain [EC:6.1.1.20] (db=kegg)	Assembly_15_bin.9	Bacteria	Bacteroidota	Bacteroidia	Bacteroidales	WCHB1-69	UBA5429		Assembly_16_bin.9_NODE_4_length_228951_cov_16.057043_77, Assembly_45_bin.11_NODE_231_length_29627_cov_8.265183_25, Assembly_45_bin.5_NODE_4609_length_7397_cov_16.867202_1
Assembly_15_bin.9_NODE_2_length_232775_cov_14.294006_97	Faecal Silage	M. japonica											16.1559	15.729	15.3782									ornithine--oxo-acid transaminase [EC:2.6.1.13] (db=kegg)	Assembly_15_bin.9	Bacteria	Bacteroidota	Bacteroidia	Bacteroidales	WCHB1-69	UBA5429		Assembly_16_bin.9_NODE_4_length_228951_cov_16.057043_44, Assembly_45_bin.11_NODE_988_length_14830_cov_7.473909_9
Assembly_15_bin.9_NODE_202_length_33539_cov_15.596135_4	Faecal Silage	M. japonica	18.1793	18.1668	18.2525	18.5828	18.9876	18.4395	18.6933	18.9873	18.6684	15.4917	15.793	15.7029	15.2731		15.4945							rubrerythrin (db=kegg)	Assembly_15_bin.9	Bacteria	Bacteroidota	Bacteroidia	Bacteroidales	WCHB1-69	UBA5429		Assembly_16_bin.9_NODE_206_length_45636_cov_18.137338_26
Assembly_15_bin.9_NODE_208_length_33298_cov_15.711548_26	Faecal Silage	M. japonica										15.2192	16.3058	16.8335	17.0489	16.7913	15.3899	15.1506						Protein of unknown function (DUF1015) [PF06245.12] (db=pfam)	Assembly_15_bin.9	Bacteria	Bacteroidota	Bacteroidia	Bacteroidales	WCHB1-69	UBA5429		Assembly_16_bin.9_NODE_1311_length_14180_cov_18.050973_10, Assembly_45_bin.11_NODE_1880_length_11274_cov_8.759783_1
Assembly_15_bin.9_NODE_22_length_116174_cov_14.085619_17	Faecal Silage	M. japonica					15.6676	14.7154		14.5177	15.4988	20.305	19.7913	20.5204	20.199	19.9352	17.831	18.0308						glutamate dehydrogenase (NADP+) [EC:1.4.1.4] (db=kegg)	Assembly_15_bin.9	Bacteria	Bacteroidota	Bacteroidia	Bacteroidales	WCHB1-69	UBA5429
Assembly_15_bin.9_NODE_27_length_108712_cov_13.956202_57	Faecal Silage	M. japonica	16.4845	16.6011	16.8847	16.6453	16.4801	16.5914	16.5081	16.2257	16.1594	15.5294	16.1366	15.9588	15.6594	15.3603	15.5118	15.225						ornithine carbamoyltransferase [EC:2.1.3.3] (db=kegg)	Assembly_15_bin.9	Bacteria	Bacteroidota	Bacteroidia	Bacteroidales	WCHB1-69	UBA5429		Assembly_16_bin.9_NODE_4_length_228951_cov_16.057043_160
Assembly_15_bin.9_NODE_288_length_27038_cov_12.960086_19	Faecal Silage	M. japonica						15.2738				15.9421	15.2488	16.0442	16.2614	15.7054	15.4127							pyruvate, orthophosphate dikinase [EC:2.7.9.1] (db=kegg)	Assembly_15_bin.9	Bacteria	Bacteroidota	Bacteroidia	Bacteroidales	WCHB1-69	UBA5429		Assembly_16_bin.9_NODE_476_length_28663_cov_16.217806_4
Assembly_15_bin.9_NODE_35_length_102691_cov_16.808810_15	Faecal Silage	M. japonica											14.9198	16.216	15.3141									phosphoserine aminotransferase [EC:2.6.1.52] (db=kegg)	Assembly_15_bin.9	Bacteria	Bacteroidota	Bacteroidia	Bacteroidales	WCHB1-69	UBA5429		Assembly_16_bin.9_NODE_42_length_105468_cov_19.638413_14, Assembly_45_bin.11_NODE_66_length_45667_cov_10.230378_29
Assembly_15_bin.9_NODE_41_length_96579_cov_15.255791_54	Faecal Silage	M. japonica										15.5897	15.7815	15.8016		15.9082	15.6248	15.2762						fructose-bisphosphate aldolase, class II [EC:4.1.2.13] (db=kegg)	Assembly_15_bin.9	Bacteria	Bacteroidota	Bacteroidia	Bacteroidales	WCHB1-69	UBA5429		Assembly_16_bin.9_NODE_1_length_250483_cov_18.173455_42, Assembly_45_bin.11_NODE_35_length_54825_cov_9.320194_33
Assembly_15_bin.9_NODE_42_length_96342_cov_11.336349_15	Faecal Silage	M. japonica					15.6363	15.2976				15.4509												NADP-reducing hydrogenase subunit HndD [EC:1.12.1.3] (db=kegg)	Assembly_15_bin.9	Bacteria	Bacteroidota	Bacteroidia	Bacteroidales	WCHB1-69	UBA5429		Assembly_16_bin.9_NODE_81_length_76146_cov_13.554481_51
Assembly_15_bin.9_NODE_42_length_96342_cov_11.336349_16	Faecal Silage	M. japonica										15.5849		15.6855										NADH-quinone oxidoreductase subunit F [EC:7.1.1.2];NADP-reducing hydrogenase subunit HndC [EC:1.12.1.3] (db=kegg)	Assembly_15_bin.9	Bacteria	Bacteroidota	Bacteroidia	Bacteroidales	WCHB1-69	UBA5429		Assembly_16_bin.9_NODE_81_length_76146_cov_13.554481_50
Assembly_15_bin.9_NODE_53_length_79312_cov_17.846272_56	Faecal Silage	M. japonica	14.8695				16.1693		16.0519	15.2215						14.4278	15.6751							glyceraldehyde 3-phosphate dehydrogenase [EC:1.2.1.12] (db=kegg)	Assembly_15_bin.9	Bacteria	Bacteroidota	Bacteroidia	Bacteroidales	WCHB1-69	UBA5429		Assembly_16_bin.9_NODE_2_length_229397_cov_19.822902_5
Assembly_15_bin.9_NODE_675_length_17745_cov_11.682985_15	Faecal Silage	M. japonica					15.0785			14.8773		14.4603		15.3281	15.8718	15.4514								3-keto-5-aminohexanoate cleavage enzyme [EC:2.3.1.247] (db=kegg)	Assembly_15_bin.9	Bacteria	Bacteroidota	Bacteroidia	Bacteroidales	WCHB1-69	UBA5429		Assembly_16_bin.9_NODE_52_length_96490_cov_14.150091_47, Assembly_45_bin.11_NODE_18410_length_3976_cov_5.871206_1
Assembly_15-18_bin.10_k141_1069503_length_9035_cov_51.3588_1	Faecal Silage	M. japonica							15.5185	16.4714														Formate--tetrahydrofolate ligase [PF01268.20] (db=pfam)	Assembly_15-18_bin.10	Bacteria	Firmicutes_A	Clostridia	Lachnospirales	Lachnospiraceae
Assembly_15-18_bin.10_k141_1085229_length_8355_cov_21.8612_6	Faecal Silage	M. japonica					16.4594	15.5603	15.0786	15.9386														fructose-bisphosphate aldolase, class II [EC:4.1.2.13] (db=kegg)	Assembly_15-18_bin.10	Bacteria	Firmicutes_A	Clostridia	Lachnospirales	Lachnospiraceae
Assembly_15-18_bin.10_k141_1586617_length_6509_cov_18.0000_6	Faecal Silage	M. japonica					13.7305			15.2064	15.2799													F420-0:Gamma-glutamyl ligase [PF01996.17] (db=pfam)	Assembly_15-18_bin.10	Bacteria	Firmicutes_A	Clostridia	Lachnospirales	Lachnospiraceae			Assembly_15-18_bin.35_k141_4273493_length_4390_cov_14.0464_1, Assembly_15_bin.10_NODE_509_length_20171_cov_6.894910_24, Assembly_45_bin.4_NODE_8767_length_5543_cov_7.012026_2
Assembly_15-18_bin.10_k141_166660_length_6123_cov_22.6369_4	Faecal Silage	M. japonica	15.4618				14.7316	14.7283	15.19	14.8814														putative aldouronate transport system substrate-binding protein (db=kegg)	Assembly_15-18_bin.10	Bacteria	Firmicutes_A	Clostridia	Lachnospirales	Lachnospiraceae
Assembly_15-18_bin.10_k141_17772_length_9013_cov_20.3504_8	Faecal Silage	M. japonica	15.6336	15.4849			15.771	15.3617		15.4682														DNA-binding protein HU-beta (db=kegg)	Assembly_15-18_bin.10	Bacteria	Firmicutes_A	Clostridia	Lachnospirales	Lachnospiraceae			Assembly_15-18_bin.37_k141_6407800_length_4522_cov_168.4850_1, Assembly_16_bin.13_NODE_4462_length_6907_cov_4.611792_6, Assembly_19-22_bin.41_k141_4844525_length_51302_cov_21.1916_7, Assembly_20_bin.2_NODE_503_length_18376_cov_15.136510_9, Assembly_21_bin.6_NODE_34468_length_2089_cov_15.711898_2, Assembly_46_bin.1_NODE_13229_length_4638_cov_7.639537_5
Assembly_15-18_bin.10_k141_2113548_length_3533_cov_15.9027_3	Faecal Silage	M. japonica					15.2921	15.4906																glycerol dehydrogenase [EC:1.1.1.6] (db=kegg)	Assembly_15-18_bin.10	Bacteria	Firmicutes_A	Clostridia	Lachnospirales	Lachnospiraceae
Assembly_15-18_bin.10_k141_2143027_length_32274_cov_34.6030_20	Faecal Silage	M. japonica					14.6615			16.0694														galacturan 1,4-alpha-galacturonidase [EC:3.2.1.67] (db=kegg)	Assembly_15-18_bin.10	Bacteria	Firmicutes_A	Clostridia	Lachnospirales	Lachnospiraceae
Assembly_15-18_bin.10_k141_2166169_length_16891_cov_68.2375_16	Faecal Silage	M. japonica					13.8627			13.738			13.8428											transcription elongation factor GreA (db=kegg)	Assembly_15-18_bin.10	Bacteria	Firmicutes_A	Clostridia	Lachnospirales	Lachnospiraceae			Assembly_15-18_bin.18_k141_1196452_length_2780_cov_105.0000_1, Assembly_15-18_bin.22_k141_2259131_length_5377_cov_70.7576_7, Assembly_15-18_bin.27_k141_3329391_length_11871_cov_81.7473_13, Assembly_15-18_bin.3_k141_698247_length_119230_cov_27.4057_64, Assembly_15-18_bin.7_k141_2263485_length_12704_cov_31.0000_8, Assembly_15_bin.1_NODE_637_length_18167_cov_12.079395_2, Assembly_16_bin.15_NODE_812_…
Assembly_15-18_bin.10_k141_2166169_length_16891_cov_68.2375_4	Faecal Silage	M. japonica	15.2729				15.197	14.9558		15.2227			14.8808	15.6993	15.6359	15.688	15.4735	15.1496						6-phosphofructokinase 1 [EC:2.7.1.11] (db=kegg)	Assembly_15-18_bin.10	Bacteria	Firmicutes_A	Clostridia	Lachnospirales	Lachnospiraceae
Assembly_15-18_bin.10_k141_2481782_length_10481_cov_25.2030_8	Faecal Silage	M. japonica					14.7439			14.5292														alanyl-tRNA synthetase [EC:6.1.1.7] (db=kegg)	Assembly_15-18_bin.10	Bacteria	Firmicutes_A	Clostridia	Lachnospirales	Lachnospiraceae			Assembly_15-18_bin.11_k141_2629253_length_8312_cov_174.4449_1, Assembly_15_bin.1_NODE_26214_length_2673_cov_14.161192_1, Assembly_16_bin.15_NODE_47016_length_2077_cov_25.920376_1, Assembly_17_bin.5_NODE_26837_length_2320_cov_16.052097_1, Assembly_18_bin.1_NODE_25174_length_2383_cov_17.777491_1, Assembly_19-22_bin.21_k141_8337542_length_5831_cov_76.7831_2, Assembly_19_bin.6_NODE_2377_length_6803_c…
Assembly_15-18_bin.10_k141_3176520_length_9923_cov_19.5127_10	Faecal Silage	M. japonica		16.0529	17.1882	16.1213	18.1413	17.6645	17.9417	17.9668	17.7947	16.6419	15.9301	15.9095	15.8398	15.7901	15.4828	15.6629	15.6467	14.4242				DNA-directed RNA polymerase subunit beta [EC:2.7.7.6] (db=kegg)	Assembly_15-18_bin.10	Bacteria	Firmicutes_A	Clostridia	Lachnospirales	Lachnospiraceae
Assembly_15-18_bin.10_k141_3176520_length_9923_cov_19.5127_8	Faecal Silage	M. japonica	17.0132	16.6305		17.153	17.2545	16.839	16.949	17.3357	16.1612													large subunit ribosomal protein L10 (db=kegg)	Assembly_15-18_bin.10	Bacteria	Firmicutes_A	Clostridia	Lachnospirales	Lachnospiraceae
Assembly_15-18_bin.10_k141_3176520_length_9923_cov_19.5127_9	Faecal Silage	M. japonica	16.0144			15.6222	15.8951			15.4213														large subunit ribosomal protein L7/L12 (db=kegg)	Assembly_15-18_bin.10	Bacteria	Firmicutes_A	Clostridia	Lachnospirales	Lachnospiraceae
Assembly_15-18_bin.10_k141_3261900_length_8894_cov_20.0000_2	Faecal Silage	M. japonica					13.607					14.6716	15.394	15.1704	15.365	15.2581		15.0861						diaminopimelate dehydrogenase [EC:1.4.1.16] (db=kegg)	Assembly_15-18_bin.10	Bacteria	Firmicutes_A	Clostridia	Lachnospirales	Lachnospiraceae			Assembly_15-18_bin.3_k141_698247_length_119230_cov_27.4057_73, Assembly_18_bin.9_NODE_16585_length_2670_cov_4.616444_2, Assembly_19-22_bin.41_k141_4216999_length_18583_cov_48.5227_15, Assembly_19-22_bin.9_k141_2184280_length_6247_cov_16.2537_4, Assembly_19_bin.2_NODE_6873_length_4367_cov_6.209416_4, Assembly_21_bin.11_NODE_3007_length_6194_cov_7.132269_4, Assembly_21_bin.3_NODE_16967_length_2805_…
Assembly_15-18_bin.10_k141_3699598_length_18105_cov_27.4211_5	Faecal Silage	M. japonica	15.6135	15.6059	16.3944	16.0868		15.2972	15.0159	14.7111														starch synthase [EC:2.4.1.21] (db=kegg)	Assembly_15-18_bin.10	Bacteria	Firmicutes_A	Clostridia	Lachnospirales	Lachnospiraceae
Assembly_15-18_bin.10_k141_3949146_length_10034_cov_18.9778_6	Faecal Silage	M. japonica					15.2171			14.9903														chaperonin GroEL (db=kegg)	Assembly_15-18_bin.10	Bacteria	Firmicutes_A	Clostridia	Lachnospirales	Lachnospiraceae
Assembly_15-18_bin.10_k141_3998977_length_4507_cov_12.0000_5	Faecal Silage	M. japonica					15.288	15.7124	15.7472	15.6043	15.8846													GMP synthase (glutamine-hydrolysing) [EC:6.3.5.2] (db=kegg)	Assembly_15-18_bin.10	Bacteria	Firmicutes_A	Clostridia	Lachnospirales	Lachnospiraceae
Assembly_15-18_bin.10_k141_4747869_length_5496_cov_22.4919_5	Faecal Silage	M. japonica		15.5632		16.1073	15.789	15.1995	15.817	16.0538	15.9675	15.652	16.2399	15.789	15.8203	15.6635								formate C-acetyltransferase [EC:2.3.1.54] (db=kegg)	Assembly_15-18_bin.10	Bacteria	Firmicutes_A	Clostridia	Lachnospirales	Lachnospiraceae
Assembly_15-18_bin.10_k141_4877181_length_4959_cov_34.4658_4	Faecal Silage	M. japonica					14.8612			14.2304														ribose-phosphate pyrophosphokinase [EC:2.7.6.1] (db=kegg)	Assembly_15-18_bin.10	Bacteria	Firmicutes_A	Clostridia	Lachnospirales	Lachnospiraceae			Assembly_19-22_bin.7_k141_5219742_length_10228_cov_16.4555_14, Assembly_19_bin.6_NODE_3952_length_5498_cov_6.373140_4, Assembly_20_bin.1_NODE_375_length_21657_cov_9.020646_19, Assembly_21_bin.10_NODE_482_length_17125_cov_7.835384_16, Assembly_21_bin.9_NODE_20224_length_2602_cov_4.588536_1, Assembly_22_bin.6_NODE_283_length_25169_cov_10.893048_17
Assembly_15-18_bin.10_k141_4906110_length_5777_cov_72.0000_6	Faecal Silage	M. japonica	18.1785	17.3557	16.5005	18.5146	16.775	16.4154	17.8017	17.5944	17.596		14.4776											L-fucose/D-arabinose isomerase [EC:5.3.1.25 5.3.1.3] (db=kegg)	Assembly_15-18_bin.10	Bacteria	Firmicutes_A	Clostridia	Lachnospirales	Lachnospiraceae
Assembly_15-18_bin.10_k141_4917528_length_15867_cov_42.7268_14	Faecal Silage	M. japonica													15.8096	15.7446								F-type H+/Na+-transporting ATPase subunit beta [EC:7.1.2.2 7.2.2.1] (db=kegg)	Assembly_15-18_bin.10	Bacteria	Firmicutes_A	Clostridia	Lachnospirales	Lachnospiraceae
Assembly_15-18_bin.10_k141_4918951_length_10376_cov_16.3170_2	Faecal Silage	M. japonica		16.0451		15.7311	16.2706	15.416				15.911	15.2811	15.7263	15.7913	15.7511								branched-chain amino acid aminotransferase [EC:2.6.1.42] (db=kegg)	Assembly_15-18_bin.10	Bacteria	Firmicutes_A	Clostridia	Lachnospirales	Lachnospiraceae
Assembly_15-18_bin.10_k141_5345457_length_12980_cov_54.2570_8	Faecal Silage	M. japonica	15.3973				15.4322			15.1943				15.5386										translation initiation factor IF-2 (db=kegg)	Assembly_15-18_bin.10	Bacteria	Firmicutes_A	Clostridia	Lachnospirales	Lachnospiraceae			Assembly_19-22_bin.10_k141_3635845_length_7331_cov_9.0000_1
Assembly_15-18_bin.10_k141_5743213_length_8961_cov_106.4948_4	Faecal Silage	M. japonica	16.7107			16.6331	18.027	17.5527	16.8579	17.6768	16.0423													methyl-galactoside transport system substrate-binding protein (db=kegg)	Assembly_15-18_bin.10	Bacteria	Firmicutes_A	Clostridia	Lachnospirales	Lachnospiraceae
Assembly_15-18_bin.10_k141_5743213_length_8961_cov_106.4948_5	Faecal Silage	M. japonica	16.3432	15.4632		16.8821	16.926	16.4318	16.4103	15.5777														ribose transport system ATP-binding protein [EC:7.5.2.7];methyl-galactoside transport system ATP-binding protein [EC:7.5.2.11];nonpolar-amino-acid-transporting ATPase [EC:7.4.2.2] (db=kegg)	Assembly_15-18_bin.10	Bacteria	Firmicutes_A	Clostridia	Lachnospirales	Lachnospiraceae
Assembly_15-18_bin.10_k141_5743213_length_8961_cov_106.4948_6	Faecal Silage	M. japonica					15.2992	15.3427	15.0397	15.0855														methyl-galactoside transport system permease protein (db=kegg)	Assembly_15-18_bin.10	Bacteria	Firmicutes_A	Clostridia	Lachnospirales	Lachnospiraceae
Assembly_15-18_bin.10_k141_5939934_length_6601_cov_25.9375_4	Faecal Silage	M. japonica								15.0608		15.7235	16.9405	16.7998	15.6243	15.8918		15.0529						phosphoserine aminotransferase [EC:2.6.1.52] (db=kegg)	Assembly_15-18_bin.10	Bacteria	Firmicutes_A	Clostridia	Lachnospirales	Lachnospiraceae
Assembly_15-18_bin.10_k141_6065318_length_3291_cov_30.6337_2	Faecal Silage	M. japonica					15.4471			15.5671														nicotinate phosphoribosyltransferase [EC:6.3.4.21] (db=kegg)	Assembly_15-18_bin.10	Bacteria	Firmicutes_A	Clostridia	Lachnospirales	Lachnospiraceae
Assembly_15-18_bin.10_k141_6101384_length_10508_cov_14.9973_10	Faecal Silage	M. japonica	18.5941	18.6329	18.3494	18.5625	18.3544	18.6101	18.7917	18.5283	18.4791			17.5071	17.0632	16.6216		15.756						small subunit ribosomal protein S2 (db=kegg)	Assembly_15-18_bin.10	Bacteria	Firmicutes_A	Clostridia	Lachnospirales	Lachnospiraceae
Assembly_15-18_bin.10_k141_6417777_length_6193_cov_34.5889_10	Faecal Silage	M. japonica	16.0245				15.5302		15.3811	15.2968														large subunit ribosomal protein L36 (db=kegg)	Assembly_15-18_bin.10	Bacteria	Firmicutes_A	Clostridia	Lachnospirales	Lachnospiraceae
Assembly_15-18_bin.10_k141_6417777_length_6193_cov_34.5889_10	Faecal Silage	M. japonica	16.0245				15.5302		15.3811	15.2968														large subunit ribosomal protein L36 (db=kegg)	Assembly_15-18_bin.10	Bacteria	Firmicutes_A	Clostridia	Lachnospirales	Lachnospiraceae
Assembly_15-18_bin.10_k141_6417777_length_6193_cov_34.5889_11	Faecal Silage	M. japonica	16.0236	15.3421			16.1077		16.0866	15.777														small subunit ribosomal protein S13 (db=kegg)	Assembly_15-18_bin.10	Bacteria	Firmicutes_A	Clostridia	Lachnospirales	Lachnospiraceae			Assembly_15-18_bin.3_k141_4304400_length_35836_cov_22.6891_34
Assembly_15-18_bin.10_k141_6417777_length_6193_cov_34.5889_2	Faecal Silage	M. japonica		15.3029		15.6529	15.4472	15.1229	15.4451	14.937														small subunit ribosomal protein S5 (db=kegg)	Assembly_15-18_bin.10	Bacteria	Firmicutes_A	Clostridia	Lachnospirales	Lachnospiraceae
Assembly_15-18_bin.10_k141_6661383_length_5082_cov_46.3503_1	Faecal Silage	M. japonica	15.2508	15.469	15.5532	15.6094	15.7065	15.9587	15.3439		15.1689	15.7476	15.6973	15.8417	15.6526	15.7713	15.5569							Acyl-CoA dehydrogenase, C-terminal domain [PF00441.25];Acyl-CoA dehydrogenase, C-terminal domain [PF08028.12] (db=pfam)	Assembly_15-18_bin.10	Bacteria	Firmicutes_A	Clostridia	Lachnospirales	Lachnospiraceae
Assembly_15-18_bin.10_k141_6661383_length_5082_cov_46.3503_2	Faecal Silage	M. japonica		15.9527			14.8831	16.6577	15.9918			16.9529	14.9481	16.9084	17.2162	17.1851	16.5513							electron transfer flavoprotein beta subunit (db=kegg)	Assembly_15-18_bin.10	Bacteria	Firmicutes_A	Clostridia	Lachnospirales	Lachnospiraceae
Assembly_15-18_bin.10_k141_6703422_length_6975_cov_36.0000_6	Faecal Silage	M. japonica	16.0826	15.9622		16.1926	16.3114	15.82	15.5453	16.2512	15.4674	15.8067	15.6	15.7898	15.8178	15.6588								carbohydrate diacid regulator (db=kegg)	Assembly_15-18_bin.10	Bacteria	Firmicutes_A	Clostridia	Lachnospirales	Lachnospiraceae			Assembly_21_bin.9_NODE_7031_length_4119_cov_5.291831_2
Assembly_15-18_bin.10_k141_6703422_length_6975_cov_36.0000_7	Faecal Silage	M. japonica					14.2735			14.1632														MalK OB fold domain [PF17912.2];TOBE domain [PF08402.11] (db=pfam)	Assembly_15-18_bin.10	Bacteria	Firmicutes_A	Clostridia	Lachnospirales	Lachnospiraceae
Assembly_15-18_bin.10_k141_6823484_length_4024_cov_58.3611_3	Faecal Silage	M. japonica					15.346			14.8179														Cation transporting ATPase, C-terminus [PF00689.22];E1-E2 ATPase [PF00122.21];haloacid dehalogenase-like hydrolase [PF00702.27];Cation transport ATPase (P-type) [PF13246.7] (db=pfam)	Assembly_15-18_bin.10	Bacteria	Firmicutes_A	Clostridia	Lachnospirales	Lachnospiraceae			Assembly_15-18_bin.32_k141_8824580_length_5420_cov_37.9292_6, Assembly_15-18_bin.4_k141_2512203_length_14699_cov_17.0000_5, Assembly_15_bin.5_NODE_995_length_14574_cov_11.763964_6, Assembly_45_bin.3_NODE_14601_length_4412_cov_13.140693_5
Assembly_15-18_bin.10_k141_6925724_length_9451_cov_19.9577_9	Faecal Silage	M. japonica	20.8031	20.6159	20.1282	20.6138	20.7142	20.3042	20.1062	20.53	19.7162	20.1906	19.2202	20.5053	20.0558	20.3535	17.9429	17.9446	15.4603	14.3125				ABC transporter [PF00005.28] (db=pfam)	Assembly_15-18_bin.10	Bacteria	Firmicutes_A	Clostridia	Lachnospirales	Lachnospiraceae
Assembly_15-18_bin.10_k141_6927990_length_2873_cov_42.0000_3	Faecal Silage	M. japonica					15.8323	16.3552	16.4572	15.9782	16.1378													asparaginyl-tRNA synthetase [EC:6.1.1.22] (db=kegg)	Assembly_15-18_bin.10	Bacteria	Firmicutes_A	Clostridia	Lachnospirales	Lachnospiraceae
Assembly_15-18_bin.10_k141_700585_length_25348_cov_18.5450_11	Faecal Silage	M. japonica					16.7562	16.4472	15.834	16.6002														putative aldouronate transport system substrate-binding protein (db=kegg)	Assembly_15-18_bin.10	Bacteria	Firmicutes_A	Clostridia	Lachnospirales	Lachnospiraceae
Assembly_15-18_bin.10_k141_709652_length_30851_cov_19.0091_16	Faecal Silage	M. japonica	19.5894	19.7788	19.5848	19.4522	19.0462	19.2098	19.2453	19.1185	18.9369	15.7014		15.9621		15.8721								ethanolamine utilization protein EutM (db=kegg)	Assembly_15-18_bin.10	Bacteria	Firmicutes_A	Clostridia	Lachnospirales	Lachnospiraceae
Assembly_15-18_bin.10_k141_709652_length_30851_cov_19.0091_18	Faecal Silage	M. japonica		16.552	15.9941	16.2724	15.9177	16.2303	16.6261	16.3802	16.3383													ethanolamine utilization protein EutM (db=kegg)	Assembly_15-18_bin.10	Bacteria	Firmicutes_A	Clostridia	Lachnospirales	Lachnospiraceae			Assembly_15-18_bin.3_k141_2480528_length_42501_cov_21.9960_18
Assembly_15-18_bin.10_k141_709652_length_30851_cov_19.0091_22	Faecal Silage	M. japonica	17.8374			15.729	18.0002	15.0468	17.8331	17.7409	14.9051													L-fuculose-phosphate aldolase [EC:4.1.2.17] (db=kegg)	Assembly_15-18_bin.10	Bacteria	Firmicutes_A	Clostridia	Lachnospirales	Lachnospiraceae
Assembly_15-18_bin.10_k141_7548183_length_14307_cov_96.0000_11	Faecal Silage	M. japonica					17.1356		18.407	17.884					18.2249	18.5132	16.5117							pyruvate, orthophosphate dikinase [EC:2.7.9.1] (db=kegg)	Assembly_15-18_bin.10	Bacteria	Firmicutes_A	Clostridia	Lachnospirales	Lachnospiraceae
Assembly_15-18_bin.10_k141_7591111_length_9068_cov_82.5984_9	Faecal Silage	M. japonica	14.7556				16.3251			16.1931														Carboxyl transferase domain [PF01039.23] (db=pfam)	Assembly_15-18_bin.10	Bacteria	Firmicutes_A	Clostridia	Lachnospirales	Lachnospiraceae
Assembly_15-18_bin.10_k141_8404271_length_7762_cov_19.5646_7	Faecal Silage	M. japonica	16.449	20.0839	18.9204	19.6225	19.6703	20.3272	20.2127	19.7964	19.9021	18.5008	18.3877	19.127	19.0717	19.0444	16.663	16.6706						glutamate dehydrogenase (NADP+) [EC:1.4.1.4] (db=kegg)	Assembly_15-18_bin.10	Bacteria	Firmicutes_A	Clostridia	Lachnospirales	Lachnospiraceae
Assembly_15-18_bin.10_k141_8705802_length_8323_cov_39.3159_4	Faecal Silage	M. japonica	18.2325	18.3302	17.7806	17.7908	18.8599	18.8289	18.0411	18.5191	17.1692					15.5202								phosphoglucomutase [EC:5.4.2.2] (db=kegg)	Assembly_15-18_bin.10	Bacteria	Firmicutes_A	Clostridia	Lachnospirales	Lachnospiraceae
Assembly_15-18_bin.10_k141_934847_length_7629_cov_60.8237_6	Faecal Silage	M. japonica	18.0234	16.6152	16.5958	15.6643	17.6859	17.4789	16.4257	17.1686	15.9454	15.768	17.0432	17.3915	15.7846	16.5087	15.6435	15.4097						phosphoglycerate kinase [EC:2.7.2.3] (db=kegg)	Assembly_15-18_bin.10	Bacteria	Firmicutes_A	Clostridia	Lachnospirales	Lachnospiraceae
Assembly_15-18_bin.10_k141_934847_length_7629_cov_60.8237_7	Faecal Silage	M. japonica					14.272			14.187														triosephosphate isomerase (TIM) [EC:5.3.1.1] (db=kegg)	Assembly_15-18_bin.10	Bacteria	Firmicutes_A	Clostridia	Lachnospirales	Lachnospiraceae			Assembly_15-18_bin.3_k141_6335014_length_78429_cov_30.8687_4
Assembly_15-18_bin.10_k141_9427752_length_9534_cov_32.8221_7	Faecal Silage	M. japonica					15.7791	14.7908		14.8196														Flavin reductase like domain [PF01613.19] (db=pfam)	Assembly_15-18_bin.10	Bacteria	Firmicutes_A	Clostridia	Lachnospirales	Lachnospiraceae			Assembly_19-22_bin.30_k141_100255_length_8393_cov_50.0456_7, Assembly_19-22_bin.3_k141_6687963_length_5701_cov_13.0000_6
Assembly_15-18_bin.11_k141_1049501_length_3021_cov_96.5118_1	Faecal Silage	M. japonica	16.0845	15.1337			15.5662	16.2942		14.7108														3D-(3,5/4)-trihydroxycyclohexane-1,2-dione acylhydrolase (decyclizing) [EC:3.7.1.22] (db=kegg)	Assembly_15-18_bin.11	Bacteria	Firmicutes_A	Clostridia	Lachnospirales	Lachnospiraceae	CAG-791	CAG-791 sp900101015	Assembly_16_bin.15_NODE_17476_length_3393_cov_21.384661_2, Assembly_17_bin.5_NODE_446_length_19421_cov_15.778942_15, Assembly_45_bin.8_NODE_220_length_30163_cov_20.373389_15
Assembly_15-18_bin.11_k141_1049501_length_3021_cov_96.5118_2	Faecal Silage	M. japonica	16.4077	16.6743	16.5426	16.588	16.2567	16.7179	16.1865	16.2098														Transaldolase/Fructose-6-phosphate aldolase [PF00923.20] (db=pfam)	Assembly_15-18_bin.11	Bacteria	Firmicutes_A	Clostridia	Lachnospirales	Lachnospiraceae	CAG-791	CAG-791 sp900101015	Assembly_15_bin.1_NODE_1022_length_14410_cov_13.844166_9, Assembly_17_bin.5_NODE_446_length_19421_cov_15.778942_14, Assembly_18_bin.1_NODE_546_length_13875_cov_18.357308_2, Assembly_21_bin.8_NODE_808_length_12883_cov_20.581229_10, Assembly_45_bin.8_NODE_220_length_30163_cov_20.373389_16
Assembly_15-18_bin.11_k141_1067374_length_3345_cov_307.1442_2	Faecal Silage	M. japonica	15.526			15.5641	15.8822	15.4652	15.4256	15.7616	15.119													NADH-quinone oxidoreductase subunit F [EC:7.1.1.2];NADP-reducing hydrogenase subunit HndC [EC:1.12.1.3] (db=kegg)	Assembly_15-18_bin.11	Bacteria	Firmicutes_A	Clostridia	Lachnospirales	Lachnospiraceae	CAG-791	CAG-791 sp900101015	Assembly_15_bin.1_NODE_231_length_30899_cov_13.171897_17, Assembly_16_bin.15_NODE_638_length_22863_cov_23.807655_15, Assembly_17_bin.5_NODE_586_length_16528_cov_15.144357_12, Assembly_18_bin.1_NODE_884_length_9837_cov_18.677571_4, Assembly_20_bin.6_NODE_631_length_16462_cov_26.736454_10, Assembly_21_bin.8_NODE_584_length_15241_cov_20.158435_2, Assembly_45_bin.8_NODE_903_length_15440_cov_20.911927…
Assembly_15-18_bin.11_k141_1079279_length_3023_cov_111.3515_2	Faecal Silage	M. japonica	16.3468	15.4726		15.5386	17.2687	18.3132	17.6448	17.3958	17.7171			14.9026	16.7269	17.0736	16.4439	13.9992						acetyl-CoA C-acetyltransferase [EC:2.3.1.9] (db=kegg)	Assembly_15-18_bin.11	Bacteria	Firmicutes_A	Clostridia	Lachnospirales	Lachnospiraceae	CAG-791	CAG-791 sp900101015	Assembly_15_bin.1_NODE_268_length_27926_cov_14.253453_6, Assembly_16_bin.15_NODE_683_length_21953_cov_25.259567_1, Assembly_17_bin.5_NODE_2852_length_6936_cov_17.402412_2, Assembly_18_bin.1_NODE_81_length_52802_cov_19.506114_16, Assembly_45_bin.8_NODE_151295_length_1517_cov_21.130643_1
Assembly_15-18_bin.11_k141_1154580_length_9419_cov_165.6510_6	Faecal Silage	M. japonica					16.5853	17.0554	16.9502	16.4774	16.0533					14.7515								Periplasmic binding protein domain [PF13407.7];Periplasmic binding proteins and sugar binding domain of LacI family [PF00532.22] (db=pfam)	Assembly_15-18_bin.11	Bacteria	Firmicutes_A	Clostridia	Lachnospirales	Lachnospiraceae	CAG-791	CAG-791 sp900101015	Assembly_15_bin.1_NODE_1678_length_11452_cov_13.947355_7, Assembly_16_bin.15_NODE_601_length_23794_cov_24.790766_9, Assembly_17_bin.5_NODE_539_length_17171_cov_18.580393_8, Assembly_18_bin.1_NODE_256_length_22744_cov_21.184847_8, Assembly_20_bin.6_NODE_394_length_21124_cov_30.667189_8, Assembly_45_bin.8_NODE_593_length_18922_cov_22.218848_7
Assembly_15-18_bin.11_k141_1154580_length_9419_cov_165.6510_8	Faecal Silage	M. japonica	16.043				16.035	16.6003	16.2078	16.1231	16.303													simple sugar transport system permease protein;ribose transport system permease protein (db=kegg)	Assembly_15-18_bin.11	Bacteria	Firmicutes_A	Clostridia	Lachnospirales	Lachnospiraceae	CAG-791	CAG-791 sp900101015	Assembly_15_bin.1_NODE_1678_length_11452_cov_13.947355_9, Assembly_16_bin.15_NODE_601_length_23794_cov_24.790766_11, Assembly_17_bin.5_NODE_539_length_17171_cov_18.580393_10, Assembly_18_bin.1_NODE_256_length_22744_cov_21.184847_10, Assembly_20_bin.6_NODE_394_length_21124_cov_30.667189_10, Assembly_45_bin.8_NODE_593_length_18922_cov_22.218848_9
Assembly_15-18_bin.11_k141_1398643_length_10507_cov_233.2323_2	Faecal Silage	M. japonica					14.9952		15.4925	15.5029	16.4265	15.6373	16.155	15.07										DNA-directed RNA polymerase subunit beta [EC:2.7.7.6] (db=kegg)	Assembly_15-18_bin.11	Bacteria	Firmicutes_A	Clostridia	Lachnospirales	Lachnospiraceae	CAG-791	CAG-791 sp900101015	Assembly_16_bin.15_NODE_2527_length_9692_cov_23.363806_8, Assembly_17_bin.5_NODE_3915_length_5875_cov_16.875086_2, Assembly_18_bin.1_NODE_685_length_11823_cov_18.810928_3, Assembly_21_bin.8_NODE_1214_length_10063_cov_18.414169_3, Assembly_45_bin.8_NODE_1457_length_12639_cov_23.201923_2
Assembly_15-18_bin.11_k141_1398643_length_10507_cov_233.2323_3	Faecal Silage	M. japonica	16.047	17.1221			16.785	17.7642	15.5839	15.757	15.3146				15.9364		15.3241							large subunit ribosomal protein L7/L12 (db=kegg)	Assembly_15-18_bin.11	Bacteria	Firmicutes_A	Clostridia	Lachnospirales	Lachnospiraceae	CAG-791	CAG-791 sp900101015	Assembly_15_bin.1_NODE_16435_length_3393_cov_13.324446_3, Assembly_16_bin.15_NODE_2527_length_9692_cov_23.363806_7, Assembly_18_bin.1_NODE_685_length_11823_cov_18.810928_4, Assembly_21_bin.8_NODE_1214_length_10063_cov_18.414169_4, Assembly_45_bin.8_NODE_1457_length_12639_cov_23.201923_1
Assembly_15-18_bin.11_k141_1398643_length_10507_cov_233.2323_4	Faecal Silage	M. japonica					16.0505	15.6964		13.9586														large subunit ribosomal protein L10 (db=kegg)	Assembly_15-18_bin.11	Bacteria	Firmicutes_A	Clostridia	Lachnospirales	Lachnospiraceae	CAG-791	CAG-791 sp900101015	Assembly_15_bin.1_NODE_16435_length_3393_cov_13.324446_2, Assembly_16_bin.15_NODE_2527_length_9692_cov_23.363806_6, Assembly_17_bin.5_NODE_55947_length_1650_cov_17.476489_2, Assembly_18_bin.1_NODE_685_length_11823_cov_18.810928_5, Assembly_20_bin.6_NODE_10399_length_3637_cov_24.858459_6, Assembly_21_bin.8_NODE_1214_length_10063_cov_18.414169_5
Assembly_15-18_bin.11_k141_1398643_length_10507_cov_233.2323_5	Faecal Silage	M. japonica					17.0463	17.0767	15.3153	16.0182														large subunit ribosomal protein L1 (db=kegg)	Assembly_15-18_bin.11	Bacteria	Firmicutes_A	Clostridia	Lachnospirales	Lachnospiraceae	CAG-791	CAG-791 sp900101015	Assembly_16_bin.15_NODE_2527_length_9692_cov_23.363806_5, Assembly_18_bin.1_NODE_685_length_11823_cov_18.810928_6, Assembly_20_bin.6_NODE_10399_length_3637_cov_24.858459_5
Assembly_15-18_bin.11_k141_1398643_length_10507_cov_233.2323_6	Faecal Silage	M. japonica	17.5192	17.0557		17.436	16.3584	16.9409			16.4251	15.665												large subunit ribosomal protein L11 (db=kegg)	Assembly_15-18_bin.11	Bacteria	Firmicutes_A	Clostridia	Lachnospirales	Lachnospiraceae	CAG-791	CAG-791 sp900101015	Assembly_16_bin.15_NODE_2527_length_9692_cov_23.363806_4, Assembly_17_bin.5_NODE_23865_length_2450_cov_17.896451_2, Assembly_18_bin.1_NODE_685_length_11823_cov_18.810928_7, Assembly_20_bin.6_NODE_10399_length_3637_cov_24.858459_4, Assembly_21_bin.8_NODE_27372_length_2296_cov_21.568942_2, Assembly_46_bin.7_NODE_93740_length_2026_cov_11.562151_2
Assembly_15-18_bin.11_k141_1405109_length_3294_cov_88.3140_1	Faecal Silage	M. japonica	14.3742				13.972			14.049														small subunit ribosomal protein S18 (db=kegg)	Assembly_15-18_bin.11	Bacteria	Firmicutes_A	Clostridia	Lachnospirales	Lachnospiraceae	CAG-791	CAG-791 sp900101015	Assembly_15_bin.1_NODE_30410_length_2475_cov_14.826446_1, Assembly_19-22_bin.7_k141_7442780_length_5962_cov_90.4424_3, Assembly_20_bin.6_NODE_56510_length_1696_cov_28.409506_2, Assembly_21_bin.8_NODE_24809_length_2391_cov_24.758134_3, Assembly_45_bin.8_NODE_93435_length_1891_cov_21.596405_2
Assembly_15-18_bin.11_k141_164527_length_1935_cov_358.5953_2	Faecal Silage	M. japonica						15.2444		14.1169														transketolase [EC:2.2.1.1] (db=kegg)	Assembly_15-18_bin.11	Bacteria	Firmicutes_A	Clostridia	Lachnospirales	Lachnospiraceae	CAG-791	CAG-791 sp900101015	Assembly_15_bin.1_NODE_9079_length_4632_cov_14.282718_2, Assembly_16_bin.15_NODE_601_length_23794_cov_24.790766_16, Assembly_17_bin.5_NODE_539_length_17171_cov_18.580393_15, Assembly_18_bin.1_NODE_256_length_22744_cov_21.184847_15, Assembly_20_bin.6_NODE_394_length_21124_cov_30.667189_14, Assembly_45_bin.8_NODE_593_length_18922_cov_22.218848_14
Assembly_15-18_bin.11_k141_1656701_length_5055_cov_71.6738_3	Faecal Silage	M. japonica	14.79				16.4455	16.4448	16.6527	16.4322														acetate kinase [EC:2.7.2.1] (db=kegg)	Assembly_15-18_bin.11	Bacteria	Firmicutes_A	Clostridia	Lachnospirales	Lachnospiraceae	CAG-791	CAG-791 sp900101015	Assembly_15_bin.1_NODE_182_length_35053_cov_11.528802_26, Assembly_16_bin.15_NODE_1667_length_12295_cov_21.141830_2, Assembly_17_bin.5_NODE_170_length_35732_cov_14.628220_25, Assembly_18_bin.1_NODE_4601_length_4109_cov_18.509127_2, Assembly_20_bin.6_NODE_111_length_38397_cov_21.876584_29, Assembly_45_bin.8_NODE_76_length_43948_cov_19.492858_24
Assembly_15-18_bin.11_k141_17469_length_4165_cov_126.3601_2	Faecal Silage	M. japonica					13.373	15.18	14.5458	13.5668														2,5-diketo-D-gluconate reductase A [EC:1.1.1.346] (db=kegg)	Assembly_15-18_bin.11	Bacteria	Firmicutes_A	Clostridia	Lachnospirales	Lachnospiraceae	CAG-791	CAG-791 sp900101015	Assembly_15_bin.1_NODE_7753_length_5041_cov_13.102086_2, Assembly_16_bin.15_NODE_24850_length_2844_cov_26.181427_2, Assembly_17_bin.5_NODE_1731_length_9272_cov_16.558425_1, Assembly_18_bin.1_NODE_1680_length_6597_cov_20.755121_2, Assembly_20_bin.6_NODE_1828_length_9064_cov_30.488067_6, Assembly_21_bin.8_NODE_363_length_19691_cov_20.851446_14, Assembly_45_bin.8_NODE_6373_length_6389_cov_20.820019_4
Assembly_15-18_bin.11_k141_1762999_length_3638_cov_91.6683_3	Faecal Silage	M. japonica					15.7369	16.4014	14.7639	14.6981														electron transfer flavoprotein-quinone oxidoreductase [EC:1.5.5.-] (db=kegg)	Assembly_15-18_bin.11	Bacteria	Firmicutes_A	Clostridia	Lachnospirales	Lachnospiraceae	CAG-791	CAG-791 sp900101015	Assembly_15_bin.1_NODE_291_length_26708_cov_12.499156_9, Assembly_16_bin.15_NODE_1645_length_12415_cov_21.898382_4, Assembly_17_bin.5_NODE_2018_length_8435_cov_16.140095_6, Assembly_18_bin.1_NODE_744_length_11193_cov_18.302298_6, Assembly_20_bin.6_NODE_16481_length_2911_cov_24.962185_3, Assembly_45_bin.8_NODE_1392_length_12925_cov_20.956799_6
Assembly_15-18_bin.11_k141_1764469_length_1664_cov_208.3257_2	Faecal Silage	M. japonica					16.4768	16.9182	15.3232	15.2537														branched-chain amino acid transport system substrate-binding protein (db=kegg)	Assembly_15-18_bin.11	Bacteria	Firmicutes_A	Clostridia	Lachnospirales	Lachnospiraceae	CAG-791	CAG-791 sp900101015	Assembly_15_bin.1_NODE_428_length_21904_cov_13.409676_16, Assembly_16_bin.15_NODE_6709_length_5552_cov_25.425687_1, Assembly_18_bin.1_NODE_654_length_12210_cov_18.910160_12, Assembly_20_bin.6_NODE_29684_length_2229_cov_27.378105_1, Assembly_21_bin.8_NODE_440_length_17836_cov_20.585175_17, Assembly_45_bin.8_NODE_8469_length_5630_cov_21.809327_5
Assembly_15-18_bin.11_k141_1796782_length_1999_cov_176.7982_1	Faecal Silage	M. japonica					14.3561	14.7456		14.1462														F420-0:Gamma-glutamyl ligase [PF01996.17] (db=pfam)	Assembly_15-18_bin.11	Bacteria	Firmicutes_A	Clostridia	Lachnospirales	Lachnospiraceae	CAG-791	CAG-791 sp900101015	Assembly_15_bin.1_NODE_2622_length_8991_cov_11.968666_1, Assembly_16_bin.15_NODE_2984_length_8718_cov_20.927854_5, Assembly_17_bin.5_NODE_18652_length_2754_cov_13.901815_1, Assembly_18_bin.1_NODE_2076_length_5913_cov_17.342950_2, Assembly_20_bin.6_NODE_562_length_17379_cov_21.226564_10, Assembly_21_bin.8_NODE_2443_length_6925_cov_17.250073_7
Assembly_15-18_bin.11_k141_1806639_length_4344_cov_99.0188_2	Faecal Silage	M. japonica					14.0671	15.2991		14.3029														branched-chain amino acid transport system substrate-binding protein (db=kegg)	Assembly_15-18_bin.11	Bacteria	Firmicutes_A	Clostridia	Lachnospirales	Lachnospiraceae	CAG-791	CAG-791 sp900101015	Assembly_15_bin.1_NODE_1374_length_12663_cov_12.249603_9, Assembly_17_bin.5_NODE_2232_length_7939_cov_13.770675_6, Assembly_18_bin.1_NODE_2074_length_5916_cov_16.206449_6, Assembly_20_bin.6_NODE_2406_length_7796_cov_22.254618_3, Assembly_21_bin.8_NODE_2069_length_7628_cov_16.455698_3, Assembly_45_bin.8_NODE_3057_length_8873_cov_18.548083_3
Assembly_15-18_bin.11_k141_1950811_length_2772_cov_97.6112_1	Faecal Silage	M. japonica					14.6844	14.7994	14.8531	14.117	14.4662													D-methionine transport system substrate-binding protein (db=kegg)	Assembly_15-18_bin.11	Bacteria	Firmicutes_A	Clostridia	Lachnospirales	Lachnospiraceae	CAG-791	CAG-791 sp900101015	Assembly_15-18_bin.11_k141_93986_length_3313_cov_152.6652_1, Assembly_20_bin.6_NODE_8085_length_4105_cov_19.913086_3
Assembly_15-18_bin.11_k141_1969076_length_5143_cov_53.5512_2	Faecal Silage	M. japonica		16.4676	16.133	16.1799	15.8276	16.5312	16.0398	16.2448	15.8245													phosphoenolpyruvate-protein phosphotransferase (PTS system enzyme I) [EC:2.7.3.9] (db=kegg)	Assembly_15-18_bin.11	Bacteria	Firmicutes_A	Clostridia	Lachnospirales	Lachnospiraceae	CAG-791	CAG-791 sp900101015	Assembly_15_bin.1_NODE_7014_length_5328_cov_10.906126_3, Assembly_17_bin.5_NODE_6323_length_4647_cov_14.895470_4, Assembly_18_bin.1_NODE_2955_length_5022_cov_18.077109_1, Assembly_20_bin.6_NODE_18758_length_2735_cov_29.536567_1, Assembly_45_bin.8_NODE_33171_length_3043_cov_23.576640_1
Assembly_15-18_bin.11_k141_1969076_length_5143_cov_53.5512_3	Faecal Silage	M. japonica					15.1715	15.111		14.8199														phosphocarrier protein HPr (db=kegg)	Assembly_15-18_bin.11	Bacteria	Firmicutes_A	Clostridia	Lachnospirales	Lachnospiraceae	CAG-791	CAG-791 sp900101015	Assembly_15_bin.1_NODE_7014_length_5328_cov_10.906126_2, Assembly_16_bin.15_NODE_10842_length_4336_cov_28.341042_2, Assembly_17_bin.5_NODE_6323_length_4647_cov_14.895470_3, Assembly_18_bin.1_NODE_2955_length_5022_cov_18.077109_2, Assembly_20_bin.6_NODE_18758_length_2735_cov_29.536567_2, Assembly_21_bin.8_NODE_12012_length_3242_cov_20.384060_2, Assembly_45_bin.8_NODE_33171_length_3043_cov_23.57664…
Assembly_15-18_bin.11_k141_2008764_length_11212_cov_77.0000_10	Faecal Silage	M. japonica					15.6904			14.401														Phosphofructokinase [PF00365.21] (db=pfam)	Assembly_15-18_bin.11	Bacteria	Firmicutes_A	Clostridia	Lachnospirales	Lachnospiraceae	CAG-791	CAG-791 sp900101015
Assembly_15-18_bin.11_k141_2008764_length_11212_cov_77.0000_8	Faecal Silage	M. japonica					15.9441			16.5807														L-arabinose isomerase [PF02610.16];L-fucose isomerase, C-terminal domain [PF02952.18] (db=pfam)	Assembly_15-18_bin.11	Bacteria	Firmicutes_A	Clostridia	Lachnospirales	Lachnospiraceae	CAG-791	CAG-791 sp900101015
Assembly_15-18_bin.11_k141_2008764_length_11212_cov_77.0000_9	Faecal Silage	M. japonica					17.349	17.085	16.9582	17.4215	17.0389													fructose-bisphosphate aldolase, class II [EC:4.1.2.13] (db=kegg)	Assembly_15-18_bin.11	Bacteria	Firmicutes_A	Clostridia	Lachnospirales	Lachnospiraceae	CAG-791	CAG-791 sp900101015
Assembly_15-18_bin.11_k141_202754_length_15378_cov_91.5009_11	Faecal Silage	M. japonica					14.7772	14.7019	14.8596															large subunit ribosomal protein L6 (db=kegg)	Assembly_15-18_bin.11	Bacteria	Firmicutes_A	Clostridia	Lachnospirales	Lachnospiraceae	CAG-791	CAG-791 sp900101015	Assembly_15_bin.1_NODE_805_length_16335_cov_14.695700_2, Assembly_16_bin.15_NODE_1606_length_12623_cov_28.076941_10, Assembly_18_bin.1_NODE_388_length_17323_cov_21.293954_8, Assembly_19-22_bin.24_k141_3367993_length_25858_cov_22.8966_26, Assembly_19_bin.4_NODE_413_length_16872_cov_14.113457_12, Assembly_20_bin.2_NODE_586_length_17019_cov_17.270278_12, Assembly_20_bin.6_NODE_1890_length_8897_cov_2…
Assembly_15-18_bin.11_k141_202754_length_15378_cov_91.5009_12	Faecal Silage	M. japonica	17.0932	16.8691	16.6819	16.8847	17.0972	16.9269	16.85	16.7827	16.657		15.58	15.5224	15.7999	15.2708	14.7106	14.9221						small subunit ribosomal protein S8 (db=kegg)	Assembly_15-18_bin.11	Bacteria	Firmicutes_A	Clostridia	Lachnospirales	Lachnospiraceae	CAG-791	CAG-791 sp900101015	Assembly_18_bin.1_NODE_388_length_17323_cov_21.293954_9, Assembly_21_bin.8_NODE_844_length_12510_cov_22.033721_14
Assembly_15-18_bin.11_k141_202754_length_15378_cov_91.5009_14	Faecal Silage	M. japonica	17.5519	16.6343	17.4724	17.3218	16.6526	16.3659	16.7594	16.6535	16.7019	15.9876	15.7154	15.8413	15.8347	15.6455								large subunit ribosomal protein L5 (db=kegg)	Assembly_15-18_bin.11	Bacteria	Firmicutes_A	Clostridia	Lachnospirales	Lachnospiraceae	CAG-791	CAG-791 sp900101015	Assembly_15_bin.1_NODE_805_length_16335_cov_14.695700_5, Assembly_16_bin.15_NODE_1606_length_12623_cov_28.076941_13, Assembly_17_bin.5_NODE_2943_length_6824_cov_21.375092_4, Assembly_18_bin.1_NODE_388_length_17323_cov_21.293954_11, Assembly_21_bin.8_NODE_844_length_12510_cov_22.033721_12
Assembly_15-18_bin.11_k141_202754_length_15378_cov_91.5009_15	Faecal Silage	M. japonica					14.7074			14.8403														large subunit ribosomal protein L24 (db=kegg)	Assembly_15-18_bin.11	Bacteria	Firmicutes_A	Clostridia	Lachnospirales	Lachnospiraceae	CAG-791	CAG-791 sp900101015	Assembly_15_bin.1_NODE_805_length_16335_cov_14.695700_6, Assembly_16_bin.15_NODE_1606_length_12623_cov_28.076941_14, Assembly_17_bin.5_NODE_2943_length_6824_cov_21.375092_5, Assembly_18_bin.1_NODE_388_length_17323_cov_21.293954_12, Assembly_21_bin.8_NODE_844_length_12510_cov_22.033721_11
Assembly_15-18_bin.11_k141_202754_length_15378_cov_91.5009_19	Faecal Silage	M. japonica	14.9157				16.8978			16.1303														large subunit ribosomal protein L16 (db=kegg)	Assembly_15-18_bin.11	Bacteria	Firmicutes_A	Clostridia	Lachnospirales	Lachnospiraceae	CAG-791	CAG-791 sp900101015	Assembly_15_bin.1_NODE_805_length_16335_cov_14.695700_10, Assembly_16_bin.15_NODE_1606_length_12623_cov_28.076941_18, Assembly_17_bin.5_NODE_2943_length_6824_cov_21.375092_9, Assembly_18_bin.1_NODE_388_length_17323_cov_21.293954_16, Assembly_21_bin.8_NODE_844_length_12510_cov_22.033721_7
Assembly_15-18_bin.11_k141_202754_length_15378_cov_91.5009_20	Faecal Silage	M. japonica	17.528	17.987	17.6201	17.542	18.4669	18.3618	18.1878	18.1731	18.153	15.3071		15.5218	15.8891	15.4448								small subunit ribosomal protein S3 (db=kegg)	Assembly_15-18_bin.11	Bacteria	Firmicutes_A	Clostridia	Lachnospirales	Lachnospiraceae	CAG-791	CAG-791 sp900101015	Assembly_15_bin.1_NODE_805_length_16335_cov_14.695700_11, Assembly_16_bin.15_NODE_1606_length_12623_cov_28.076941_19, Assembly_17_bin.5_NODE_2943_length_6824_cov_21.375092_10, Assembly_18_bin.1_NODE_388_length_17323_cov_21.293954_17, Assembly_21_bin.8_NODE_844_length_12510_cov_22.033721_6
Assembly_15-18_bin.11_k141_202754_length_15378_cov_91.5009_24	Faecal Silage	M. japonica					14.1126	15.1778		13.8089														large subunit ribosomal protein L23 (db=kegg)	Assembly_15-18_bin.11	Bacteria	Firmicutes_A	Clostridia	Lachnospirales	Lachnospiraceae	CAG-791	CAG-791 sp900101015	Assembly_15_bin.1_NODE_805_length_16335_cov_14.695700_15, Assembly_16_bin.15_NODE_22688_length_2977_cov_23.417864_1, Assembly_17_bin.5_NODE_11546_length_3466_cov_13.157139_2, Assembly_17_bin.5_NODE_2943_length_6824_cov_21.375092_14, Assembly_18_bin.1_NODE_388_length_17323_cov_21.293954_21, Assembly_20_bin.6_NODE_1253_length_11161_cov_26.795696_4, Assembly_21_bin.8_NODE_844_length_12510_cov_22.033…
Assembly_15-18_bin.11_k141_202754_length_15378_cov_91.5009_3	Faecal Silage	M. japonica				14.9057	14.5315			14.7493														small subunit ribosomal protein S13 (db=kegg)	Assembly_15-18_bin.11	Bacteria	Firmicutes_A	Clostridia	Lachnospirales	Lachnospiraceae	CAG-791	CAG-791 sp900101015	Assembly_15-18_bin.18_k141_7514330_length_2717_cov_186.8591_1, Assembly_16_bin.15_NODE_1606_length_12623_cov_28.076941_2, Assembly_17_bin.5_NODE_2398_length_7630_cov_16.373597_6, Assembly_18_bin.1_NODE_10557_length_3052_cov_21.912246_5, Assembly_19-22_bin.7_k141_2288742_length_4970_cov_26.7318_1, Assembly_19_bin.4_NODE_413_length_16872_cov_14.113457_4, Assembly_20_bin.2_NODE_586_length_17019_cov_…
Assembly_15-18_bin.11_k141_2051063_length_2500_cov_86.6757_1	Faecal Silage	M. japonica	15.5509				14.8254	15.0386		14.8325														Phosphofructokinase [PF00365.21] (db=pfam)	Assembly_15-18_bin.11	Bacteria	Firmicutes_A	Clostridia	Lachnospirales	Lachnospiraceae	CAG-791	CAG-791 sp900101015	Assembly_15_bin.1_NODE_2649_length_8931_cov_11.640266_5, Assembly_16_bin.15_NODE_9159_length_4735_cov_18.736752_3, Assembly_17_bin.5_NODE_1239_length_11070_cov_11.490967_1, Assembly_18_bin.1_NODE_6106_length_3679_cov_16.906733_2, Assembly_21_bin.8_NODE_7066_length_4110_cov_17.468804_3, Assembly_45_bin.8_NODE_8831_length_5522_cov_18.384855_2, Assembly_46_bin.7_NODE_87765_length_2082_cov_10.414406_1
Assembly_15-18_bin.11_k141_2156963_length_3616_cov_101.6262_2	Faecal Silage	M. japonica					15.9932		16.3965	15.9313	16.3707													glucose-1-phosphate adenylyltransferase [EC:2.7.7.27] (db=kegg)	Assembly_15-18_bin.11	Bacteria	Firmicutes_A	Clostridia	Lachnospirales	Lachnospiraceae	CAG-791	CAG-791 sp900101015	Assembly_15_bin.1_NODE_4439_length_6784_cov_10.600684_2, Assembly_16_bin.15_NODE_4020_length_7331_cov_21.479934_5, Assembly_17_bin.5_NODE_1797_length_9097_cov_15.905331_7, Assembly_18_bin.1_NODE_550_length_13800_cov_17.233830_11, Assembly_20_bin.6_NODE_2432_length_7753_cov_24.797610_7, Assembly_21_bin.8_NODE_632_length_14660_cov_18.606368_6, Assembly_45_bin.8_NODE_1271_length_13414_cov_19.920353_5
Assembly_15-18_bin.11_k141_220164_length_2238_cov_160.9757_1	Faecal Silage	M. japonica	16.4395			15.4855		16.4569	16.4277	15.0097														phosphate acetyltransferase [EC:2.3.1.8] (db=kegg)	Assembly_15-18_bin.11	Bacteria	Firmicutes_A	Clostridia	Lachnospirales	Lachnospiraceae	CAG-791	CAG-791 sp900101015	Assembly_15_bin.1_NODE_1504_length_12102_cov_11.243546_8, Assembly_16_bin.15_NODE_2936_length_8794_cov_22.639776_2, Assembly_17_bin.5_NODE_17470_length_2837_cov_13.715672_2, Assembly_20_bin.6_NODE_10896_length_3555_cov_21.912000_2, Assembly_21_bin.8_NODE_3485_length_5782_cov_20.042954_2, Assembly_45_bin.8_NODE_2132_length_10588_cov_20.341118_4
Assembly_15-18_bin.11_k141_223630_length_2695_cov_60.4029_2	Faecal Silage	M. japonica					14.9086	14.5197		14.7092				15.1146		14.435								glycine hydroxymethyltransferase [EC:2.1.2.1] (db=kegg)	Assembly_15-18_bin.11	Bacteria	Firmicutes_A	Clostridia	Lachnospirales	Lachnospiraceae	CAG-791	CAG-791 sp900101015	Assembly_15_bin.1_NODE_457_length_21190_cov_12.266288_13, Assembly_16_bin.15_NODE_1165_length_15135_cov_20.203050_11, Assembly_17_bin.5_NODE_286_length_25548_cov_14.168478_19, Assembly_18_bin.1_NODE_247_length_23237_cov_16.735700_3, Assembly_19-22_bin.21_k141_9496012_length_6653_cov_89.8252_3, Assembly_19_bin.6_NODE_26223_length_2543_cov_5.840032_1, Assembly_20_bin.6_NODE_367_length_22011_cov_24.…
Assembly_15-18_bin.11_k141_2276514_length_1663_cov_61.0125_1	Faecal Silage	M. japonica					15.3716	15.4118		15.0588														uncharacterized protein (db=kegg)	Assembly_15-18_bin.11	Bacteria	Firmicutes_A	Clostridia	Lachnospirales	Lachnospiraceae	CAG-791	CAG-791 sp900101015	Assembly_15_bin.1_NODE_8176_length_4899_cov_11.991949_1, Assembly_17_bin.5_NODE_4224_length_5673_cov_17.437522_5, Assembly_18_bin.1_NODE_2285_length_5678_cov_21.477859_5, Assembly_19-22_bin.17_k141_193973_length_4543_cov_16.0000_4, Assembly_20_bin.2_NODE_18673_length_2740_cov_14.070391_2, Assembly_20_bin.6_NODE_4417_length_5648_cov_28.158055_5, Assembly_45_bin.8_NODE_13791_length_4531_cov_21.8764…
Assembly_15-18_bin.11_k141_2467516_length_4556_cov_98.3968_3	Faecal Silage	M. japonica	15.6441	15.6352		15.9757		15.7581		15.7044	15.7396													peptide/nickel transport system permease protein;oligopeptide transport system permease protein (db=kegg)	Assembly_15-18_bin.11	Bacteria	Firmicutes_A	Clostridia	Lachnospirales	Lachnospiraceae	CAG-791	CAG-791 sp900101015	Assembly_15-18_bin.35_k141_5805371_length_9626_cov_29.0000_5, Assembly_15-18_bin.46_k141_2900641_length_8331_cov_24.4780_7, Assembly_15-18_bin.4_k141_4266662_length_17767_cov_58.8327_12, Assembly_15_bin.1_NODE_1609_length_11697_cov_12.870898_7, Assembly_16_bin.15_NODE_3806_length_7569_cov_23.635614_2, Assembly_16_bin.19_NODE_24664_length_2855_cov_5.220000_1, Assembly_17_bin.5_NODE_554_length_1695…
Assembly_15-18_bin.11_k141_2487296_length_1749_cov_36.2649_2	Faecal Silage	M. japonica					14.9525			14.7031														preprotein translocase subunit SecA [EC:7.4.2.8] (db=kegg)	Assembly_15-18_bin.11	Bacteria	Firmicutes_A	Clostridia	Lachnospirales	Lachnospiraceae	CAG-791	CAG-791 sp900101015	Assembly_19-22_bin.21_k141_2136610_length_6618_cov_50.1535_3, Assembly_19-22_bin.7_k141_2395269_length_6357_cov_39.2534_3, Assembly_19_bin.6_NODE_13743_length_3284_cov_6.772375_1, Assembly_21_bin.10_NODE_16809_length_2816_cov_3.967765_1, Assembly_21_bin.10_NODE_716_length_13686_cov_7.134473_1, Assembly_22_bin.6_NODE_2076_length_9996_cov_9.895785_1
Assembly_15-18_bin.11_k141_2591192_length_4859_cov_313.1759_7	Faecal Silage	M. japonica	18.7004	18.313	18.3357	18.8023	19.1111	19.2729	19.0618	19.0897	18.9696		16.8872	15.1863	15.4174	16.6471	16.006							Pyridine nucleotide-disulphide oxidoreductase [PF07992.15];Pyridine nucleotide-disulphide oxidoreductase [PF13738.7];FAD dependent oxidoreductase [PF12831.8];HI0933-like protein [PF03486.15];NAD(P)-binding Rossmann-like domain [PF13450.7];Thi4 family [PF01946.18];FAD binding domain [PF00890.25];Lycopene cyclase protein [PF05834.13];FAD binding domain [PF01494.20] (db=pfam)	Assembly_15-18_bin.11	Bacteria	Firmicutes_A	Clostridia	Lachnospirales	Lachnospiraceae	CAG-791	CAG-791 sp900101015	Assembly_15_bin.1_NODE_1011_length_14465_cov_12.492436_7, Assembly_16_bin.15_NODE_1562_length_12841_cov_22.326373_4, Assembly_17_bin.5_NODE_737_length_14703_cov_16.528878_10, Assembly_18_bin.1_NODE_1944_length_6128_cov_17.116911_2, Assembly_21_bin.8_NODE_1045_length_10978_cov_18.593244_8, Assembly_45_bin.8_NODE_12101_length_4805_cov_20.589474_7
Assembly_15-18_bin.11_k141_2955837_length_2505_cov_93.6937_1	Faecal Silage	M. japonica	16.3519	15.2729			16.1745	16.5055	15.3306	15.231														myo-inositol 2-dehydrogenase / D-chiro-inositol 1-dehydrogenase [EC:1.1.1.18 1.1.1.369] (db=kegg)	Assembly_15-18_bin.11	Bacteria	Firmicutes_A	Clostridia	Lachnospirales	Lachnospiraceae	CAG-791	CAG-791 sp900101015	Assembly_16_bin.15_NODE_23128_length_2948_cov_25.592810_2, Assembly_17_bin.5_NODE_33033_length_2107_cov_17.726608_2, Assembly_18_bin.1_NODE_29568_length_2286_cov_20.203048_2, Assembly_21_bin.8_NODE_2772_length_6472_cov_18.268350_3, Assembly_45_bin.8_NODE_53867_length_2434_cov_24.846995_1
Assembly_15-18_bin.11_k141_2995982_length_5794_cov_187.5820_1	Faecal Silage	M. japonica	19.2632	18.6418	18.2084	18.7738	15.7887					18.628	19.1036	19.3987	15.9089	15.7217								cysteine synthase [EC:2.5.1.47] (db=kegg)	Assembly_15-18_bin.11	Bacteria	Firmicutes_A	Clostridia	Lachnospirales	Lachnospiraceae	CAG-791	CAG-791 sp900101015	Assembly_15_bin.1_NODE_1609_length_11697_cov_12.870898_5, Assembly_16_bin.15_NODE_3806_length_7569_cov_23.635614_5, Assembly_17_bin.5_NODE_554_length_16957_cov_14.947521_11, Assembly_18_bin.1_NODE_939_length_9521_cov_19.691950_4, Assembly_20_bin.6_NODE_1374_length_10589_cov_24.955098_3, Assembly_21_bin.8_NODE_112_length_35691_cov_19.578432_23, Assembly_45_bin.8_NODE_220_length_30163_cov_20.373389…
Assembly_15-18_bin.11_k141_2995982_length_5794_cov_187.5820_2	Faecal Silage	M. japonica	18.5409			18.0185				17.2115		15.927	16.2998	16.8047										O-acetylhomoserine (thiol)-lyase [EC:2.5.1.49] (db=kegg)	Assembly_15-18_bin.11	Bacteria	Firmicutes_A	Clostridia	Lachnospirales	Lachnospiraceae	CAG-791	CAG-791 sp900101015	Assembly_15_bin.1_NODE_1609_length_11697_cov_12.870898_4, Assembly_16_bin.15_NODE_3806_length_7569_cov_23.635614_6, Assembly_17_bin.5_NODE_554_length_16957_cov_14.947521_10, Assembly_18_bin.1_NODE_939_length_9521_cov_19.691950_3, Assembly_20_bin.6_NODE_1374_length_10589_cov_24.955098_2, Assembly_21_bin.8_NODE_112_length_35691_cov_19.578432_24, Assembly_45_bin.8_NODE_220_length_30163_cov_20.373389…
Assembly_15-18_bin.11_k141_2999363_length_2170_cov_37.8452_1	Faecal Silage	M. japonica	16.0341				15.9545	16.1726		14.4526														ribose transport system ATP-binding protein [EC:7.5.2.7] (db=kegg)	Assembly_15-18_bin.11	Bacteria	Firmicutes_A	Clostridia	Lachnospirales	Lachnospiraceae	CAG-791	CAG-791 sp900101015	Assembly_15_bin.1_NODE_8326_length_4854_cov_20.616170_2
Assembly_15-18_bin.11_k141_3171223_length_3318_cov_106.7633_1	Faecal Silage	M. japonica					14.9103	15.8108																	Assembly_15-18_bin.11	Bacteria	Firmicutes_A	Clostridia	Lachnospirales	Lachnospiraceae	CAG-791	CAG-791 sp900101015	Assembly_15_bin.1_NODE_692_length_17552_cov_13.127450_11, Assembly_16_bin.15_NODE_1191_length_14948_cov_23.293561_5, Assembly_17_bin.5_NODE_549_length_17064_cov_14.747487_10, Assembly_18_bin.1_NODE_366_length_18160_cov_17.076885_5, Assembly_20_bin.6_NODE_1500_length_10144_cov_20.888195_5, Assembly_21_bin.8_NODE_1374_length_9393_cov_16.795567_2, Assembly_45_bin.8_NODE_2683_length_9424_cov_21.66261…
Assembly_15-18_bin.11_k141_3195883_length_4382_cov_115.8168_2	Faecal Silage	M. japonica					14.013			13.96														propionate CoA-transferase [EC:2.8.3.1] (db=kegg)	Assembly_15-18_bin.11	Bacteria	Firmicutes_A	Clostridia	Lachnospirales	Lachnospiraceae	CAG-791	CAG-791 sp900101015	Assembly_16_bin.15_NODE_1796_length_11784_cov_22.295251_2, Assembly_17_bin.5_NODE_231_length_29621_cov_17.692552_7, Assembly_18_bin.1_NODE_515_length_14334_cov_18.143287_5, Assembly_20_bin.6_NODE_2102_length_8376_cov_27.553659_2, Assembly_45_bin.8_NODE_1448_length_12682_cov_22.017977_1
Assembly_15-18_bin.11_k141_3204421_length_11251_cov_170.6808_4	Faecal Silage	M. japonica	14.9275				14.6222			14.5716														glucose-1-phosphate adenylyltransferase [EC:2.7.7.27] (db=kegg)	Assembly_15-18_bin.11	Bacteria	Firmicutes_A	Clostridia	Lachnospirales	Lachnospiraceae	CAG-791	CAG-791 sp900101015	Assembly_15-18_bin.22_k141_1396987_length_11596_cov_46.0163_7, Assembly_15_bin.1_NODE_804_length_16342_cov_13.821146_13, Assembly_16_bin.15_NODE_1123_length_15459_cov_24.230460_1, Assembly_17_bin.5_NODE_267_length_27086_cov_17.092782_10, Assembly_19-22_bin.21_k141_9507827_length_8269_cov_58.2361_4, Assembly_19-22_bin.7_k141_1071917_length_5856_cov_28.3244_1, Assembly_19_bin.5_NODE_362_length_1805…
Assembly_15-18_bin.11_k141_3204421_length_11251_cov_170.6808_5	Faecal Silage	M. japonica					16.2953						14.427	15.0546										glucose-1-phosphate adenylyltransferase [EC:2.7.7.27] (db=kegg)	Assembly_15-18_bin.11	Bacteria	Firmicutes_A	Clostridia	Lachnospirales	Lachnospiraceae	CAG-791	CAG-791 sp900101015	Assembly_15_bin.1_NODE_804_length_16342_cov_13.821146_12, Assembly_16_bin.15_NODE_1123_length_15459_cov_24.230460_2, Assembly_17_bin.5_NODE_267_length_27086_cov_17.092782_9, Assembly_20_bin.6_NODE_1882_length_8923_cov_28.226770_2, Assembly_21_bin.8_NODE_396_length_18932_cov_21.310802_5, Assembly_45_bin.8_NODE_262_length_28158_cov_22.439562_16
Assembly_15-18_bin.11_k141_3292563_length_3090_cov_67.0505_3	Faecal Silage	M. japonica					15.3582			15.3029														phosphoribosylamine---glycine ligase [EC:6.3.4.13] (db=kegg)	Assembly_15-18_bin.11	Bacteria	Firmicutes_A	Clostridia	Lachnospirales	Lachnospiraceae	CAG-791	CAG-791 sp900101015	Assembly_15_bin.1_NODE_792_length_16469_cov_12.438223_9, Assembly_16_bin.15_NODE_1154_length_15245_cov_21.374654_12, Assembly_17_bin.5_NODE_1684_length_9394_cov_14.795588_9, Assembly_18_bin.1_NODE_268_length_22189_cov_16.523403_8, Assembly_19-22_bin.7_k141_5982595_length_9383_cov_41.8929_2, Assembly_20_bin.6_NODE_133_length_34898_cov_21.847774_10, Assembly_21_bin.10_NODE_641_length_14550_cov_7.02…
Assembly_15-18_bin.11_k141_3296372_length_4240_cov_78.1893_2	Faecal Silage	M. japonica						15.8031	15.4418	15.298														F-type H+-transporting ATPase subunit c (db=kegg)	Assembly_15-18_bin.11	Bacteria	Firmicutes_A	Clostridia	Lachnospirales	Lachnospiraceae	CAG-791	CAG-791 sp900101015	Assembly_15_bin.1_NODE_12308_length_3945_cov_15.297686_5, Assembly_16_bin.15_NODE_8429_length_4939_cov_28.717240_5, Assembly_17_bin.5_NODE_1896_length_8801_cov_18.580151_7, Assembly_18_bin.1_NODE_1090_length_8530_cov_17.328968_1, Assembly_19-22_bin.21_k141_3132005_length_2106_cov_31.4753_3, Assembly_20_bin.6_NODE_2166_length_8251_cov_27.962909_3, Assembly_45_bin.8_NODE_2397_length_9970_cov_24.692…
Assembly_15-18_bin.11_k141_3403811_length_1970_cov_181.6031_2	Faecal Silage	M. japonica					14.8072			14.8114														acetolactate synthase I/II/III large subunit [EC:2.2.1.6] (db=kegg)	Assembly_15-18_bin.11	Bacteria	Firmicutes_A	Clostridia	Lachnospirales	Lachnospiraceae	CAG-791	CAG-791 sp900101015	Assembly_15_bin.1_NODE_10814_length_4222_cov_13.301176_1, Assembly_17_bin.5_NODE_10535_length_3617_cov_13.030601_1, Assembly_18_bin.1_NODE_1600_length_6778_cov_13.712480_1, Assembly_19-22_bin.21_k141_3800765_length_2557_cov_20.0422_3, Assembly_19-22_bin.25_k141_854321_length_2938_cov_58.0000_2, Assembly_19-22_bin.41_k141_5824354_length_45800_cov_42.0105_3, Assembly_19-22_bin.7_k141_1389632_length…
Assembly_15-18_bin.11_k141_341690_length_1693_cov_34.9304_2	Faecal Silage	M. japonica	16.6535	16.2465		16.1802	16.8183	16.8531	16.4274	16.7349	16.6299			14.8487										small subunit ribosomal protein S1 (db=kegg)	Assembly_15-18_bin.11	Bacteria	Firmicutes_A	Clostridia	Lachnospirales	Lachnospiraceae	CAG-791	CAG-791 sp900101015	Assembly_15_bin.1_NODE_10116_length_4377_cov_15.738547_3, Assembly_16_bin.15_NODE_1409_length_13612_cov_22.088515_8, Assembly_21_bin.8_NODE_303_length_22182_cov_18.745334_8
Assembly_15-18_bin.11_k141_3654474_length_5106_cov_200.8000_2	Faecal Silage	M. japonica	15.4407				15.7566	14.1995		14.2321														triosephosphate isomerase (TIM) [EC:5.3.1.1] (db=kegg)	Assembly_15-18_bin.11	Bacteria	Firmicutes_A	Clostridia	Lachnospirales	Lachnospiraceae	CAG-791	CAG-791 sp900101015	Assembly_15_bin.1_NODE_1963_length_10506_cov_12.080566_7, Assembly_21_bin.8_NODE_9213_length_3647_cov_18.031737_1
Assembly_15-18_bin.11_k141_3822795_length_3990_cov_71.6100_5	Faecal Silage	M. japonica	17.4224	17.5141	17.0153	16.8313	17.1958	17.6693	17.1215	17.0661	16.8296	16.0897	16.9559	17.0423	16.9079	16.8286	16.6389	15.3706	15.5906	13.7097				fructose-bisphosphate aldolase, class II [EC:4.1.2.13] (db=kegg)	Assembly_15-18_bin.11	Bacteria	Firmicutes_A	Clostridia	Lachnospirales	Lachnospiraceae	CAG-791	CAG-791 sp900101015	Assembly_15_bin.1_NODE_1833_length_10955_cov_13.092110_7, Assembly_16_bin.15_NODE_2761_length_9163_cov_22.603426_4, Assembly_17_bin.5_NODE_231_length_29621_cov_17.692552_19, Assembly_18_bin.1_NODE_2644_length_5290_cov_19.051003_4, Assembly_20_bin.6_NODE_160_length_32178_cov_28.026087_6, Assembly_21_bin.8_NODE_132_length_32981_cov_21.675333_22, Assembly_45_bin.8_NODE_35911_length_2935_cov_22.43020…
Assembly_15-18_bin.11_k141_3834405_length_2619_cov_162.9730_2	Faecal Silage	M. japonica						15.6939	15.9114	15.3653	15.7373	16.3503			16.2482			15.2803						chaperonin GroEL (db=kegg)	Assembly_15-18_bin.11	Bacteria	Firmicutes_A	Clostridia	Lachnospirales	Lachnospiraceae	CAG-791	CAG-791 sp900101015	Assembly_15_bin.1_NODE_1159_length_13635_cov_12.744772_3, Assembly_16_bin.15_NODE_23430_length_2929_cov_24.384134_1, Assembly_17_bin.5_NODE_704_length_15113_cov_15.716629_11, Assembly_18_bin.1_NODE_5706_length_3771_cov_16.146663_2, Assembly_21_bin.8_NODE_1823_length_8124_cov_18.454703_7, Assembly_45_bin.8_NODE_450_length_22012_cov_20.202669_16
Assembly_15-18_bin.11_k141_3951506_length_2350_cov_54.5251_2	Faecal Silage	M. japonica					14.3635	16.3583		16.1871														NADH oxidase (H2O-forming) [EC:1.6.3.4] (db=kegg)	Assembly_15-18_bin.11	Bacteria	Firmicutes_A	Clostridia	Lachnospirales	Lachnospiraceae	CAG-791	CAG-791 sp900101015	Assembly_15_bin.1_NODE_20085_length_3065_cov_14.638206_2, Assembly_17_bin.5_NODE_37865_length_1975_cov_14.977604_1, Assembly_18_bin.1_NODE_4114_length_4301_cov_17.835846_2, Assembly_20_bin.6_NODE_6033_length_4788_cov_22.597296_3, Assembly_45_bin.8_NODE_48174_length_2564_cov_21.913910_2
Assembly_15-18_bin.11_k141_4128894_length_5158_cov_185.5513_5	Faecal Silage	M. japonica	15.0388	15.3002			15.3002	16.4722	15.3403	14.7045	15.3535													mannose PTS system EIIA component [EC:2.7.1.191];mannose PTS system EIIAB component [EC:2.7.1.191] (db=kegg)	Assembly_15-18_bin.11	Bacteria	Firmicutes_A	Clostridia	Lachnospirales	Lachnospiraceae	CAG-791	CAG-791 sp900101015	Assembly_15_bin.1_NODE_982_length_14647_cov_12.392270_11, Assembly_18_bin.1_NODE_5974_length_3712_cov_17.640416_5, Assembly_20_bin.6_NODE_26156_length_2354_cov_31.167899_3
Assembly_15-18_bin.11_k141_4336690_length_2917_cov_135.3534_1	Faecal Silage	M. japonica					16.023			15.917														DNA gyrase B subunit, carboxyl terminus [PF00986.22];Toprim domain [PF01751.23] (db=pfam)	Assembly_15-18_bin.11	Bacteria	Firmicutes_A	Clostridia	Lachnospirales	Lachnospiraceae	CAG-791	CAG-791 sp900101015	Assembly_15-18_bin.22_k141_5996164_length_1893_cov_16.0000_1, Assembly_15-18_bin.37_k141_2492460_length_3683_cov_26.5822_3, Assembly_15_bin.1_NODE_1751_length_11216_cov_12.534092_6, Assembly_16_bin.15_NODE_17360_length_3403_cov_23.924134_1, Assembly_17_bin.5_NODE_11029_length_3538_cov_17.805627_2, Assembly_18_bin.1_NODE_557_length_13730_cov_16.852870_5, Assembly_19-22_bin.21_k141_4371014_length_5…
Assembly_15-18_bin.11_k141_4431864_length_2537_cov_95.5747_1	Faecal Silage	M. japonica					15.6733	16.3497																elongation factor G (db=kegg)	Assembly_15-18_bin.11	Bacteria	Firmicutes_A	Clostridia	Lachnospirales	Lachnospiraceae	CAG-791	CAG-791 sp900101015	Assembly_17_bin.5_NODE_6268_length_4664_cov_15.369278_4, Assembly_45_bin.8_NODE_10985_length_5016_cov_20.777464_4
Assembly_15-18_bin.11_k141_4439871_length_8153_cov_203.8848_4	Faecal Silage	M. japonica	15.0089				15.9181	16.4884	15.6804	16.1198	15.3155													Na+-translocating ferredoxin:NAD+ oxidoreductase subunit C [EC:7.2.1.2] (db=kegg)	Assembly_15-18_bin.11	Bacteria	Firmicutes_A	Clostridia	Lachnospirales	Lachnospiraceae	CAG-791	CAG-791 sp900101015	Assembly_15_bin.1_NODE_2075_length_10204_cov_12.784806_1, Assembly_16_bin.15_NODE_653_length_22544_cov_21.019832_8, Assembly_17_bin.5_NODE_994_length_12540_cov_14.188226_6, Assembly_18_bin.1_NODE_175_length_30038_cov_16.587166_9, Assembly_20_bin.6_NODE_604_length_16788_cov_22.797645_5, Assembly_21_bin.8_NODE_2197_length_7347_cov_18.748903_9, Assembly_45_bin.8_NODE_1082_length_14385_cov_21.761270_4
Assembly_15-18_bin.11_k141_4439871_length_8153_cov_203.8848_5	Faecal Silage	M. japonica					13.9315	12.9381		12.8216														Na+-translocating ferredoxin:NAD+ oxidoreductase subunit D [EC:7.2.1.2] (db=kegg)	Assembly_15-18_bin.11	Bacteria	Firmicutes_A	Clostridia	Lachnospirales	Lachnospiraceae	CAG-791	CAG-791 sp900101015	Assembly_15_bin.1_NODE_9462_length_4533_cov_13.182671_6, Assembly_16_bin.15_NODE_653_length_22544_cov_21.019832_9, Assembly_17_bin.5_NODE_994_length_12540_cov_14.188226_5, Assembly_18_bin.1_NODE_175_length_30038_cov_16.587166_8, Assembly_20_bin.6_NODE_604_length_16788_cov_22.797645_6, Assembly_21_bin.8_NODE_2197_length_7347_cov_18.748903_8, Assembly_45_bin.8_NODE_1082_length_14385_cov_21.761270_5
Assembly_15-18_bin.11_k141_4439871_length_8153_cov_203.8848_6	Faecal Silage	M. japonica					14.7616	16.0597		15.1253														FMN-binding domain [PF04205.15] (db=pfam)	Assembly_15-18_bin.11	Bacteria	Firmicutes_A	Clostridia	Lachnospirales	Lachnospiraceae	CAG-791	CAG-791 sp900101015	Assembly_15_bin.1_NODE_9462_length_4533_cov_13.182671_5, Assembly_16_bin.15_NODE_653_length_22544_cov_21.019832_10, Assembly_17_bin.5_NODE_994_length_12540_cov_14.188226_4, Assembly_18_bin.1_NODE_175_length_30038_cov_16.587166_7, Assembly_20_bin.6_NODE_604_length_16788_cov_22.797645_7, Assembly_21_bin.8_NODE_2197_length_7347_cov_18.748903_7, Assembly_45_bin.8_NODE_1082_length_14385_cov_21.761270_6
Assembly_15-18_bin.11_k141_4496776_length_2437_cov_76.7840_1	Faecal Silage	M. japonica					15.9738	15.4027	15.409	16.2749	15.1986													rubrerythrin (db=kegg)	Assembly_15-18_bin.11	Bacteria	Firmicutes_A	Clostridia	Lachnospirales	Lachnospiraceae	CAG-791	CAG-791 sp900101015	Assembly_15_bin.1_NODE_1167_length_13594_cov_11.851688_7, Assembly_17_bin.5_NODE_872_length_13405_cov_15.030412_7, Assembly_18_bin.1_NODE_2315_length_5638_cov_16.076482_1, Assembly_20_bin.6_NODE_3072_length_6847_cov_23.283569_5, Assembly_21_bin.8_NODE_5912_length_4453_cov_17.446339_1
Assembly_15-18_bin.11_k141_4705419_length_1602_cov_43.5900_1	Faecal Silage	M. japonica		16.5975		15.654	18.2769	18.1983	18.2069	18.1087	18.1234	18.4947		17.3068	18.9367	18.3317	16.23	15.1103						phosphoenolpyruvate carboxykinase (ATP) [EC:4.1.1.49] (db=kegg)	Assembly_15-18_bin.11	Bacteria	Firmicutes_A	Clostridia	Lachnospirales	Lachnospiraceae	CAG-791	CAG-791 sp900101015	Assembly_17_bin.5_NODE_15685_length_2994_cov_14.259272_2, Assembly_45_bin.8_NODE_2534_length_9703_cov_19.673922_6
Assembly_15-18_bin.11_k141_4834254_length_2622_cov_81.3458_1	Faecal Silage	M. japonica	15.7285	15.9716			15.4939	15.5971	15.2241	15.413														Natural resistance-associated macrophage protein [PF01566.19] (db=pfam)	Assembly_15-18_bin.11	Bacteria	Firmicutes_A	Clostridia	Lachnospirales	Lachnospiraceae	CAG-791	CAG-791 sp900101015	Assembly_15_bin.1_NODE_6825_length_5402_cov_12.910230_1, Assembly_16_bin.15_NODE_704_length_21605_cov_20.461949_15, Assembly_17_bin.5_NODE_4027_length_5805_cov_15.217217_6, Assembly_18_bin.1_NODE_811_length_10500_cov_18.098803_2, Assembly_19_bin.5_NODE_3072_length_6129_cov_8.038525_6, Assembly_19_bin.6_NODE_4823_length_5067_cov_6.782123_1, Assembly_20_bin.2_NODE_5699_length_4933_cov_10.194137_5, …
Assembly_15-18_bin.11_k141_4897614_length_1788_cov_43.0000_1	Faecal Silage	M. japonica		15.5959			14.9177	15.6026	15.0398	15.9048														Phosphotransferase system, EIIC [PF02378.19] (db=pfam)	Assembly_15-18_bin.11	Bacteria	Firmicutes_A	Clostridia	Lachnospirales	Lachnospiraceae	CAG-791	CAG-791 sp900101015
Assembly_15-18_bin.11_k141_4961826_length_1845_cov_91.1174_1	Faecal Silage	M. japonica					13.1296	14.8093																Periplasmic binding protein domain [PF13407.7];Periplasmic binding proteins and sugar binding domain of LacI family [PF00532.22] (db=pfam)	Assembly_15-18_bin.11	Bacteria	Firmicutes_A	Clostridia	Lachnospirales	Lachnospiraceae	CAG-791	CAG-791 sp900101015
Assembly_15-18_bin.11_k141_5202250_length_4778_cov_174.8762_2	Faecal Silage	M. japonica					15.1824		15.6018	15.5788					15.8106	15.3759								small subunit ribosomal protein S7 (db=kegg)	Assembly_15-18_bin.11	Bacteria	Firmicutes_A	Clostridia	Lachnospirales	Lachnospiraceae	CAG-791	CAG-791 sp900101015	Assembly_16_bin.15_NODE_13875_length_3805_cov_24.717867_2, Assembly_17_bin.5_NODE_25712_length_2368_cov_16.671422_1, Assembly_18_bin.1_NODE_5106_length_3944_cov_22.257907_3, Assembly_19_bin.6_NODE_37071_length_2206_cov_4.845188_2, Assembly_20_bin.6_NODE_14636_length_3076_cov_29.205561_2, Assembly_21_bin.8_NODE_6714_length_4205_cov_21.220964_3, Assembly_45_bin.8_NODE_1457_length_12639_cov_23.20192…
Assembly_15-18_bin.11_k141_5202250_length_4778_cov_174.8762_3	Faecal Silage	M. japonica	17.8952	17.94	17.6287	17.8591	17.8088	17.9366	18.1261	17.718	18.1457	18.3936	17.4154	18.1646	18.2621	18.4181	16.7136	17.1037						small subunit ribosomal protein S12 (db=kegg)	Assembly_15-18_bin.11	Bacteria	Firmicutes_A	Clostridia	Lachnospirales	Lachnospiraceae	CAG-791	CAG-791 sp900101015	Assembly_15-18_bin.3_k141_3757334_length_69604_cov_26.0000_61, Assembly_16_bin.15_NODE_13875_length_3805_cov_24.717867_1, Assembly_18_bin.1_NODE_685_length_11823_cov_18.810928_1, Assembly_20_bin.2_NODE_20583_length_2620_cov_9.973489_3, Assembly_20_bin.2_NODE_4548_length_5567_cov_13.219884_4, Assembly_20_bin.6_NODE_14636_length_3076_cov_29.205561_3, Assembly_21_bin.8_NODE_6714_length_4205_cov_21.2…
Assembly_15-18_bin.11_k141_544472_length_7725_cov_96.2559_2	Faecal Silage	M. japonica						13.6677		13.9674														carbohydrate diacid regulator (db=kegg)	Assembly_15-18_bin.11	Bacteria	Firmicutes_A	Clostridia	Lachnospirales	Lachnospiraceae	CAG-791	CAG-791 sp900101015	Assembly_15_bin.1_NODE_5856_length_5850_cov_11.508197_6, Assembly_16_bin.15_NODE_768_length_20204_cov_22.792496_1, Assembly_17_bin.5_NODE_3774_length_5985_cov_16.609275_1, Assembly_18_bin.1_NODE_2030_length_5990_cov_18.257961_1, Assembly_19-22_bin.21_k141_1406028_length_2039_cov_39.4715_2, Assembly_19_bin.6_NODE_3382_length_5905_cov_5.981197_4, Assembly_20_bin.1_NODE_5380_length_5083_cov_9.679992…
Assembly_15-18_bin.11_k141_5795546_length_5754_cov_73.2496_3	Faecal Silage	M. japonica	18.1211	17.9098	16.5475	17.9949	18.0848	18.6622	17.9957	17.6512	17.2856					14.6962								glycerol kinase [EC:2.7.1.30] (db=kegg)	Assembly_15-18_bin.11	Bacteria	Firmicutes_A	Clostridia	Lachnospirales	Lachnospiraceae	CAG-791	CAG-791 sp900101015	Assembly_15_bin.1_NODE_1011_length_14465_cov_12.492436_10, Assembly_16_bin.15_NODE_1562_length_12841_cov_22.326373_7, Assembly_17_bin.5_NODE_737_length_14703_cov_16.528878_7, Assembly_18_bin.1_NODE_13677_length_2818_cov_19.501991_2, Assembly_20_bin.6_NODE_1509_length_10116_cov_26.070371_3, Assembly_21_bin.8_NODE_1045_length_10978_cov_18.593244_5, Assembly_45_bin.8_NODE_11753_length_4866_cov_22.91…
Assembly_15-18_bin.11_k141_6311078_length_3997_cov_73.4256_2	Faecal Silage	M. japonica	15.1746	15.1932			16.9147	17.7209	17.445	16.7884	15.508													glycolate oxidase [EC:1.1.3.15] (db=kegg)	Assembly_15-18_bin.11	Bacteria	Firmicutes_A	Clostridia	Lachnospirales	Lachnospiraceae	CAG-791	CAG-791 sp900101015	Assembly_15_bin.1_NODE_242_length_29566_cov_13.005896_12, Assembly_16_bin.15_NODE_3738_length_7657_cov_22.327808_2, Assembly_17_bin.5_NODE_2467_length_7539_cov_16.380812_2, Assembly_18_bin.1_NODE_422_length_16496_cov_16.687184_7, Assembly_20_bin.6_NODE_3766_length_6124_cov_25.514912_1, Assembly_21_bin.8_NODE_2096_length_7570_cov_19.600133_2, Assembly_45_bin.8_NODE_13556_length_4567_cov_22.015957_1
Assembly_15-18_bin.11_k141_6503862_length_3003_cov_86.8113_3	Faecal Silage	M. japonica	15.1278				14.9684	15.0297		15.1024														ABC transporter [PF00005.28] (db=pfam)	Assembly_15-18_bin.11	Bacteria	Firmicutes_A	Clostridia	Lachnospirales	Lachnospiraceae	CAG-791	CAG-791 sp900101015	Assembly_15-18_bin.16_k141_5056527_length_3228_cov_8.0000_1, Assembly_15-18_bin.22_k141_2114104_length_5429_cov_15.0000_1, Assembly_15-18_bin.35_k141_4063237_length_4416_cov_38.0000_1, Assembly_15-18_bin.37_k141_424144_length_7789_cov_149.1963_1, Assembly_15-18_bin.46_k141_209490_length_31706_cov_16.8211_3, Assembly_15-18_bin.49_k141_6339332_length_3799_cov_8.0000_1, Assembly_15_bin.10_NODE_1918_…
Assembly_15-18_bin.11_k141_6504262_length_3555_cov_68.1623_4	Faecal Silage	M. japonica					13.8567	14.4038																small subunit ribosomal protein S4 (db=kegg)	Assembly_15-18_bin.11	Bacteria	Firmicutes_A	Clostridia	Lachnospirales	Lachnospiraceae	CAG-791	CAG-791 sp900101015	Assembly_16_bin.15_NODE_27402_length_2712_cov_28.068875_3, Assembly_17_bin.5_NODE_2398_length_7630_cov_16.373597_8, Assembly_18_bin.1_NODE_10557_length_3052_cov_21.912246_3, Assembly_20_bin.6_NODE_1890_length_8897_cov_29.972065_11
Assembly_15-18_bin.11_k141_6532405_length_1773_cov_75.4884_1	Faecal Silage	M. japonica	16.5961	15.327	14.093	16.8374	18.0072	18.4279	17.9712	17.9766	17.8416				16.5071	15.4577	16.4528				14.858			butyryl-CoA dehydrogenase [EC:1.3.8.1];acyl-CoA dehydrogenase [EC:1.3.8.7] (db=kegg)	Assembly_15-18_bin.11	Bacteria	Firmicutes_A	Clostridia	Lachnospirales	Lachnospiraceae	CAG-791	CAG-791 sp900101015	Assembly_15_bin.1_NODE_197_length_33992_cov_12.199694_4, Assembly_17_bin.5_NODE_108_length_47582_cov_13.972668_18, Assembly_20_bin.6_NODE_1652_length_9593_cov_20.972741_1, Assembly_45_bin.8_NODE_1110_length_14279_cov_19.189609_2
Assembly_15-18_bin.11_k141_6709117_length_3162_cov_74.6604_3	Faecal Silage	M. japonica		15.498			16.8702	18.6213	18.1294	17.2675	16.9956					15.4632								acyl-CoA dehydrogenase [EC:1.3.8.7] (db=kegg)	Assembly_15-18_bin.11	Bacteria	Firmicutes_A	Clostridia	Lachnospirales	Lachnospiraceae	CAG-791	CAG-791 sp900101015
Assembly_15-18_bin.11_k141_6944008_length_2144_cov_63.7239_1	Faecal Silage	M. japonica	18.7224	19.0745	19.0969	19.0236	19.2452	19.1902	18.9511	19.2862	18.8786	18.6886	17.81	19.561	17.5482	17.7197	16.0587	15.8734							Assembly_15-18_bin.11	Bacteria	Firmicutes_A	Clostridia	Lachnospirales	Lachnospiraceae	CAG-791	CAG-791 sp900101015	Assembly_16_bin.15_k141_649426_length_1758_cov_22.0000_2, Assembly_17_bin.5_NODE_41046_length_1903_cov_18.224026_2, Assembly_20_bin.6_NODE_24559_length_2421_cov_33.436602_2
Assembly_15-18_bin.11_k141_6944008_length_2144_cov_63.7239_2	Faecal Silage	M. japonica	20.074	20.0747	20.0208	20.1241	20.1924	20.3162	20.2073	20.2697	20.0971	20.0902	19.7693	20.2591	20.1893	20.2665	19.3419	19.0816						GGGtGRT protein [PF14057.7] (db=pfam)	Assembly_15-18_bin.11	Bacteria	Firmicutes_A	Clostridia	Lachnospirales	Lachnospiraceae	CAG-791	CAG-791 sp900101015	Assembly_17_bin.5_NODE_41046_length_1903_cov_18.224026_1, Assembly_20_bin.6_NODE_24559_length_2421_cov_33.436602_3
Assembly_15-18_bin.11_k141_7311528_length_11219_cov_64.0483_4	Faecal Silage	M. japonica					15.4891	15.6416	15.6234	15.5863														SIS domain [PF01380.23] (db=pfam)	Assembly_15-18_bin.11	Bacteria	Firmicutes_A	Clostridia	Lachnospirales	Lachnospiraceae	CAG-791	CAG-791 sp900101015
Assembly_15-18_bin.11_k141_7311528_length_11219_cov_64.0483_5	Faecal Silage	M. japonica					18.7466	18.377	18.2928	18.8736	17.5127													Bacterial extracellular solute-binding protein [PF01547.26];Bacterial extracellular solute-binding protein [PF13416.7] (db=pfam)	Assembly_15-18_bin.11	Bacteria	Firmicutes_A	Clostridia	Lachnospirales	Lachnospiraceae	CAG-791	CAG-791 sp900101015
Assembly_15-18_bin.11_k141_7311528_length_11219_cov_64.0483_7	Faecal Silage	M. japonica					15.5539			15.5124														Binding-protein-dependent transport system inner membrane component [PF00528.23] (db=pfam)	Assembly_15-18_bin.11	Bacteria	Firmicutes_A	Clostridia	Lachnospirales	Lachnospiraceae	CAG-791	CAG-791 sp900101015
Assembly_15-18_bin.11_k141_742002_length_1586_cov_29.3675_2	Faecal Silage	M. japonica						14.9298		14.6854														triosephosphate isomerase (TIM) [EC:5.3.1.1] (db=kegg)	Assembly_15-18_bin.11	Bacteria	Firmicutes_A	Clostridia	Lachnospirales	Lachnospiraceae	CAG-791	CAG-791 sp900101015
Assembly_15-18_bin.11_k141_754637_length_5169_cov_130.7317_1	Faecal Silage	M. japonica	13.9546				15.3243	15.1276		16.003														pfkB family carbohydrate kinase [PF00294.25] (db=pfam)	Assembly_15-18_bin.11	Bacteria	Firmicutes_A	Clostridia	Lachnospirales	Lachnospiraceae	CAG-791	CAG-791 sp900101015	Assembly_15_bin.1_NODE_8014_length_4954_cov_13.132476_2, Assembly_16_bin.15_NODE_19993_length_3171_cov_23.650834_2, Assembly_19-22_bin.7_k141_10210691_length_8381_cov_51.8245_4, Assembly_45_bin.8_NODE_3354_length_8511_cov_23.924314_4
Assembly_15-18_bin.11_k141_7570361_length_10343_cov_127.1229_8	Faecal Silage	M. japonica					13.9054	15.1679																Periplasmic binding protein domain [PF13407.7] (db=pfam)	Assembly_15-18_bin.11	Bacteria	Firmicutes_A	Clostridia	Lachnospirales	Lachnospiraceae	CAG-791	CAG-791 sp900101015	Assembly_15_bin.1_NODE_2644_length_8942_cov_17.824238_2, Assembly_16_bin.15_NODE_2380_length_10031_cov_26.611067_2, Assembly_17_bin.5_NODE_1853_length_8940_cov_20.435566_2, Assembly_18_bin.1_NODE_876_length_9897_cov_21.835704_2, Assembly_20_bin.6_NODE_1929_length_8808_cov_33.353593_2, Assembly_21_bin.8_NODE_1220_length_10031_cov_27.000501_8, Assembly_45_bin.8_NODE_2722_length_9365_cov_27.445650_3
Assembly_15-18_bin.11_k141_8398857_length_2761_cov_94.4805_2	Faecal Silage	M. japonica					15.1387			15.1469		17.0817	15.6639	17.2185	15.2366	17.1417								pyruvate-ferredoxin/flavodoxin oxidoreductase [EC:1.2.7.1 1.2.7.-] (db=kegg)	Assembly_15-18_bin.11	Bacteria	Firmicutes_A	Clostridia	Lachnospirales	Lachnospiraceae	CAG-791	CAG-791 sp900101015	Assembly_15-18_bin.37_k141_2548697_length_6450_cov_137.9429_2, Assembly_15_bin.1_NODE_46754_length_1994_cov_18.230015_1, Assembly_15_bin.1_NODE_52844_length_1876_cov_11.633169_1, Assembly_19-22_bin.21_k141_1052726_length_3146_cov_24.9564_1, Assembly_20_bin.2_NODE_734_length_15003_cov_16.500870_2
Assembly_15-18_bin.11_k141_869175_length_3732_cov_67.8318_2	Faecal Silage	M. japonica					14.0525	16.8638																LUD domain [PF02589.16] (db=pfam)	Assembly_15-18_bin.11	Bacteria	Firmicutes_A	Clostridia	Lachnospirales	Lachnospiraceae	CAG-791	CAG-791 sp900101015	Assembly_15_bin.1_NODE_291_length_26708_cov_12.499156_13, Assembly_16_bin.15_NODE_10617_length_4384_cov_21.208131_2, Assembly_17_bin.5_NODE_2018_length_8435_cov_16.140095_2, Assembly_18_bin.1_NODE_744_length_11193_cov_18.302298_2, Assembly_20_bin.6_NODE_4307_length_5725_cov_24.643563_2, Assembly_45_bin.8_NODE_1392_length_12925_cov_20.956799_2
Assembly_15-18_bin.11_k141_869175_length_3732_cov_67.8318_3	Faecal Silage	M. japonica	16.0903				16.8852	17.7746	17.639	16.2703														L-lactate dehydrogenase complex protein LldF (db=kegg)	Assembly_15-18_bin.11	Bacteria	Firmicutes_A	Clostridia	Lachnospirales	Lachnospiraceae	CAG-791	CAG-791 sp900101015	Assembly_15_bin.1_NODE_291_length_26708_cov_12.499156_12, Assembly_16_bin.15_NODE_10617_length_4384_cov_21.208131_1, Assembly_17_bin.5_NODE_2018_length_8435_cov_16.140095_3, Assembly_18_bin.1_NODE_744_length_11193_cov_18.302298_3, Assembly_20_bin.6_NODE_4307_length_5725_cov_24.643563_1, Assembly_45_bin.8_NODE_1392_length_12925_cov_20.956799_3
Assembly_15-18_bin.11_k141_8965461_length_2762_cov_463.4975_2	Faecal Silage	M. japonica	15.0381				13.3082	14.5692		13.9218				14.0169										Phosphotransferase system, EIIC [PF02378.19];phosphotransferase system, EIIB [PF00367.21] (db=pfam)	Assembly_15-18_bin.11	Bacteria	Firmicutes_A	Clostridia	Lachnospirales	Lachnospiraceae	CAG-791	CAG-791 sp900101015
Assembly_15-18_bin.14_k141_1071213_length_10535_cov_216.7156_7	Faecal Silage	M. japonica	15.6024				15.9409	15.3409	15.1978	15.4734	15.3323	15.2087	15.3471	15.5236	15.8417	15.8011								Phosphofructokinase [PF00365.21] (db=pfam)	Assembly_15-18_bin.14	Bacteria	Bacteroidota	Bacteroidia	Bacteroidales	Rikenellaceae	Alistipes		Assembly_15-18_bin.48_k141_1476709_length_6048_cov_34.0686_3
Assembly_15-18_bin.14_k141_1109966_length_3328_cov_64.8281_1	Faecal Silage	M. japonica					15.7006		15.5511	15.4336														Queuine tRNA-ribosyltransferase [PF01702.19] (db=pfam)	Assembly_15-18_bin.14	Bacteria	Bacteroidota	Bacteroidia	Bacteroidales	Rikenellaceae	Alistipes		Assembly_15-18_bin.14_k141_6533984_length_1860_cov_48.0000_1, Assembly_15-18_bin.48_k141_4729729_length_16442_cov_74.8388_6, Assembly_16_bin.4_NODE_2859_length_8975_cov_11.646861_2
Assembly_15-18_bin.14_k141_1189502_length_1730_cov_35.1410_1	Faecal Silage	M. japonica					16.4302			16.1873														ATP synthase alpha/beta family, nucleotide-binding domain [PF00006.26] (db=pfam)	Assembly_15-18_bin.14	Bacteria	Bacteroidota	Bacteroidia	Bacteroidales	Rikenellaceae	Alistipes		Assembly_15-18_bin.48_k141_2081958_length_3262_cov_42.4729_1
Assembly_15-18_bin.14_k141_1273756_length_1988_cov_124.3638_1	Faecal Silage	M. japonica					15.456		15.3274	15.228	15.4294													HMGL-like [PF00682.20];Conserved carboxylase domain [PF02436.19] (db=pfam)	Assembly_15-18_bin.14	Bacteria	Bacteroidota	Bacteroidia	Bacteroidales	Rikenellaceae	Alistipes		Assembly_15-18_bin.9_k141_31800_length_3519_cov_63.0358_1, Assembly_16_bin.17_NODE_14889_length_3682_cov_5.685691_3
Assembly_15-18_bin.14_k141_1282541_length_9852_cov_56.6736_1	Faecal Silage	M. japonica	14.1762			15.6307	16.6492	16.4378	15.0479	16.4338	16.8226													methylmalonyl-CoA mutase [EC:5.4.99.2] (db=kegg)	Assembly_15-18_bin.14	Bacteria	Bacteroidota	Bacteroidia	Bacteroidales	Rikenellaceae	Alistipes
Assembly_15-18_bin.14_k141_1282541_length_9852_cov_56.6736_7	Faecal Silage	M. japonica		17.3813	16.6371	17.7147	17.109	17.0498	17	17.0831	16.1747	18.2492	18.8775	19.388	19.1845	19.3725	16.2276	15.9772						phosphoenolpyruvate carboxykinase (ATP) [EC:4.1.1.49] (db=kegg)	Assembly_15-18_bin.14	Bacteria	Bacteroidota	Bacteroidia	Bacteroidales	Rikenellaceae	Alistipes
Assembly_15-18_bin.14_k141_150569_length_5981_cov_111.4390_1	Faecal Silage	M. japonica	16.2139	16.0048	16.2286		16.0048		16.3996	16.1758	16.1819													large subunit ribosomal protein L21 (db=kegg)	Assembly_15-18_bin.14	Bacteria	Bacteroidota	Bacteroidia	Bacteroidales	Rikenellaceae	Alistipes
Assembly_15-18_bin.14_k141_150569_length_5981_cov_111.4390_7	Faecal Silage	M. japonica				15.3945	17.5757	17.1644	17.4028	17.4898	16.5099			15.7829	15.6594	15.7489								small subunit ribosomal protein S2 (db=kegg)	Assembly_15-18_bin.14	Bacteria	Bacteroidota	Bacteroidia	Bacteroidales	Rikenellaceae	Alistipes
Assembly_15-18_bin.14_k141_2159328_length_5358_cov_59.3540_7	Faecal Silage	M. japonica	14.5706				14.8935	14.7806	15.0299	14.5243														small subunit ribosomal protein S1;small subunit ribosomal protein S1 (db=kegg)	Assembly_15-18_bin.14	Bacteria	Bacteroidota	Bacteroidia	Bacteroidales	Rikenellaceae	Alistipes
Assembly_15-18_bin.14_k141_2616657_length_4612_cov_102.2395_1	Faecal Silage	M. japonica					15.0264	14.7545	15.0064	15.0006		16.8598	17.0122	17.1841	17.2421	17.239	16.4513	16.2999						pyruvate-ferredoxin/flavodoxin oxidoreductase [EC:1.2.7.1 1.2.7.-] (db=kegg)	Assembly_15-18_bin.14	Bacteria	Bacteroidota	Bacteroidia	Bacteroidales	Rikenellaceae	Alistipes		Assembly_15-18_bin.48_k141_8235631_length_2145_cov_197.0000_1, Assembly_16_bin.4_NODE_9731_length_4588_cov_12.808074_5
Assembly_15-18_bin.14_k141_2667642_length_2581_cov_62.0000_3	Faecal Silage	M. japonica					15.9943	15.6012	15.3448	16.1576														ribonucleoside-diphosphate reductase alpha chain [EC:1.17.4.1] (db=kegg)	Assembly_15-18_bin.14	Bacteria	Bacteroidota	Bacteroidia	Bacteroidales	Rikenellaceae	Alistipes		Assembly_15-18_bin.48_k141_9298342_length_4618_cov_118.2553_1, Assembly_16_bin.4_NODE_10321_length_4448_cov_10.207375_4
Assembly_15-18_bin.14_k141_2747868_length_4775_cov_63.0078_2	Faecal Silage	M. japonica						15.426	15.3959		15.3791													alanyl-tRNA synthetase [EC:6.1.1.7] (db=kegg)	Assembly_15-18_bin.14	Bacteria	Bacteroidota	Bacteroidia	Bacteroidales	Rikenellaceae	Alistipes
Assembly_15-18_bin.14_k141_343837_length_5474_cov_84.7639_6	Faecal Silage	M. japonica					14.8533			14.4864														peptide chain release factor 1 (db=kegg)	Assembly_15-18_bin.14	Bacteria	Bacteroidota	Bacteroidia	Bacteroidales	Rikenellaceae	Alistipes		Assembly_15-18_bin.48_k141_8682758_length_9431_cov_37.8970_9, Assembly_15-18_bin.9_k141_729045_length_8138_cov_24.7056_7, Assembly_16_bin.17_NODE_2275_length_10312_cov_5.578239_5, Assembly_16_bin.4_NODE_528_length_26113_cov_11.143411_15
Assembly_15-18_bin.14_k141_3573046_length_7103_cov_177.0784_1	Faecal Silage	M. japonica	15.728	15.5786		15.6924	15.4861	15.6249	15.6626	15.6333	15.3723													Na+-transporting NADH:ubiquinone oxidoreductase subunit B [EC:7.2.1.1] (db=kegg)	Assembly_15-18_bin.14	Bacteria	Bacteroidota	Bacteroidia	Bacteroidales	Rikenellaceae	Alistipes		Assembly_15-18_bin.48_k141_6241506_length_1792_cov_15.0000_3
Assembly_15-18_bin.14_k141_3573046_length_7103_cov_177.0784_2	Faecal Silage	M. japonica					14.1357	14.9066		13.5992														Na+-transporting NADH:ubiquinone oxidoreductase subunit A [EC:7.2.1.1] (db=kegg)	Assembly_15-18_bin.14	Bacteria	Bacteroidota	Bacteroidia	Bacteroidales	Rikenellaceae	Alistipes
Assembly_15-18_bin.14_k141_3941959_length_7437_cov_302.7610_1	Faecal Silage	M. japonica					14.9827	14.7112		14.8311														butyrate kinase [EC:2.7.2.7] (db=kegg)	Assembly_15-18_bin.14	Bacteria	Bacteroidota	Bacteroidia	Bacteroidales	Rikenellaceae	Alistipes
Assembly_15-18_bin.14_k141_4404582_length_2013_cov_18.6720_1	Faecal Silage	M. japonica					16.4086	15.4808	15.3994	16.0227	15.4533													RNA polymerase Rpb1, domain 5 [PF04998.18] (db=pfam)	Assembly_15-18_bin.14	Bacteria	Bacteroidota	Bacteroidia	Bacteroidales	Rikenellaceae	Alistipes
Assembly_15-18_bin.14_k141_4435873_length_5177_cov_109.7528_2	Faecal Silage	M. japonica					15.7912	15.2752	15.0335	15.4351														electron transfer flavoprotein beta subunit (db=kegg)	Assembly_15-18_bin.14	Bacteria	Bacteroidota	Bacteroidia	Bacteroidales	Rikenellaceae	Alistipes
Assembly_15-18_bin.14_k141_4494060_length_2472_cov_60.0772_3	Faecal Silage	M. japonica		15.1255			15.0731			15.2474														glycine C-acetyltransferase [EC:2.3.1.29] (db=kegg)	Assembly_15-18_bin.14	Bacteria	Bacteroidota	Bacteroidia	Bacteroidales	Rikenellaceae	Alistipes
Assembly_15-18_bin.14_k141_4748271_length_2860_cov_63.0169_1	Faecal Silage	M. japonica			16.2277	16.5803	16.4258	17.2657	17.809	16.7825	17.6001													large subunit ribosomal protein L20 (db=kegg)	Assembly_15-18_bin.14	Bacteria	Bacteroidota	Bacteroidia	Bacteroidales	Rikenellaceae	Alistipes		Assembly_15-18_bin.48_k141_3858221_length_7281_cov_831.9571_1, Assembly_16_bin.4_NODE_11608_length_4176_cov_9.074254_1
Assembly_15-18_bin.14_k141_4835827_length_3948_cov_320.7765_1	Faecal Silage	M. japonica					15.9597		16.0822	15.6894		15.5354		15.7166		15.7404	14.9665					14.7018		DNA-directed RNA polymerase subunit beta [EC:2.7.7.6] (db=kegg)	Assembly_15-18_bin.14	Bacteria	Bacteroidota	Bacteroidia	Bacteroidales	Rikenellaceae	Alistipes
Assembly_15-18_bin.14_k141_5618934_length_5143_cov_75.7809_1	Faecal Silage	M. japonica	14.5676				15.4149	15.8137	15.731	15.1917	15.7591													Pyruvate ferredoxin/flavodoxin oxidoreductase [PF01558.19] (db=pfam)	Assembly_15-18_bin.14	Bacteria	Bacteroidota	Bacteroidia	Bacteroidales	Rikenellaceae	Alistipes
Assembly_15-18_bin.14_k141_5618934_length_5143_cov_75.7809_3	Faecal Silage	M. japonica					15.0606	15.492	15.3282	15.066	15.406													2-oxoglutarate/2-oxoacid ferredoxin oxidoreductase subunit beta [EC:1.2.7.3 1.2.7.11] (db=kegg)	Assembly_15-18_bin.14	Bacteria	Bacteroidota	Bacteroidia	Bacteroidales	Rikenellaceae	Alistipes
Assembly_15-18_bin.14_k141_605576_length_3447_cov_109.1809_4	Faecal Silage	M. japonica	15.7546	15.3912		15.6418	16.9864	17.115	17.1226	16.9591	17.1797	15.6698	15.0392	15.293	15.4596	15.286								small subunit ribosomal protein S15 (db=kegg)	Assembly_15-18_bin.14	Bacteria	Bacteroidota	Bacteroidia	Bacteroidales	Rikenellaceae	Alistipes		Assembly_15-18_bin.48_k141_3223723_length_4146_cov_38.0080_1, Assembly_16_bin.4_NODE_6573_length_5607_cov_14.124280_5
Assembly_15-18_bin.14_k141_6523766_length_5714_cov_65.8259_2	Faecal Silage	M. japonica					16.0395	16.3011	16.1969	16.4762														seryl-tRNA synthetase [EC:6.1.1.11] (db=kegg)	Assembly_15-18_bin.14	Bacteria	Bacteroidota	Bacteroidia	Bacteroidales	Rikenellaceae	Alistipes		Assembly_15-18_bin.29_k141_7624008_length_5161_cov_14.0000_3, Assembly_15-18_bin.40_k141_4573572_length_7568_cov_249.0000_6, Assembly_15-18_bin.48_k141_1495572_length_2753_cov_49.5666_2, Assembly_15-18_bin.9_k141_633302_length_1879_cov_17.3539_1, Assembly_15_bin.2_NODE_571_length_19020_cov_9.016926_14, Assembly_16_bin.18_NODE_33934_length_2439_cov_3.580117_3, Assembly_18_bin.3_NODE_263_length_223…
Assembly_15-18_bin.14_k141_6588560_length_3586_cov_946.0955_3	Faecal Silage	M. japonica					16.668			16.714														Carbamoyl-phosphate synthase L chain, ATP binding domain [PF02786.18];Carbamoyl-phosphate synthetase large chain, oligomerisation domain [PF02787.20];ATP-grasp domain [PF02655.15];D-ala D-ala ligase C-terminus [PF07478.14];ATP-grasp domain [PF02222.23];RimK-like ATP-grasp domain [PF08443.12];ATP-grasp in the biosynthetic pathway with Ter operon [PF15632.7];ATP-grasp domain [PF13549.7];ATP-grasp d…	Assembly_15-18_bin.14	Bacteria	Bacteroidota	Bacteroidia	Bacteroidales	Rikenellaceae	Alistipes		Assembly_15-18_bin.14_k141_727366_length_9534_cov_107.0797_7, Assembly_16_bin.4_NODE_3448_length_7993_cov_12.218569_1
Assembly_15-18_bin.14_k141_7431573_length_1837_cov_115.0000_1	Faecal Silage	M. japonica					14.8919	15.203	14.3678	14.953														Elongation factor G, domain IV [PF03764.19];Elongation factor G C-terminus [PF00679.25] (db=pfam)	Assembly_15-18_bin.14	Bacteria	Bacteroidota	Bacteroidia	Bacteroidales	Rikenellaceae	Alistipes		Assembly_16_bin.17_NODE_72815_length_1686_cov_3.919068_2
Assembly_15-18_bin.14_k141_776410_length_4829_cov_46.5145_4	Faecal Silage	M. japonica					16.0068			15.7461														glutamate formiminotransferase / formiminotetrahydrofolate cyclodeaminase [EC:2.1.2.5 4.3.1.4] (db=kegg)	Assembly_15-18_bin.14	Bacteria	Bacteroidota	Bacteroidia	Bacteroidales	Rikenellaceae	Alistipes		Assembly_15-18_bin.48_k141_6977129_length_1917_cov_53.0000_1
Assembly_15-18_bin.14_k141_7943649_length_3111_cov_86.4067_2	Faecal Silage	M. japonica					15.6757		15.4976	15.4608	15.7032													ATP synthase subunit D [PF01813.18] (db=pfam)	Assembly_15-18_bin.14	Bacteria	Bacteroidota	Bacteroidia	Bacteroidales	Rikenellaceae	Alistipes		Assembly_15-18_bin.42_k141_9181223_length_7702_cov_23.9919_2, Assembly_15-18_bin.48_k141_2081958_length_3262_cov_42.4729_2, Assembly_15-18_bin.52_k141_870957_length_2095_cov_13.3879_1, Assembly_15_bin.14_NODE_20243_length_3052_cov_5.333000_4, Assembly_15_bin.2_NODE_269_length_27816_cov_7.870934_13, Assembly_16_bin.18_NODE_49152_length_2034_cov_3.835270_2, Assembly_16_bin.4_NODE_14822_length_3690_…
Assembly_15-18_bin.15_k141_2145151_length_6814_cov_94.5525_8	Faecal Silage	M. japonica												15.2634		15.6151			15.8942	14.2333				ATP synthase alpha/beta family, nucleotide-binding domain [PF00006.26] (db=pfam)	Assembly_15-18_bin.15	Bacteria	Firmicutes	Bacilli	RFN20	CAG-631	CAG-631
Assembly_15-18_bin.15_k141_3197711_length_5928_cov_22.6883_1	Faecal Silage	M. japonica					14.8311			16.0214														DNA-directed RNA polymerase subunit beta [EC:2.7.7.6] (db=kegg)	Assembly_15-18_bin.15	Bacteria	Firmicutes	Bacilli	RFN20	CAG-631	CAG-631
Assembly_15-18_bin.15_k141_3296307_length_8002_cov_41.2116_2	Faecal Silage	M. japonica	15.1121				15.0385	15.3014	15.336	15.0033	15.489													translation initiation factor IF-2 (db=kegg)	Assembly_15-18_bin.15	Bacteria	Firmicutes	Bacilli	RFN20	CAG-631	CAG-631		Assembly_15-18_bin.16_k141_1876661_length_3404_cov_8.0000_1, Assembly_15-18_bin.47_k141_6858247_length_10289_cov_20.0000_2, Assembly_17_bin.3_NODE_1721_length_9294_cov_6.051196_9, Assembly_19-22_bin.17_k141_65715_length_5118_cov_11.0000_1
Assembly_15-18_bin.15_k141_4557714_length_9497_cov_28.8071_4	Faecal Silage	M. japonica					15.906			14.3557														peptide/nickel transport system ATP-binding protein;peptide/nickel transport system ATP-binding protein (db=kegg)	Assembly_15-18_bin.15	Bacteria	Firmicutes	Bacilli	RFN20	CAG-631	CAG-631
Assembly_15-18_bin.15_k141_475143_length_12361_cov_89.5444_5	Faecal Silage	M. japonica												15.0736	14.5982	14.691								formate--tetrahydrofolate ligase [EC:6.3.4.3] (db=kegg)	Assembly_15-18_bin.15	Bacteria	Firmicutes	Bacilli	RFN20	CAG-631	CAG-631
Assembly_15-18_bin.15_k141_6216557_length_6685_cov_43.7252_1	Faecal Silage	M. japonica	16.1371	16.1543		15.6569	16.4068	16.5382	16.2899	16.0844	16.2545													elongation factor Tu (db=kegg)	Assembly_15-18_bin.15	Bacteria	Firmicutes	Bacilli	RFN20	CAG-631	CAG-631
Assembly_15-18_bin.15_k141_6349989_length_8210_cov_124.2833_8	Faecal Silage	M. japonica					14.8132			14.9307														NADH-quinone oxidoreductase subunit F [EC:7.1.1.2] (db=kegg)	Assembly_15-18_bin.15	Bacteria	Firmicutes	Bacilli	RFN20	CAG-631	CAG-631
Assembly_15-18_bin.16_k141_1110133_length_2279_cov_14.0000_1	Faecal Silage	M. japonica	15.3579			15.0953	14.9674	14.7571		15.0208														ketol-acid reductoisomerase [EC:1.1.1.86] (db=kegg)	Assembly_15-18_bin.16	Bacteria	Firmicutes_A	Clostridia	Oscillospirales	Ruminococcaceae	Ruthenibacterium	Ruthenibacterium lactatiformans
Assembly_15-18_bin.16_k141_1163415_length_4238_cov_7.0000_1	Faecal Silage	M. japonica		16.0235		15.665			15.6911															uracil permease (db=kegg)	Assembly_15-18_bin.16	Bacteria	Firmicutes_A	Clostridia	Oscillospirales	Ruminococcaceae	Ruthenibacterium	Ruthenibacterium lactatiformans
Assembly_15-18_bin.16_k141_1677465_length_2369_cov_6.9111_2	Faecal Silage	M. japonica		17.9115	17.5288	17.9397	17.9704	17.6334	17.779	17.8452	17.5332													ATP synthase alpha/beta family, nucleotide-binding domain [PF00006.26];ATPsynthase alpha/beta subunit N-term extension [PF16886.6] (db=pfam)	Assembly_15-18_bin.16	Bacteria	Firmicutes_A	Clostridia	Oscillospirales	Ruminococcaceae	Ruthenibacterium	Ruthenibacterium lactatiformans	Assembly_19-22_bin.25_k141_7471607_length_5653_cov_14.8781_5, Assembly_46_bin.5_NODE_10456_length_5127_cov_4.515379_4
Assembly_15-18_bin.16_k141_1772075_length_12392_cov_8.0000_12	Faecal Silage	M. japonica	17.0267	17.3517	16.8804	16.4974	16.372	15.3744	16.0912	15.968	16.4044	18.5423	17.2399	18.9574	17.9773	18.5641	15.9822	15.4015						Glyceraldehyde 3-phosphate dehydrogenase, C-terminal domain [PF02800.21] (db=pfam)	Assembly_15-18_bin.16	Bacteria	Firmicutes_A	Clostridia	Oscillospirales	Ruminococcaceae	Ruthenibacterium	Ruthenibacterium lactatiformans
Assembly_15-18_bin.16_k141_1772075_length_12392_cov_8.0000_4	Faecal Silage	M. japonica	15.6195	16.1312	16.3114	16.0495	16.1143	15.7528	15.3202	15.635	15.8863													Pyridine nucleotide-disulphide oxidoreductase [PF07992.15];Pyridine nucleotide-disulphide oxidoreductase [PF13738.7];FAD dependent oxidoreductase [PF12831.8];HI0933-like protein [PF03486.15];FAD binding domain [PF00890.25];NAD(P)-binding Rossmann-like domain [PF13450.7];Thi4 family [PF01946.18] (db=pfam)	Assembly_15-18_bin.16	Bacteria	Firmicutes_A	Clostridia	Oscillospirales	Ruminococcaceae	Ruthenibacterium	Ruthenibacterium lactatiformans	Assembly_15-18_bin.20_k141_1487616_length_5987_cov_11.0000_3, Assembly_15-18_bin.36_k141_4558047_length_3916_cov_32.1007_3
Assembly_15-18_bin.16_k141_1799646_length_2157_cov_6.0000_2	Faecal Silage	M. japonica		18.5004	18.4359	19.3199	18.7094	18.6119	18.4238	19.3553	18.354	17.2183	15.7469	16.3772	17.774	17.5187	15.3099							glutamate dehydrogenase (NADP+) [EC:1.4.1.4] (db=kegg)	Assembly_15-18_bin.16	Bacteria	Firmicutes_A	Clostridia	Oscillospirales	Ruminococcaceae	Ruthenibacterium	Ruthenibacterium lactatiformans
Assembly_15-18_bin.16_k141_181109_length_18518_cov_9.0000_15	Faecal Silage	M. japonica						14.9861		14.1116														ABC transporter [PF00005.28] (db=pfam)	Assembly_15-18_bin.16	Bacteria	Firmicutes_A	Clostridia	Oscillospirales	Ruminococcaceae	Ruthenibacterium	Ruthenibacterium lactatiformans
Assembly_15-18_bin.16_k141_2322461_length_18854_cov_10.9348_14	Faecal Silage	M. japonica	15.2346				15.4139	15.6839		15.57														phosphoribosylformylglycinamidine cyclo-ligase [EC:6.3.3.1] (db=kegg)	Assembly_15-18_bin.16	Bacteria	Firmicutes_A	Clostridia	Oscillospirales	Ruminococcaceae	Ruthenibacterium	Ruthenibacterium lactatiformans
Assembly_15-18_bin.16_k141_2349455_length_3977_cov_10.0000_2	Faecal Silage	M. japonica					13.7723	15.3741		14.9563														methyl-galactoside transport system substrate-binding protein (db=kegg)	Assembly_15-18_bin.16	Bacteria	Firmicutes_A	Clostridia	Oscillospirales	Ruminococcaceae	Ruthenibacterium	Ruthenibacterium lactatiformans
Assembly_15-18_bin.16_k141_2422199_length_13031_cov_22.0000_14	Faecal Silage	M. japonica		16.1195		16.0788	15.9696	15.9571	16.5173	16.4293	16.3532			15.4588										DNA-directed RNA polymerase subunit alpha [EC:2.7.7.6] (db=kegg)	Assembly_15-18_bin.16	Bacteria	Firmicutes_A	Clostridia	Oscillospirales	Ruminococcaceae	Ruthenibacterium	Ruthenibacterium lactatiformans
Assembly_15-18_bin.16_k141_2422199_length_13031_cov_22.0000_16	Faecal Silage	M. japonica	15.1967				15.3505	14.9848	15.0436	15.1406		15.4843	15.3094	15.8083	15.7657	15.5752								small subunit ribosomal protein S11 (db=kegg)	Assembly_15-18_bin.16	Bacteria	Firmicutes_A	Clostridia	Oscillospirales	Ruminococcaceae	Ruthenibacterium	Ruthenibacterium lactatiformans
Assembly_15-18_bin.16_k141_330191_length_5049_cov_11.0000_2	Faecal Silage	M. japonica	14.4999	14.4994			15.0166	14.5203		13.8007														F-type H+-transporting ATPase subunit c (db=kegg)	Assembly_15-18_bin.16	Bacteria	Firmicutes_A	Clostridia	Oscillospirales	Ruminococcaceae	Ruthenibacterium	Ruthenibacterium lactatiformans
Assembly_15-18_bin.16_k141_330191_length_5049_cov_11.0000_7	Faecal Silage	M. japonica	15.6411	16.2279		16.2047			20.0243	14.6964	20.0028	15.9248	16.0313	15.8666					15.2155	15.5879	15.9861	15.8028	15.2111	ATP synthase alpha/beta family, nucleotide-binding domain [PF00006.26];ATP synthase alpha/beta family, beta-barrel domain [PF02874.24] (db=pfam)	Assembly_15-18_bin.16	Bacteria	Firmicutes_A	Clostridia	Oscillospirales	Ruminococcaceae	Ruthenibacterium	Ruthenibacterium lactatiformans
Assembly_15-18_bin.16_k141_414472_length_4882_cov_10.5992_2	Faecal Silage	M. japonica	15.5559			15.9731	15.3055			15.8504														glutamate synthase (NADPH) small chain [EC:1.4.1.13] (db=kegg)	Assembly_15-18_bin.16	Bacteria	Firmicutes_A	Clostridia	Oscillospirales	Ruminococcaceae	Ruthenibacterium	Ruthenibacterium lactatiformans	Assembly_19-22_bin.18_k141_3165770_length_7094_cov_13.0000_1
Assembly_15-18_bin.16_k141_4187224_length_3995_cov_8.0000_4	Faecal Silage	M. japonica		16.5045	16.3232	17.8465	17.0827	16.7933	17.0327	17.4921	16.7546	15.5739	15.6159	15.8222	15.62	15.5914								pyruvate, orthophosphate dikinase [EC:2.7.9.1] (db=kegg)	Assembly_15-18_bin.16	Bacteria	Firmicutes_A	Clostridia	Oscillospirales	Ruminococcaceae	Ruthenibacterium	Ruthenibacterium lactatiformans
Assembly_15-18_bin.16_k141_4315941_length_4608_cov_57.0000_1	Faecal Silage	M. japonica					15.4048	16.1005																	Assembly_15-18_bin.16	Bacteria	Firmicutes_A	Clostridia	Oscillospirales	Ruminococcaceae	Ruthenibacterium	Ruthenibacterium lactatiformans
Assembly_15-18_bin.16_k141_4546559_length_13842_cov_9.0000_13	Faecal Silage	M. japonica	16.1782	16.0761			15.4731	16.6726	16.8935	16.0628														polyribonucleotide nucleotidyltransferase [EC:2.7.7.8] (db=kegg)	Assembly_15-18_bin.16	Bacteria	Firmicutes_A	Clostridia	Oscillospirales	Ruminococcaceae	Ruthenibacterium	Ruthenibacterium lactatiformans
Assembly_15-18_bin.16_k141_4738185_length_13179_cov_13.0000_11	Faecal Silage	M. japonica															15.2788	15.0874						small subunit ribosomal protein S19 (db=kegg)	Assembly_15-18_bin.16	Bacteria	Firmicutes_A	Clostridia	Oscillospirales	Ruminococcaceae	Ruthenibacterium	Ruthenibacterium lactatiformans	Assembly_15-18_bin.32_k141_5386131_length_7281_cov_34.0352_9, Assembly_15-18_bin.47_k141_2064592_length_10433_cov_18.0071_12, Assembly_15-18_bin.49_k141_3515207_length_3071_cov_17.0000_3, Assembly_15_bin.12_NODE_4214_length_6968_cov_8.635614_9, Assembly_17_bin.3_NODE_197_length_32280_cov_11.296261_32, Assembly_18_bin.9_NODE_2892_length_5069_cov_7.744914_12, Assembly_45_bin.12_NODE_478_length_2123…
Assembly_15-18_bin.16_k141_4738185_length_13179_cov_13.0000_13	Faecal Silage	M. japonica					16.1089	15.197	15.4483	16.2989														small subunit ribosomal protein S3 (db=kegg)	Assembly_15-18_bin.16	Bacteria	Firmicutes_A	Clostridia	Oscillospirales	Ruminococcaceae	Ruthenibacterium	Ruthenibacterium lactatiformans
Assembly_15-18_bin.16_k141_4738185_length_13179_cov_13.0000_20	Faecal Silage	M. japonica	15.0524				15.0507			14.6953														small subunit ribosomal protein S14 (db=kegg)	Assembly_15-18_bin.16	Bacteria	Firmicutes_A	Clostridia	Oscillospirales	Ruminococcaceae	Ruthenibacterium	Ruthenibacterium lactatiformans	Assembly_15-18_bin.2_k141_5803920_length_12118_cov_116.0000_5, Assembly_19-22_bin.16_k141_5485483_length_19624_cov_46.5153_19, Assembly_19-22_bin.25_k141_1719444_length_34961_cov_27.1778_30, Assembly_45_bin.4_NODE_733_length_17078_cov_6.578100_24, Assembly_46_bin.5_NODE_1704_length_10841_cov_4.244669_1, Assembly_46_bin.8_NODE_916_length_13721_cov_8.442265_11
Assembly_15-18_bin.16_k141_4738185_length_13179_cov_13.0000_21	Faecal Silage	M. japonica	13.5405				14.3429	14.4093		14.316														small subunit ribosomal protein S8 (db=kegg)	Assembly_15-18_bin.16	Bacteria	Firmicutes_A	Clostridia	Oscillospirales	Ruminococcaceae	Ruthenibacterium	Ruthenibacterium lactatiformans
Assembly_15-18_bin.16_k141_4738185_length_13179_cov_13.0000_24	Faecal Silage	M. japonica	16.968	17.3945	16.1748	18.0074	17.9385	15.8109	17.7122	17.0606	16.8618													Ribosomal protein S5, N-terminal domain [PF00333.21] (db=pfam)	Assembly_15-18_bin.16	Bacteria	Firmicutes_A	Clostridia	Oscillospirales	Ruminococcaceae	Ruthenibacterium	Ruthenibacterium lactatiformans
Assembly_15-18_bin.16_k141_4738185_length_13179_cov_13.0000_7	Faecal Silage	M. japonica	15.4786			15.5155	15.6042		15.204	15.2803														large subunit ribosomal protein L3 (db=kegg)	Assembly_15-18_bin.16	Bacteria	Firmicutes_A	Clostridia	Oscillospirales	Ruminococcaceae	Ruthenibacterium	Ruthenibacterium lactatiformans	Assembly_15-18_bin.49_k141_3515207_length_3071_cov_17.0000_7, Assembly_19-22_bin.40_k141_6567060_length_3439_cov_19.0000_2, Assembly_45_bin.12_NODE_478_length_21231_cov_10.658859_15
Assembly_15-18_bin.16_k141_5066929_length_1920_cov_7.0000_3	Faecal Silage	M. japonica		15.9575		15.6776	14.8733	15.3592	15.4636	15.4348														Conserved carboxylase domain [PF02436.19];HMGL-like [PF00682.20] (db=pfam)	Assembly_15-18_bin.16	Bacteria	Firmicutes_A	Clostridia	Oscillospirales	Ruminococcaceae	Ruthenibacterium	Ruthenibacterium lactatiformans
Assembly_15-18_bin.16_k141_5299719_length_9147_cov_13.0000_10	Faecal Silage	M. japonica					14.713			14.9768														large subunit ribosomal protein L11 (db=kegg)	Assembly_15-18_bin.16	Bacteria	Firmicutes_A	Clostridia	Oscillospirales	Ruminococcaceae	Ruthenibacterium	Ruthenibacterium lactatiformans	Assembly_15-18_bin.4_k141_6080907_length_5786_cov_13.0000_2
Assembly_15-18_bin.16_k141_5328541_length_5304_cov_11.0000_6	Faecal Silage	M. japonica	15.4279							15.3101		15.5033	14.8324	15.5843										small subunit ribosomal protein S15 (db=kegg)	Assembly_15-18_bin.16	Bacteria	Firmicutes_A	Clostridia	Oscillospirales	Ruminococcaceae	Ruthenibacterium	Ruthenibacterium lactatiformans
Assembly_15-18_bin.16_k141_5461149_length_6908_cov_19.0000_5	Faecal Silage	M. japonica	16.5606	16.8734			16.7696	17.1628	16.5662	16.9373	16.4807	14.146		14.7763										large subunit ribosomal protein L27 (db=kegg)	Assembly_15-18_bin.16	Bacteria	Firmicutes_A	Clostridia	Oscillospirales	Ruminococcaceae	Ruthenibacterium	Ruthenibacterium lactatiformans	Assembly_15-18_bin.46_k141_3904689_length_8118_cov_22.0104_6, Assembly_15-18_bin.49_k141_693632_length_5808_cov_19.0000_4, Assembly_16_bin.19_NODE_24856_length_2844_cov_6.126210_1, Assembly_19-22_bin.30_k141_4233472_length_8037_cov_14.1556_5, Assembly_19-22_bin.40_k141_5731265_length_22575_cov_16.3878_10, Assembly_45_bin.12_NODE_17080_length_4112_cov_8.539315_3, Assembly_46_bin.7_NODE_7153_length…
Assembly_15-18_bin.16_k141_5553255_length_10323_cov_9.1878_2	Faecal Silage	M. japonica	14.2789				14.239	13.7049																fructose-bisphosphate aldolase, class II [EC:4.1.2.13] (db=kegg)	Assembly_15-18_bin.16	Bacteria	Firmicutes_A	Clostridia	Oscillospirales	Ruminococcaceae	Ruthenibacterium	Ruthenibacterium lactatiformans
Assembly_15-18_bin.16_k141_5809466_length_2922_cov_13.0000_1	Faecal Silage	M. japonica					14.3643			14.2755														branched-chain amino acid transport system substrate-binding protein (db=kegg)	Assembly_15-18_bin.16	Bacteria	Firmicutes_A	Clostridia	Oscillospirales	Ruminococcaceae	Ruthenibacterium	Ruthenibacterium lactatiformans
Assembly_15-18_bin.16_k141_5879870_length_9241_cov_10.0000_5	Faecal Silage	M. japonica					17.6052					17.4396	16.8139	16.9325	17.1103	16.4343	16.0879	15.7472						tagaturonate reductase [EC:1.1.1.58] (db=kegg)	Assembly_15-18_bin.16	Bacteria	Firmicutes_A	Clostridia	Oscillospirales	Ruminococcaceae	Ruthenibacterium	Ruthenibacterium lactatiformans	Assembly_15-18_bin.22_k141_2049918_length_6896_cov_28.0036_7, Assembly_15-18_bin.22_k141_5109751_length_8318_cov_24.9005_6, Assembly_15-18_bin.44_k141_6727092_length_1626_cov_5.0000_1, Assembly_19-22_bin.10_k141_3916951_length_6802_cov_12.0000_2, Assembly_19-22_bin.17_k141_6058534_length_6677_cov_15.4878_7, Assembly_19-22_bin.30_k141_3107838_length_5270_cov_23.9706_2, Assembly_21_bin.9_NODE_3500_…
Assembly_15-18_bin.16_k141_5899907_length_6922_cov_9.6076_8	Faecal Silage	M. japonica	15.6002				15.7268	15.7027		15.7046		15.7018	15.7356	16.2573	16.0188	15.822								multiple sugar transport system ATP-binding protein (db=kegg)	Assembly_15-18_bin.16	Bacteria	Firmicutes_A	Clostridia	Oscillospirales	Ruminococcaceae	Ruthenibacterium	Ruthenibacterium lactatiformans
Assembly_15-18_bin.16_k141_7039339_length_11823_cov_9.0000_2	Faecal Silage	M. japonica					14.5258			14.8047														large subunit ribosomal protein L13 (db=kegg)	Assembly_15-18_bin.16	Bacteria	Firmicutes_A	Clostridia	Oscillospirales	Ruminococcaceae	Ruthenibacterium	Ruthenibacterium lactatiformans
Assembly_15-18_bin.16_k141_7228959_length_4260_cov_7.0000_5	Faecal Silage	M. japonica					14.9065							15.4613	15.5881	15.876	15.4527	14.9065						enolase [EC:4.2.1.11] (db=kegg)	Assembly_15-18_bin.16	Bacteria	Firmicutes_A	Clostridia	Oscillospirales	Ruminococcaceae	Ruthenibacterium	Ruthenibacterium lactatiformans
Assembly_15-18_bin.16_k141_892057_length_5735_cov_7.0000_5	Faecal Silage	M. japonica					15.2073		15.0322															formate C-acetyltransferase [EC:2.3.1.54] (db=kegg)	Assembly_15-18_bin.16	Bacteria	Firmicutes_A	Clostridia	Oscillospirales	Ruminococcaceae	Ruthenibacterium	Ruthenibacterium lactatiformans
Assembly_15-18_bin.18_k141_1136390_length_6809_cov_37.9045_7	Faecal Silage	M. japonica					14.702			14.2986														alanine dehydrogenase [EC:1.4.1.1] (db=kegg)	Assembly_15-18_bin.18	Bacteria	Firmicutes_A	Clostridia	Lachnospirales	Lachnospiraceae	UBA1066
Assembly_15-18_bin.18_k141_1449941_length_4076_cov_31.3870_2	Faecal Silage	M. japonica			16.164	16.7317	17.1986	16.8708	15.3196	16.6121	15.3503	15.7331	19.9122	15.6495	16.8596	15.7848									Assembly_15-18_bin.18	Bacteria	Firmicutes_A	Clostridia	Lachnospirales	Lachnospiraceae	UBA1066
Assembly_15-18_bin.18_k141_1449941_length_4076_cov_31.3870_3	Faecal Silage	M. japonica	17.0595	15.0267		16.0711	15.4877	14.3504	15.7918	16.6608			15.6306			16.1397		14.2228						GGGtGRT protein [PF14057.7] (db=pfam)	Assembly_15-18_bin.18	Bacteria	Firmicutes_A	Clostridia	Lachnospirales	Lachnospiraceae	UBA1066
Assembly_15-18_bin.18_k141_1697190_length_2580_cov_154.0000_1	Faecal Silage	M. japonica	16.1787	15.3438		15.3442	15.4592	15.3729		14.7207				14.9719										Enoyl-(Acyl carrier protein) reductase [PF13561.7];short chain dehydrogenase [PF00106.26] (db=pfam)	Assembly_15-18_bin.18	Bacteria	Firmicutes_A	Clostridia	Lachnospirales	Lachnospiraceae	UBA1066		Assembly_15-18_bin.49_k141_6005269_length_6571_cov_10.0000_7, Assembly_19-22_bin.17_k141_7754631_length_6508_cov_12.4655_2, Assembly_19-22_bin.40_k141_469146_length_24022_cov_13.0000_17, Assembly_45_bin.12_NODE_270_length_27672_cov_9.558533_8
Assembly_15-18_bin.18_k141_1697190_length_2580_cov_154.0000_2	Faecal Silage	M. japonica	16.927	16.9454	16.0845	16.9596	17.1368	16.9459	16.9635	17.2817	16.7089			15.2887	14.4199	14.8797								glycerol kinase [EC:2.7.1.30] (db=kegg)	Assembly_15-18_bin.18	Bacteria	Firmicutes_A	Clostridia	Lachnospirales	Lachnospiraceae	UBA1066
Assembly_15-18_bin.18_k141_1714507_length_1676_cov_125.0000_1	Faecal Silage	M. japonica	15.3637							14.244			15.284	15.6355	15.1978	14.5381								aspartate-semialdehyde dehydrogenase [EC:1.2.1.11] (db=kegg)	Assembly_15-18_bin.18	Bacteria	Firmicutes_A	Clostridia	Lachnospirales	Lachnospiraceae	UBA1066		Assembly_15-18_bin.22_k141_235405_length_18257_cov_50.6057_22, Assembly_15-18_bin.27_k141_8022169_length_38696_cov_73.7770_3
Assembly_15-18_bin.18_k141_1782975_length_4647_cov_137.5029_3	Faecal Silage	M. japonica	15.8639				16.0961	15.0863		14.8429														glucose-6-phosphate isomerase [EC:5.3.1.9] (db=kegg)	Assembly_15-18_bin.18	Bacteria	Firmicutes_A	Clostridia	Lachnospirales	Lachnospiraceae	UBA1066
Assembly_15-18_bin.18_k141_1782975_length_4647_cov_137.5029_6	Faecal Silage	M. japonica	17.3967	16.6419	16.5623	16.2583	16.9659	16.5126		16.3186	15.7983		16.236	16.6965										multiple sugar transport system ATP-binding protein (db=kegg)	Assembly_15-18_bin.18	Bacteria	Firmicutes_A	Clostridia	Lachnospirales	Lachnospiraceae	UBA1066
Assembly_15-18_bin.18_k141_1870013_length_2858_cov_63.7033_2	Faecal Silage	M. japonica		15.7127			15.9595			16.7854														1,4-alpha-glucan branching enzyme [EC:2.4.1.18] (db=kegg)	Assembly_15-18_bin.18	Bacteria	Firmicutes_A	Clostridia	Lachnospirales	Lachnospiraceae	UBA1066
Assembly_15-18_bin.18_k141_1874772_length_2909_cov_262.6004_2	Faecal Silage	M. japonica	14.3435										15.0788	15.6626										isocitrate dehydrogenase [EC:1.1.1.42] (db=kegg)	Assembly_15-18_bin.18	Bacteria	Firmicutes_A	Clostridia	Lachnospirales	Lachnospiraceae	UBA1066		Assembly_15-18_bin.22_k141_5364988_length_2556_cov_35.7747_3, Assembly_15-18_bin.36_k141_2143189_length_2493_cov_37.0000_2, Assembly_15-18_bin.3_k141_3074818_length_62618_cov_30.4840_70, Assembly_15-18_bin.7_k141_293010_length_10441_cov_12.1943_8, Assembly_19-22_bin.33_k141_1711659_length_11048_cov_36.1570_12, Assembly_19-22_bin.37_k141_1335024_length_30808_cov_11.3309_26
Assembly_15-18_bin.18_k141_190535_length_5863_cov_168.2787_5	Faecal Silage	M. japonica	18.1799	17.8292	17.3632	17.2045	18.4723	17.0252		16.9074			14.7831											fructose-bisphosphate aldolase, class II [EC:4.1.2.13] (db=kegg)	Assembly_15-18_bin.18	Bacteria	Firmicutes_A	Clostridia	Lachnospirales	Lachnospiraceae	UBA1066
Assembly_15-18_bin.18_k141_2424282_length_2637_cov_33.0000_2	Faecal Silage	M. japonica	16.7068	16.0429	16.1765	16.2124	15.7845		15.9244	15.6124		15.504	15.7261	15.4862		15.6098								multiple sugar transport system substrate-binding protein (db=kegg)	Assembly_15-18_bin.18	Bacteria	Firmicutes_A	Clostridia	Lachnospirales	Lachnospiraceae	UBA1066		Assembly_15_bin.1_NODE_19015_length_3153_cov_10.004519_3, Assembly_19-22_bin.41_k141_10965288_length_6736_cov_27.4898_1, Assembly_19-22_bin.41_k141_1682562_length_4704_cov_38.8194_1, Assembly_19-22_bin.41_k141_4301204_length_4413_cov_14.6894_2, Assembly_19_bin.5_NODE_7084_length_4308_cov_11.971549_4, Assembly_20_bin.1_NODE_13918_length_3150_cov_10.779321_1, Assembly_20_bin.3_NODE_3671_length_6209…
Assembly_15-18_bin.18_k141_273907_length_2926_cov_85.8223_1	Faecal Silage	M. japonica					15.4128	16.7975		15.8155		16.3838			16.6001									glutamate dehydrogenase (NADP+) [EC:1.4.1.4] (db=kegg)	Assembly_15-18_bin.18	Bacteria	Firmicutes_A	Clostridia	Lachnospirales	Lachnospiraceae	UBA1066
Assembly_15-18_bin.18_k141_2783177_length_6036_cov_56.9969_3	Faecal Silage	M. japonica	15.6232	16.1028			15.8017			15.4214														NADH-quinone oxidoreductase subunit E [EC:7.1.1.2] (db=kegg)	Assembly_15-18_bin.18	Bacteria	Firmicutes_A	Clostridia	Lachnospirales	Lachnospiraceae	UBA1066		Assembly_20_bin.2_NODE_28325_length_2273_cov_14.273670_1
Assembly_15-18_bin.18_k141_2783177_length_6036_cov_56.9969_4	Faecal Silage	M. japonica	16.8397				16.9195			15.8691														NADH-quinone oxidoreductase subunit F [EC:7.1.1.2];NADP-reducing hydrogenase subunit HndC [EC:1.12.1.3] (db=kegg)	Assembly_15-18_bin.18	Bacteria	Firmicutes_A	Clostridia	Lachnospirales	Lachnospiraceae	UBA1066
Assembly_15-18_bin.18_k141_344037_length_2599_cov_95.0919_2	Faecal Silage	M. japonica	16.8584	16.4	16.7053	17.2301	16.8494	16.8274	17.2485	16.9399	17.2578													Formate--tetrahydrofolate ligase [PF01268.20] (db=pfam)	Assembly_15-18_bin.18	Bacteria	Firmicutes_A	Clostridia	Lachnospirales	Lachnospiraceae	UBA1066
Assembly_15-18_bin.18_k141_3475881_length_1629_cov_544.0000_2	Faecal Silage	M. japonica	16.1383	16.0987			15.807	16.6264	16.7916	16.4506														Formate--tetrahydrofolate ligase [PF01268.20] (db=pfam)	Assembly_15-18_bin.18	Bacteria	Firmicutes_A	Clostridia	Lachnospirales	Lachnospiraceae	UBA1066
Assembly_15-18_bin.18_k141_3690240_length_3234_cov_84.3346_1	Faecal Silage	M. japonica					16.6288		15.9374	15.8224	15.9299						15.3058	15.1926						pyruvate, orthophosphate dikinase [EC:2.7.9.1] (db=kegg)	Assembly_15-18_bin.18	Bacteria	Firmicutes_A	Clostridia	Lachnospirales	Lachnospiraceae	UBA1066
Assembly_15-18_bin.18_k141_39849_length_2587_cov_40.6263_3	Faecal Silage	M. japonica	15.6488	15.9892		15.7978	15.0563			14.1203														putative tricarboxylic transport membrane protein (db=kegg)	Assembly_15-18_bin.18	Bacteria	Firmicutes_A	Clostridia	Lachnospirales	Lachnospiraceae	UBA1066		Assembly_19-22_bin.7_k141_6314084_length_10798_cov_14.0759_2
Assembly_15-18_bin.18_k141_4079754_length_7884_cov_94.4201_8	Faecal Silage	M. japonica	16.9706	16.8288	17.1201	16.1761	16.6174	16.6752	15.7491	16.4023														pfkB family carbohydrate kinase [PF00294.25] (db=pfam)	Assembly_15-18_bin.18	Bacteria	Firmicutes_A	Clostridia	Lachnospirales	Lachnospiraceae	UBA1066
Assembly_15-18_bin.18_k141_420689_length_4356_cov_87.7236_4	Faecal Silage	M. japonica	16.3541				17.1717	15.0006		14.3557														starch synthase [EC:2.4.1.21] (db=kegg)	Assembly_15-18_bin.18	Bacteria	Firmicutes_A	Clostridia	Lachnospirales	Lachnospiraceae	UBA1066
Assembly_15-18_bin.18_k141_4370818_length_6051_cov_35.4792_2	Faecal Silage	M. japonica	16.0741				14.7318			14.6793														fructoselysine 6-phosphate deglycase [EC:3.5.-.-] (db=kegg)	Assembly_15-18_bin.18	Bacteria	Firmicutes_A	Clostridia	Lachnospirales	Lachnospiraceae	UBA1066
Assembly_15-18_bin.18_k141_4383908_length_9844_cov_257.5540_3	Faecal Silage	M. japonica		16.1521			16.3339	15.7804	15.8245	16.0567	15.4908	15.5119	15.9769	15.8219	15.9808	15.609	14.9731	15.1143						V/A-type H+/Na+-transporting ATPase subunit A [EC:7.1.2.2 7.2.2.1] (db=kegg)	Assembly_15-18_bin.18	Bacteria	Firmicutes_A	Clostridia	Lachnospirales	Lachnospiraceae	UBA1066
Assembly_15-18_bin.18_k141_4488229_length_4074_cov_47.6611_1	Faecal Silage	M. japonica	17.5805	16.1307		15.6393	18.1866	18.1278	16.7432	17.7989	16.1167													mannitol PTS system EIICBA or EIICB component [EC:2.7.1.197] (db=kegg)	Assembly_15-18_bin.18	Bacteria	Firmicutes_A	Clostridia	Lachnospirales	Lachnospiraceae	UBA1066
Assembly_15-18_bin.18_k141_4488229_length_4074_cov_47.6611_2	Faecal Silage	M. japonica	16.9466				17.7332	17.2788		16.9191														L-sorbose 1-phosphate reductase [EC:1.1.1.-] (db=kegg)	Assembly_15-18_bin.18	Bacteria	Firmicutes_A	Clostridia	Lachnospirales	Lachnospiraceae	UBA1066
Assembly_15-18_bin.18_k141_4610029_length_3883_cov_53.4869_1	Faecal Silage	M. japonica				14.9727	14.9518	15.3568	15.2438	15.0608														polyribonucleotide nucleotidyltransferase [EC:2.7.7.8] (db=kegg)	Assembly_15-18_bin.18	Bacteria	Firmicutes_A	Clostridia	Lachnospirales	Lachnospiraceae	UBA1066		Assembly_15-18_bin.7_k141_8417541_length_5590_cov_30.7906_1, Assembly_19-22_bin.33_k141_384006_length_10039_cov_86.1631_4, Assembly_19-22_bin.9_k141_9568394_length_11527_cov_27.3744_5, Assembly_21_bin.3_NODE_93_length_38322_cov_7.058719_4
Assembly_15-18_bin.18_k141_4954974_length_2300_cov_130.0000_1	Faecal Silage	M. japonica	15.4357	16.5723			18.0451	17.3302		16.1017														triosephosphate isomerase (TIM) [EC:5.3.1.1] (db=kegg)	Assembly_15-18_bin.18	Bacteria	Firmicutes_A	Clostridia	Lachnospirales	Lachnospiraceae	UBA1066
Assembly_15-18_bin.18_k141_497345_length_3990_cov_22.6648_1	Faecal Silage	M. japonica	16.0743	16.2619			16.7755	15.4808		15.3714														PEP-utilising enzyme, PEP-binding domain [PF02896.19] (db=pfam)	Assembly_15-18_bin.18	Bacteria	Firmicutes_A	Clostridia	Lachnospirales	Lachnospiraceae	UBA1066
Assembly_15-18_bin.18_k141_497345_length_3990_cov_22.6648_3	Faecal Silage	M. japonica										15.4169	14.9221	15.5251										cysteine synthase [EC:2.5.1.47] (db=kegg)	Assembly_15-18_bin.18	Bacteria	Firmicutes_A	Clostridia	Lachnospirales	Lachnospiraceae	UBA1066
Assembly_15-18_bin.18_k141_5090111_length_4820_cov_38.0928_2	Faecal Silage	M. japonica	15.834				15.9431			13.9709														6-phosphofructokinase 1 [EC:2.7.1.11] (db=kegg)	Assembly_15-18_bin.18	Bacteria	Firmicutes_A	Clostridia	Lachnospirales	Lachnospiraceae	UBA1066
Assembly_15-18_bin.18_k141_5231886_length_5564_cov_168.0000_4	Faecal Silage	M. japonica	16.0815	15.9436		15.5132			15.4122			16.2353	16.2578	16.5519	15.8779	15.8367	15.3596	15.1351						Periplasmic binding protein domain [PF13407.7];Periplasmic binding proteins and sugar binding domain of LacI family [PF00532.22] (db=pfam)	Assembly_15-18_bin.18	Bacteria	Firmicutes_A	Clostridia	Lachnospirales	Lachnospiraceae	UBA1066
Assembly_15-18_bin.18_k141_5495748_length_4478_cov_149.5670_4	Faecal Silage	M. japonica					16.486		14.8766	14.7916														large subunit ribosomal protein L1 (db=kegg)	Assembly_15-18_bin.18	Bacteria	Firmicutes_A	Clostridia	Lachnospirales	Lachnospiraceae	UBA1066
Assembly_15-18_bin.18_k141_5495748_length_4478_cov_149.5670_5	Faecal Silage	M. japonica	16.375	16.7191		15.5902	16.5171	15.8664	16.4906	16.6434	15.7276													large subunit ribosomal protein L10 (db=kegg)	Assembly_15-18_bin.18	Bacteria	Firmicutes_A	Clostridia	Lachnospirales	Lachnospiraceae	UBA1066
Assembly_15-18_bin.18_k141_5527927_length_1787_cov_74.0000_2	Faecal Silage	M. japonica		15.4783			14.9634	15.4511		14.6717														Putative heavy-metal-binding [PF01906.18] (db=pfam)	Assembly_15-18_bin.18	Bacteria	Firmicutes_A	Clostridia	Lachnospirales	Lachnospiraceae	UBA1066		Assembly_15_bin.1_NODE_35434_length_2291_cov_11.441860_2, Assembly_17_bin.5_NODE_36802_length_2002_cov_15.907550_1, Assembly_21_bin.8_NODE_8346_length_3812_cov_20.516636_3
Assembly_15-18_bin.18_k141_5558164_length_4723_cov_27.3808_2	Faecal Silage	M. japonica	15.19	14.9598						14.9508														lactose/L-arabinose transport system permease protein (db=kegg)	Assembly_15-18_bin.18	Bacteria	Firmicutes_A	Clostridia	Lachnospirales	Lachnospiraceae	UBA1066
Assembly_15-18_bin.18_k141_5766312_length_3278_cov_34.1536_2	Faecal Silage	M. japonica	16.1066	16.4478	15.4884		16.8547	15.7356		16.8039		16.6688	14.6668				14.9204	15.2337						phosphocarrier protein HPr (db=kegg)	Assembly_15-18_bin.18	Bacteria	Firmicutes_A	Clostridia	Lachnospirales	Lachnospiraceae	UBA1066
Assembly_15-18_bin.18_k141_5951905_length_3329_cov_66.8312_1	Faecal Silage	M. japonica	14.757				15.1655			14.7952														SPFH domain-Band 7 family [PF13421.7] (db=pfam)	Assembly_15-18_bin.18	Bacteria	Firmicutes_A	Clostridia	Lachnospirales	Lachnospiraceae	UBA1066
Assembly_15-18_bin.18_k141_6296122_length_2717_cov_67.0380_2	Faecal Silage	M. japonica	18.221	16.2067			18.544	17.9142		18.1287		18.1397												D-lactate dehydrogenase [EC:1.1.1.28] (db=kegg)	Assembly_15-18_bin.18	Bacteria	Firmicutes_A	Clostridia	Lachnospirales	Lachnospiraceae	UBA1066
Assembly_15-18_bin.18_k141_6356358_length_4536_cov_62.3823_4	Faecal Silage	M. japonica					14.2602			14.6817														Protein of unknown function (DUF1097) [PF06496.12] (db=pfam)	Assembly_15-18_bin.18	Bacteria	Firmicutes_A	Clostridia	Lachnospirales	Lachnospiraceae	UBA1066
Assembly_15-18_bin.18_k141_6356358_length_4536_cov_62.3823_5	Faecal Silage	M. japonica					15.5013			14.8241														Pyruvate formate lyase-like [PF02901.16] (db=pfam)	Assembly_15-18_bin.18	Bacteria	Firmicutes_A	Clostridia	Lachnospirales	Lachnospiraceae	UBA1066
Assembly_15-18_bin.18_k141_7462757_length_3966_cov_111.1610_3	Faecal Silage	M. japonica	16.9897	16.8728	15.9249		17.5193	16.4518		16.9448														fructose PTS system EIIA component [EC:2.7.1.202];fructose PTS system EIIBC or EIIC component [EC:2.7.1.202] (db=kegg)	Assembly_15-18_bin.18	Bacteria	Firmicutes_A	Clostridia	Lachnospirales	Lachnospiraceae	UBA1066
Assembly_15-18_bin.18_k141_7462757_length_3966_cov_111.1610_4	Faecal Silage	M. japonica					14.576					15.938	15.0489											phosphocarrier protein HPr (db=kegg)	Assembly_15-18_bin.18	Bacteria	Firmicutes_A	Clostridia	Lachnospirales	Lachnospiraceae	UBA1066
Assembly_15-18_bin.18_k141_7600643_length_2470_cov_20.0000_1	Faecal Silage	M. japonica	16.0942	16.7765		16.1576	17.0188	15.9399	16.08	16.1252	16.6833	15.5786		15.3187	15.867	15.8783								nonpolar-amino-acid-transporting ATPase [EC:7.4.2.2] (db=kegg)	Assembly_15-18_bin.18	Bacteria	Firmicutes_A	Clostridia	Lachnospirales	Lachnospiraceae	UBA1066		Assembly_15-18_bin.44_k141_9400479_length_5455_cov_68.0000_5, Assembly_19-22_bin.1_k141_4082372_length_1801_cov_7.0000_1, Assembly_19-22_bin.21_k141_6060625_length_3695_cov_443.3813_2, Assembly_19-22_bin.7_k141_5313704_length_4128_cov_16.6173_3, Assembly_19_bin.6_NODE_6573_length_4446_cov_6.795263_2, Assembly_21_bin.10_NODE_11368_length_3320_cov_4.269525_1, Assembly_22_bin.6_NODE_5500_length_6151…
Assembly_15-18_bin.18_k141_8045979_length_12258_cov_32.9424_4	Faecal Silage	M. japonica	15.5534	15.9907		15.6678	14.2091	14.7417																Sugar-binding N-terminal domain [PF07005.12];Nucleotide-binding C-terminal domain [PF17042.6] (db=pfam)	Assembly_15-18_bin.18	Bacteria	Firmicutes_A	Clostridia	Lachnospirales	Lachnospiraceae	UBA1066		Assembly_19-22_bin.7_k141_1617411_length_13546_cov_19.9376_9
Assembly_15-18_bin.18_k141_8045979_length_12258_cov_32.9424_5	Faecal Silage	M. japonica	13.3407				11.2646	12.9237		13.3272														gluconate:H+ symporter, GntP family (db=kegg)	Assembly_15-18_bin.18	Bacteria	Firmicutes_A	Clostridia	Lachnospirales	Lachnospiraceae	UBA1066
Assembly_15-18_bin.18_k141_8239772_length_3625_cov_29.3510_3	Faecal Silage	M. japonica	17.2827	16.1434	16.7222	15.5608	18.1881	17.3054		16.862														PTS system sorbose subfamily IIB component [PF03830.16] (db=pfam)	Assembly_15-18_bin.18	Bacteria	Firmicutes_A	Clostridia	Lachnospirales	Lachnospiraceae	UBA1066
Assembly_15-18_bin.18_k141_8239772_length_3625_cov_29.3510_4	Faecal Silage	M. japonica	18.6895	19.0909	18.1764	17.9674	19.3734	18.9968	18.1262	19.3734	17.7475				15.7492	15.5139								PTS system sorbose-specific iic component [PF03609.15] (db=pfam)	Assembly_15-18_bin.18	Bacteria	Firmicutes_A	Clostridia	Lachnospirales	Lachnospiraceae	UBA1066
Assembly_15-18_bin.18_k141_8239772_length_3625_cov_29.3510_5	Faecal Silage	M. japonica	18.2287	18.0629	17.0019	17.6601	19.169	18.0693	16.4341	18.6986	15.7272		14.864											PTS system mannose/fructose/sorbose family IID component [PF03613.15] (db=pfam)	Assembly_15-18_bin.18	Bacteria	Firmicutes_A	Clostridia	Lachnospirales	Lachnospiraceae	UBA1066
Assembly_15-18_bin.18_k141_8348599_length_3578_cov_290.9526_2	Faecal Silage	M. japonica	15.4434				15.5703	14.9277		15.1365														seryl-tRNA synthetase [EC:6.1.1.11] (db=kegg)	Assembly_15-18_bin.18	Bacteria	Firmicutes_A	Clostridia	Lachnospirales	Lachnospiraceae	UBA1066		Assembly_15-18_bin.7_k141_3272911_length_8045_cov_95.0000_5, Assembly_19-22_bin.33_k141_780531_length_5824_cov_19.5293_4, Assembly_19_bin.6_NODE_91169_length_1528_cov_9.804481_2
Assembly_15-18_bin.18_k141_8520530_length_2283_cov_18.6471_2	Faecal Silage	M. japonica	15.4333	15.6974			15.5592	14.7188		14.8805														ATP-dependent phosphofructokinase / diphosphate-dependent phosphofructokinase [EC:2.7.1.11 2.7.1.90] (db=kegg)	Assembly_15-18_bin.18	Bacteria	Firmicutes_A	Clostridia	Lachnospirales	Lachnospiraceae	UBA1066
Assembly_15-18_bin.18_k141_9249912_length_2716_cov_35.0000_1	Faecal Silage	M. japonica	14.7943				14.5498			14.3096														haloacid dehalogenase-like hydrolase [PF08282.13];Sucrose-6F-phosphate phosphohydrolase [PF05116.14] (db=pfam)	Assembly_15-18_bin.18	Bacteria	Firmicutes_A	Clostridia	Lachnospirales	Lachnospiraceae	UBA1066		Assembly_15-18_bin.49_k141_3054598_length_7976_cov_27.0000_7, Assembly_16_bin.13_NODE_78230_length_1631_cov_2.604695_1, Assembly_19-22_bin.21_k141_1505143_length_4470_cov_202.8480_3, Assembly_19-22_bin.25_k141_9278549_length_3801_cov_10.9915_4, Assembly_19-22_bin.40_k141_6014132_length_24519_cov_26.6766_18, Assembly_19-22_bin.41_k141_2590380_length_9242_cov_22.6718_2, Assembly_19-22_bin.7_k141_66…
Assembly_15-18_bin.18_k141_96916_length_4805_cov_197.8002_3	Faecal Silage	M. japonica	15.0446				15.4779	15.3717		15.4776														malate dehydrogenase (oxaloacetate-decarboxylating) [EC:1.1.1.38] (db=kegg)	Assembly_15-18_bin.18	Bacteria	Firmicutes_A	Clostridia	Lachnospirales	Lachnospiraceae	UBA1066
Assembly_15-18_bin.2_k141_1021395_length_1812_cov_10.0000_2	Faecal Silage	M. japonica	15.6905				16.8853	14.6035	14.7201	16.6662														glucosamine-6-phosphate deaminase [EC:3.5.99.6] (db=kegg)	Assembly_15-18_bin.2	Bacteria	Firmicutes_A	Clostridia	Peptostreptococcales	Anaerovoracaceae	UBA3738		Assembly_19-22_bin.21_k141_3472456_length_3094_cov_40.8561_2, Assembly_19_bin.6_NODE_5244_length_4891_cov_7.484491_2, Assembly_20_bin.1_NODE_2126_length_8329_cov_8.198332_3
Assembly_15-18_bin.2_k141_1055516_length_4439_cov_26.0000_2	Faecal Silage	M. japonica	16.5314	16.4959		15.9569	15.4715	15.432	15.142	16.0964														acetate kinase [EC:2.7.2.1] (db=kegg)	Assembly_15-18_bin.2	Bacteria	Firmicutes_A	Clostridia	Peptostreptococcales	Anaerovoracaceae	UBA3738		Assembly_19-22_bin.16_k141_5987612_length_9289_cov_25.9180_4, Assembly_46_bin.8_NODE_437_length_17722_cov_6.717156_10
Assembly_15-18_bin.2_k141_1414211_length_10295_cov_13.4583_12	Faecal Silage	M. japonica		16.6674		16.3613	16.2056	17.0615	16.4181	15.0582	16.1111													FGGY family of carbohydrate kinases, C-terminal domain [PF02782.17] (db=pfam)	Assembly_15-18_bin.2	Bacteria	Firmicutes_A	Clostridia	Peptostreptococcales	Anaerovoracaceae	UBA3738		Assembly_19-22_bin.16_k141_7322326_length_2824_cov_25.0127_3, Assembly_19-22_bin.2_k141_3064880_length_26166_cov_13.7607_12, Assembly_22_bin.7_NODE_2504_length_9087_cov_6.262179_1, Assembly_46_bin.8_NODE_2174_length_9800_cov_7.974859_7
Assembly_15-18_bin.2_k141_1560440_length_3355_cov_633.0000_4	Faecal Silage	M. japonica		16.5261		16.2429	16.5359	16.1867	16.0371	16.3226	16.2017	15.7898	15.3215		15.9606		15.0827	15.2041						small subunit ribosomal protein S9 (db=kegg)	Assembly_15-18_bin.2	Bacteria	Firmicutes_A	Clostridia	Peptostreptococcales	Anaerovoracaceae	UBA3738		Assembly_19-22_bin.16_k141_11100996_length_2720_cov_20.9845_3, Assembly_19-22_bin.28_k141_8088735_length_3180_cov_66.6555_1, Assembly_19-22_bin.8_k141_1121035_length_16598_cov_27.2611_13
Assembly_15-18_bin.2_k141_2077910_length_15830_cov_28.4776_11	Faecal Silage	M. japonica	16.0631				15.7053	14.7559	15.1792	15.4947														ech hydrogenase subunit E (db=kegg)	Assembly_15-18_bin.2	Bacteria	Firmicutes_A	Clostridia	Peptostreptococcales	Anaerovoracaceae	UBA3738		Assembly_19-22_bin.16_k141_5184647_length_11839_cov_37.3482_9, Assembly_22_bin.7_NODE_4213_length_7036_cov_7.458101_3
Assembly_15-18_bin.2_k141_2077910_length_15830_cov_28.4776_13	Faecal Silage	M. japonica	15.5871	16.229		16.8268	17.0255	17.1593	16.5103	17.1529	16.5076	16.7757	16.3308	17.1501	15.8878	16.799	16.5893	15.0382						pyruvate-ferredoxin/flavodoxin oxidoreductase [EC:1.2.7.1 1.2.7.-] (db=kegg)	Assembly_15-18_bin.2	Bacteria	Firmicutes_A	Clostridia	Peptostreptococcales	Anaerovoracaceae	UBA3738		Assembly_22_bin.7_NODE_4213_length_7036_cov_7.458101_5
Assembly_15-18_bin.2_k141_2077910_length_15830_cov_28.4776_8	Faecal Silage	M. japonica	16.8828	16.7117	16.1677	16.0694	16.4074	17.2206	16.731	16.6512	16.4565													ech hydrogenase subunit B (db=kegg)	Assembly_15-18_bin.2	Bacteria	Firmicutes_A	Clostridia	Peptostreptococcales	Anaerovoracaceae	UBA3738		Assembly_19-22_bin.16_k141_5184647_length_11839_cov_37.3482_6, Assembly_19-22_bin.28_k141_3615076_length_4095_cov_16.0000_4, Assembly_46_bin.8_NODE_1508_length_11352_cov_8.700009_4
Assembly_15-18_bin.2_k141_2077910_length_15830_cov_28.4776_9	Faecal Silage	M. japonica	15.6713				15.7139	16.1706	15.9072	15.6332														ech hydrogenase subunit C (db=kegg)	Assembly_15-18_bin.2	Bacteria	Firmicutes_A	Clostridia	Peptostreptococcales	Anaerovoracaceae	UBA3738		Assembly_19-22_bin.16_k141_5184647_length_11839_cov_37.3482_7, Assembly_21_bin.9_NODE_7528_length_3999_cov_4.815923_4, Assembly_46_bin.8_NODE_1508_length_11352_cov_8.700009_3
Assembly_15-18_bin.2_k141_2401733_length_4929_cov_11.0000_2	Faecal Silage	M. japonica		16.1858			16.8132	16.6637	16.986					15.8261	16.2318	16.0491	16.0595	15.7254						fructose-bisphosphate aldolase, class II [EC:4.1.2.13] (db=kegg)	Assembly_15-18_bin.2	Bacteria	Firmicutes_A	Clostridia	Peptostreptococcales	Anaerovoracaceae	UBA3738		Assembly_22_bin.7_NODE_88_length_38561_cov_7.561912_13, Assembly_46_bin.8_NODE_235_length_22529_cov_8.411008_13
Assembly_15-18_bin.2_k141_2791291_length_5230_cov_13.4635_3	Faecal Silage	M. japonica	15.5048	15.4441																				ribose-phosphate pyrophosphokinase [EC:2.7.6.1] (db=kegg)	Assembly_15-18_bin.2	Bacteria	Firmicutes_A	Clostridia	Peptostreptococcales	Anaerovoracaceae	UBA3738		Assembly_19-22_bin.16_k141_9716589_length_7157_cov_23.5757_2, Assembly_19-22_bin.28_k141_8573123_length_5107_cov_11.6921_3, Assembly_19-22_bin.8_k141_5762319_length_4210_cov_13.0206_3, Assembly_22_bin.7_NODE_439_length_21092_cov_6.252127_5, Assembly_46_bin.8_NODE_15111_length_4381_cov_6.006241_3
Assembly_15-18_bin.2_k141_2942649_length_7183_cov_17.0000_8	Faecal Silage	M. japonica																	15.8234	13.8965	13.9831			chaperonin GroEL (db=kegg)	Assembly_15-18_bin.2	Bacteria	Firmicutes_A	Clostridia	Peptostreptococcales	Anaerovoracaceae	UBA3738		Assembly_19-22_bin.16_k141_106494_length_2311_cov_40.4705_2, Assembly_46_bin.8_NODE_4629_length_7178_cov_7.526604_6
Assembly_15-18_bin.2_k141_2992511_length_2101_cov_13.2112_2	Faecal Silage	M. japonica					16.7626			15.7251														rubrerythrin (db=kegg)	Assembly_15-18_bin.2	Bacteria	Firmicutes_A	Clostridia	Peptostreptococcales	Anaerovoracaceae	UBA3738		Assembly_19_bin.6_NODE_2602_length_6570_cov_5.575595_4, Assembly_20_bin.1_NODE_801_length_14342_cov_9.279555_12, Assembly_21_bin.10_NODE_904_length_12026_cov_7.667279_3, Assembly_22_bin.6_NODE_8498_length_4962_cov_9.136132_2
Assembly_15-18_bin.2_k141_3393436_length_10252_cov_38.7016_3	Faecal Silage	M. japonica	14.8461				14.3268			14.4155														DNA-directed RNA polymerase subunit beta' [EC:2.7.7.6];DNA-directed RNA polymerase subunit beta' [EC:2.7.7.6] (db=kegg)	Assembly_15-18_bin.2	Bacteria	Firmicutes_A	Clostridia	Peptostreptococcales	Anaerovoracaceae	UBA3738		Assembly_19-22_bin.16_k141_718763_length_8872_cov_255.1515_2, Assembly_22_bin.7_NODE_1327_length_12423_cov_8.175534_5, Assembly_46_bin.8_NODE_1521_length_11322_cov_8.013579_5
Assembly_15-18_bin.2_k141_3393436_length_10252_cov_38.7016_4	Faecal Silage	M. japonica	15.784	15.6524	15.9313	15.6329	15.201	15.381	15.5983	15.2777	15.7627		15.367		15.6576	15.6561		15.201						small subunit ribosomal protein S12 (db=kegg)	Assembly_15-18_bin.2	Bacteria	Firmicutes_A	Clostridia	Peptostreptococcales	Anaerovoracaceae	UBA3738		Assembly_19-22_bin.16_k141_718763_length_8872_cov_255.1515_3, Assembly_22_bin.7_NODE_1327_length_12423_cov_8.175534_4, Assembly_46_bin.8_NODE_1521_length_11322_cov_8.013579_4
Assembly_15-18_bin.2_k141_3393436_length_10252_cov_38.7016_5	Faecal Silage	M. japonica	14.5724			15.6496	14.7579	15.3761	15.4819	14.4425														small subunit ribosomal protein S7 (db=kegg)	Assembly_15-18_bin.2	Bacteria	Firmicutes_A	Clostridia	Peptostreptococcales	Anaerovoracaceae	UBA3738		Assembly_19-22_bin.16_k141_718763_length_8872_cov_255.1515_4, Assembly_22_bin.7_NODE_1327_length_12423_cov_8.175534_3, Assembly_46_bin.8_NODE_1521_length_11322_cov_8.013579_3
Assembly_15-18_bin.2_k141_3593039_length_2033_cov_12.8795_1	Faecal Silage	M. japonica	18.0295					17.4367		17.5717														IMP dehydrogenase / GMP reductase domain [PF00478.26] (db=pfam)	Assembly_15-18_bin.2	Bacteria	Firmicutes_A	Clostridia	Peptostreptococcales	Anaerovoracaceae	UBA3738		Assembly_22_bin.7_NODE_4394_length_6896_cov_6.449203_5, Assembly_46_bin.8_NODE_5587_length_6657_cov_7.230839_8
Assembly_15-18_bin.2_k141_428062_length_4184_cov_11.9894_4	Faecal Silage	M. japonica	15.6002	15.3112			15.7144	15.787		15.2276				14.5576										malate:Na+ symporter (db=kegg)	Assembly_15-18_bin.2	Bacteria	Firmicutes_A	Clostridia	Peptostreptococcales	Anaerovoracaceae	UBA3738		Assembly_19-22_bin.16_k141_12381_length_5415_cov_18.9537_3, Assembly_19-22_bin.28_k141_1669646_length_8769_cov_17.7153_4, Assembly_19-22_bin.8_k141_1855150_length_4510_cov_12.5658_2, Assembly_19-22_bin.8_k141_8623007_length_4725_cov_17.6832_2, Assembly_22_bin.7_NODE_8352_length_5004_cov_5.891695_3, Assembly_46_bin.8_NODE_8935_length_5492_cov_6.987493_2
Assembly_15-18_bin.2_k141_4292654_length_13229_cov_24.0000_3	Faecal Silage	M. japonica	14.9963				14.5169			14.3919														NADH-quinone oxidoreductase subunit F [EC:7.1.1.2] (db=kegg)	Assembly_15-18_bin.2	Bacteria	Firmicutes_A	Clostridia	Peptostreptococcales	Anaerovoracaceae	UBA3738		Assembly_19-22_bin.16_k141_9121451_length_7175_cov_27.1086_3, Assembly_19-22_bin.8_k141_10575057_length_12158_cov_13.0000_13, Assembly_22_bin.7_NODE_19263_length_3328_cov_6.589368_3, Assembly_46_bin.8_NODE_4611_length_7192_cov_7.471206_2
Assembly_15-18_bin.2_k141_4292654_length_13229_cov_24.0000_6	Faecal Silage	M. japonica					15.2839	14.6518	15.0009	14.8338														enoyl-CoA hydratase [EC:4.2.1.17];enoyl-CoA hydratase [EC:4.2.1.17] (db=kegg)	Assembly_15-18_bin.2	Bacteria	Firmicutes_A	Clostridia	Peptostreptococcales	Anaerovoracaceae	UBA3738		Assembly_19-22_bin.16_k141_9406733_length_2456_cov_15.0000_3, Assembly_22_bin.7_NODE_2029_length_10127_cov_6.121724_3, Assembly_46_bin.8_NODE_12192_length_4802_cov_6.564146_2
Assembly_15-18_bin.2_k141_4738519_length_4543_cov_21.0000_6	Faecal Silage	M. japonica	15.5865	15.2477																				large subunit ribosomal protein L1 (db=kegg)	Assembly_15-18_bin.2	Bacteria	Firmicutes_A	Clostridia	Peptostreptococcales	Anaerovoracaceae	UBA3738		Assembly_19-22_bin.16_k141_11044808_length_3367_cov_43.3614_3, Assembly_46_bin.8_NODE_3705_length_7890_cov_6.895341_4
Assembly_15-18_bin.2_k141_4738519_length_4543_cov_21.0000_7	Faecal Silage	M. japonica	15.2215				15.1863	15.8049		15.0956														large subunit ribosomal protein L10 (db=kegg)	Assembly_15-18_bin.2	Bacteria	Firmicutes_A	Clostridia	Peptostreptococcales	Anaerovoracaceae	UBA3738		Assembly_19-22_bin.16_k141_11044808_length_3367_cov_43.3614_4, Assembly_19-22_bin.28_k141_9607698_length_5612_cov_18.5445_6, Assembly_19-22_bin.8_k141_8066650_length_13037_cov_15.0109_7, Assembly_46_bin.8_NODE_3705_length_7890_cov_6.895341_3
Assembly_15-18_bin.2_k141_491996_length_3135_cov_18.2592_4	Faecal Silage	M. japonica	15.2017				15.731	14.812	15.0433	15.0119														small subunit ribosomal protein S21 (db=kegg)	Assembly_15-18_bin.2	Bacteria	Firmicutes_A	Clostridia	Peptostreptococcales	Anaerovoracaceae	UBA3738		Assembly_19-22_bin.16_k141_7182789_length_3282_cov_37.6074_3, Assembly_19-22_bin.28_k141_656301_length_2160_cov_7.4066_3, Assembly_19-22_bin.28_k141_8665927_length_3259_cov_8.0000_2, Assembly_19-22_bin.8_k141_4604823_length_22307_cov_12.6647_9, Assembly_22_bin.7_NODE_1542_length_11507_cov_7.264845_3, Assembly_46_bin.8_NODE_59964_length_2448_cov_6.259507_3
Assembly_15-18_bin.2_k141_512928_length_7499_cov_46.0000_2	Faecal Silage	M. japonica	17.4312	16.5109		17.1434	16.1777		16.3042	16.1219	16.368													3-hydroxybutyryl-CoA dehydrogenase [EC:1.1.1.157] (db=kegg)	Assembly_15-18_bin.2	Bacteria	Firmicutes_A	Clostridia	Peptostreptococcales	Anaerovoracaceae	UBA3738		Assembly_19-22_bin.16_k141_2036743_length_7299_cov_44.1621_6, Assembly_22_bin.7_NODE_1560_length_11434_cov_7.426839_9, Assembly_46_bin.8_NODE_109871_length_1895_cov_4.673913_1
Assembly_15-18_bin.2_k141_5527895_length_7808_cov_31.7051_12	Faecal Silage	M. japonica	15.3057	15.4829			14.8744	15.3859	15.5987	14.9312														small subunit ribosomal protein S5 (db=kegg)	Assembly_15-18_bin.2	Bacteria	Firmicutes_A	Clostridia	Peptostreptococcales	Anaerovoracaceae	UBA3738		Assembly_19-22_bin.16_k141_5485483_length_19624_cov_46.5153_23, Assembly_46_bin.8_NODE_916_length_13721_cov_8.442265_7
Assembly_15-18_bin.2_k141_5527895_length_7808_cov_31.7051_2	Faecal Silage	M. japonica	15.1419				14.6393	14.1876		15.4617														DNA-directed RNA polymerase subunit alpha [EC:2.7.7.6] (db=kegg)	Assembly_15-18_bin.2	Bacteria	Firmicutes_A	Clostridia	Peptostreptococcales	Anaerovoracaceae	UBA3738		Assembly_19-22_bin.16_k141_5485483_length_19624_cov_46.5153_33
Assembly_15-18_bin.2_k141_5527895_length_7808_cov_31.7051_4	Faecal Silage	M. japonica	16.6811	16.42	16.0988	16.1672	16.6208	16.2206	16.3309	16.3093	16.1643	15.4835	15.2177	15.777	15.8599	15.5565								small subunit ribosomal protein S11 (db=kegg)	Assembly_15-18_bin.2	Bacteria	Firmicutes_A	Clostridia	Peptostreptococcales	Anaerovoracaceae	UBA3738		Assembly_15-18_bin.35_k141_7436527_length_11227_cov_22.8500_5, Assembly_17_bin.3_NODE_197_length_32280_cov_11.296261_12, Assembly_19-22_bin.16_k141_5485483_length_19624_cov_46.5153_31, Assembly_19-22_bin.8_k141_9359023_length_5444_cov_11.6236_2
Assembly_15-18_bin.2_k141_5591844_length_2185_cov_42.0000_2	Faecal Silage	M. japonica	16.6696	16.3602		16.1272	16.1799	16.1669	16.1502	16.1035	16.1481													small subunit ribosomal protein S15 (db=kegg)	Assembly_15-18_bin.2	Bacteria	Firmicutes_A	Clostridia	Peptostreptococcales	Anaerovoracaceae	UBA3738		Assembly_19-22_bin.16_k141_7955291_length_4056_cov_20.7854_1, Assembly_22_bin.7_NODE_5903_length_5934_cov_5.945569_4, Assembly_46_bin.8_NODE_7083_length_6028_cov_6.778168_5
Assembly_15-18_bin.2_k141_5803920_length_12118_cov_116.0000_12	Faecal Silage	M. japonica	16.2717	15.3764			14.9299	15.3461		15.1144														small subunit ribosomal protein S3 (db=kegg)	Assembly_15-18_bin.2	Bacteria	Firmicutes_A	Clostridia	Peptostreptococcales	Anaerovoracaceae	UBA3738		Assembly_19-22_bin.16_k141_5485483_length_19624_cov_46.5153_12, Assembly_46_bin.8_NODE_916_length_13721_cov_8.442265_18
Assembly_15-18_bin.2_k141_5803920_length_12118_cov_116.0000_13	Faecal Silage	M. japonica	15.3068				15.3133	15.2308	15.3884	14.8635														large subunit ribosomal protein L22 (db=kegg)	Assembly_15-18_bin.2	Bacteria	Firmicutes_A	Clostridia	Peptostreptococcales	Anaerovoracaceae	UBA3738		Assembly_19-22_bin.16_k141_5485483_length_19624_cov_46.5153_11, Assembly_46_bin.8_NODE_916_length_13721_cov_8.442265_19
Assembly_15-18_bin.2_k141_5803920_length_12118_cov_116.0000_15	Faecal Silage	M. japonica	15.3182	15.3714		15.3103			15.4241	14.8114	15.7391													large subunit ribosomal protein L2 (db=kegg)	Assembly_15-18_bin.2	Bacteria	Firmicutes_A	Clostridia	Peptostreptococcales	Anaerovoracaceae	UBA3738		Assembly_46_bin.8_NODE_916_length_13721_cov_8.442265_21
Assembly_15-18_bin.2_k141_5803920_length_12118_cov_116.0000_19	Faecal Silage	M. japonica	14.7629	15.2734			15.3273	15.2638		14.8624														small subunit ribosomal protein S10 (db=kegg)	Assembly_15-18_bin.2	Bacteria	Firmicutes_A	Clostridia	Peptostreptococcales	Anaerovoracaceae	UBA3738		Assembly_19-22_bin.16_k141_5485483_length_19624_cov_46.5153_5, Assembly_46_bin.8_NODE_916_length_13721_cov_8.442265_25
Assembly_15-18_bin.2_k141_5803920_length_12118_cov_116.0000_3	Faecal Silage	M. japonica	16.7917	16.5331	16.23	16.2436	15.5181	15.7574	16.0461	15.687	15.9237													large subunit ribosomal protein L6 (db=kegg)	Assembly_15-18_bin.2	Bacteria	Firmicutes_A	Clostridia	Peptostreptococcales	Anaerovoracaceae	UBA3738		Assembly_19-22_bin.16_k141_5485483_length_19624_cov_46.5153_21, Assembly_46_bin.8_NODE_916_length_13721_cov_8.442265_9
Assembly_15-18_bin.2_k141_5803920_length_12118_cov_116.0000_6	Faecal Silage	M. japonica	16.0192			16.2255	15.3611			15.5003														large subunit ribosomal protein L5 (db=kegg)	Assembly_15-18_bin.2	Bacteria	Firmicutes_A	Clostridia	Peptostreptococcales	Anaerovoracaceae	UBA3738		Assembly_19-22_bin.16_k141_5485483_length_19624_cov_46.5153_18, Assembly_46_bin.8_NODE_916_length_13721_cov_8.442265_12
Assembly_15-18_bin.2_k141_6654691_length_4443_cov_12.7322_2	Faecal Silage	M. japonica					14.3796			14.5555														Domain of unknown function (DUF4342) [PF14242.7] (db=pfam)	Assembly_15-18_bin.2	Bacteria	Firmicutes_A	Clostridia	Peptostreptococcales	Anaerovoracaceae	UBA3738		Assembly_19-22_bin.16_k141_9961907_length_7935_cov_33.1760_4, Assembly_19-22_bin.28_k141_8291007_length_2258_cov_9.2504_2, Assembly_19-22_bin.8_k141_4604823_length_22307_cov_12.6647_3, Assembly_22_bin.7_NODE_1542_length_11507_cov_7.264845_9, Assembly_46_bin.8_NODE_1681_length_10891_cov_7.126154_5
Assembly_15-18_bin.2_k141_7486518_length_12169_cov_14.7841_10	Faecal Silage	M. japonica		15.9286		15.6868	15.1049	15.0952	15.1369			15.628	15.6267	15.662	15.6294	15.4827								K(+)-stimulated pyrophosphate-energized sodium pump (db=kegg)	Assembly_15-18_bin.2	Bacteria	Firmicutes_A	Clostridia	Peptostreptococcales	Anaerovoracaceae	UBA3738		Assembly_19-22_bin.16_k141_2445100_length_13228_cov_47.4080_3, Assembly_46_bin.8_NODE_40499_length_2891_cov_7.075811_3
Assembly_15-18_bin.2_k141_7853986_length_10067_cov_71.0000_2	Faecal Silage	M. japonica	15.1707				14.0519	14.0886																large subunit ribosomal protein L19 (db=kegg)	Assembly_15-18_bin.2	Bacteria	Firmicutes_A	Clostridia	Peptostreptococcales	Anaerovoracaceae	UBA3738		Assembly_19-22_bin.16_k141_4174173_length_3995_cov_24.1972_2, Assembly_22_bin.7_NODE_5498_length_6153_cov_5.681863_1, Assembly_46_bin.8_NODE_3101_length_8474_cov_7.098230_4
Assembly_15-18_bin.2_k141_8062971_length_9354_cov_94.2904_13	Faecal Silage	M. japonica					16.2989	14.802		16.0576									15.3701					F-type H+/Na+-transporting ATPase subunit beta [EC:7.1.2.2 7.2.2.1] (db=kegg)	Assembly_15-18_bin.2	Bacteria	Firmicutes_A	Clostridia	Peptostreptococcales	Anaerovoracaceae	UBA3738		Assembly_19-22_bin.16_k141_286021_length_14072_cov_74.2121_11, Assembly_19-22_bin.28_k141_5482945_length_5009_cov_13.0171_4, Assembly_19-22_bin.8_k141_2915927_length_17794_cov_13.1695_17, Assembly_22_bin.7_NODE_65_length_42982_cov_6.928996_39, Assembly_46_bin.8_NODE_67551_length_2327_cov_9.232835_1
Assembly_15-18_bin.2_k141_9415917_length_19020_cov_27.3269_3	Faecal Silage	M. japonica	16.306				16.1223	16.1708	16.4137	16.0344	16.0827													3-hydroxybutyryl-CoA dehydrogenase [EC:1.1.1.157] (db=kegg)	Assembly_15-18_bin.2	Bacteria	Firmicutes_A	Clostridia	Peptostreptococcales	Anaerovoracaceae	UBA3738		Assembly_19-22_bin.16_k141_5911219_length_8637_cov_26.7047_7, Assembly_22_bin.7_NODE_3513_length_7643_cov_8.129547_3, Assembly_46_bin.8_NODE_833_length_14153_cov_9.412328_4
Assembly_15-18_bin.2_k141_9415917_length_19020_cov_27.3269_5	Faecal Silage	M. japonica	17.6625	17.3991		16.4421	17.8443	18.0062	17.5768	17.4281	17.4299			16.2067										acyl-CoA dehydrogenase [EC:1.3.8.7] (db=kegg)	Assembly_15-18_bin.2	Bacteria	Firmicutes_A	Clostridia	Peptostreptococcales	Anaerovoracaceae	UBA3738		Assembly_19-22_bin.16_k141_5911219_length_8637_cov_26.7047_5, Assembly_22_bin.7_NODE_3513_length_7643_cov_8.129547_5, Assembly_46_bin.8_NODE_833_length_14153_cov_9.412328_6
Assembly_15-18_bin.2_k141_9415917_length_19020_cov_27.3269_6	Faecal Silage	M. japonica	16.139				16.7574	16.6051		16.1765														4-hydroxybutyrate CoA-transferase [EC:2.8.3.-] (db=kegg)	Assembly_15-18_bin.2	Bacteria	Firmicutes_A	Clostridia	Peptostreptococcales	Anaerovoracaceae	UBA3738		Assembly_19-22_bin.16_k141_5911219_length_8637_cov_26.7047_4, Assembly_22_bin.7_NODE_3513_length_7643_cov_8.129547_6, Assembly_46_bin.8_NODE_833_length_14153_cov_9.412328_7
Assembly_15-18_bin.2_k141_9415917_length_19020_cov_27.3269_7	Faecal Silage	M. japonica	15.2907				17.021	16.7087		15.5959														electron transfer flavoprotein beta subunit (db=kegg)	Assembly_15-18_bin.2	Bacteria	Firmicutes_A	Clostridia	Peptostreptococcales	Anaerovoracaceae	UBA3738		Assembly_19-22_bin.16_k141_5911219_length_8637_cov_26.7047_3, Assembly_22_bin.7_NODE_3513_length_7643_cov_8.129547_7, Assembly_46_bin.8_NODE_833_length_14153_cov_9.412328_8
Assembly_15-18_bin.2_k141_9415917_length_19020_cov_27.3269_8	Faecal Silage	M. japonica	14.7113	15.9769		15.524	15.0156	14.719	16.294	16.2794														electron transfer flavoprotein alpha subunit (db=kegg)	Assembly_15-18_bin.2	Bacteria	Firmicutes_A	Clostridia	Peptostreptococcales	Anaerovoracaceae	UBA3738		Assembly_19-22_bin.16_k141_5911219_length_8637_cov_26.7047_2, Assembly_22_bin.7_NODE_8052_length_5101_cov_7.405866_1, Assembly_46_bin.8_NODE_833_length_14153_cov_9.412328_9
Assembly_15-18_bin.20_k141_1641957_length_16110_cov_13.9959_8	Faecal Silage	M. japonica					14.6701	16.8159	16.8654	15.1607	16.0936													Malic enzyme, NAD binding domain [PF03949.16];Malic enzyme, N-terminal domain [PF00390.20] (db=pfam)	Assembly_15-18_bin.20	Bacteria	Verrucomicrobiota	Kiritimatiellae	RFP12	UBA1067	UBA1067
Assembly_15-18_bin.20_k141_1787946_length_8578_cov_11.0000_9	Faecal Silage	M. japonica								14.8144		15.5568	15.2502	15.2642										GGGtGRT protein [PF14057.7] (db=pfam)	Assembly_15-18_bin.20	Bacteria	Verrucomicrobiota	Kiritimatiellae	RFP12	UBA1067	UBA1067
Assembly_15-18_bin.20_k141_3114797_length_8028_cov_23.0000_3	Faecal Silage	M. japonica											14.932	15.8238	15.7881	15.7813	14.7609	15.1115						DNA-directed RNA polymerase subunit alpha [EC:2.7.7.6] (db=kegg)	Assembly_15-18_bin.20	Bacteria	Verrucomicrobiota	Kiritimatiellae	RFP12	UBA1067	UBA1067
Assembly_15-18_bin.20_k141_3156762_length_2524_cov_7.0000_2	Faecal Silage	M. japonica				15.6246	17.159	16.8565	16.9604	17.172	17.1221	16.9007	17.4124	16.4846	16.8585	16.9698	16.8135	16.5817						fructose-bisphosphate aldolase, class II [EC:4.1.2.13] (db=kegg)	Assembly_15-18_bin.20	Bacteria	Verrucomicrobiota	Kiritimatiellae	RFP12	UBA1067	UBA1067
Assembly_15-18_bin.20_k141_3876798_length_6838_cov_11.9997_1	Faecal Silage	M. japonica										16.2825	15.2506	16.9782	16.9199	16.5463								elongation factor Tu (db=kegg)	Assembly_15-18_bin.20	Bacteria	Verrucomicrobiota	Kiritimatiellae	RFP12	UBA1067	UBA1067
Assembly_15-18_bin.20_k141_4094629_length_2043_cov_21.0000_3	Faecal Silage	M. japonica	15.4489				15.0082		14.966			16.9613	18.0801	17.585	17.4653	16.5065		15.5517						Glu/Leu/Phe/Val dehydrogenase, dimerisation domain [PF02812.19] (db=pfam)	Assembly_15-18_bin.20	Bacteria	Verrucomicrobiota	Kiritimatiellae	RFP12	UBA1067	UBA1067
Assembly_15-18_bin.20_k141_5217456_length_3502_cov_13.5552_3	Faecal Silage	M. japonica													17.3826	15.3898								small subunit ribosomal protein S10 (db=kegg)	Assembly_15-18_bin.20	Bacteria	Verrucomicrobiota	Kiritimatiellae	RFP12	UBA1067	UBA1067
Assembly_15-18_bin.20_k141_7534913_length_11735_cov_23.0000_1	Faecal Silage	M. japonica												15.6977	15.8681	15.5096									Assembly_15-18_bin.20	Bacteria	Verrucomicrobiota	Kiritimatiellae	RFP12	UBA1067	UBA1067		Assembly_20_bin.5_NODE_1200_length_11432_cov_9.428936_12, Assembly_45_bin.19_NODE_68984_length_2176_cov_4.355493_1
Assembly_15-18_bin.20_k141_9411300_length_16597_cov_11.1312_9	Faecal Silage	M. japonica											15.8177	15.8301										cysteine synthase [EC:2.5.1.47] (db=kegg)	Assembly_15-18_bin.20	Bacteria	Verrucomicrobiota	Kiritimatiellae	RFP12	UBA1067	UBA1067
Assembly_15-18_bin.21_k141_1098524_length_6927_cov_23.5626_1	Faecal Silage	M. japonica	17.3014	18.3538	18.0252	18.6429	18.7913	19.4642	19.0285	19.5532	19.4463	18.6775	17.24	18.6712	19.2502	19.1314	16.7907	16.7581					14.6785	glutamate dehydrogenase (NADP+) [EC:1.4.1.4] (db=kegg)	Assembly_15-18_bin.21	Bacteria	Bacteroidota	Bacteroidia	Bacteroidales	P3	UBA3388
Assembly_15-18_bin.21_k141_121856_length_3404_cov_261.2939_2	Faecal Silage	M. japonica					15.7191		15.5401	15.4639	15.0274													methenyltetrahydrofolate cyclohydrolase [EC:3.5.4.9];glutamate formiminotransferase / formiminotetrahydrofolate cyclodeaminase [EC:2.1.2.5 4.3.1.4] (db=kegg)	Assembly_15-18_bin.21	Bacteria	Bacteroidota	Bacteroidia	Bacteroidales	P3	UBA3388
Assembly_15-18_bin.21_k141_1310557_length_8311_cov_99.0918_5	Faecal Silage	M. japonica	14.9583	15.4683			15.5024	15.7048	15.6756	15.4318	15.9182													lysine 2,3-aminomutase [EC:5.4.3.2] (db=kegg)	Assembly_15-18_bin.21	Bacteria	Bacteroidota	Bacteroidia	Bacteroidales	P3	UBA3388		Assembly_15-18_bin.43_k141_1800454_length_7093_cov_10.0411_4, Assembly_15_bin.2_NODE_663_length_17877_cov_7.555942_7, Assembly_15_bin.9_NODE_2_length_232775_cov_14.294006_146, Assembly_16_bin.9_NODE_1793_length_11787_cov_17.848278_4, Assembly_18_bin.2_NODE_1078_length_8598_cov_10.137188_4, Assembly_18_bin.3_NODE_1995_length_6043_cov_7.180361_5, Assembly_45_bin.16_NODE_72861_length_2121_cov_5.0697…
Assembly_15-18_bin.21_k141_1310557_length_8311_cov_99.0918_6	Faecal Silage	M. japonica							16.3956	15.6818	16.2092	16.8358	15.8161	16.8952	17.1402	16.8796	16.2716							L-erythro-3,5-diaminohexanoate dehydrogenase [EC:1.4.1.11] (db=kegg)	Assembly_15-18_bin.21	Bacteria	Bacteroidota	Bacteroidia	Bacteroidales	P3	UBA3388		Assembly_15-18_bin.43_k141_4264066_length_8574_cov_20.0286_2
Assembly_15-18_bin.21_k141_1355133_length_4618_cov_67.6377_5	Faecal Silage	M. japonica	16.722	16.681	16.5286	16.3798	15.8431	16.4652	16.3292	16.0718	16.1577			15.4708	15.7201	15.6885								Na+-translocating ferredoxin:NAD+ oxidoreductase subunit D [EC:7.2.1.2] (db=kegg)	Assembly_15-18_bin.21	Bacteria	Bacteroidota	Bacteroidia	Bacteroidales	P3	UBA3388		Assembly_15-18_bin.43_k141_6055963_length_4773_cov_205.0000_4, Assembly_18_bin.2_NODE_493_length_14761_cov_13.628519_4, Assembly_45_bin.18_NODE_5425_length_6890_cov_6.515435_5
Assembly_15-18_bin.21_k141_1398611_length_10465_cov_26.2050_2	Faecal Silage	M. japonica					14.1226		14.784																Assembly_15-18_bin.21	Bacteria	Bacteroidota	Bacteroidia	Bacteroidales	P3	UBA3388
Assembly_15-18_bin.21_k141_1439608_length_6410_cov_41.9250_1	Faecal Silage	M. japonica					15.2324		14.8657	15.2001														zinc protease [EC:3.4.24.-] (db=kegg)	Assembly_15-18_bin.21	Bacteria	Bacteroidota	Bacteroidia	Bacteroidales	P3	UBA3388		Assembly_18_bin.2_NODE_302_length_20803_cov_11.353624_16
Assembly_15-18_bin.21_k141_1442278_length_9936_cov_62.5252_1	Faecal Silage	M. japonica						14.7209	14.8894	13.5876															Assembly_15-18_bin.21	Bacteria	Bacteroidota	Bacteroidia	Bacteroidales	P3	UBA3388		Assembly_15-18_bin.43_k141_89899_length_2092_cov_20.0000_2, Assembly_18_bin.2_NODE_891_length_9789_cov_14.151120_7, Assembly_45_bin.18_NODE_5163_length_7045_cov_6.013877_5
Assembly_15-18_bin.21_k141_1442278_length_9936_cov_62.5252_7	Faecal Silage	M. japonica					15.0111		15.0401															OmpA family [PF00691.21] (db=pfam)	Assembly_15-18_bin.21	Bacteria	Bacteroidota	Bacteroidia	Bacteroidales	P3	UBA3388
Assembly_15-18_bin.21_k141_1539501_length_3740_cov_76.7919_3	Faecal Silage	M. japonica																				15.0307	14.8278	molecular chaperone HtpG (db=kegg)	Assembly_15-18_bin.21	Bacteria	Bacteroidota	Bacteroidia	Bacteroidales	P3	UBA3388		Assembly_15-18_bin.43_k141_3650195_length_8221_cov_11.0736_2, Assembly_18_bin.2_NODE_438_length_16077_cov_12.129260_11, Assembly_45_bin.18_NODE_13411_length_4589_cov_8.002867_3
Assembly_15-18_bin.21_k141_2549746_length_3041_cov_24.6472_3	Faecal Silage	M. japonica					15.4331		16.3157	16.7675														large subunit ribosomal protein L11 (db=kegg)	Assembly_15-18_bin.21	Bacteria	Bacteroidota	Bacteroidia	Bacteroidales	P3	UBA3388		Assembly_18_bin.2_NODE_120_length_41133_cov_12.532037_22
Assembly_15-18_bin.21_k141_2577993_length_3458_cov_255.0000_2	Faecal Silage	M. japonica	15.5334				16.2264	14.8088	17.055	16.2498														aspartate ammonia-lyase [EC:4.3.1.1] (db=kegg)	Assembly_15-18_bin.21	Bacteria	Bacteroidota	Bacteroidia	Bacteroidales	P3	UBA3388
Assembly_15-18_bin.21_k141_2582552_length_25380_cov_32.1135_21	Faecal Silage	M. japonica					14.1898			14.5683														ATP-grasp domain [PF13549.7];Succinyl-CoA ligase like flavodoxin domain [PF13607.7];Ligase-CoA domain [PF19045.1];CoA binding domain [PF13380.7] (db=pfam)	Assembly_15-18_bin.21	Bacteria	Bacteroidota	Bacteroidia	Bacteroidales	P3	UBA3388		Assembly_15-18_bin.43_k141_4944421_length_7720_cov_12.0852_4, Assembly_18_bin.2_NODE_249_length_23206_cov_11.781651_17, Assembly_45_bin.18_NODE_54935_length_2413_cov_5.963104_2
Assembly_15-18_bin.21_k141_2690289_length_13883_cov_35.8408_6	Faecal Silage	M. japonica					13.09			13.4577														histidine ammonia-lyase [EC:4.3.1.3] (db=kegg)	Assembly_15-18_bin.21	Bacteria	Bacteroidota	Bacteroidia	Bacteroidales	P3	UBA3388		Assembly_18_bin.2_NODE_120_length_41133_cov_12.532037_7
Assembly_15-18_bin.21_k141_274084_length_10861_cov_40.2305_4	Faecal Silage	M. japonica					16.1794		14.785	16.3363														enolase [EC:4.2.1.11] (db=kegg)	Assembly_15-18_bin.21	Bacteria	Bacteroidota	Bacteroidia	Bacteroidales	P3	UBA3388		Assembly_18_bin.2_NODE_437_length_16096_cov_10.168007_6
Assembly_15-18_bin.21_k141_277847_length_13894_cov_82.8610_5	Faecal Silage	M. japonica					15.3164		14.7209	14.7284														succinate dehydrogenase / fumarate reductase, flavoprotein subunit [EC:1.3.5.1 1.3.5.4] (db=kegg)	Assembly_15-18_bin.21	Bacteria	Bacteroidota	Bacteroidia	Bacteroidales	P3	UBA3388
Assembly_15-18_bin.21_k141_277847_length_13894_cov_82.8610_6	Faecal Silage	M. japonica	16.3622	17.1853	17.0434	17.1772	15.7691	16.3124	16.7517	16.1893	16.6681	15.6684			15.7251	15.3582								succinate dehydrogenase / fumarate reductase, iron-sulfur subunit [EC:1.3.5.1 1.3.5.4] (db=kegg)	Assembly_15-18_bin.21	Bacteria	Bacteroidota	Bacteroidia	Bacteroidales	P3	UBA3388		Assembly_18_bin.2_NODE_584_length_13315_cov_12.336953_2, Assembly_45_bin.18_NODE_10202_length_5177_cov_6.276455_2
Assembly_15-18_bin.21_k141_2824811_length_6820_cov_44.5094_8	Faecal Silage	M. japonica					15.1936			14.9344															Assembly_15-18_bin.21	Bacteria	Bacteroidota	Bacteroidia	Bacteroidales	P3	UBA3388
Assembly_15-18_bin.21_k141_3586442_length_3938_cov_74.8889_3	Faecal Silage	M. japonica	15.3348	15.5228	15.5621		14.8242	15.1638	15.5375	15.0474	15.825	15.6125	15.2626	15.7226	15.8017	15.2492								phosphoserine aminotransferase [EC:2.6.1.52] (db=kegg)	Assembly_15-18_bin.21	Bacteria	Bacteroidota	Bacteroidia	Bacteroidales	P3	UBA3388
Assembly_15-18_bin.21_k141_3647241_length_1531_cov_34.0935_2	Faecal Silage	M. japonica					14.3149			14.2339														2-oxoglutarate/2-oxoacid ferredoxin oxidoreductase subunit alpha [EC:1.2.7.3 1.2.7.11] (db=kegg)	Assembly_15-18_bin.21	Bacteria	Bacteroidota	Bacteroidia	Bacteroidales	P3	UBA3388		Assembly_18_bin.2_NODE_891_length_9789_cov_14.151120_6
Assembly_15-18_bin.21_k141_4283650_length_2408_cov_76.8725_2	Faecal Silage	M. japonica					17.5127		16.3396	17.0885	14.917													Phosphate acetyl/butaryl transferase [PF01515.20] (db=pfam)	Assembly_15-18_bin.21	Bacteria	Bacteroidota	Bacteroidia	Bacteroidales	P3	UBA3388
Assembly_15-18_bin.21_k141_4536403_length_7803_cov_30.4146_1	Faecal Silage	M. japonica		15.1871		14.9315	16.5306	15.7308	16.0918	16.1611														butyryl-CoA dehydrogenase [EC:1.3.8.1];acyl-CoA dehydrogenase [EC:1.3.8.7] (db=kegg)	Assembly_15-18_bin.21	Bacteria	Bacteroidota	Bacteroidia	Bacteroidales	P3	UBA3388		Assembly_15-18_bin.43_k141_6066818_length_4276_cov_56.0000_4
Assembly_15-18_bin.21_k141_5629878_length_11787_cov_32.6425_13	Faecal Silage	M. japonica										15.3981	15.988	15.6539	15.7009	15.6826								branched-chain amino acid aminotransferase [EC:2.6.1.42] (db=kegg)	Assembly_15-18_bin.21	Bacteria	Bacteroidota	Bacteroidia	Bacteroidales	P3	UBA3388		Assembly_18_bin.2_NODE_215_length_25299_cov_9.985224_7
Assembly_15-18_bin.21_k141_6042290_length_5594_cov_54.8876_1	Faecal Silage	M. japonica		15.3053		15.7111	17.0774	17.1768	17.4701	17.1879	17.2172	15.511	15.8764	15.7144	15.8178	15.4793								SecD/SecF fusion protein (db=kegg)	Assembly_15-18_bin.21	Bacteria	Bacteroidota	Bacteroidia	Bacteroidales	P3	UBA3388
Assembly_15-18_bin.21_k141_614471_length_6369_cov_90.2701_1	Faecal Silage	M. japonica										15.2557		15.9426	15.7498	15.5383								2-oxoglutarate ferredoxin oxidoreductase subunit gamma [EC:1.2.7.3] (db=kegg)	Assembly_15-18_bin.21	Bacteria	Bacteroidota	Bacteroidia	Bacteroidales	P3	UBA3388		Assembly_18_bin.2_NODE_460_length_15527_cov_13.501293_13
Assembly_15-18_bin.21_k141_614471_length_6369_cov_90.2701_3	Faecal Silage	M. japonica					17.9638	17.7952	17.7843	18.0278	17.2484													2-oxoglutarate/2-oxoacid ferredoxin oxidoreductase subunit alpha [EC:1.2.7.3 1.2.7.11] (db=kegg)	Assembly_15-18_bin.21	Bacteria	Bacteroidota	Bacteroidia	Bacteroidales	P3	UBA3388		Assembly_18_bin.2_NODE_460_length_15527_cov_13.501293_11
Assembly_15-18_bin.21_k141_7168677_length_12256_cov_74.6637_2	Faecal Silage	M. japonica							14.7158	14.4023	15.9258													transcription termination/antitermination protein NusA (db=kegg)	Assembly_15-18_bin.21	Bacteria	Bacteroidota	Bacteroidia	Bacteroidales	P3	UBA3388
Assembly_15-18_bin.21_k141_7287643_length_2463_cov_31.5965_2	Faecal Silage	M. japonica		16.0619		15.6318	15.5532		16.0771	15.5334	15.8777					15.5546								beta-lysine 5,6-aminomutase alpha subunit [EC:5.4.3.3] (db=kegg)	Assembly_15-18_bin.21	Bacteria	Bacteroidota	Bacteroidia	Bacteroidales	P3	UBA3388		Assembly_15-18_bin.43_k141_7213289_length_2638_cov_12.0000_3, Assembly_18_bin.2_NODE_1829_length_6314_cov_9.945678_3, Assembly_45_bin.18_NODE_54232_length_2427_cov_8.206998_2
Assembly_15-18_bin.21_k141_730987_length_17579_cov_91.3950_15	Faecal Silage	M. japonica		16.018		15.7747	18.1648	17.6338	17.6567	17.7973	17.5364	16.4898	16.4342	16.4825	16.9829	16.1759	16.0008	15.8781						fructose-bisphosphate aldolase, class II [EC:4.1.2.13] (db=kegg)	Assembly_15-18_bin.21	Bacteria	Bacteroidota	Bacteroidia	Bacteroidales	P3	UBA3388		Assembly_18_bin.2_NODE_346_length_18875_cov_11.658077_2
Assembly_15-18_bin.21_k141_730987_length_17579_cov_91.3950_7	Faecal Silage	M. japonica					15.7873	15.3399	15.7768	16.1817	15.7591	15.7208		15.5478	15.3754	15.5824								valyl-tRNA synthetase [EC:6.1.1.9] (db=kegg)	Assembly_15-18_bin.21	Bacteria	Bacteroidota	Bacteroidia	Bacteroidales	P3	UBA3388		Assembly_18_bin.2_NODE_346_length_18875_cov_11.658077_10, Assembly_45_bin.18_NODE_78936_length_2042_cov_5.730750_3
Assembly_15-18_bin.21_k141_731634_length_11970_cov_51.3246_6	Faecal Silage	M. japonica										15.8018	15.7098	15.7228	15.3569									electron transfer flavoprotein beta subunit (db=kegg)	Assembly_15-18_bin.21	Bacteria	Bacteroidota	Bacteroidia	Bacteroidales	P3	UBA3388		Assembly_15-18_bin.48_k141_4019016_length_6321_cov_37.1021_3, Assembly_18_bin.2_NODE_85_length_51594_cov_10.577601_35
Assembly_15-18_bin.21_k141_7338941_length_6231_cov_38.6167_1	Faecal Silage	M. japonica	14.9608				15.385	14.6245		16.215														DNA-directed RNA polymerase subunit beta' [EC:2.7.7.6] (db=kegg)	Assembly_15-18_bin.21	Bacteria	Bacteroidota	Bacteroidia	Bacteroidales	P3	UBA3388		Assembly_18_bin.2_NODE_120_length_41133_cov_12.532037_17
Assembly_15-18_bin.21_k141_7521255_length_1935_cov_16.4933_3	Faecal Silage	M. japonica	14.9755				15.5211			15.4026			15.5308											Carboxyl transferase domain [PF01039.23] (db=pfam)	Assembly_15-18_bin.21	Bacteria	Bacteroidota	Bacteroidia	Bacteroidales	P3	UBA3388
Assembly_15-18_bin.21_k141_7632440_length_2648_cov_47.9493_3	Faecal Silage	M. japonica					14.14		14.959	14.5746														large subunit ribosomal protein L9 (db=kegg)	Assembly_15-18_bin.21	Bacteria	Bacteroidota	Bacteroidia	Bacteroidales	P3	UBA3388		Assembly_18_bin.2_NODE_39_length_72890_cov_12.208773_13
Assembly_15-18_bin.21_k141_7632440_length_2648_cov_47.9493_4	Faecal Silage	M. japonica					15.0046			14.9551			14.8139	15.0428										small subunit ribosomal protein S18 (db=kegg)	Assembly_15-18_bin.21	Bacteria	Bacteroidota	Bacteroidia	Bacteroidales	P3	UBA3388		Assembly_15-18_bin.31_k141_3789593_length_9050_cov_15.0000_3, Assembly_15-18_bin.43_k141_756806_length_3746_cov_11.0000_4, Assembly_18_bin.2_NODE_39_length_72890_cov_12.208773_12, Assembly_45_bin.18_NODE_7328_length_6012_cov_6.136142_4
Assembly_15-18_bin.21_k141_8004863_length_3333_cov_26.8850_3	Faecal Silage	M. japonica					15.5023			15.2584														small subunit ribosomal protein S14 (db=kegg)	Assembly_15-18_bin.21	Bacteria	Bacteroidota	Bacteroidia	Bacteroidales	P3	UBA3388		Assembly_18_bin.2_NODE_303_length_20767_cov_13.661983_17
Assembly_15-18_bin.21_k141_8004863_length_3333_cov_26.8850_7	Faecal Silage	M. japonica	15.0965				16.6028	16.4562	16.8804	16.6896	16.6138	15.9254	15.3959	16.5987	16.8588	15.6615	15.4944	15.3769						small subunit ribosomal protein S5 (db=kegg)	Assembly_15-18_bin.21	Bacteria	Bacteroidota	Bacteroidia	Bacteroidales	P3	UBA3388		Assembly_18_bin.2_NODE_303_length_20767_cov_13.661983_13
Assembly_15-18_bin.21_k141_8013995_length_2475_cov_36.5758_1	Faecal Silage	M. japonica					16.7932	16.3892	16.7788	16.8314	16.3489													ribonucleoside-diphosphate reductase alpha chain [EC:1.17.4.1] (db=kegg)	Assembly_15-18_bin.21	Bacteria	Bacteroidota	Bacteroidia	Bacteroidales	P3	UBA3388
Assembly_15-18_bin.21_k141_8605311_length_4263_cov_47.8399_2	Faecal Silage	M. japonica							14.8248			15.3228	15.3382	15.7134	14.4149									glycine C-acetyltransferase [EC:2.3.1.29] (db=kegg)	Assembly_15-18_bin.21	Bacteria	Bacteroidota	Bacteroidia	Bacteroidales	P3	UBA3388
Assembly_15-18_bin.21_k141_8843100_length_4967_cov_159.9256_6	Faecal Silage	M. japonica						15.621	16.855	17.0847	16.1077													Bacterial DNA-binding protein [PF00216.22] (db=pfam)	Assembly_15-18_bin.21	Bacteria	Bacteroidota	Bacteroidia	Bacteroidales	P3	UBA3388		Assembly_18_bin.2_NODE_47_length_70350_cov_13.499538_29
Assembly_15-18_bin.21_k141_8982629_length_2739_cov_45.9411_4	Faecal Silage	M. japonica	14.5304				15.7754	14.8341	16.8239	15.8216	16.1409													large subunit ribosomal protein L16 (db=kegg)	Assembly_15-18_bin.21	Bacteria	Bacteroidota	Bacteroidia	Bacteroidales	P3	UBA3388		Assembly_17_bin.9_NODE_20054_length_2657_cov_18.947733_4, Assembly_18_bin.2_NODE_303_length_20767_cov_13.661983_23
Assembly_15-18_bin.21_k141_8982629_length_2739_cov_45.9411_6	Faecal Silage	M. japonica	18.0688		18.3858		18.1959	18.1882	18.5633	18.2402	18.373	16.4579		16.4304	16.7761		16.0377					14.5413		small subunit ribosomal protein S17 (db=kegg)	Assembly_15-18_bin.21	Bacteria	Bacteroidota	Bacteroidia	Bacteroidales	P3	UBA3388		Assembly_17_bin.9_NODE_20054_length_2657_cov_18.947733_6, Assembly_18_bin.2_NODE_303_length_20767_cov_13.661983_21, Assembly_18_bin.3_NODE_168_length_31538_cov_9.726773_28, Assembly_19-22_bin.3_k141_1875206_length_3095_cov_12.5988_4, Assembly_19-22_bin.43_k141_5549195_length_10034_cov_47.3386_6, Assembly_46_bin.2_NODE_595_length_15979_cov_8.654484_4
Assembly_15-18_bin.21_k141_9107927_length_2053_cov_23.8410_1	Faecal Silage	M. japonica							15.0452	15.1321															Assembly_15-18_bin.21	Bacteria	Bacteroidota	Bacteroidia	Bacteroidales	P3	UBA3388		Assembly_18_bin.2_NODE_47_length_70350_cov_13.499538_36
Assembly_15-18_bin.22_k141_1268361_length_12435_cov_130.2325_6	Faecal Silage	M. japonica				15.5916	16.1645			14.7463	15.4761													phosphoenolpyruvate carboxykinase (ATP) [EC:4.1.1.49] (db=kegg)	Assembly_15-18_bin.22	Bacteria	Firmicutes_A	Clostridia	Lachnospirales	Lachnospiraceae	Faecalimonas
Assembly_15-18_bin.22_k141_1502386_length_7676_cov_30.9492_1	Faecal Silage	M. japonica		17.6117			17.8442	17.7118		15.4608	17.9491													small subunit ribosomal protein S9 (db=kegg)	Assembly_15-18_bin.22	Bacteria	Firmicutes_A	Clostridia	Lachnospirales	Lachnospiraceae	Faecalimonas
Assembly_15-18_bin.22_k141_1502386_length_7676_cov_30.9492_10	Faecal Silage	M. japonica					15.5584		14.9908	14.2623														large subunit ribosomal protein L17 (db=kegg)	Assembly_15-18_bin.22	Bacteria	Firmicutes_A	Clostridia	Lachnospirales	Lachnospiraceae	Faecalimonas
Assembly_15-18_bin.22_k141_1502386_length_7676_cov_30.9492_2	Faecal Silage	M. japonica	15.3943			15.6763	15.2961	14.9717																large subunit ribosomal protein L13 (db=kegg)	Assembly_15-18_bin.22	Bacteria	Firmicutes_A	Clostridia	Lachnospirales	Lachnospiraceae	Faecalimonas
Assembly_15-18_bin.22_k141_1525183_length_2774_cov_77.3566_2	Faecal Silage	M. japonica					14.8358			15.8494														CRP/FNR family transcriptional regulator, polysaccharide utilization system transcription regulator (db=kegg)	Assembly_15-18_bin.22	Bacteria	Firmicutes_A	Clostridia	Lachnospirales	Lachnospiraceae	Faecalimonas
Assembly_15-18_bin.22_k141_1538326_length_4109_cov_19.3926_2	Faecal Silage	M. japonica					15.0135			14.4668														Na+-translocating ferredoxin:NAD+ oxidoreductase subunit C [EC:7.2.1.2] (db=kegg)	Assembly_15-18_bin.22	Bacteria	Firmicutes_A	Clostridia	Lachnospirales	Lachnospiraceae	Faecalimonas
Assembly_15-18_bin.22_k141_1538326_length_4109_cov_19.3926_3	Faecal Silage	M. japonica	14.6685			15.4496					14.7238													Glycine/sarcosine/betaine reductase component B subunits [PF09338.12] (db=pfam)	Assembly_15-18_bin.22	Bacteria	Firmicutes_A	Clostridia	Lachnospirales	Lachnospiraceae	Faecalimonas
Assembly_15-18_bin.22_k141_1660314_length_8654_cov_87.6603_6	Faecal Silage	M. japonica	15.6176			16.0065	16.4949				15.8642													Phosphotransferase system, EIIC [PF02378.19];phosphotransferase system, EIIB [PF00367.21] (db=pfam)	Assembly_15-18_bin.22	Bacteria	Firmicutes_A	Clostridia	Lachnospirales	Lachnospiraceae	Faecalimonas
Assembly_15-18_bin.22_k141_1694352_length_1898_cov_54.0000_1	Faecal Silage	M. japonica	15.7258	16.1181		16.1045	15.3712	15.746	15.8246	15.5671	15.5343													pyruvate ferredoxin oxidoreductase alpha subunit [EC:1.2.7.1] (db=kegg)	Assembly_15-18_bin.22	Bacteria	Firmicutes_A	Clostridia	Lachnospirales	Lachnospiraceae	Faecalimonas
Assembly_15-18_bin.22_k141_1694352_length_1898_cov_54.0000_3	Faecal Silage	M. japonica	15.3915	15.906	15.2677	15.4986	14.0122	15.6611	15.3016	14.7824	15.2028													pyruvate ferredoxin oxidoreductase gamma subunit [EC:1.2.7.1] (db=kegg)	Assembly_15-18_bin.22	Bacteria	Firmicutes_A	Clostridia	Lachnospirales	Lachnospiraceae	Faecalimonas
Assembly_15-18_bin.22_k141_2059620_length_5064_cov_32.6514_1	Faecal Silage	M. japonica	15.2539				16.2673	16.4384	16.1523	16.3422	15.0743													orotidine-5'-phosphate decarboxylase [EC:4.1.1.23] (db=kegg)	Assembly_15-18_bin.22	Bacteria	Firmicutes_A	Clostridia	Lachnospirales	Lachnospiraceae	Faecalimonas
Assembly_15-18_bin.22_k141_2059620_length_5064_cov_32.6514_2	Faecal Silage	M. japonica	15.3949	15.1816			15.2496	14.5603	15.4927	15.1929														small subunit ribosomal protein S15 (db=kegg)	Assembly_15-18_bin.22	Bacteria	Firmicutes_A	Clostridia	Lachnospirales	Lachnospiraceae	Faecalimonas		Assembly_19-22_bin.10_k141_8037594_length_14873_cov_55.0000_7
Assembly_15-18_bin.22_k141_2155997_length_6971_cov_29.5346_7	Faecal Silage	M. japonica	15.0258	14.869			15.4791			15.2391	15.3449													ABC transporter [PF00005.28] (db=pfam)	Assembly_15-18_bin.22	Bacteria	Firmicutes_A	Clostridia	Lachnospirales	Lachnospiraceae	Faecalimonas
Assembly_15-18_bin.22_k141_2357685_length_3560_cov_169.0000_2	Faecal Silage	M. japonica					13.8591	14.7152		14.6217				14.5558										ketol-acid reductoisomerase [EC:1.1.1.86] (db=kegg)	Assembly_15-18_bin.22	Bacteria	Firmicutes_A	Clostridia	Lachnospirales	Lachnospiraceae	Faecalimonas
Assembly_15-18_bin.22_k141_2839806_length_21695_cov_25.6725_23	Faecal Silage	M. japonica	15.9515	16.1077	16.3046	18.3613	17.7747	15.4208	17.9121	17.869	16.0803													Bacterial extracellular solute-binding proteins, family 5 Middle [PF00496.23] (db=pfam)	Assembly_15-18_bin.22	Bacteria	Firmicutes_A	Clostridia	Lachnospirales	Lachnospiraceae	Faecalimonas
Assembly_15-18_bin.22_k141_2839806_length_21695_cov_25.6725_5	Faecal Silage	M. japonica						15.6804	15.4691															pyruvate ferredoxin oxidoreductase gamma subunit [EC:1.2.7.1] (db=kegg)	Assembly_15-18_bin.22	Bacteria	Firmicutes_A	Clostridia	Lachnospirales	Lachnospiraceae	Faecalimonas		Assembly_19-22_bin.18_k141_4524331_length_15088_cov_13.5202_9, Assembly_19-22_bin.24_k141_339956_length_15202_cov_56.3987_4, Assembly_19-22_bin.28_k141_1429996_length_7342_cov_18.0000_4, Assembly_19-22_bin.28_k141_9859863_length_4464_cov_18.8818_1, Assembly_19-22_bin.8_k141_3498390_length_4359_cov_47.4384_2, Assembly_46_bin.8_NODE_622_length_15754_cov_9.059176_10
Assembly_15-18_bin.22_k141_286315_length_6656_cov_86.9366_1	Faecal Silage	M. japonica	14.9977			15.7349	14.9315			14.9601														SPFH domain / Band 7 family [PF01145.26] (db=pfam)	Assembly_15-18_bin.22	Bacteria	Firmicutes_A	Clostridia	Lachnospirales	Lachnospiraceae	Faecalimonas
Assembly_15-18_bin.22_k141_3023351_length_10765_cov_13.0000_6	Faecal Silage	M. japonica					15.3693	15.8132	15.9171	15.5039		15.6679			16.0813	15.6757	15.3693							UDPglucose 6-dehydrogenase [EC:1.1.1.22] (db=kegg)	Assembly_15-18_bin.22	Bacteria	Firmicutes_A	Clostridia	Lachnospirales	Lachnospiraceae	Faecalimonas		Assembly_15-18_bin.27_k141_3101426_length_13188_cov_37.8738_8, Assembly_15-18_bin.42_k141_9059749_length_3144_cov_33.0183_2, Assembly_15-18_bin.9_k141_4654346_length_12784_cov_59.5375_9, Assembly_16_bin.17_NODE_21350_length_3066_cov_7.014945_1, Assembly_18_bin.6_NODE_25_length_97876_cov_278.640241_2, Assembly_19-22_bin.22_k141_9682214_length_45377_cov_15.0000_34, Assembly_19-22_bin.23_k141_702185…
Assembly_15-18_bin.22_k141_3454651_length_7640_cov_232.6341_6	Faecal Silage	M. japonica												14.8522	15.7871	15.8729								Aconitase family (aconitate hydratase) [PF00330.21];Aconitase C-terminal domain [PF00694.20] (db=pfam)	Assembly_15-18_bin.22	Bacteria	Firmicutes_A	Clostridia	Lachnospirales	Lachnospiraceae	Faecalimonas
Assembly_15-18_bin.22_k141_3633506_length_12051_cov_20.8573_10	Faecal Silage	M. japonica					15.5507			15.3217														chaperonin GroEL (db=kegg)	Assembly_15-18_bin.22	Bacteria	Firmicutes_A	Clostridia	Lachnospirales	Lachnospiraceae	Faecalimonas
Assembly_15-18_bin.22_k141_3926227_length_3299_cov_236.0000_3	Faecal Silage	M. japonica					14.6016		15.0579	14.6978	15.0792													small subunit ribosomal protein S2 (db=kegg)	Assembly_15-18_bin.22	Bacteria	Firmicutes_A	Clostridia	Lachnospirales	Lachnospiraceae	Faecalimonas
Assembly_15-18_bin.22_k141_4228721_length_2318_cov_21.3156_2	Faecal Silage	M. japonica	15.9933	15.4336			15.6785	15.2224	15.5428	15.596	15.4485			15.6348	15.1187	15.2942								lactaldehyde reductase [EC:1.1.1.77] (db=kegg)	Assembly_15-18_bin.22	Bacteria	Firmicutes_A	Clostridia	Lachnospirales	Lachnospiraceae	Faecalimonas
Assembly_15-18_bin.22_k141_4596886_length_2904_cov_22.7691_2	Faecal Silage	M. japonica	15.6795	16.0718	16.3736	16.1003	15.1499	15.4995	16.0569	15.1351	16.1363					14.556								small subunit ribosomal protein S10 (db=kegg)	Assembly_15-18_bin.22	Bacteria	Firmicutes_A	Clostridia	Lachnospirales	Lachnospiraceae	Faecalimonas
Assembly_15-18_bin.22_k141_5063924_length_14763_cov_77.3626_13	Faecal Silage	M. japonica					15.3819	15.6259		15.3834														nicotinate phosphoribosyltransferase [EC:6.3.4.21] (db=kegg)	Assembly_15-18_bin.22	Bacteria	Firmicutes_A	Clostridia	Lachnospirales	Lachnospiraceae	Faecalimonas
Assembly_15-18_bin.22_k141_5196102_length_6668_cov_130.6698_6	Faecal Silage	M. japonica	14.5123				15.0165	15.3558	15.1244	15.429														Phosphoglucomutase/phosphomannomutase, alpha/beta/alpha domain I [PF02878.17];Phosphoglucomutase/phosphomannomutase, alpha/beta/alpha domain II [PF02879.17] (db=pfam)	Assembly_15-18_bin.22	Bacteria	Firmicutes_A	Clostridia	Lachnospirales	Lachnospiraceae	Faecalimonas
Assembly_15-18_bin.22_k141_5478569_length_6235_cov_20.5097_7	Faecal Silage	M. japonica	16.1923			16.9906	14.5507	14.7199	15.5184	15.7313				14.8481	15.9376									SPFH domain-Band 7 family [PF13421.7];Double zinc ribbon [PF12773.8] (db=pfam)	Assembly_15-18_bin.22	Bacteria	Firmicutes_A	Clostridia	Lachnospirales	Lachnospiraceae	Faecalimonas		Assembly_15-18_bin.27_k141_4322150_length_11566_cov_85.1709_6
Assembly_15-18_bin.22_k141_5679690_length_2517_cov_77.0000_2	Faecal Silage	M. japonica					15.3364	16.4452	18.2082	15.5737	17.4291	15.985	15.8087	16.8479	17.175	15.4948								phosphoglycerate kinase [EC:2.7.2.3] (db=kegg)	Assembly_15-18_bin.22	Bacteria	Firmicutes_A	Clostridia	Lachnospirales	Lachnospiraceae	Faecalimonas
Assembly_15-18_bin.22_k141_608915_length_11431_cov_203.2303_1	Faecal Silage	M. japonica					14.8679	15.2734		14.649														pyruvate-ferredoxin/flavodoxin oxidoreductase [EC:1.2.7.1 1.2.7.-] (db=kegg)	Assembly_15-18_bin.22	Bacteria	Firmicutes_A	Clostridia	Lachnospirales	Lachnospiraceae	Faecalimonas
Assembly_15-18_bin.22_k141_608915_length_11431_cov_203.2303_7	Faecal Silage	M. japonica					13.8322			16.4888				13.7915	15.7176									tRNA synthetase class II core domain (G, H, P, S and T) [PF00587.26] (db=pfam)	Assembly_15-18_bin.22	Bacteria	Firmicutes_A	Clostridia	Lachnospirales	Lachnospiraceae	Faecalimonas
Assembly_15-18_bin.22_k141_630087_length_14877_cov_78.2293_10	Faecal Silage	M. japonica						15.3203		15.204	15.4711													amidophosphoribosyltransferase [EC:2.4.2.14] (db=kegg)	Assembly_15-18_bin.22	Bacteria	Firmicutes_A	Clostridia	Lachnospirales	Lachnospiraceae	Faecalimonas		Assembly_16_bin.1_NODE_23393_length_2931_cov_23.326147_3, Assembly_17_bin.2_NODE_1225_length_11112_cov_29.784480_1, Assembly_18_bin.8_NODE_2948_length_5031_cov_18.289389_4, Assembly_45_bin.9_NODE_12296_length_4771_cov_24.862807_2
Assembly_15-18_bin.22_k141_7376814_length_10554_cov_85.8866_2	Faecal Silage	M. japonica	16.4085	16.6602		16.4064	16.2204	16.4501	16.2489	16.1772														aspartate carbamoyltransferase catalytic subunit [EC:2.1.3.2] (db=kegg)	Assembly_15-18_bin.22	Bacteria	Firmicutes_A	Clostridia	Lachnospirales	Lachnospiraceae	Faecalimonas		Assembly_15-18_bin.25_k141_4758824_length_2371_cov_13.0000_2, Assembly_15-18_bin.32_k141_6786779_length_2854_cov_51.7435_2, Assembly_15-18_bin.35_k141_6339312_length_4226_cov_25.8654_3, Assembly_15-18_bin.47_k141_2790318_length_16447_cov_103.5755_13, Assembly_15-18_bin.4_k141_1872800_length_6127_cov_17.9235_6, Assembly_15_bin.10_NODE_914_length_15313_cov_6.786866_5, Assembly_15_bin.5_NODE_245_len…
Assembly_15-18_bin.22_k141_7608779_length_2298_cov_30.6583_2	Faecal Silage	M. japonica	20.1453	20.1736	19.2261	19.6377	19.9	19.7699	19.9155	19.4701	19.9693	20.0539	18.8061	20.3668	19.6156	20.0576	18.039	17.7247	15.8447	14.9879	14.6548			elongation factor Tu (db=kegg)	Assembly_15-18_bin.22	Bacteria	Firmicutes_A	Clostridia	Lachnospirales	Lachnospiraceae	Faecalimonas
Assembly_15-18_bin.22_k141_7775733_length_2391_cov_53.3200_1	Faecal Silage	M. japonica	14.9842				15.1207			14.5584														small subunit ribosomal protein S5 (db=kegg)	Assembly_15-18_bin.22	Bacteria	Firmicutes_A	Clostridia	Lachnospirales	Lachnospiraceae	Faecalimonas
Assembly_15-18_bin.22_k141_8116722_length_2839_cov_17.0000_1	Faecal Silage	M. japonica		16.1957	17.3867	18.1349	16.8788		17.0303	17.3801	17.6613	16.7112	17.7257	17.6378	17.8894	17.402	15.5536	16.6149						diphosphate-dependent phosphofructokinase [EC:2.7.1.90] (db=kegg)	Assembly_15-18_bin.22	Bacteria	Firmicutes_A	Clostridia	Lachnospirales	Lachnospiraceae	Faecalimonas
Assembly_15-18_bin.22_k141_8119539_length_6608_cov_29.0000_1	Faecal Silage	M. japonica	16.0627	16.1181			15.3128	16.4428	16.4105	16.089	16.1247			14.7241	15.4525	15.3949								F420-0:Gamma-glutamyl ligase [PF01996.17] (db=pfam)	Assembly_15-18_bin.22	Bacteria	Firmicutes_A	Clostridia	Lachnospirales	Lachnospiraceae	Faecalimonas		Assembly_16_bin.1_NODE_24971_length_2838_cov_29.773626_1, Assembly_17_bin.2_NODE_13427_length_3220_cov_26.793049_3, Assembly_18_bin.8_NODE_490_length_14781_cov_16.388089_10, Assembly_19-22_bin.8_k141_5796426_length_3287_cov_12.0000_1, Assembly_45_bin.9_NODE_129037_length_1631_cov_34.090736_1
Assembly_15-18_bin.22_k141_822933_length_3524_cov_14.0000_1	Faecal Silage	M. japonica					15.45			15.655				15.6648	15.9115	15.7438	15.3326							PEP-utilising enzyme, PEP-binding domain [PF02896.19] (db=pfam)	Assembly_15-18_bin.22	Bacteria	Firmicutes_A	Clostridia	Lachnospirales	Lachnospiraceae	Faecalimonas
Assembly_15-18_bin.22_k141_8664445_length_9393_cov_72.3809_9	Faecal Silage	M. japonica	16.6682	16.3463	16.2104	16.5668	16.2454	16.3702	16.1677	16.328	16.2654	15.5131	16.0241	15.8992	15.886									glucose-6-phosphate isomerase [EC:5.3.1.9] (db=kegg)	Assembly_15-18_bin.22	Bacteria	Firmicutes_A	Clostridia	Lachnospirales	Lachnospiraceae	Faecalimonas
Assembly_15-18_bin.22_k141_9380977_length_3504_cov_50.8971_2	Faecal Silage	M. japonica	15.4154	15.3728		15.4899	14.6924	15.2448		15.0277					15.447	15.3147								D-isomer specific 2-hydroxyacid dehydrogenase, NAD binding domain [PF02826.20];D-isomer specific 2-hydroxyacid dehydrogenase, catalytic domain [PF00389.31] (db=pfam)	Assembly_15-18_bin.22	Bacteria	Firmicutes_A	Clostridia	Lachnospirales	Lachnospiraceae	Faecalimonas		Assembly_15-18_bin.27_k141_2503792_length_4330_cov_11.0000_1, Assembly_15-18_bin.32_k141_9406072_length_3233_cov_82.7891_1, Assembly_15_bin.5_NODE_79309_length_1545_cov_13.676510_1, Assembly_42_bin_72_NODE_111_length_140914_cov_195.148425_41, Assembly_45_bin.3_NODE_26848_length_3350_cov_13.171472_3, Assembly_46_bin.4_NODE_7105_length_6020_cov_7.862364_2
Assembly_15-18_bin.25_k141_1142418_length_4572_cov_9.6716_1	Faecal Silage	M. japonica										15.8417	16.0031	15.8673	16.1612	16.1875	15.8328	15.42						xylose isomerase [EC:5.3.1.5] (db=kegg)	Assembly_15-18_bin.25	Bacteria	Firmicutes_A	Clostridia	Oscillospirales	CAG-272
Assembly_15-18_bin.25_k141_216005_length_9859_cov_31.8065_7	Faecal Silage	M. japonica	16.1085			16.1389	16.1376	15.0544	16.2008	16.4297	16.1913	16.0716	15.8854	16.1019	15.667	15.9282	15.4856		14.7361	14.5829				chaperonin GroEL (db=kegg)	Assembly_15-18_bin.25	Bacteria	Firmicutes_A	Clostridia	Oscillospirales	CAG-272
Assembly_15-18_bin.25_k141_3911941_length_2942_cov_15.0000_2	Faecal Silage	M. japonica					17.5131	17.8911	17.3607	16.9476	16.5874													2-dehydro-3-deoxygluconokinase [EC:2.7.1.45] (db=kegg)	Assembly_15-18_bin.25	Bacteria	Firmicutes_A	Clostridia	Oscillospirales	CAG-272
Assembly_15-18_bin.25_k141_4184498_length_3471_cov_28.0000_5	Faecal Silage	M. japonica	15.7897	16.0947		15.6669	15.4117			15.4808														Bacterial extracellular solute-binding proteins, family 5 Middle [PF00496.23] (db=pfam)	Assembly_15-18_bin.25	Bacteria	Firmicutes_A	Clostridia	Oscillospirales	CAG-272
Assembly_15-18_bin.25_k141_4210583_length_5053_cov_66.3715_5	Faecal Silage	M. japonica					12.4533			12.3507														Ribose/Galactose Isomerase [PF02502.19] (db=pfam)	Assembly_15-18_bin.25	Bacteria	Firmicutes_A	Clostridia	Oscillospirales	CAG-272			Assembly_15-18_bin.47_k141_591620_length_14922_cov_20.3690_5, Assembly_17_bin.3_NODE_566_length_16749_cov_8.609141_5
Assembly_15-18_bin.25_k141_443768_length_4788_cov_111.0000_2	Faecal Silage	M. japonica					14.4177			14.871														3-oxoacyl-[acyl-carrier protein] reductase [EC:1.1.1.100] (db=kegg)	Assembly_15-18_bin.25	Bacteria	Firmicutes_A	Clostridia	Oscillospirales	CAG-272			Assembly_15-18_bin.27_k141_1431667_length_54733_cov_19.0837_4
Assembly_15-18_bin.25_k141_5038227_length_3591_cov_20.8133_1	Faecal Silage	M. japonica					14.6161	15.0934		14.9741														Rubrerythrin [PF02915.18] (db=pfam)	Assembly_15-18_bin.25	Bacteria	Firmicutes_A	Clostridia	Oscillospirales	CAG-272
Assembly_15-18_bin.25_k141_5414743_length_9678_cov_22.6847_5	Faecal Silage	M. japonica	13.9045				14.1983	13.8437		14.0572														F-type H+-transporting ATPase subunit c (db=kegg)	Assembly_15-18_bin.25	Bacteria	Firmicutes_A	Clostridia	Oscillospirales	CAG-272
Assembly_15-18_bin.25_k141_5531558_length_14269_cov_77.3896_14	Faecal Silage	M. japonica	15.1136				15.339			14.9831														ethanolamine utilization protein EutM (db=kegg)	Assembly_15-18_bin.25	Bacteria	Firmicutes_A	Clostridia	Oscillospirales	CAG-272			Assembly_15_bin.10_NODE_49989_length_1929_cov_7.105123_3
Assembly_15-18_bin.25_k141_5531558_length_14269_cov_77.3896_17	Faecal Silage	M. japonica	15.0351				16.2454			16.1092														Glucose dehydrogenase C-terminus [PF16912.6];Zinc-binding dehydrogenase [PF00107.27];Alcohol dehydrogenase GroES-like domain [PF08240.13] (db=pfam)	Assembly_15-18_bin.25	Bacteria	Firmicutes_A	Clostridia	Oscillospirales	CAG-272
Assembly_15-18_bin.25_k141_5824936_length_9814_cov_165.0000_12	Faecal Silage	M. japonica					14.8418		15.4342	15.2026														GMP synthase (glutamine-hydrolysing) [EC:6.3.5.2] (db=kegg)	Assembly_15-18_bin.25	Bacteria	Firmicutes_A	Clostridia	Oscillospirales	CAG-272			Assembly_15-18_bin.32_k141_9157187_length_3042_cov_139.5753_3, Assembly_15-18_bin.36_k141_7925206_length_3300_cov_68.0000_1, Assembly_15-18_bin.46_k141_22116_length_17536_cov_22.2147_9, Assembly_15_bin.5_NODE_5590_length_5996_cov_9.974752_7, Assembly_16_bin.19_NODE_5310_length_6276_cov_5.272786_4, Assembly_45_bin.3_NODE_16935_length_4128_cov_13.116622_4
Assembly_15-18_bin.25_k141_5997072_length_15468_cov_19.3480_9	Faecal Silage	M. japonica					14.103			13.6915														small subunit ribosomal protein S21 (db=kegg)	Assembly_15-18_bin.25	Bacteria	Firmicutes_A	Clostridia	Oscillospirales	CAG-272
Assembly_15-18_bin.25_k141_6269439_length_10091_cov_76.6318_3	Faecal Silage	M. japonica	16.6335	16.6157	16.3546	16.5978	16.5384	16.1336	16.3304	16.7001	16.1215													small subunit ribosomal protein S12 (db=kegg)	Assembly_15-18_bin.25	Bacteria	Firmicutes_A	Clostridia	Oscillospirales	CAG-272			Assembly_41_bin_123_NODE_11812_length_21794_cov_9.521689_3
Assembly_15-18_bin.25_k141_902433_length_5896_cov_43.6544_3	Faecal Silage	M. japonica										15.4453	14.9426	15.4928	15.788	15.5722	15.0094	14.8672						ferritin [EC:1.16.3.2] (db=kegg)	Assembly_15-18_bin.25	Bacteria	Firmicutes_A	Clostridia	Oscillospirales	CAG-272
Assembly_15-18_bin.25_k141_902433_length_5896_cov_43.6544_4	Faecal Silage	M. japonica					16.2312	16.9364	15.3202	16.3258														phosphoglucomutase [EC:5.4.2.2] (db=kegg)	Assembly_15-18_bin.25	Bacteria	Firmicutes_A	Clostridia	Oscillospirales	CAG-272
Assembly_15-18_bin.25_k141_9197926_length_7838_cov_22.0907_5	Faecal Silage	M. japonica	16.1016			15.9765		15.4358	16.3292	15.8993				15.0583										tripeptide aminopeptidase [EC:3.4.11.4] (db=kegg)	Assembly_15-18_bin.25	Bacteria	Firmicutes_A	Clostridia	Oscillospirales	CAG-272			Assembly_15-18_bin.29_k141_8963585_length_10033_cov_16.7340_1, Assembly_15-18_bin.35_k141_6996922_length_2228_cov_11.8213_2, Assembly_15-18_bin.40_k141_5682307_length_1977_cov_42.0000_2, Assembly_15-18_bin.6_k141_2424157_length_27850_cov_31.6199_2, Assembly_15_bin.2_NODE_562_length_19210_cov_9.554529_2, Assembly_16_bin.18_NODE_7079_length_5398_cov_4.787573_1, Assembly_18_bin.3_NODE_131_length_392…
Assembly_15-18_bin.26_k141_1167605_length_5851_cov_33.9897_3	Faecal Silage	M. japonica	13.9546				13.7132	14.0439		14.0699														3-hydroxyacyl-[acyl-carrier-protein] dehydratase [EC:4.2.1.59];UDP-3-O-[3-hydroxymyristoyl] N-acetylglucosamine deacetylase / 3-hydroxyacyl-[acyl-carrier-protein] dehydratase [EC:3.5.1.108 4.2.1.59] (db=kegg)	Assembly_15-18_bin.26	Bacteria	Bacteroidota	Bacteroidia	Bacteroidales	UBA11471	UBA11471
Assembly_15-18_bin.26_k141_1199327_length_12991_cov_174.2103_7	Faecal Silage	M. japonica	15.9861	16.0888		16.1958	18.074	17.9834	18.5707	18.2456	18.5451													glycogen phosphorylase [EC:2.4.1.1] (db=kegg)	Assembly_15-18_bin.26	Bacteria	Bacteroidota	Bacteroidia	Bacteroidales	UBA11471	UBA11471		Assembly_45_bin.15_NODE_11908_length_4841_cov_4.899499_2
Assembly_15-18_bin.26_k141_2119792_length_2654_cov_88.7230_1	Faecal Silage	M. japonica						16.0778	15.9819	16.0863	16.6115													TonB dependent receptor [PF00593.25];CarboxypepD_reg-like domain [PF13715.7] (db=pfam)	Assembly_15-18_bin.26	Bacteria	Bacteroidota	Bacteroidia	Bacteroidales	UBA11471	UBA11471
Assembly_15-18_bin.26_k141_3129223_length_2273_cov_22.6585_2	Faecal Silage	M. japonica					14.5308			14.7617				14.5308		14.466								ribonucleoside-triphosphate reductase (formate) [EC:1.1.98.6] (db=kegg)	Assembly_15-18_bin.26	Bacteria	Bacteroidota	Bacteroidia	Bacteroidales	UBA11471	UBA11471		Assembly_15-18_bin.9_k141_7479925_length_12322_cov_37.9213_4, Assembly_45_bin.14_NODE_1004_length_14768_cov_6.263576_1
Assembly_15-18_bin.26_k141_3147913_length_2390_cov_16.0289_2	Faecal Silage	M. japonica					15.3672		15.0187	15.5703														sulfate adenylyltransferase subunit 2 [EC:2.7.7.4] (db=kegg)	Assembly_15-18_bin.26	Bacteria	Bacteroidota	Bacteroidia	Bacteroidales	UBA11471	UBA11471		Assembly_18_bin.6_NODE_125_length_40404_cov_263.197973_23, Assembly_45_bin.5_NODE_803_length_16380_cov_17.524962_13
Assembly_15-18_bin.26_k141_3771439_length_13836_cov_136.6099_8	Faecal Silage	M. japonica					15.0907			15.0892														aspartyl-tRNA synthetase [EC:6.1.1.12] (db=kegg)	Assembly_15-18_bin.26	Bacteria	Bacteroidota	Bacteroidia	Bacteroidales	UBA11471	UBA11471
Assembly_15-18_bin.26_k141_4154686_length_4544_cov_78.9051_2	Faecal Silage	M. japonica					15.0319			14.8003		16.0419	16.2043	15.6781	16.3231	15.9864	15.3426	15.2129						pyruvate-ferredoxin/flavodoxin oxidoreductase [EC:1.2.7.1 1.2.7.-] (db=kegg)	Assembly_15-18_bin.26	Bacteria	Bacteroidota	Bacteroidia	Bacteroidales	UBA11471	UBA11471
Assembly_15-18_bin.26_k141_4223288_length_6418_cov_50.3260_2	Faecal Silage	M. japonica												15.626	15.8542	15.3695								glutamate dehydrogenase (NADP+) [EC:1.4.1.4] (db=kegg)	Assembly_15-18_bin.26	Bacteria	Bacteroidota	Bacteroidia	Bacteroidales	UBA11471	UBA11471
Assembly_15-18_bin.26_k141_5034625_length_2052_cov_80.0000_3	Faecal Silage	M. japonica	14.6537	15.3928			16.1794	16.6404	16.9653	16.1117	16.101													Rubrerythrin [PF02915.18] (db=pfam)	Assembly_15-18_bin.26	Bacteria	Bacteroidota	Bacteroidia	Bacteroidales	UBA11471	UBA11471
Assembly_15-18_bin.26_k141_5065278_length_5997_cov_66.4751_3	Faecal Silage	M. japonica					15.3209	14.8724	15.4756	15.0683														phenylalanyl-tRNA synthetase beta chain [EC:6.1.1.20] (db=kegg)	Assembly_15-18_bin.26	Bacteria	Bacteroidota	Bacteroidia	Bacteroidales	UBA11471	UBA11471
Assembly_15-18_bin.26_k141_6079510_length_9934_cov_125.0000_7	Faecal Silage	M. japonica		16.5961	16.1643	16.4069	18.6223	18.0588	18.2891	18.5318	17.951	15.5656	16.0631			15.7582								malate dehydrogenase [EC:1.1.1.37] (db=kegg)	Assembly_15-18_bin.26	Bacteria	Bacteroidota	Bacteroidia	Bacteroidales	UBA11471	UBA11471		Assembly_45_bin.15_NODE_42406_length_2718_cov_4.577920_1
Assembly_15-18_bin.26_k141_6155830_length_4729_cov_42.8703_4	Faecal Silage	M. japonica					14.6607			14.4541														aspartate aminotransferase [EC:2.6.1.1] (db=kegg)	Assembly_15-18_bin.26	Bacteria	Bacteroidota	Bacteroidia	Bacteroidales	UBA11471	UBA11471
Assembly_15-18_bin.26_k141_7376862_length_6240_cov_25.7241_1	Faecal Silage	M. japonica	16.1525	16.3846		16.0732	16.3559	16.3893	16.4657	16.3618	16.6139													N-acetylglucosamine-6-phosphate deacetylase [EC:3.5.1.25] (db=kegg)	Assembly_15-18_bin.26	Bacteria	Bacteroidota	Bacteroidia	Bacteroidales	UBA11471	UBA11471
Assembly_15-18_bin.26_k141_7572096_length_8957_cov_26.0000_3	Faecal Silage	M. japonica					15.7223	15.874		15.6694														2-oxoglutarate ferredoxin oxidoreductase subunit gamma [EC:1.2.7.3] (db=kegg)	Assembly_15-18_bin.26	Bacteria	Bacteroidota	Bacteroidia	Bacteroidales	UBA11471	UBA11471
Assembly_15-18_bin.26_k141_7679044_length_7436_cov_25.3782_4	Faecal Silage	M. japonica				15.7089	16.1721	15.0325	16.2888	16.388	16.5004													small subunit ribosomal protein S1 (db=kegg)	Assembly_15-18_bin.26	Bacteria	Bacteroidota	Bacteroidia	Bacteroidales	UBA11471	UBA11471
Assembly_15-18_bin.26_k141_8307993_length_3353_cov_22.5962_3	Faecal Silage	M. japonica										15.8175	15.6529	15.5126	15.9002	15.4251	15.3182	15.1589						D-isomer specific 2-hydroxyacid dehydrogenase, NAD binding domain [PF02826.20];D-isomer specific 2-hydroxyacid dehydrogenase, catalytic domain [PF00389.31] (db=pfam)	Assembly_15-18_bin.26	Bacteria	Bacteroidota	Bacteroidia	Bacteroidales	UBA11471	UBA11471		Assembly_45_bin.15_NODE_40028_length_2792_cov_4.335404_1
Assembly_15-18_bin.26_k141_8815459_length_5341_cov_23.5827_6	Faecal Silage	M. japonica										16.6226	17.21	16.6015	16.806	15.3187								phosphoglycerate kinase [EC:2.7.2.3] (db=kegg)	Assembly_15-18_bin.26	Bacteria	Bacteroidota	Bacteroidia	Bacteroidales	UBA11471	UBA11471
Assembly_15-18_bin.26_k141_9414630_length_4720_cov_22.3964_3	Faecal Silage	M. japonica	15.7075				15.4989	14.7598	16.0308	15.8493	16.0886	16.9163	16.0199	16.8003	16.9878	16.4691	15.3214	15.6843						large subunit ribosomal protein L20 (db=kegg)	Assembly_15-18_bin.26	Bacteria	Bacteroidota	Bacteroidia	Bacteroidales	UBA11471	UBA11471		Assembly_18_bin.2_NODE_240_length_23635_cov_10.113486_10, Assembly_19-22_bin.44_k141_4666486_length_4586_cov_14.3503_2, Assembly_41_bin_141_NODE_4840_length_40332_cov_11.362937_6
Assembly_15-18_bin.26_k141_978530_length_3509_cov_18.9709_2	Faecal Silage	M. japonica	15.7958	15.6336		15.4993	16.1478	16.3766	16.7768	16.3057	16.8869	16.6898	16.8385			15.9929		16.0455						glycine hydroxymethyltransferase [EC:2.1.2.1] (db=kegg)	Assembly_15-18_bin.26	Bacteria	Bacteroidota	Bacteroidia	Bacteroidales	UBA11471	UBA11471
Assembly_15-18_bin.27_k141_103395_length_30386_cov_19.4033_18	Faecal Silage	M. japonica	15.1379				14.6527		14.8717	15.1653														rubrerythrin (db=kegg)	Assembly_15-18_bin.27	Bacteria	Firmicutes_A	Clostridia	Lachnospirales	Lachnospiraceae
Assembly_15-18_bin.27_k141_1263877_length_13744_cov_61.5706_7	Faecal Silage	M. japonica								14.3996				15.6836	15.7647	15.7541								Aconitase family (aconitate hydratase) [PF00330.21];Aconitase C-terminal domain [PF00694.20] (db=pfam)	Assembly_15-18_bin.27	Bacteria	Firmicutes_A	Clostridia	Lachnospirales	Lachnospiraceae
Assembly_15-18_bin.27_k141_2014170_length_13914_cov_20.8955_11	Faecal Silage	M. japonica					16.489	15.6369		16.7676														ribose transport system substrate-binding protein;galactofuranose transport system substrate-binding protein (db=kegg)	Assembly_15-18_bin.27	Bacteria	Firmicutes_A	Clostridia	Lachnospirales	Lachnospiraceae
Assembly_15-18_bin.27_k141_2838743_length_8953_cov_15.8434_7	Faecal Silage	M. japonica	18.97	19.341	19.0099	19.2956	19.9301	19.3738	19.4934	19.5151	19.1473	16.8956	17.5499	16.7169	17.1436	18.2014	16.5734	15.8689						glyceraldehyde 3-phosphate dehydrogenase [EC:1.2.1.12] (db=kegg)	Assembly_15-18_bin.27	Bacteria	Firmicutes_A	Clostridia	Lachnospirales	Lachnospiraceae
Assembly_15-18_bin.27_k141_2838743_length_8953_cov_15.8434_8	Faecal Silage	M. japonica	17.4813		15.9649		16.1933	18.328	17.7143	17.1944	17.4781	15.7215	15.2421	15.6275	15.8468	15.8388	15.4588							phosphoglycerate kinase [EC:2.7.2.3] (db=kegg)	Assembly_15-18_bin.27	Bacteria	Firmicutes_A	Clostridia	Lachnospirales	Lachnospiraceae
Assembly_15-18_bin.27_k141_2838743_length_8953_cov_15.8434_9	Faecal Silage	M. japonica	14.9877				14.9231	15.2168																triosephosphate isomerase (TIM) [EC:5.3.1.1] (db=kegg)	Assembly_15-18_bin.27	Bacteria	Firmicutes_A	Clostridia	Lachnospirales	Lachnospiraceae
Assembly_15-18_bin.27_k141_3428629_length_23715_cov_16.1441_13	Faecal Silage	M. japonica	17.7468	17.1402	16.1589	17.5819	16.7511	16.347	16.0203	16.9815	15.8756	15.4862	15.4025	17.306	17.2227	15.2276								pyruvate-ferredoxin/flavodoxin oxidoreductase [EC:1.2.7.1 1.2.7.-] (db=kegg)	Assembly_15-18_bin.27	Bacteria	Firmicutes_A	Clostridia	Lachnospirales	Lachnospiraceae
Assembly_15-18_bin.27_k141_3428629_length_23715_cov_16.1441_8	Faecal Silage	M. japonica					15.2248		15.4898	15.5409			15.5221	15.7698	15.9195	15.5885								molecular chaperone DnaK (db=kegg)	Assembly_15-18_bin.27	Bacteria	Firmicutes_A	Clostridia	Lachnospirales	Lachnospiraceae
Assembly_15-18_bin.27_k141_3970601_length_18758_cov_16.5708_10	Faecal Silage	M. japonica	16.6698	16.1455		16.239	17.3779	17.6346	17.3255	17.5409	16.1802													ribose transport system ATP-binding protein [EC:7.5.2.7];methyl-galactoside transport system ATP-binding protein [EC:7.5.2.11] (db=kegg)	Assembly_15-18_bin.27	Bacteria	Firmicutes_A	Clostridia	Lachnospirales	Lachnospiraceae
Assembly_15-18_bin.27_k141_3970601_length_18758_cov_16.5708_11	Faecal Silage	M. japonica					15.6715			16.1271														methyl-galactoside transport system substrate-binding protein (db=kegg)	Assembly_15-18_bin.27	Bacteria	Firmicutes_A	Clostridia	Lachnospirales	Lachnospiraceae
Assembly_15-18_bin.27_k141_4129902_length_26390_cov_36.4382_17	Faecal Silage	M. japonica	17.1862	16.5788	16.7428	16.2357	16.4669	17.4022	16.0056	16.2571	16.1078	16.1424	15.3676	16.0909	16.3572	15.7098	15.6679							glycine hydroxymethyltransferase [EC:2.1.2.1] (db=kegg)	Assembly_15-18_bin.27	Bacteria	Firmicutes_A	Clostridia	Lachnospirales	Lachnospiraceae
Assembly_15-18_bin.27_k141_4148853_length_10040_cov_24.5423_4	Faecal Silage	M. japonica	16.4646				16.5472	15.5819		15.568														multiple sugar transport system substrate-binding protein (db=kegg)	Assembly_15-18_bin.27	Bacteria	Firmicutes_A	Clostridia	Lachnospirales	Lachnospiraceae
Assembly_15-18_bin.27_k141_4207733_length_5981_cov_151.0740_4	Faecal Silage	M. japonica	16.9267		15.8436	16.9532	16.6541	14.6172	15.4517	15.2191	15.4215													small subunit ribosomal protein S7 (db=kegg)	Assembly_15-18_bin.27	Bacteria	Firmicutes_A	Clostridia	Lachnospirales	Lachnospiraceae
Assembly_15-18_bin.27_k141_4290360_length_6105_cov_34.0000_5	Faecal Silage	M. japonica	17.0013	16.5363	16.5974	16.892	16.8681	16.3136	17.0661	16.8185	16.8506													small subunit ribosomal protein S4 (db=kegg)	Assembly_15-18_bin.27	Bacteria	Firmicutes_A	Clostridia	Lachnospirales	Lachnospiraceae
Assembly_15-18_bin.27_k141_4347176_length_12405_cov_13.0000_2	Faecal Silage	M. japonica	15.8081	15.3894			14.4916		15.5177	15.0395	15.3235	15.2259	15.3561	15.5242										carboxybiotin decarboxylase [EC:7.2.4.1] (db=kegg)	Assembly_15-18_bin.27	Bacteria	Firmicutes_A	Clostridia	Lachnospirales	Lachnospiraceae
Assembly_15-18_bin.27_k141_4379764_length_23289_cov_20.8725_5	Faecal Silage	M. japonica	15.5367	15.5356		15.7153	16.3378	16.104	15.558	16.0558	15.4291													NADH-quinone oxidoreductase subunit E [EC:7.1.1.2] (db=kegg)	Assembly_15-18_bin.27	Bacteria	Firmicutes_A	Clostridia	Lachnospirales	Lachnospiraceae
Assembly_15-18_bin.27_k141_4379764_length_23289_cov_20.8725_6	Faecal Silage	M. japonica	17.1882	16.7413		16.7624	17.4369	17.1717	16.6132	17.2717	16.1933													NADH-quinone oxidoreductase subunit F [EC:7.1.1.2] (db=kegg)	Assembly_15-18_bin.27	Bacteria	Firmicutes_A	Clostridia	Lachnospirales	Lachnospiraceae
Assembly_15-18_bin.27_k141_4379764_length_23289_cov_20.8725_7	Faecal Silage	M. japonica	15.2944				17.0879	17.0805	15.6604	17.0201	15.4676													Iron only hydrogenase large subunit, C-terminal domain [PF02906.15];2Fe-2S iron-sulfur cluster binding domain [PF13510.7];4Fe-4S dicluster domain [PF12838.8];NADH-ubiquinone oxidoreductase-G iron-sulfur binding region [PF10588.10];4Fe-4S dicluster domain [PF13187.7];4Fe-4S dicluster domain [PF14697.7];Iron hydrogenase small subunit [PF02256.18];4Fe-4S dicluster domain [PF13237.7];4Fe-4S dicluster…	Assembly_15-18_bin.27	Bacteria	Firmicutes_A	Clostridia	Lachnospirales	Lachnospiraceae
Assembly_15-18_bin.27_k141_4455310_length_6800_cov_26.1317_7	Faecal Silage	M. japonica					17.2264	15.8076	15.9684	17.2428				15.656	15.8983	15.7345		14.9577						gluconate 5-dehydrogenase [EC:1.1.1.69] (db=kegg)	Assembly_15-18_bin.27	Bacteria	Firmicutes_A	Clostridia	Lachnospirales	Lachnospiraceae			Assembly_19-22_bin.30_k141_3572307_length_4140_cov_17.0000_1
Assembly_15-18_bin.27_k141_4964295_length_8432_cov_26.2288_4	Faecal Silage	M. japonica										15.552			15.6591	15.7763								branched-chain amino acid aminotransferase [EC:2.6.1.42] (db=kegg)	Assembly_15-18_bin.27	Bacteria	Firmicutes_A	Clostridia	Lachnospirales	Lachnospiraceae			Assembly_18_bin.9_NODE_90381_length_1706_cov_3.152029_1
Assembly_15-18_bin.27_k141_5061127_length_5301_cov_17.0000_1	Faecal Silage	M. japonica	14.5839				15.9471	15.3867																Malic enzyme, NAD binding domain [PF03949.16];Malic enzyme, N-terminal domain [PF00390.20] (db=pfam)	Assembly_15-18_bin.27	Bacteria	Firmicutes_A	Clostridia	Lachnospirales	Lachnospiraceae
Assembly_15-18_bin.27_k141_5140999_length_19355_cov_15.4269_15	Faecal Silage	M. japonica	16.4537	16.7819		16.4745	16.4638	17.0725	17.0431	16.9178	17.1221	15.9594	16.2924	15.7612	16.0464	15.6575	15.3176							F420-0:Gamma-glutamyl ligase [PF01996.17] (db=pfam)	Assembly_15-18_bin.27	Bacteria	Firmicutes_A	Clostridia	Lachnospirales	Lachnospiraceae
Assembly_15-18_bin.27_k141_5305942_length_7238_cov_15.2484_4	Faecal Silage	M. japonica	16.0697			15.6959	16.2924	16.0843		15.8924														glucose-1-phosphate adenylyltransferase [EC:2.7.7.27] (db=kegg)	Assembly_15-18_bin.27	Bacteria	Firmicutes_A	Clostridia	Lachnospirales	Lachnospiraceae
Assembly_15-18_bin.27_k141_5372194_length_6160_cov_16.8608_5	Faecal Silage	M. japonica							14.9277	14.7406														single-strand DNA-binding protein (db=kegg)	Assembly_15-18_bin.27	Bacteria	Firmicutes_A	Clostridia	Lachnospirales	Lachnospiraceae			Assembly_19-22_bin.41_k141_11246773_length_6113_cov_15.8935_5, Assembly_19_bin.5_NODE_247_length_22020_cov_10.223173_15, Assembly_20_bin.3_NODE_567_length_17294_cov_11.987122_14, Assembly_22_bin.5_NODE_135_length_33861_cov_14.394871_26
Assembly_15-18_bin.27_k141_5585263_length_9913_cov_14.4218_3	Faecal Silage	M. japonica					15.8958	15.369	15.3974	15.4601		15.5786	15.6062											GMP synthase (glutamine-hydrolysing) [EC:6.3.5.2];GMP synthase (glutamine-hydrolysing) [EC:6.3.5.2] (db=kegg)	Assembly_15-18_bin.27	Bacteria	Firmicutes_A	Clostridia	Lachnospirales	Lachnospiraceae
Assembly_15-18_bin.27_k141_5954121_length_12310_cov_27.1795_10	Faecal Silage	M. japonica	16.1741	15.9115			16.0903	15.8308	15.9716	15.6625	15.5554		15.5903	15.8467	15.5767	15.8267								ketol-acid reductoisomerase [EC:1.1.1.86] (db=kegg)	Assembly_15-18_bin.27	Bacteria	Firmicutes_A	Clostridia	Lachnospirales	Lachnospiraceae
Assembly_15-18_bin.27_k141_6642857_length_23809_cov_16.3901_19	Faecal Silage	M. japonica					15.1668			16.3896														ribose transport system substrate-binding protein (db=kegg)	Assembly_15-18_bin.27	Bacteria	Firmicutes_A	Clostridia	Lachnospirales	Lachnospiraceae
Assembly_15-18_bin.27_k141_6883398_length_6529_cov_15.0000_5	Faecal Silage	M. japonica	16.7973	16.1676		15.7142	16.8935	16.1038	16.3511	16.4274	15.8513			15.189		15.7004								large subunit ribosomal protein L15 (db=kegg)	Assembly_15-18_bin.27	Bacteria	Firmicutes_A	Clostridia	Lachnospirales	Lachnospiraceae			Assembly_15-18_bin.31_k141_3773685_length_3905_cov_12.0000_3, Assembly_18_bin.2_NODE_303_length_20767_cov_13.661983_11, Assembly_19_bin.4_NODE_413_length_16872_cov_14.113457_8, Assembly_20_bin.2_NODE_586_length_17019_cov_17.270278_8, Assembly_42_bin_66_NODE_164_length_118754_cov_31.888601_94, Assembly_45_bin.11_NODE_3217_length_8670_cov_10.003482_9, Assembly_45_bin.18_NODE_4308_length_7631_cov_6.…
Assembly_15-18_bin.27_k141_7395334_length_5406_cov_31.3994_1	Faecal Silage	M. japonica					15.8545		16.1862	16.0968	15.8495				15.7868	15.7897								GGGtGRT protein [PF14057.7] (db=pfam)	Assembly_15-18_bin.27	Bacteria	Firmicutes_A	Clostridia	Lachnospirales	Lachnospiraceae
Assembly_15-18_bin.27_k141_7395334_length_5406_cov_31.3994_2	Faecal Silage	M. japonica	16.9223	16.8387		16.5695	17.4293	16.9439	17.0546	17.1584	17.2745			15.1298											Assembly_15-18_bin.27	Bacteria	Firmicutes_A	Clostridia	Lachnospirales	Lachnospiraceae
Assembly_15-18_bin.27_k141_7817557_length_21811_cov_13.0032_4	Faecal Silage	M. japonica	20.2821	20.6813	19.9	20.3344	20.7151	20.944	20.3515	20.9195	20.4448	16.6298	16.952											Formate--tetrahydrofolate ligase [PF01268.20] (db=pfam)	Assembly_15-18_bin.27	Bacteria	Firmicutes_A	Clostridia	Lachnospirales	Lachnospiraceae
Assembly_15-18_bin.27_k141_8197027_length_48606_cov_139.4812_6	Faecal Silage	M. japonica	15.6395	15.3808	15.8272	15.4319	15.3905	15.3385	15.7923	14.9224														F-type H+/Na+-transporting ATPase subunit alpha [EC:7.1.2.2 7.2.2.1] (db=kegg)	Assembly_15-18_bin.27	Bacteria	Firmicutes_A	Clostridia	Lachnospirales	Lachnospiraceae			Assembly_19-22_bin.21_k141_4613994_length_5688_cov_25.5158_3, Assembly_20_bin.1_NODE_90_length_40523_cov_8.553573_15, Assembly_22_bin.6_NODE_23405_length_3037_cov_11.664990_4
Assembly_15-18_bin.27_k141_870481_length_32349_cov_75.7542_17	Faecal Silage	M. japonica					15.3523	15.3654	15.7256	15.8953	15.3611													NADH-dependent peroxiredoxin subunit C [EC:1.11.1.26] (db=kegg)	Assembly_15-18_bin.27	Bacteria	Firmicutes_A	Clostridia	Lachnospirales	Lachnospiraceae
Assembly_15-18_bin.27_k141_9297145_length_13101_cov_22.0000_6	Faecal Silage	M. japonica	14.4182				14.6647	14.639		14.1358														SPFH domain-Band 7 family [PF13421.7];Double zinc ribbon [PF12773.8] (db=pfam)	Assembly_15-18_bin.27	Bacteria	Firmicutes_A	Clostridia	Lachnospirales	Lachnospiraceae
Assembly_15-18_bin.27_k141_9320159_length_17191_cov_14.9967_10	Faecal Silage	M. japonica					15.0727		14.6268															acetyl-CoA decarbonylase/synthase, CODH/ACS complex subunit gamma [EC:2.1.1.245] (db=kegg)	Assembly_15-18_bin.27	Bacteria	Firmicutes_A	Clostridia	Lachnospirales	Lachnospiraceae
Assembly_15-18_bin.27_k141_9320159_length_17191_cov_14.9967_15	Faecal Silage	M. japonica					16.1589	16.1695	15.5428	16.0446														Tetrahydrofolate dehydrogenase/cyclohydrolase, NAD(P)-binding domain [PF02882.20];Tetrahydrofolate dehydrogenase/cyclohydrolase, catalytic domain [PF00763.24] (db=pfam)	Assembly_15-18_bin.27	Bacteria	Firmicutes_A	Clostridia	Lachnospirales	Lachnospiraceae
Assembly_15-18_bin.27_k141_9320159_length_17191_cov_14.9967_16	Faecal Silage	M. japonica										15.6156		15.8456	15.8062			15.8057						Glu/Leu/Phe/Val dehydrogenase, dimerisation domain [PF02812.19] (db=pfam)	Assembly_15-18_bin.27	Bacteria	Firmicutes_A	Clostridia	Lachnospirales	Lachnospiraceae
Assembly_15-18_bin.27_k141_9320159_length_17191_cov_14.9967_2	Faecal Silage	M. japonica	14.0374				16.0726	16.4323	16.5381	16.7049	16.2686													methylenetetrahydrofolate reductase (NADPH) [EC:1.5.1.20] (db=kegg)	Assembly_15-18_bin.27	Bacteria	Firmicutes_A	Clostridia	Lachnospirales	Lachnospiraceae
Assembly_15-18_bin.27_k141_9320159_length_17191_cov_14.9967_6	Faecal Silage	M. japonica	17.9728	17.4486			18.64	17.9242	18.2643	18.3228														anaerobic carbon-monoxide dehydrogenase catalytic subunit [EC:1.2.7.4] (db=kegg)	Assembly_15-18_bin.27	Bacteria	Firmicutes_A	Clostridia	Lachnospirales	Lachnospiraceae
Assembly_15-18_bin.27_k141_9320159_length_17191_cov_14.9967_8	Faecal Silage	M. japonica	17.7786	17.7528	17.0971	17.2721	17.9417	17.8889	17.7014	17.832	17.0674													acetyl-CoA synthase [EC:2.3.1.169] (db=kegg)	Assembly_15-18_bin.27	Bacteria	Firmicutes_A	Clostridia	Lachnospirales	Lachnospiraceae
Assembly_15-18_bin.29_k141_1116520_length_1553_cov_10.0000_1	Faecal Silage	M. japonica										15.6467	15.2827	15.5166		15.4202		15.0489						Aminotransferase class I and II [PF00155.22] (db=pfam)	Assembly_15-18_bin.29	Bacteria	Bacteroidota	Bacteroidia	Bacteroidales	UBA932
Assembly_15-18_bin.29_k141_1702992_length_3073_cov_10.0000_3	Faecal Silage	M. japonica		16.2617		16.0274	15.9132	16.4193	16.1191	16.1878	16.3743	16.8172	16.929	16.6444	16.3297	15.7659	15.6797	15.5039	15.6671					CarboxypepD_reg-like domain [PF13715.7];TonB-dependent Receptor Plug Domain [PF07715.16];Carboxypeptidase regulatory-like domain [PF13620.7] (db=pfam)	Assembly_15-18_bin.29	Bacteria	Bacteroidota	Bacteroidia	Bacteroidales	UBA932
Assembly_15-18_bin.29_k141_2711999_length_2198_cov_65.0000_1	Faecal Silage	M. japonica					14.8355			14.7941														Susd and RagB outer membrane lipoprotein [PF12741.8];Starch-binding associating with outer membrane [PF12771.8] (db=pfam)	Assembly_15-18_bin.29	Bacteria	Bacteroidota	Bacteroidia	Bacteroidales	UBA932
Assembly_15-18_bin.29_k141_2974898_length_8062_cov_11.0000_11	Faecal Silage	M. japonica		15.9598	16.2359	15.7278	18.0335	17.8522	18.6341	18.0073	18.5142	15.9054	15.6053	16.1239	16.6259	16.3809	15.6786	15.351						small subunit ribosomal protein S8 (db=kegg)	Assembly_15-18_bin.29	Bacteria	Bacteroidota	Bacteroidia	Bacteroidales	UBA932
Assembly_15-18_bin.29_k141_2974898_length_8062_cov_11.0000_14	Faecal Silage	M. japonica					14.5896	14.0684	14.2219	13.9665														small subunit ribosomal protein S5 (db=kegg)	Assembly_15-18_bin.29	Bacteria	Bacteroidota	Bacteroidia	Bacteroidales	UBA932
Assembly_15-18_bin.29_k141_3554779_length_4540_cov_9.0000_4	Faecal Silage	M. japonica	14.7261			15.5093	17.4308		17.1851	17.484	15.0536		15.8491		15.7197									DNA-directed RNA polymerase subunit alpha [EC:2.7.7.6] (db=kegg)	Assembly_15-18_bin.29	Bacteria	Bacteroidota	Bacteroidia	Bacteroidales	UBA932			Assembly_45_bin.14_NODE_14429_length_4437_cov_6.797125_5
Assembly_15-18_bin.29_k141_4573757_length_4533_cov_23.0000_2	Faecal Silage	M. japonica					16.3171			16.1799														phosphoglycerate kinase [EC:2.7.2.3] (db=kegg)	Assembly_15-18_bin.29	Bacteria	Bacteroidota	Bacteroidia	Bacteroidales	UBA932
Assembly_15-18_bin.29_k141_4732810_length_28805_cov_11.0614_4	Faecal Silage	M. japonica	18.5651	18.608	17.4553	18.3653	17.5525	17.2342	16.4465	16.9654	16.5086														Assembly_15-18_bin.29	Bacteria	Bacteroidota	Bacteroidia	Bacteroidales	UBA932
Assembly_15-18_bin.29_k141_6400727_length_7945_cov_10.0000_3	Faecal Silage	M. japonica		15.6586		15.5066	15.5179	15.4913	15.0897	15.5184	14.9001			15.1549	15.716									glucosamine-6-phosphate deaminase [EC:3.5.99.6] (db=kegg)	Assembly_15-18_bin.29	Bacteria	Bacteroidota	Bacteroidia	Bacteroidales	UBA932
Assembly_15-18_bin.29_k141_6903117_length_2742_cov_9.0000_2	Faecal Silage	M. japonica						14.788		16.0214														2-oxoglutarate/2-oxoacid ferredoxin oxidoreductase subunit alpha [EC:1.2.7.3 1.2.7.11] (db=kegg)	Assembly_15-18_bin.29	Bacteria	Bacteroidota	Bacteroidia	Bacteroidales	UBA932
Assembly_15-18_bin.29_k141_7252371_length_5233_cov_12.1396_1	Faecal Silage	M. japonica	15.2026	16.4947		16.2069	16.2649	16.8445	16.8193	17.0112	16.4711	15.8081	15.6617	16.4581	16.527	16.3649								pyruvate-ferredoxin/flavodoxin oxidoreductase [EC:1.2.7.1 1.2.7.-] (db=kegg)	Assembly_15-18_bin.29	Bacteria	Bacteroidota	Bacteroidia	Bacteroidales	UBA932
Assembly_15-18_bin.29_k141_8819475_length_4784_cov_10.0000_3	Faecal Silage	M. japonica					15.0879			14.2613														dihydroorotase [EC:3.5.2.3] (db=kegg)	Assembly_15-18_bin.29	Bacteria	Bacteroidota	Bacteroidia	Bacteroidales	UBA932			Assembly_15-18_bin.52_k141_3014357_length_5738_cov_60.3711_3, Assembly_18_bin.6_NODE_32_length_84977_cov_256.002838_14, Assembly_21_bin.7_NODE_42_length_59377_cov_35.151748_14
Assembly_15-18_bin.29_k141_8822705_length_3693_cov_26.8390_3	Faecal Silage	M. japonica	15.2316				16.1169			16.0685														Conserved carboxylase domain [PF02436.19];HMGL-like [PF00682.20] (db=pfam)	Assembly_15-18_bin.29	Bacteria	Bacteroidota	Bacteroidia	Bacteroidales	UBA932			Assembly_15-18_bin.40_k141_6520995_length_2774_cov_12.0000_1, Assembly_15-18_bin.52_k141_6581730_length_39045_cov_74.8174_20, Assembly_15-18_bin.6_k141_8011625_length_9963_cov_55.6537_4, Assembly_15_bin.2_NODE_962_length_14812_cov_10.105509_8, Assembly_16_bin.18_NODE_17742_length_3369_cov_4.554919_1, Assembly_18_bin.3_NODE_137_length_38403_cov_9.983832_24, Assembly_18_bin.6_NODE_59_length_61140_c…
Assembly_15-18_bin.29_k141_8838095_length_20090_cov_11.0000_11	Faecal Silage	M. japonica	17.0563	17.1418	16.6822	16.868	16.6822	16.4374	16.6869	16.7069	16.856													biopolymer transport protein ExbB (db=kegg)	Assembly_15-18_bin.29	Bacteria	Bacteroidota	Bacteroidia	Bacteroidales	UBA932
Assembly_15-18_bin.29_k141_8864241_length_4413_cov_9.0000_3	Faecal Silage	M. japonica								16.4554			15.0562	15.847	15.8751	15.628								nan (db=pfam)	Assembly_15-18_bin.29	Bacteria	Bacteroidota	Bacteroidia	Bacteroidales	UBA932			Assembly_15-18_bin.6_k141_8011625_length_9963_cov_55.6537_11, Assembly_18_bin.3_NODE_304_length_20767_cov_10.918646_9, Assembly_21_bin.5_NODE_19_length_79879_cov_9.310909_69, Assembly_21_bin.7_NODE_55_length_47772_cov_34.396379_15, Assembly_45_bin.10_NODE_2415_length_9948_cov_12.347822_1, Assembly_45_bin.16_NODE_55993_length_2393_cov_7.254491_3
Assembly_15-18_bin.29_k141_8884283_length_2967_cov_7.9505_1	Faecal Silage	M. japonica			16.1747	16.0318	17.1543	17.7101	17.4591	17.1874			16.1566	15.8042										glutamate dehydrogenase (NADP+) [EC:1.4.1.4] (db=kegg)	Assembly_15-18_bin.29	Bacteria	Bacteroidota	Bacteroidia	Bacteroidales	UBA932
Assembly_15-18_bin.29_k141_914026_length_2202_cov_8.0000_4	Faecal Silage	M. japonica					19.2359	18.3395	18.8107	19.0561	18.0633						15.7623							small subunit ribosomal protein S2 (db=kegg)	Assembly_15-18_bin.29	Bacteria	Bacteroidota	Bacteroidia	Bacteroidales	UBA932
Assembly_15-18_bin.29_k141_9301214_length_3772_cov_7.0000_1	Faecal Silage	M. japonica					15.9649	16.3057	15.518	16.7637	16.5162													small subunit ribosomal protein S1 (db=kegg)	Assembly_15-18_bin.29	Bacteria	Bacteroidota	Bacteroidia	Bacteroidales	UBA932
Assembly_15-18_bin.3_k141_2190482_length_33140_cov_22.0155_12	Faecal Silage	M. japonica	16.1062	15.7378		16.0144	16.7361	16.2401	16.7946	16.6725	16.8099														Assembly_15-18_bin.3	Bacteria	Firmicutes_A	Clostridia	Lachnospirales	Lachnospiraceae
Assembly_15-18_bin.3_k141_2190482_length_33140_cov_22.0155_13	Faecal Silage	M. japonica					13.2245				14.4289	15.8472	14.8545	15.8871	15.7197	15.8375	16.4483	15.4281						GGGtGRT protein [PF14057.7] (db=pfam)	Assembly_15-18_bin.3	Bacteria	Firmicutes_A	Clostridia	Lachnospirales	Lachnospiraceae
Assembly_15-18_bin.3_k141_2480528_length_42501_cov_21.9960_15	Faecal Silage	M. japonica	16.0514			15.0901	16.2828	14.5432	15.6876	16.1782	14.7489													L-fuculose-phosphate aldolase [EC:4.1.2.17] (db=kegg)	Assembly_15-18_bin.3	Bacteria	Firmicutes_A	Clostridia	Lachnospirales	Lachnospiraceae
Assembly_15-18_bin.3_k141_2480528_length_42501_cov_21.9960_17	Faecal Silage	M. japonica	15.4365			15.6299	16.3914		15.8641	16.1582	16.0666													Glucose dehydrogenase C-terminus [PF16912.6];Zinc-binding dehydrogenase [PF00107.27];Alcohol dehydrogenase GroES-like domain [PF08240.13] (db=pfam)	Assembly_15-18_bin.3	Bacteria	Firmicutes_A	Clostridia	Lachnospirales	Lachnospiraceae
Assembly_15-18_bin.3_k141_2480528_length_42501_cov_21.9960_19	Faecal Silage	M. japonica					15.0878		14.5796	14.73														ethanolamine utilization protein EutM (db=kegg)	Assembly_15-18_bin.3	Bacteria	Firmicutes_A	Clostridia	Lachnospirales	Lachnospiraceae
Assembly_15-18_bin.3_k141_2480528_length_42501_cov_21.9960_23	Faecal Silage	M. japonica	17.6383					17.5475		16.8302				15.8225	15.6506	15.5084								propionaldehyde dehydrogenase [EC:1.2.1.87] (db=kegg)	Assembly_15-18_bin.3	Bacteria	Firmicutes_A	Clostridia	Lachnospirales	Lachnospiraceae
Assembly_15-18_bin.3_k141_2559226_length_50957_cov_32.9775_17	Faecal Silage	M. japonica	15.07				14.4933			14.7838														aspartate carbamoyltransferase catalytic subunit [EC:2.1.3.2] (db=kegg)	Assembly_15-18_bin.3	Bacteria	Firmicutes_A	Clostridia	Lachnospirales	Lachnospiraceae
Assembly_15-18_bin.3_k141_2559226_length_50957_cov_32.9775_32	Faecal Silage	M. japonica	16.6267			16.6398	16.1397	16.0597	15.2532	16.0918	15.1336													chaperonin GroEL (db=kegg)	Assembly_15-18_bin.3	Bacteria	Firmicutes_A	Clostridia	Lachnospirales	Lachnospiraceae
Assembly_15-18_bin.3_k141_2559226_length_50957_cov_32.9775_36	Faecal Silage	M. japonica	15.3415				15.579	15.3337																IMP dehydrogenase [EC:1.1.1.205] (db=kegg)	Assembly_15-18_bin.3	Bacteria	Firmicutes_A	Clostridia	Lachnospirales	Lachnospiraceae
Assembly_15-18_bin.3_k141_2559226_length_50957_cov_32.9775_41	Faecal Silage	M. japonica					14.9196			15.4368														glycyl-tRNA synthetase [EC:6.1.1.14] (db=kegg)	Assembly_15-18_bin.3	Bacteria	Firmicutes_A	Clostridia	Lachnospirales	Lachnospiraceae
Assembly_15-18_bin.3_k141_2559226_length_50957_cov_32.9775_43	Faecal Silage	M. japonica	15.6011				15.6221	15.9294	16.2401	15.5845	16.1798	15.9588	15.7151	16.1264	16.44	16.0795	15.8897	15.9709						pyruvate, orthophosphate dikinase [EC:2.7.9.1] (db=kegg)	Assembly_15-18_bin.3	Bacteria	Firmicutes_A	Clostridia	Lachnospirales	Lachnospiraceae
Assembly_15-18_bin.3_k141_3163307_length_32046_cov_38.3824_16	Faecal Silage	M. japonica						16.3256		15.9254														2-dehydro-3-deoxyphosphogluconate aldolase / (4S)-4-hydroxy-2-oxoglutarate aldolase [EC:4.1.2.14 4.1.3.42] (db=kegg)	Assembly_15-18_bin.3	Bacteria	Firmicutes_A	Clostridia	Lachnospirales	Lachnospiraceae
Assembly_15-18_bin.3_k141_3163307_length_32046_cov_38.3824_17	Faecal Silage	M. japonica		15.3314		14.5709	15.9005	15.4966		15.8519		15.5661	16.3308	15.9171	15.8878	15.7052	15.7422	15.0382						pyruvate-ferredoxin/flavodoxin oxidoreductase [EC:1.2.7.1 1.2.7.-] (db=kegg)	Assembly_15-18_bin.3	Bacteria	Firmicutes_A	Clostridia	Lachnospirales	Lachnospiraceae
Assembly_15-18_bin.3_k141_3757334_length_69604_cov_26.0000_27	Faecal Silage	M. japonica		15.5632		16.1073	15.789	15.1995	15.817	16.0538	15.9675	15.652	16.2399	15.789	15.8203	15.6635								formate C-acetyltransferase [EC:2.3.1.54] (db=kegg)	Assembly_15-18_bin.3	Bacteria	Firmicutes_A	Clostridia	Lachnospirales	Lachnospiraceae
Assembly_15-18_bin.3_k141_3757334_length_69604_cov_26.0000_56	Faecal Silage	M. japonica	18.0361	17.6613	16.4104	17.256	17.488	17.405	17.4268	16.5032	17.3933					14.7831								large subunit ribosomal protein L7/L12 (db=kegg)	Assembly_15-18_bin.3	Bacteria	Firmicutes_A	Clostridia	Lachnospirales	Lachnospiraceae
Assembly_15-18_bin.3_k141_3757334_length_69604_cov_26.0000_59	Faecal Silage	M. japonica					14.9569	15.3898		15.0075															Assembly_15-18_bin.3	Bacteria	Firmicutes_A	Clostridia	Lachnospirales	Lachnospiraceae
Assembly_15-18_bin.3_k141_3757334_length_69604_cov_26.0000_62	Faecal Silage	M. japonica	15.7054	15.2872		15.1888	15.1473	14.6601		14.7392														small subunit ribosomal protein S7 (db=kegg)	Assembly_15-18_bin.3	Bacteria	Firmicutes_A	Clostridia	Lachnospirales	Lachnospiraceae
Assembly_15-18_bin.3_k141_4304400_length_35836_cov_22.6891_10	Faecal Silage	M. japonica	14.7941				14.128			14.2117														large subunit ribosomal protein L3 (db=kegg)	Assembly_15-18_bin.3	Bacteria	Firmicutes_A	Clostridia	Lachnospirales	Lachnospiraceae
Assembly_15-18_bin.3_k141_4304400_length_35836_cov_22.6891_11	Faecal Silage	M. japonica					13.9698			14.2168														large subunit ribosomal protein L4 (db=kegg)	Assembly_15-18_bin.3	Bacteria	Firmicutes_A	Clostridia	Lachnospirales	Lachnospiraceae
Assembly_15-18_bin.3_k141_4304400_length_35836_cov_22.6891_12	Faecal Silage	M. japonica					15.6566			14.7233														large subunit ribosomal protein L23 (db=kegg)	Assembly_15-18_bin.3	Bacteria	Firmicutes_A	Clostridia	Lachnospirales	Lachnospiraceae
Assembly_15-18_bin.3_k141_4304400_length_35836_cov_22.6891_13	Faecal Silage	M. japonica	16.7894	16.7271	16.5787	16.8417	15.4235	16.6624	16.9878	16.0682	17.2057			15.8082	15.7482	15.6492	15.4235							large subunit ribosomal protein L2 (db=kegg)	Assembly_15-18_bin.3	Bacteria	Firmicutes_A	Clostridia	Lachnospirales	Lachnospiraceae
Assembly_15-18_bin.3_k141_4304400_length_35836_cov_22.6891_15	Faecal Silage	M. japonica	17.3504	17.3977		16.0701	17.0929	16.624	17.3051	16.7073				15.5054	15.8067	15.7754	15.6544							large subunit ribosomal protein L22 (db=kegg)	Assembly_15-18_bin.3	Bacteria	Firmicutes_A	Clostridia	Lachnospirales	Lachnospiraceae			Assembly_15-18_bin.7_k141_8911587_length_8370_cov_14.5713_2, Assembly_19-22_bin.10_k141_2193768_length_15856_cov_104.6790_11, Assembly_19_bin.4_NODE_413_length_16872_cov_14.113457_22, Assembly_20_bin.2_NODE_586_length_17019_cov_17.270278_22, Assembly_46_bin.1_NODE_13400_length_4613_cov_9.842036_2
Assembly_15-18_bin.3_k141_4304400_length_35836_cov_22.6891_16	Faecal Silage	M. japonica	17.4498	17.667	17.0092	17.7795	17.6418	17.4493	17.7024	17.4771	17.9701	15.8112	16.1153	15.7498	15.7037	15.6618	15.3622	15.0786						small subunit ribosomal protein S3 (db=kegg)	Assembly_15-18_bin.3	Bacteria	Firmicutes_A	Clostridia	Lachnospirales	Lachnospiraceae
Assembly_15-18_bin.3_k141_4304400_length_35836_cov_22.6891_18	Faecal Silage	M. japonica	16.1352	16.177	16.4049	16.0099	16.2522	15.701	15.9684	15.6253	15.9371		14.2356	15.173	14.7986	15.3552								large subunit ribosomal protein L29 (db=kegg)	Assembly_15-18_bin.3	Bacteria	Firmicutes_A	Clostridia	Lachnospirales	Lachnospiraceae
Assembly_15-18_bin.3_k141_4304400_length_35836_cov_22.6891_18	Faecal Silage	M. japonica	16.1352	16.177	16.4049	16.0099	16.2522	15.701	15.9684	15.6253	15.9371		14.2356	15.173	14.7986	15.3552								large subunit ribosomal protein L29 (db=kegg)	Assembly_15-18_bin.3	Bacteria	Firmicutes_A	Clostridia	Lachnospirales	Lachnospiraceae
Assembly_15-18_bin.3_k141_4304400_length_35836_cov_22.6891_20	Faecal Silage	M. japonica	15.5312	16.407		16.044	16.3524	16.6257	16.6142	16.3149	15.4071										14.7691			large subunit ribosomal protein L14 (db=kegg)	Assembly_15-18_bin.3	Bacteria	Firmicutes_A	Clostridia	Lachnospirales	Lachnospiraceae
Assembly_15-18_bin.3_k141_4304400_length_35836_cov_22.6891_22	Faecal Silage	M. japonica	16.0912	15.2473		15.7027	14.8319	15.3361		15.1755			15.7077	15.5733										large subunit ribosomal protein L5 (db=kegg)	Assembly_15-18_bin.3	Bacteria	Firmicutes_A	Clostridia	Lachnospirales	Lachnospiraceae
Assembly_15-18_bin.3_k141_4304400_length_35836_cov_22.6891_45	Faecal Silage	M. japonica	16.8735				17.0624	16.8388	17.2293		17.4025	15.9287	15.5422	15.9108	15.9728		14.9127							small subunit ribosomal protein S9 (db=kegg)	Assembly_15-18_bin.3	Bacteria	Firmicutes_A	Clostridia	Lachnospirales	Lachnospiraceae
Assembly_15-18_bin.3_k141_4481631_length_196721_cov_25.9672_71	Faecal Silage	M. japonica	16.9111	16.3785			17.4877	17.3741	16.9875	16.9015														fructose-bisphosphate aldolase, class II [EC:4.1.2.13] (db=kegg)	Assembly_15-18_bin.3	Bacteria	Firmicutes_A	Clostridia	Lachnospirales	Lachnospiraceae
Assembly_15-18_bin.3_k141_5304524_length_32740_cov_22.8542_10	Faecal Silage	M. japonica	15.3518	15.4529			14.0929	15.631	14.9097	14.3478														transketolase [EC:2.2.1.1] (db=kegg)	Assembly_15-18_bin.3	Bacteria	Firmicutes_A	Clostridia	Lachnospirales	Lachnospiraceae			Assembly_19-22_bin.33_k141_10302075_length_8442_cov_24.4379_4
Assembly_15-18_bin.3_k141_5404226_length_72514_cov_33.9950_52	Faecal Silage	M. japonica						15.2964		15.2436														glutamate dehydrogenase (NADP+) [EC:1.4.1.4] (db=kegg)	Assembly_15-18_bin.3	Bacteria	Firmicutes_A	Clostridia	Lachnospirales	Lachnospiraceae
Assembly_15-18_bin.3_k141_5643584_length_156905_cov_25.0032_101	Faecal Silage	M. japonica												15.0404	15.8052	15.4698	15.0504							xylulokinase [EC:2.7.1.17] (db=kegg)	Assembly_15-18_bin.3	Bacteria	Firmicutes_A	Clostridia	Lachnospirales	Lachnospiraceae
Assembly_15-18_bin.3_k141_5643584_length_156905_cov_25.0032_101	Faecal Silage	M. japonica												15.0404	15.8052	15.4698	15.0504							xylulokinase [EC:2.7.1.17] (db=kegg)	Assembly_15-18_bin.3	Bacteria	Firmicutes_A	Clostridia	Lachnospirales	Lachnospiraceae
Assembly_15-18_bin.3_k141_5840418_length_56217_cov_26.9984_24	Faecal Silage	M. japonica										17.6691	17.0492	17.8073	18.0535	18.7084	17.7278	16.6422						malate dehydrogenase (oxaloacetate-decarboxylating) [EC:1.1.1.38] (db=kegg)	Assembly_15-18_bin.3	Bacteria	Firmicutes_A	Clostridia	Lachnospirales	Lachnospiraceae			Assembly_46_bin.4_NODE_6523_length_6246_cov_5.181231_4
Assembly_15-18_bin.3_k141_6335014_length_78429_cov_30.8687_43	Faecal Silage	M. japonica	14.829				14.5754			14.7359				14.904										small subunit ribosomal protein S2 (db=kegg)	Assembly_15-18_bin.3	Bacteria	Firmicutes_A	Clostridia	Lachnospirales	Lachnospiraceae
Assembly_15-18_bin.3_k141_7320894_length_97427_cov_29.9953_17	Faecal Silage	M. japonica					13.7081			14.1327														large subunit ribosomal protein L20 (db=kegg)	Assembly_15-18_bin.3	Bacteria	Firmicutes_A	Clostridia	Lachnospirales	Lachnospiraceae			Assembly_19-22_bin.33_k141_5791236_length_3111_cov_20.8404_3
Assembly_15-18_bin.31_k141_1078555_length_11157_cov_27.3829_6	Faecal Silage	M. japonica					13.9094	14.2402																cob(I)alamin adenosyltransferase [EC:2.5.1.17] (db=kegg)	Assembly_15-18_bin.31	Bacteria	Bacteroidota	Bacteroidia	Bacteroidales	P3	UBA1219		Assembly_15-18_bin.52_k141_141184_length_1523_cov_42.7084_2, Assembly_15-18_bin.52_k141_208087_length_8789_cov_42.6455_9, Assembly_18_bin.6_NODE_50_length_67839_cov_357.381181_12, Assembly_41_bin_117_NODE_12294_length_21200_cov_60.674864_3, Assembly_41_bin_134_NODE_186046_length_2790_cov_24.334552_1, Assembly_41_bin_14_NODE_26259_length_11978_cov_7.921580_13, Assembly_41_bin_33_NODE_141_length_26…
Assembly_15-18_bin.31_k141_1158175_length_2450_cov_43.2092_2	Faecal Silage	M. japonica										14.409	15.4001	15.7443	14.9335	15.4487		14.7504							Assembly_15-18_bin.31	Bacteria	Bacteroidota	Bacteroidia	Bacteroidales	P3	UBA1219
Assembly_15-18_bin.31_k141_1478255_length_5208_cov_11.6844_4	Faecal Silage	M. japonica								16.5679		15.471	15.3847	15.6852		15.3008								Cys/Met metabolism PLP-dependent enzyme [PF01053.21];Aminotransferase class-V [PF00266.20];L-seryl-tRNA selenium transferase [PF03841.14];Orn/Lys/Arg decarboxylase, major domain [PF01276.21] (db=pfam)	Assembly_15-18_bin.31	Bacteria	Bacteroidota	Bacteroidia	Bacteroidales	P3	UBA1219
Assembly_15-18_bin.31_k141_2198359_length_3801_cov_62.0664_5	Faecal Silage	M. japonica							15.0522	14.9666	15.2009		14.8153	15.1535										small subunit ribosomal protein S19 (db=kegg)	Assembly_15-18_bin.31	Bacteria	Bacteroidota	Bacteroidia	Bacteroidales	P3	UBA1219		Assembly_16_bin.17_NODE_4547_length_6831_cov_6.402302_7
Assembly_15-18_bin.31_k141_2599775_length_18865_cov_24.6241_13	Faecal Silage	M. japonica										15.3825	14.8886	15.4801	15.3056	15.4041								3-keto-5-aminohexanoate cleavage enzyme [EC:2.3.1.247] (db=kegg)	Assembly_15-18_bin.31	Bacteria	Bacteroidota	Bacteroidia	Bacteroidales	P3	UBA1219
Assembly_15-18_bin.31_k141_3082520_length_3029_cov_11.0000_4	Faecal Silage	M. japonica					15.0906	16.1957		16.1068															Assembly_15-18_bin.31	Bacteria	Bacteroidota	Bacteroidia	Bacteroidales	P3	UBA1219
Assembly_15-18_bin.31_k141_5721774_length_6619_cov_11.0012_1	Faecal Silage	M. japonica							14.9008	14.3473														beta-lysine 5,6-aminomutase alpha subunit [EC:5.4.3.3] (db=kegg)	Assembly_15-18_bin.31	Bacteria	Bacteroidota	Bacteroidia	Bacteroidales	P3	UBA1219
Assembly_15-18_bin.31_k141_6368189_length_4366_cov_19.0000_3	Faecal Silage	M. japonica	14.6142	14.5256		15.3026	14.5418			14.9676														Rubrerythrin [PF02915.18] (db=pfam)	Assembly_15-18_bin.31	Bacteria	Bacteroidota	Bacteroidia	Bacteroidales	P3	UBA1219
Assembly_15-18_bin.31_k141_7623513_length_3062_cov_10.0086_3	Faecal Silage	M. japonica					14.5539		15.4164	15.2266	15.8972													large subunit ribosomal protein L13 (db=kegg)	Assembly_15-18_bin.31	Bacteria	Bacteroidota	Bacteroidia	Bacteroidales	P3	UBA1219
Assembly_15-18_bin.31_k141_7623513_length_3062_cov_10.0086_4	Faecal Silage	M. japonica					13.7161	13.9934		13.7164														small subunit ribosomal protein S9 (db=kegg)	Assembly_15-18_bin.31	Bacteria	Bacteroidota	Bacteroidia	Bacteroidales	P3	UBA1219
Assembly_15-18_bin.31_k141_8120048_length_4723_cov_21.0000_4	Faecal Silage	M. japonica												15.2592	15.4522	15.5588								enolase [EC:4.2.1.11] (db=kegg)	Assembly_15-18_bin.31	Bacteria	Bacteroidota	Bacteroidia	Bacteroidales	P3	UBA1219
Assembly_15-18_bin.31_k141_835680_length_2939_cov_12.9996_3	Faecal Silage	M. japonica										15.7701	16.731	15.7196	16.0157	15.8444						14.9213	15.3275	biopolymer transport protein ExbB (db=kegg)	Assembly_15-18_bin.31	Bacteria	Bacteroidota	Bacteroidia	Bacteroidales	P3	UBA1219
Assembly_15-18_bin.31_k141_8640350_length_3960_cov_10.0000_1	Faecal Silage	M. japonica		15.6248		15.5935	15.1621		15.9116	15.3549	15.9199													ornithine carbamoyltransferase [EC:2.1.3.3] (db=kegg)	Assembly_15-18_bin.31	Bacteria	Bacteroidota	Bacteroidia	Bacteroidales	P3	UBA1219
Assembly_15-18_bin.31_k141_9113842_length_6772_cov_15.9118_2	Faecal Silage	M. japonica											14.9231	15.1702	14.8835									large subunit ribosomal protein L19 (db=kegg)	Assembly_15-18_bin.31	Bacteria	Bacteroidota	Bacteroidia	Bacteroidales	P3	UBA1219
Assembly_15-18_bin.32_k141_159065_length_8832_cov_118.6477_7	Faecal Silage	M. japonica												14.7366	14.9195	14.4445								Aconitase family (aconitate hydratase) [PF00330.21];Aconitase C-terminal domain [PF00694.20] (db=pfam)	Assembly_15-18_bin.32	Bacteria	Firmicutes_A	Clostridia	Oscillospirales	CAG-272	UMGS1865		Assembly_15_bin.5_NODE_1713_length_11317_cov_11.137720_6, Assembly_45_bin.3_NODE_3544_length_8335_cov_8.965700_1
Assembly_15-18_bin.32_k141_223302_length_5048_cov_219.1363_4	Faecal Silage	M. japonica	15.3978	15.1612		15.2779	15.2463	15.2025	14.3331	15.3697	14.8896													FAD binding domain [PF00890.25];HI0933-like protein [PF03486.15] (db=pfam)	Assembly_15-18_bin.32	Bacteria	Firmicutes_A	Clostridia	Oscillospirales	CAG-272	UMGS1865		Assembly_15-18_bin.36_k141_4490526_length_13729_cov_207.8552_12, Assembly_15-18_bin.49_k141_90572_length_4970_cov_13.0000_1, Assembly_15-18_bin.4_k141_8499731_length_17435_cov_28.1531_10, Assembly_15_bin.5_NODE_1743_length_11235_cov_11.654472_3, Assembly_45_bin.12_NODE_645_length_18355_cov_9.813443_17, Assembly_45_bin.3_NODE_153285_length_1508_cov_8.582932_2
Assembly_15-18_bin.32_k141_2269383_length_4346_cov_31.1760_3	Faecal Silage	M. japonica	15.9363	15.4895			15.2003	14.8336	15.2926	14.6888														Na+-translocating ferredoxin:NAD+ oxidoreductase subunit A (db=kegg)	Assembly_15-18_bin.32	Bacteria	Firmicutes_A	Clostridia	Oscillospirales	CAG-272	UMGS1865		Assembly_15-18_bin.49_k141_4930973_length_6727_cov_22.6225_4, Assembly_15_bin.5_NODE_564_length_19164_cov_12.054111_12, Assembly_19-22_bin.40_k141_9102362_length_40525_cov_15.3663_1, Assembly_21_bin.1_NODE_603_length_14998_cov_6.116710_9, Assembly_45_bin.12_NODE_95_length_41287_cov_9.073462_41, Assembly_45_bin.3_NODE_4103_length_7793_cov_11.140217_1, Assembly_46_bin.4_NODE_27253_length_3417_cov_7…
Assembly_15-18_bin.32_k141_243095_length_9398_cov_88.4614_8	Faecal Silage	M. japonica								14.2634		14.1879		15.0926		15.5776								chaperonin GroEL (db=kegg)	Assembly_15-18_bin.32	Bacteria	Firmicutes_A	Clostridia	Oscillospirales	CAG-272	UMGS1865
Assembly_15-18_bin.32_k141_2597820_length_3923_cov_37.9566_3	Faecal Silage	M. japonica					17.8202	14.9827		17.6245														threonyl-tRNA synthetase [EC:6.1.1.3] (db=kegg)	Assembly_15-18_bin.32	Bacteria	Firmicutes_A	Clostridia	Oscillospirales	CAG-272	UMGS1865		Assembly_15_bin.5_NODE_270_length_27781_cov_10.627209_1, Assembly_45_bin.3_NODE_381_length_23780_cov_10.760464_9
Assembly_15-18_bin.32_k141_2615397_length_1837_cov_7.6144_1	Faecal Silage	M. japonica					14.5354			14.0845														phosphoenolpyruvate carboxykinase (GTP) [EC:4.1.1.32] (db=kegg)	Assembly_15-18_bin.32	Bacteria	Firmicutes_A	Clostridia	Oscillospirales	CAG-272	UMGS1865		Assembly_15-18_bin.32_k141_7098703_length_2114_cov_87.1556_2, Assembly_15_bin.5_NODE_585_length_18860_cov_11.849561_16
Assembly_15-18_bin.32_k141_2812443_length_7124_cov_79.7448_8	Faecal Silage	M. japonica					14.819			14.8381														argininosuccinate synthase [EC:6.3.4.5] (db=kegg)	Assembly_15-18_bin.32	Bacteria	Firmicutes_A	Clostridia	Oscillospirales	CAG-272	UMGS1865		Assembly_15_bin.5_NODE_449_length_21272_cov_11.167979_19, Assembly_45_bin.3_NODE_7395_length_5985_cov_10.767285_6
Assembly_15-18_bin.32_k141_2999888_length_2346_cov_19.0000_4	Faecal Silage	M. japonica	15.3669				13.9723			15.5125														small subunit ribosomal protein S13;DNA-directed RNA polymerase subunit alpha [EC:2.7.7.6] (db=kegg)	Assembly_15-18_bin.32	Bacteria	Firmicutes_A	Clostridia	Oscillospirales	CAG-272	UMGS1865
Assembly_15-18_bin.32_k141_3264455_length_1748_cov_45.0000_1	Faecal Silage	M. japonica					13.9724	14.3845		14.5551														xylose isomerase [EC:5.3.1.5] (db=kegg)	Assembly_15-18_bin.32	Bacteria	Firmicutes_A	Clostridia	Oscillospirales	CAG-272	UMGS1865		Assembly_15_bin.5_NODE_3127_length_8193_cov_10.758172_2, Assembly_45_bin.3_NODE_3683_length_8204_cov_12.457111_6
Assembly_15-18_bin.32_k141_3924462_length_12411_cov_106.1537_10	Faecal Silage	M. japonica						15.2711	15.0027															NADP-reducing hydrogenase subunit HndD [EC:1.12.1.3] (db=kegg)	Assembly_15-18_bin.32	Bacteria	Firmicutes_A	Clostridia	Oscillospirales	CAG-272	UMGS1865		Assembly_15-18_bin.35_k141_5015316_length_3023_cov_21.5708_3, Assembly_15_bin.5_NODE_2206_length_9899_cov_11.131451_7, Assembly_45_bin.3_NODE_608_length_18774_cov_11.262247_1
Assembly_15-18_bin.32_k141_3924462_length_12411_cov_106.1537_9	Faecal Silage	M. japonica					13.8008						15.4054	15.7253										NADH-quinone oxidoreductase subunit F [EC:7.1.1.2];NADP-reducing hydrogenase subunit HndC [EC:1.12.1.3] (db=kegg)	Assembly_15-18_bin.32	Bacteria	Firmicutes_A	Clostridia	Oscillospirales	CAG-272	UMGS1865		Assembly_15_bin.5_NODE_1971_length_10486_cov_10.755824_11, Assembly_45_bin.3_NODE_2296_length_10200_cov_9.754756_12
Assembly_15-18_bin.32_k141_5097739_length_18538_cov_150.2655_17	Faecal Silage	M. japonica	16.4802	16.5355	16.1481	16.6078	15.7913	15.7898	15.8785	15.7962	16.1496	15.7782	14.422	15.4834	15.2184	15.3884								small subunit ribosomal protein S9 (db=kegg)	Assembly_15-18_bin.32	Bacteria	Firmicutes_A	Clostridia	Oscillospirales	CAG-272	UMGS1865		Assembly_45_bin.3_NODE_46039_length_2616_cov_11.394377_5, Assembly_45_bin.7_NODE_86768_length_1957_cov_3.862250_1
Assembly_15-18_bin.32_k141_5386131_length_7281_cov_34.0352_8	Faecal Silage	M. japonica					14.8527	15.028		14.4556														large subunit ribosomal protein L22 (db=kegg)	Assembly_15-18_bin.32	Bacteria	Firmicutes_A	Clostridia	Oscillospirales	CAG-272	UMGS1865
Assembly_15-18_bin.32_k141_5390121_length_8888_cov_163.0968_1	Faecal Silage	M. japonica					14.3296			14.0545														large subunit ribosomal protein L20 (db=kegg)	Assembly_15-18_bin.32	Bacteria	Firmicutes_A	Clostridia	Oscillospirales	CAG-272	UMGS1865		Assembly_15-18_bin.35_k141_7577168_length_5158_cov_24.0000_1, Assembly_15-18_bin.47_k141_5557740_length_3176_cov_43.0000_2, Assembly_15_bin.5_NODE_7783_length_5030_cov_11.492060_5, Assembly_17_bin.3_NODE_519_length_17470_cov_7.872466_2, Assembly_45_bin.3_NODE_1745_length_11731_cov_8.914782_1
Assembly_15-18_bin.32_k141_5854307_length_12846_cov_72.9341_5	Faecal Silage	M. japonica					14.7363		15.621	15.3076														carbamoyl-phosphate synthase large subunit [EC:6.3.5.5] (db=kegg)	Assembly_15-18_bin.32	Bacteria	Firmicutes_A	Clostridia	Oscillospirales	CAG-272	UMGS1865		Assembly_15_bin.5_NODE_245_length_29327_cov_11.460918_6, Assembly_45_bin.3_NODE_1464_length_12610_cov_9.856870_4
Assembly_15-18_bin.32_k141_5854307_length_12846_cov_72.9341_8	Faecal Silage	M. japonica					14.6586	14.3689		14.5527														orotidine-5'-phosphate decarboxylase [EC:4.1.1.23] (db=kegg)	Assembly_15-18_bin.32	Bacteria	Firmicutes_A	Clostridia	Oscillospirales	CAG-272	UMGS1865		Assembly_15_bin.10_NODE_914_length_15313_cov_6.786866_7, Assembly_15_bin.5_NODE_245_length_29327_cov_11.460918_3, Assembly_45_bin.3_NODE_1464_length_12610_cov_9.856870_7, Assembly_45_bin.4_NODE_56636_length_2381_cov_7.407137_2
Assembly_15-18_bin.32_k141_6674454_length_4100_cov_145.8692_2	Faecal Silage	M. japonica	16.4711			16.4657	16.0694	16.5497	16.5909	16.914	16.7882						15.5082								Assembly_15-18_bin.32	Bacteria	Firmicutes_A	Clostridia	Oscillospirales	CAG-272	UMGS1865
Assembly_15-18_bin.32_k141_7155972_length_4546_cov_66.2938_6	Faecal Silage	M. japonica					13.5291			13.6556														CobW/HypB/UreG, nucleotide-binding domain [PF02492.20] (db=pfam)	Assembly_15-18_bin.32	Bacteria	Firmicutes_A	Clostridia	Oscillospirales	CAG-272	UMGS1865		Assembly_15-18_bin.46_k141_5128761_length_41816_cov_19.4928_5, Assembly_15-18_bin.4_k141_4101091_length_21655_cov_19.1928_14, Assembly_15_bin.5_NODE_449_length_21272_cov_11.167979_1, Assembly_16_bin.19_NODE_9905_length_4549_cov_4.420561_5, Assembly_45_bin.3_NODE_10283_length_5160_cov_13.184329_6, Assembly_46_bin.7_NODE_906_length_13764_cov_7.682471_4
Assembly_15-18_bin.32_k141_7848602_length_2963_cov_78.0000_2	Faecal Silage	M. japonica	16.6382	16.1112	16.1495		15.417	15.2828	15.7199	16.0448	15.4915	15.4864	15.672	15.7554	15.3764	15.6694								acetate kinase [EC:2.7.2.1] (db=kegg)	Assembly_15-18_bin.32	Bacteria	Firmicutes_A	Clostridia	Oscillospirales	CAG-272	UMGS1865		Assembly_15_bin.5_NODE_15800_length_3462_cov_13.311418_2, Assembly_45_bin.3_NODE_20439_length_3790_cov_12.765194_3
Assembly_15-18_bin.32_k141_7895760_length_2189_cov_104.8252_1	Faecal Silage	M. japonica					13.6087			13.6846														Oxidoreductase family, NAD-binding Rossmann fold [PF01408.23];Oxidoreductase family, C-terminal alpha/beta domain [PF02894.18] (db=pfam)	Assembly_15-18_bin.32	Bacteria	Firmicutes_A	Clostridia	Oscillospirales	CAG-272	UMGS1865		Assembly_15_bin.5_NODE_353_length_24080_cov_12.027846_22, Assembly_45_bin.3_NODE_790_length_16514_cov_11.212042_1
Assembly_15-18_bin.32_k141_8920052_length_6551_cov_108.1466_2	Faecal Silage	M. japonica	14.0407				14.4854			14.18														small subunit ribosomal protein S7 (db=kegg)	Assembly_15-18_bin.32	Bacteria	Firmicutes_A	Clostridia	Oscillospirales	CAG-272	UMGS1865
Assembly_15-18_bin.33_k141_613181_length_1641_cov_157.0000_1	Faecal Silage	M. japonica					14.5071			14.7385														FHIPEP family [PF00771.21] (db=pfam)	Assembly_15-18_bin.33	Bacteria	Campylobacterota	Campylobacteria	Campylobacterales	Campylobacteraceae	Campylobacter
Assembly_15-18_bin.33_k141_949533_length_5527_cov_27.0000_2	Faecal Silage	M. japonica					14.5384			14.7195														F-type H+/Na+-transporting ATPase subunit alpha [EC:7.1.2.2 7.2.2.1] (db=kegg)	Assembly_15-18_bin.33	Bacteria	Campylobacterota	Campylobacteria	Campylobacterales	Campylobacteraceae	Campylobacter
Assembly_15-18_bin.35_k141_1138174_length_13799_cov_81.0000_15	Faecal Silage	M. japonica	14.5231	15.6358		15.1891	13.6609	15.4356	15.5354	14.4797	15.8035				14.7577	15.3694	14.1601							O-acetylhomoserine (thiol)-lyase [EC:2.5.1.49] (db=kegg)	Assembly_15-18_bin.35	Bacteria	Firmicutes_A	Clostridia	Oscillospirales	CAG-272	UMGS1002		Assembly_19-22_bin.17_k141_9454815_length_12346_cov_11.2828_1
Assembly_15-18_bin.35_k141_1934576_length_12686_cov_51.1604_2	Faecal Silage	M. japonica	15.223	15.3283		15.3106				15.0553														V/A-type H+/Na+-transporting ATPase subunit K (db=kegg)	Assembly_15-18_bin.35	Bacteria	Firmicutes_A	Clostridia	Oscillospirales	CAG-272	UMGS1002
Assembly_15-18_bin.35_k141_2863873_length_13666_cov_15.4508_2	Faecal Silage	M. japonica											14.3171	14.7031		13.938								UDP-N-acetyl-L-fucosamine synthase [EC:5.1.3.28] (db=kegg)	Assembly_15-18_bin.35	Bacteria	Firmicutes_A	Clostridia	Oscillospirales	CAG-272	UMGS1002		Assembly_15-18_bin.52_k141_6910403_length_34397_cov_38.9512_2, Assembly_19-22_bin.22_k141_3799459_length_25127_cov_25.8442_18, Assembly_19-22_bin.35_k141_4297851_length_3154_cov_9.0000_2, Assembly_20_bin.10_NODE_1397_length_10514_cov_7.196386_8
Assembly_15-18_bin.35_k141_3618449_length_6807_cov_18.0000_6	Faecal Silage	M. japonica										16.0222			15.7796			15.2601						purine-nucleoside phosphorylase [EC:2.4.2.1] (db=kegg)	Assembly_15-18_bin.35	Bacteria	Firmicutes_A	Clostridia	Oscillospirales	CAG-272	UMGS1002		Assembly_19-22_bin.30_k141_987829_length_4469_cov_224.4626_2
Assembly_15-18_bin.35_k141_6182881_length_8073_cov_22.0000_5	Faecal Silage	M. japonica					14.6129	14.6877		15.0781														DNA-directed RNA polymerase subunit beta' [EC:2.7.7.6];DNA-directed RNA polymerase subunit beta' [EC:2.7.7.6] (db=kegg)	Assembly_15-18_bin.35	Bacteria	Firmicutes_A	Clostridia	Oscillospirales	CAG-272	UMGS1002
Assembly_15-18_bin.35_k141_7436527_length_11227_cov_22.8500_16	Faecal Silage	M. japonica	16.506	15.3928		15.69	17.0008	15.8456	16.0435	16.6258	15.1848													small subunit ribosomal protein S8 (db=kegg)	Assembly_15-18_bin.35	Bacteria	Firmicutes_A	Clostridia	Oscillospirales	CAG-272	UMGS1002		Assembly_17_bin.3_NODE_197_length_32280_cov_11.296261_23, Assembly_21_bin.1_NODE_316_length_21536_cov_7.937712_6
Assembly_15-18_bin.35_k141_7436527_length_11227_cov_22.8500_3	Faecal Silage	M. japonica					15.4205			15.2326														DNA-directed RNA polymerase subunit alpha [EC:2.7.7.6] (db=kegg)	Assembly_15-18_bin.35	Bacteria	Firmicutes_A	Clostridia	Oscillospirales	CAG-272	UMGS1002
Assembly_15-18_bin.35_k141_9099783_length_6234_cov_15.9833_1	Faecal Silage	M. japonica													15.8944	15.6105								glycyl-tRNA synthetase [EC:6.1.1.14] (db=kegg)	Assembly_15-18_bin.35	Bacteria	Firmicutes_A	Clostridia	Oscillospirales	CAG-272	UMGS1002
Assembly_15-18_bin.36_k141_1089576_length_6609_cov_39.9011_4	Faecal Silage	M. japonica							17.0306	17.0513			15.5523	16.5518	16.9659		15.4816	15.2654						gluconate 5-dehydrogenase [EC:1.1.1.69] (db=kegg)	Assembly_15-18_bin.36	Bacteria	Firmicutes_A	Clostridia	Oscillospirales	CAG-272	Firm-07
Assembly_15-18_bin.36_k141_1289258_length_5398_cov_25.3825_3	Faecal Silage	M. japonica	17.4775	17.4008		16.2477	16.2366	17.0054	16.599	16.0411	16.1133			15.7244		15.287								glutamate dehydrogenase (NADP+) [EC:1.4.1.4] (db=kegg)	Assembly_15-18_bin.36	Bacteria	Firmicutes_A	Clostridia	Oscillospirales	CAG-272	Firm-07
Assembly_15-18_bin.36_k141_2239553_length_13679_cov_41.0515_14	Faecal Silage	M. japonica	15.4095				15.2786	15.3211		14.8915				15.1326										V/A-type H+/Na+-transporting ATPase subunit B (db=kegg)	Assembly_15-18_bin.36	Bacteria	Firmicutes_A	Clostridia	Oscillospirales	CAG-272	Firm-07		Assembly_15-18_bin.49_k141_9229686_length_13801_cov_13.0000_3, Assembly_19-22_bin.40_k141_8418795_length_6736_cov_10.5415_5, Assembly_45_bin.12_NODE_230_length_29646_cov_8.044135_27
Assembly_15-18_bin.36_k141_3218664_length_2463_cov_11.0000_3	Faecal Silage	M. japonica	17.1011	16.8504		16.7476	17.2117	17.165	17.2833	17.7826	17.7228													Formate--tetrahydrofolate ligase [PF01268.20] (db=pfam)	Assembly_15-18_bin.36	Bacteria	Firmicutes_A	Clostridia	Oscillospirales	CAG-272	Firm-07
Assembly_15-18_bin.36_k141_3906377_length_3840_cov_57.8010_1	Faecal Silage	M. japonica		15.4266		15.4495	15.3919			15.0346														ABC transporter [PF00005.28] (db=pfam)	Assembly_15-18_bin.36	Bacteria	Firmicutes_A	Clostridia	Oscillospirales	CAG-272	Firm-07
Assembly_15-18_bin.36_k141_3944612_length_2783_cov_18.0000_3	Faecal Silage	M. japonica	14.5365					15.3689	14.5314	14.7671														2-dehydro-3-deoxygluconokinase [EC:2.7.1.45] (db=kegg)	Assembly_15-18_bin.36	Bacteria	Firmicutes_A	Clostridia	Oscillospirales	CAG-272	Firm-07		Assembly_15-18_bin.4_k141_7897201_length_10495_cov_10.0000_7
Assembly_15-18_bin.36_k141_4921971_length_1659_cov_20.0000_2	Faecal Silage	M. japonica	14.6846	14.8802																				HMGL-like [PF00682.20] (db=pfam)	Assembly_15-18_bin.36	Bacteria	Firmicutes_A	Clostridia	Oscillospirales	CAG-272	Firm-07
Assembly_15-18_bin.36_k141_571630_length_6432_cov_20.3510_5	Faecal Silage	M. japonica											15.3513	15.9489										glutamine synthetase [EC:6.3.1.2] (db=kegg)	Assembly_15-18_bin.36	Bacteria	Firmicutes_A	Clostridia	Oscillospirales	CAG-272	Firm-07		Assembly_15-18_bin.37_k141_2515302_length_2717_cov_138.0000_2, Assembly_19-22_bin.41_k141_1052260_length_60894_cov_33.6133_4, Assembly_19-22_bin.9_k141_117587_length_8293_cov_18.8501_4, Assembly_21_bin.3_NODE_1350_length_9485_cov_6.482715_3
Assembly_15-18_bin.36_k141_7871096_length_2899_cov_43.7520_2	Faecal Silage	M. japonica					15.471		15.6242	15.6802														argininosuccinate synthase [EC:6.3.4.5] (db=kegg)	Assembly_15-18_bin.36	Bacteria	Firmicutes_A	Clostridia	Oscillospirales	CAG-272	Firm-07		Assembly_15-18_bin.46_k141_6802588_length_45639_cov_19.0626_19
Assembly_15-18_bin.36_k141_8318020_length_3788_cov_127.0000_4	Faecal Silage	M. japonica					15.314			14.9726														multiple sugar transport system ATP-binding protein (db=kegg)	Assembly_15-18_bin.36	Bacteria	Firmicutes_A	Clostridia	Oscillospirales	CAG-272	Firm-07
Assembly_15-18_bin.37_k141_2234540_length_3405_cov_434.6685_3	Faecal Silage	M. japonica					16.9732		16.1804	16.9649	15.4333													mannitol-1-phosphate 5-dehydrogenase [EC:1.1.1.17] (db=kegg)	Assembly_15-18_bin.37	Bacteria	Firmicutes_A	Clostridia	Lachnospirales	Lachnospiraceae	CAG-791	CAG-791 sp900320325	Assembly_16_bin.13_NODE_45984_length_2099_cov_6.198630_3, Assembly_19_bin.4_NODE_838_length_11340_cov_12.993531_3, Assembly_20_bin.2_NODE_1707_length_9375_cov_14.568240_4, Assembly_21_bin.6_NODE_200_length_27191_cov_15.121978_6, Assembly_46_bin.1_NODE_3985_length_7657_cov_9.012102_3
Assembly_15-18_bin.37_k141_2234540_length_3405_cov_434.6685_4	Faecal Silage	M. japonica					17.0226			16.9321														mannitol PTS system EIICBA or EIICB component [EC:2.7.1.197] (db=kegg)	Assembly_15-18_bin.37	Bacteria	Firmicutes_A	Clostridia	Lachnospirales	Lachnospiraceae	CAG-791	CAG-791 sp900320325	Assembly_16_bin.13_NODE_19881_length_3180_cov_6.914880_1, Assembly_19_bin.4_NODE_838_length_11340_cov_12.993531_4, Assembly_20_bin.2_NODE_1707_length_9375_cov_14.568240_3, Assembly_21_bin.6_NODE_200_length_27191_cov_15.121978_5, Assembly_46_bin.1_NODE_3985_length_7657_cov_9.012102_2
Assembly_15-18_bin.37_k141_2410659_length_7497_cov_56.9247_1	Faecal Silage	M. japonica					14.1305			14.2021														3-hydroxyacyl-CoA dehydrogenase, NAD binding domain [PF02737.19];3-hydroxyacyl-CoA dehydrogenase, C-terminal domain [PF00725.23] (db=pfam)	Assembly_15-18_bin.37	Bacteria	Firmicutes_A	Clostridia	Lachnospirales	Lachnospiraceae	CAG-791	CAG-791 sp900320325
Assembly_15-18_bin.37_k141_2410659_length_7497_cov_56.9247_2	Faecal Silage	M. japonica	16.5551	15.9013			17.0563	16.1309	16.5351	16.6857	15.9877	15.7603	16.0965	15.7371	16.446	16.5277								enoyl-CoA hydratase [EC:4.2.1.17];enoyl-CoA hydratase [EC:4.2.1.17] (db=kegg)	Assembly_15-18_bin.37	Bacteria	Firmicutes_A	Clostridia	Lachnospirales	Lachnospiraceae	CAG-791	CAG-791 sp900320325	Assembly_16_bin.13_NODE_5992_length_5890_cov_6.491859_2, Assembly_21_bin.6_NODE_1450_length_9134_cov_14.388369_7, Assembly_46_bin.1_NODE_8884_length_5505_cov_7.852294_5
Assembly_15-18_bin.37_k141_2410659_length_7497_cov_56.9247_3	Faecal Silage	M. japonica	15.0335				15.6104		15.3858	15.6771	15.4419													acetyl-CoA C-acetyltransferase [EC:2.3.1.9] (db=kegg)	Assembly_15-18_bin.37	Bacteria	Firmicutes_A	Clostridia	Lachnospirales	Lachnospiraceae	CAG-791	CAG-791 sp900320325	Assembly_16_bin.13_NODE_5992_length_5890_cov_6.491859_3, Assembly_21_bin.6_NODE_1450_length_9134_cov_14.388369_6, Assembly_46_bin.1_NODE_8884_length_5505_cov_7.852294_4
Assembly_15-18_bin.37_k141_2615275_length_4419_cov_234.8581_1	Faecal Silage	M. japonica	16.3869	16.0096			16.5549	16.1373	15.8664	15.6792						15.842	15.4477	15.1333						fructose-bisphosphate aldolase, class II [EC:4.1.2.13] (db=kegg)	Assembly_15-18_bin.37	Bacteria	Firmicutes_A	Clostridia	Lachnospirales	Lachnospiraceae	CAG-791	CAG-791 sp900320325
Assembly_15-18_bin.37_k141_266374_length_18170_cov_37.2758_21	Faecal Silage	M. japonica					15.3731			15.1682														D-lactate dehydrogenase [EC:1.1.1.28] (db=kegg)	Assembly_15-18_bin.37	Bacteria	Firmicutes_A	Clostridia	Lachnospirales	Lachnospiraceae	CAG-791	CAG-791 sp900320325	Assembly_16_bin.13_NODE_2535_length_9656_cov_6.575982_8, Assembly_19_bin.4_NODE_951_length_10700_cov_13.469798_2, Assembly_20_bin.2_NODE_1343_length_10728_cov_17.504919_2, Assembly_21_bin.6_NODE_3550_length_5729_cov_16.015509_1, Assembly_46_bin.1_NODE_1088_length_12833_cov_9.094537_4
Assembly_15-18_bin.37_k141_3050386_length_2965_cov_27.8081_2	Faecal Silage	M. japonica	18.0597	18.067	17.4868	17.9818	18.0022	17.5005	17.8397	17.1231	17.4677	17.9117	18.2415	19.1964	19.3081	19.1342	17.268	17.031						phosphoenolpyruvate carboxykinase (ATP) [EC:4.1.1.49] (db=kegg)	Assembly_15-18_bin.37	Bacteria	Firmicutes_A	Clostridia	Lachnospirales	Lachnospiraceae	CAG-791	CAG-791 sp900320325
Assembly_15-18_bin.37_k141_3059093_length_3534_cov_21.6788_2	Faecal Silage	M. japonica	15.992				16.5577	16.344																peptide/nickel transport system permease protein (db=kegg)	Assembly_15-18_bin.37	Bacteria	Firmicutes_A	Clostridia	Lachnospirales	Lachnospiraceae	CAG-791	CAG-791 sp900320325	Assembly_15-18_bin.7_k141_5883518_length_4263_cov_18.6106_2, Assembly_19-22_bin.21_k141_4220579_length_6838_cov_675.1656_5, Assembly_19-22_bin.33_k141_3311106_length_2023_cov_23.4665_2, Assembly_19-22_bin.41_k141_979688_length_3316_cov_27.0400_1, Assembly_19_bin.6_NODE_2225_length_7016_cov_6.680218_5, Assembly_20_bin.1_NODE_4864_length_5358_cov_10.105223_3, Assembly_20_bin.2_NODE_1876_length_8945…
Assembly_15-18_bin.37_k141_4049005_length_6563_cov_77.6185_2	Faecal Silage	M. japonica					14.6292			15.2298						14.84								phosphate acetyltransferase [EC:2.3.1.8] (db=kegg)	Assembly_15-18_bin.37	Bacteria	Firmicutes_A	Clostridia	Lachnospirales	Lachnospiraceae	CAG-791	CAG-791 sp900320325	Assembly_19_bin.4_NODE_174_length_26260_cov_12.132990_16, Assembly_19_bin.5_NODE_1618_length_8214_cov_8.134698_7, Assembly_20_bin.2_NODE_512_length_18256_cov_14.239822_1, Assembly_20_bin.3_NODE_17267_length_2847_cov_7.926934_2, Assembly_21_bin.6_NODE_33341_length_2117_cov_16.632881_2, Assembly_46_bin.1_NODE_84315_length_2117_cov_8.915616_2
Assembly_15-18_bin.37_k141_4158722_length_2064_cov_77.3463_2	Faecal Silage	M. japonica	15.1653	15.0118			14.4906	14.6464		14.2354	14.3707	16.7707	16.5367	16.9895	17.4096	16.6737	16.0611	15.7398							Assembly_15-18_bin.37	Bacteria	Firmicutes_A	Clostridia	Lachnospirales	Lachnospiraceae	CAG-791	CAG-791 sp900320325	Assembly_15-18_bin.37_k141_988238_length_4812_cov_199.0000_1, Assembly_19_bin.4_NODE_12576_length_3404_cov_4.980293_2, Assembly_20_bin.2_NODE_11380_length_3483_cov_6.506418_2, Assembly_21_bin.6_NODE_353_length_20004_cov_8.520327_10, Assembly_46_bin.1_NODE_132852_length_1751_cov_2.683373_1
Assembly_15-18_bin.37_k141_444752_length_4749_cov_24.3611_1	Faecal Silage	M. japonica											14.7951	15.4806	15.3236									glutamate dehydrogenase (NADP+) [EC:1.4.1.4] (db=kegg)	Assembly_15-18_bin.37	Bacteria	Firmicutes_A	Clostridia	Lachnospirales	Lachnospiraceae	CAG-791	CAG-791 sp900320325
Assembly_15-18_bin.37_k141_4533733_length_2185_cov_22.8170_2	Faecal Silage	M. japonica					15.3881			15.7943														basic membrane protein A and related proteins (db=kegg)	Assembly_15-18_bin.37	Bacteria	Firmicutes_A	Clostridia	Lachnospirales	Lachnospiraceae	CAG-791	CAG-791 sp900320325
Assembly_15-18_bin.37_k141_474448_length_3672_cov_24.3155_1	Faecal Silage	M. japonica																	15.127		14.3966		14.9559	ATP-dependent Clp protease ATP-binding subunit ClpX (db=kegg)	Assembly_15-18_bin.37	Bacteria	Firmicutes_A	Clostridia	Lachnospirales	Lachnospiraceae	CAG-791	CAG-791 sp900320325	Assembly_19_bin.4_NODE_791_length_11708_cov_13.394147_4, Assembly_20_bin.2_NODE_2076_length_8427_cov_16.407668_4
Assembly_15-18_bin.37_k141_5336321_length_4821_cov_86.1214_2	Faecal Silage	M. japonica					15.8693			15.832														starch synthase [EC:2.4.1.21] (db=kegg)	Assembly_15-18_bin.37	Bacteria	Firmicutes_A	Clostridia	Lachnospirales	Lachnospiraceae	CAG-791	CAG-791 sp900320325	Assembly_19_bin.4_NODE_1320_length_9004_cov_11.304727_8, Assembly_20_bin.2_NODE_88_length_41000_cov_13.607547_1, Assembly_46_bin.1_NODE_945_length_13549_cov_7.110864_1
Assembly_15-18_bin.37_k141_600715_length_18332_cov_179.5065_12	Faecal Silage	M. japonica					15.6485			15.0447														glycogen phosphorylase [EC:2.4.1.1] (db=kegg)	Assembly_15-18_bin.37	Bacteria	Firmicutes_A	Clostridia	Lachnospirales	Lachnospiraceae	CAG-791	CAG-791 sp900320325	Assembly_19_bin.4_NODE_390_length_17202_cov_12.826908_14
Assembly_15-18_bin.37_k141_6184491_length_2375_cov_25.7860_1	Faecal Silage	M. japonica					15.1563			14.7841														Binding-protein-dependent transport system inner membrane component [PF00528.23] (db=pfam)	Assembly_15-18_bin.37	Bacteria	Firmicutes_A	Clostridia	Lachnospirales	Lachnospiraceae	CAG-791	CAG-791 sp900320325	Assembly_16_bin.13_NODE_4368_length_6995_cov_5.468012_2, Assembly_19-22_bin.41_k141_1259309_length_28362_cov_129.4080_1, Assembly_19-22_bin.7_k141_3653780_length_8836_cov_51.6001_6, Assembly_19_bin.4_NODE_1096_length_9964_cov_7.929862_3, Assembly_20_bin.2_NODE_4768_length_5418_cov_10.399963_3, Assembly_21_bin.6_NODE_590_length_15192_cov_12.606329_9
Assembly_15-18_bin.37_k141_649678_length_3599_cov_39.8019_3	Faecal Silage	M. japonica	14.8852				15.4387			14.8938															Assembly_15-18_bin.37	Bacteria	Firmicutes_A	Clostridia	Lachnospirales	Lachnospiraceae	CAG-791	CAG-791 sp900320325	Assembly_16_bin.13_NODE_6898_length_5466_cov_5.632785_4, Assembly_19_bin.4_NODE_925_length_10849_cov_12.038169_9, Assembly_20_bin.2_NODE_775_length_14539_cov_14.495788_3, Assembly_21_bin.6_NODE_1748_length_8316_cov_11.223823_1, Assembly_46_bin.1_NODE_31558_length_3212_cov_7.638264_3
Assembly_15-18_bin.37_k141_8149193_length_1725_cov_17.6862_1	Faecal Silage	M. japonica					15.1678			13.9422														large conductance mechanosensitive channel (db=kegg)	Assembly_15-18_bin.37	Bacteria	Firmicutes_A	Clostridia	Lachnospirales	Lachnospiraceae	CAG-791	CAG-791 sp900320325	Assembly_19_bin.4_NODE_209_length_24171_cov_13.198084_2, Assembly_20_bin.2_NODE_1942_length_8785_cov_15.030241_8, Assembly_21_bin.6_NODE_184_length_28578_cov_14.850261_8, Assembly_46_bin.1_NODE_10017_length_5223_cov_8.627515_4
Assembly_15-18_bin.37_k141_8566514_length_11071_cov_41.4211_1	Faecal Silage	M. japonica		15.9665	15.6492		15.3206	15.8045		14.3546	16.1609													phosphoglucomutase [EC:5.4.2.2] (db=kegg)	Assembly_15-18_bin.37	Bacteria	Firmicutes_A	Clostridia	Lachnospirales	Lachnospiraceae	CAG-791	CAG-791 sp900320325	Assembly_20_bin.2_NODE_344_length_22618_cov_16.828392_1, Assembly_21_bin.6_NODE_1421_length_9244_cov_15.889759_1
Assembly_15-18_bin.37_k141_8798778_length_2271_cov_54.0089_1	Faecal Silage	M. japonica					14.0857			14.2385														2-iminobutanoate/2-iminopropanoate deaminase [EC:3.5.99.10] (db=kegg)	Assembly_15-18_bin.37	Bacteria	Firmicutes_A	Clostridia	Lachnospirales	Lachnospiraceae	CAG-791	CAG-791 sp900320325	Assembly_16_bin.13_NODE_44177_length_2142_cov_4.396263_1, Assembly_19_bin.4_NODE_1279_length_9167_cov_11.315408_2, Assembly_20_bin.2_NODE_592_length_16951_cov_14.968217_5, Assembly_46_bin.1_NODE_3145_length_8419_cov_8.115256_6
Assembly_15-18_bin.37_k141_9208620_length_1572_cov_72.0000_2	Faecal Silage	M. japonica	14.8893	15.2689			14.9345	15.2904	15.0946	15.2211														Tetrahydrofolate dehydrogenase/cyclohydrolase, NAD(P)-binding domain [PF02882.20] (db=pfam)	Assembly_15-18_bin.37	Bacteria	Firmicutes_A	Clostridia	Lachnospirales	Lachnospiraceae	CAG-791	CAG-791 sp900320325	Assembly_46_bin.1_NODE_15166_length_4374_cov_6.948136_2
Assembly_15-18_bin.37_k141_923548_length_2111_cov_19.0000_1	Faecal Silage	M. japonica					15.0262	15.0887		14.8759														Aminotransferase class I and II [PF00155.22];DegT/DnrJ/EryC1/StrS aminotransferase family [PF01041.18];Cys/Met metabolism PLP-dependent enzyme [PF01053.21] (db=pfam)	Assembly_15-18_bin.37	Bacteria	Firmicutes_A	Clostridia	Lachnospirales	Lachnospiraceae	CAG-791	CAG-791 sp900320325	Assembly_19-22_bin.21_k141_528047_length_4931_cov_147.2040_5, Assembly_19-22_bin.7_k141_781383_length_13551_cov_68.9311_6, Assembly_19_bin.6_NODE_3136_length_6078_cov_7.965134_3, Assembly_20_bin.1_NODE_1506_length_10121_cov_10.781641_3, Assembly_21_bin.10_NODE_254_length_24695_cov_8.174675_5, Assembly_22_bin.6_NODE_19321_length_3323_cov_13.175031_3
Assembly_15-18_bin.38_k141_639111_length_93280_cov_24.4284_34	Faecal Silage	M. japonica																	15.7056	14.5811				enoyl-[acyl-carrier protein] reductase I [EC:1.3.1.9 1.3.1.10] (db=kegg)	Assembly_15-18_bin.38	Bacteria	Proteobacteria	Alphaproteobacteria	RF32	CAG-239	CAG-495		Assembly_16_bin.8_NODE_499_length_27422_cov_9.156941_9, Assembly_41_bin_104_NODE_2423_length_63437_cov_12.947619_46, Assembly_41_bin_119_NODE_132438_length_3543_cov_28.918005_4, Assembly_41_bin_119_NODE_2111_length_68917_cov_37.431414_1, Assembly_41_bin_124_NODE_706_length_126100_cov_11.241517_83, Assembly_41_bin_170_NODE_2183_length_67665_cov_10.604911_17, Assembly_41_bin_29_NODE_24989_length_12…
Assembly_15-18_bin.38_k141_639111_length_93280_cov_24.4284_53	Faecal Silage	M. japonica																			14.6222		14.1667	phosphoglucomutase [EC:5.4.2.2] (db=kegg)	Assembly_15-18_bin.38	Bacteria	Proteobacteria	Alphaproteobacteria	RF32	CAG-239	CAG-495
Assembly_15-18_bin.38_k141_7570678_length_33883_cov_62.0725_22	Faecal Silage	M. japonica																		13.6745			14.8016	DNA-directed RNA polymerase subunit alpha [EC:2.7.7.6] (db=kegg)	Assembly_15-18_bin.38	Bacteria	Proteobacteria	Alphaproteobacteria	RF32	CAG-239	CAG-495
Assembly_15-18_bin.38_k141_7570678_length_33883_cov_62.0725_23	Faecal Silage	M. japonica																	14.4757	14.2777				small subunit ribosomal protein S11 (db=kegg)	Assembly_15-18_bin.38	Bacteria	Proteobacteria	Alphaproteobacteria	RF32	CAG-239	CAG-495
Assembly_15-18_bin.4_k141_1086141_length_3499_cov_16.0000_1	Faecal Silage	M. japonica	14.2929				13.292			13.3594		15.4006	14.9777	15.0704		13.8155								phosphocarrier protein HPr (db=kegg)	Assembly_15-18_bin.4	Bacteria	Firmicutes_A	Clostridia	Oscillospirales	QAKW01	Firm-08		Assembly_19-22_bin.30_k141_10566922_length_4977_cov_13.0000_4, Assembly_46_bin.7_NODE_17027_length_4167_cov_8.285019_2
Assembly_15-18_bin.4_k141_2428114_length_5388_cov_9.0000_2	Faecal Silage	M. japonica						14.7893								13.4949	14.2801							rubrerythrin (db=kegg)	Assembly_15-18_bin.4	Bacteria	Firmicutes_A	Clostridia	Oscillospirales	QAKW01	Firm-08
Assembly_15-18_bin.4_k141_2974018_length_3862_cov_8.0000_7	Faecal Silage	M. japonica	15.7643	16.058		16.6096	15.5084	14.9303	15.6156	15.4707														Ribosomal protein S9/S16 [PF00380.20] (db=pfam)	Assembly_15-18_bin.4	Bacteria	Firmicutes_A	Clostridia	Oscillospirales	QAKW01	Firm-08
Assembly_15-18_bin.4_k141_3571399_length_9463_cov_9.0000_7	Faecal Silage	M. japonica		17.3935	16.9646	17.5744	17.1775	16.9953	17.3291	17.2291														small subunit ribosomal protein S2 (db=kegg)	Assembly_15-18_bin.4	Bacteria	Firmicutes_A	Clostridia	Oscillospirales	QAKW01	Firm-08
Assembly_15-18_bin.4_k141_4297492_length_18481_cov_10.9880_13	Faecal Silage	M. japonica		15.604		15.6415	15.2916			15.5868														Conserved carboxylase domain [PF02436.19];HMGL-like [PF00682.20] (db=pfam)	Assembly_15-18_bin.4	Bacteria	Firmicutes_A	Clostridia	Oscillospirales	QAKW01	Firm-08
Assembly_15-18_bin.4_k141_457250_length_19413_cov_26.4109_3	Faecal Silage	M. japonica	14.4486				13.5475	15.3186	14.8184	14.2605						14.3059								O-acetylhomoserine (thiol)-lyase [EC:2.5.1.49] (db=kegg)	Assembly_15-18_bin.4	Bacteria	Firmicutes_A	Clostridia	Oscillospirales	QAKW01	Firm-08
Assembly_15-18_bin.4_k141_4680160_length_3424_cov_95.3351_1	Faecal Silage	M. japonica		15.3537			15.5703	14.7986		15.4444														GGGtGRT protein [PF14057.7] (db=pfam)	Assembly_15-18_bin.4	Bacteria	Firmicutes_A	Clostridia	Oscillospirales	QAKW01	Firm-08
Assembly_15-18_bin.4_k141_4680160_length_3424_cov_95.3351_2	Faecal Silage	M. japonica					15.361			15.5219															Assembly_15-18_bin.4	Bacteria	Firmicutes_A	Clostridia	Oscillospirales	QAKW01	Firm-08
Assembly_15-18_bin.4_k141_6992614_length_6126_cov_13.9088_6	Faecal Silage	M. japonica										15.7081	15.4032					15.135						Glyceraldehyde 3-phosphate dehydrogenase, C-terminal domain [PF02800.21] (db=pfam)	Assembly_15-18_bin.4	Bacteria	Firmicutes_A	Clostridia	Oscillospirales	QAKW01	Firm-08
Assembly_15-18_bin.4_k141_9086499_length_12973_cov_17.0000_1	Faecal Silage	M. japonica					16.0917		15.9294	16.1923					15.6484	15.482	15.1021							phosphoglycerate kinase [EC:2.7.2.3] (db=kegg)	Assembly_15-18_bin.4	Bacteria	Firmicutes_A	Clostridia	Oscillospirales	QAKW01	Firm-08
Assembly_15-18_bin.40_k141_1722394_length_4634_cov_11.0000_2	Faecal Silage	M. japonica					13.9251	14.6162									15.6924	15.1001						large subunit ribosomal protein L7/L12 (db=kegg)	Assembly_15-18_bin.40	Bacteria	Bacteroidota	Bacteroidia	Bacteroidales	UBA932	UBA1232
Assembly_15-18_bin.40_k141_1722394_length_4634_cov_11.0000_5	Faecal Silage	M. japonica	15.0311					14.48				15.7561	14.7423	15.1092	15.4586	15.7798	15.4409							large subunit ribosomal protein L11 (db=kegg)	Assembly_15-18_bin.40	Bacteria	Bacteroidota	Bacteroidia	Bacteroidales	UBA932	UBA1232		Assembly_45_bin.14_NODE_43512_length_2685_cov_8.021673_3
Assembly_15-18_bin.40_k141_2586328_length_5549_cov_27.0000_4	Faecal Silage	M. japonica	16.4652				15.7836			15.3186		18.1856	19.1275	18.4503	18.2015	18.5203	15.978	15.875						malate dehydrogenase [EC:1.1.1.37] (db=kegg)	Assembly_15-18_bin.40	Bacteria	Bacteroidota	Bacteroidia	Bacteroidales	UBA932	UBA1232
Assembly_15-18_bin.40_k141_4573572_length_7568_cov_249.0000_4	Faecal Silage	M. japonica	15.1919			16.4866	15.8682		15.9562	16.2944														large subunit ribosomal protein L21 (db=kegg)	Assembly_15-18_bin.40	Bacteria	Bacteroidota	Bacteroidia	Bacteroidales	UBA932	UBA1232		Assembly_15_bin.2_NODE_571_length_19020_cov_9.016926_16, Assembly_16_bin.18_NODE_24582_length_2860_cov_5.693048_1, Assembly_18_bin.3_NODE_263_length_22305_cov_8.845213_6, Assembly_45_bin.16_NODE_4540_length_7459_cov_6.530254_9
Assembly_15-18_bin.40_k141_5167380_length_2612_cov_16.3488_2	Faecal Silage	M. japonica					15.2398	15.0094	15.4343	14.8131	15.2881													GTP-binding protein LepA (db=kegg)	Assembly_15-18_bin.40	Bacteria	Bacteroidota	Bacteroidia	Bacteroidales	UBA932	UBA1232		Assembly_15-18_bin.52_k141_6199014_length_3850_cov_48.0000_1, Assembly_18_bin.6_NODE_27_length_96204_cov_250.779207_50, Assembly_21_bin.5_NODE_190_length_27852_cov_8.324531_13, Assembly_21_bin.7_NODE_41_length_59779_cov_33.836297_34, Assembly_41_bin_141_NODE_3_length_993710_cov_12.806477_381
Assembly_15-18_bin.40_k141_519408_length_3921_cov_25.8899_3	Faecal Silage	M. japonica						14.6107		14.6469		18.0018	17.2537	17.8929	16.7756		16.1619	16.0281	15.8283			15.0532	14.956	CarboxypepD_reg-like domain [PF13715.7];TonB-dependent Receptor Plug Domain [PF07715.16] (db=pfam)	Assembly_15-18_bin.40	Bacteria	Bacteroidota	Bacteroidia	Bacteroidales	UBA932	UBA1232		Assembly_45_bin.14_NODE_151842_length_1515_cov_4.589041_1
Assembly_15-18_bin.40_k141_703954_length_4973_cov_14.5782_1	Faecal Silage	M. japonica					15.458			15.2598					15.2115									lysine 2,3-aminomutase [EC:5.4.3.2] (db=kegg)	Assembly_15-18_bin.40	Bacteria	Bacteroidota	Bacteroidia	Bacteroidales	UBA932	UBA1232
Assembly_15-18_bin.40_k141_847022_length_7046_cov_12.8836_2	Faecal Silage	M. japonica	16.5946	15.9519			17.694	17.7073	16.5744	17.3885	16.1777													methylmalonyl-CoA decarboxylase subunit alpha [EC:7.2.4.3];propionyl-CoA carboxylase beta chain [EC:6.4.1.3 2.1.3.15] (db=kegg)	Assembly_15-18_bin.40	Bacteria	Bacteroidota	Bacteroidia	Bacteroidales	UBA932	UBA1232
Assembly_15-18_bin.40_k141_8939227_length_5721_cov_66.0000_5	Faecal Silage	M. japonica	14.692				15.6885	14.5321	14.7372	15.3162														ribose-phosphate pyrophosphokinase [EC:2.7.6.1] (db=kegg)	Assembly_15-18_bin.40	Bacteria	Bacteroidota	Bacteroidia	Bacteroidales	UBA932	UBA1232		Assembly_45_bin.14_NODE_1780_length_11590_cov_6.333593_5
Assembly_15-18_bin.41_k141_103599_length_5281_cov_66.8290_1	Faecal Silage	M. japonica	17.6118	17.834	17.5092	17.486	17.9008	18.0977	17.8297	17.5032	18.1149	15.78		15.8138	15.6579	15.6971	14.8559	14.9888	15.8697		13.0465			elongation factor Tu (db=kegg)	Assembly_15-18_bin.41	Bacteria	Firmicutes	Bacilli	ML615J-28	CAG-313	RUG293
Assembly_15-18_bin.41_k141_1219703_length_3763_cov_56.0000_5	Faecal Silage	M. japonica	16.9062	17.8899	17.5713	17.1957	17.6692	17.3202	17.2531	17.5519	17.0178	19.7414	19.1758	19.6978	19.83	20.0429	18.6275	18.5109						glyceraldehyde 3-phosphate dehydrogenase [EC:1.2.1.12] (db=kegg)	Assembly_15-18_bin.41	Bacteria	Firmicutes	Bacilli	ML615J-28	CAG-313	RUG293
Assembly_15-18_bin.41_k141_3547665_length_7852_cov_29.5435_2	Faecal Silage	M. japonica					14.6651	14.3002		14.7438														formate--tetrahydrofolate ligase [EC:6.3.4.3] (db=kegg)	Assembly_15-18_bin.41	Bacteria	Firmicutes	Bacilli	ML615J-28	CAG-313	RUG293
Assembly_15-18_bin.41_k141_3656360_length_13022_cov_71.4139_12	Faecal Silage	M. japonica	18.1649	18.8186	17.3506		17.8887	18.8397	19.276	18.0503	16.6639	17.205	17.7813	16.047	17.2878	17.8783	15.8042	16.9038						phosphoenolpyruvate carboxykinase (ATP) [EC:4.1.1.49] (db=kegg)	Assembly_15-18_bin.41	Bacteria	Firmicutes	Bacilli	ML615J-28	CAG-313	RUG293
Assembly_15-18_bin.41_k141_3993419_length_3569_cov_61.9498_2	Faecal Silage	M. japonica	15.1505				15.2478	14.6864	14.2264	14.8201														basic membrane protein A and related proteins (db=kegg)	Assembly_15-18_bin.41	Bacteria	Firmicutes	Bacilli	ML615J-28	CAG-313	RUG293
Assembly_15-18_bin.41_k141_4864541_length_12067_cov_35.6357_3	Faecal Silage	M. japonica																	15.8735	15.318	15.718			S-adenosylmethionine synthetase [EC:2.5.1.6] (db=kegg)	Assembly_15-18_bin.41	Bacteria	Firmicutes	Bacilli	ML615J-28	CAG-313	RUG293		Assembly_41_bin_82_NODE_1978_length_71423_cov_19.141492_24
Assembly_15-18_bin.41_k141_5555499_length_13323_cov_123.6920_3	Faecal Silage	M. japonica					15.031	15.1859	15.801	15.2575														small subunit ribosomal protein S7 (db=kegg)	Assembly_15-18_bin.41	Bacteria	Firmicutes	Bacilli	ML615J-28	CAG-313	RUG293
Assembly_15-18_bin.41_k141_5578548_length_4379_cov_73.0687_7	Faecal Silage	M. japonica	16.8821	16.8321	16.4993	17.1202	17.486		16.6986	17.5255	17.4366	19.8994	19.1484	19.826	20.14	20.6851	18.1424	17.436						Glyceraldehyde 3-phosphate dehydrogenase, C-terminal domain [PF02800.21] (db=pfam)	Assembly_15-18_bin.41	Bacteria	Firmicutes	Bacilli	ML615J-28	CAG-313	RUG293
Assembly_15-18_bin.41_k141_5907059_length_5479_cov_217.9605_2	Faecal Silage	M. japonica	15.7655				15.407	14.8956	15.2605	14.9693				15.2447										small subunit ribosomal protein S11 (db=kegg)	Assembly_15-18_bin.41	Bacteria	Firmicutes	Bacilli	ML615J-28	CAG-313	RUG293
Assembly_15-18_bin.41_k141_5907059_length_5479_cov_217.9605_3	Faecal Silage	M. japonica	16.3818	16.1799		16.1667	16.0452	15.6778	15.5996	16.3589														DNA-directed RNA polymerase subunit alpha [EC:2.7.7.6] (db=kegg)	Assembly_15-18_bin.41	Bacteria	Firmicutes	Bacilli	ML615J-28	CAG-313	RUG293
Assembly_15-18_bin.41_k141_6852991_length_18800_cov_73.5234_11	Faecal Silage	M. japonica										15.9785		15.9832	15.6643	15.8295								multiple sugar transport system ATP-binding protein;multiple sugar transport system ATP-binding protein;multiple sugar transport system ATP-binding protein (db=kegg)	Assembly_15-18_bin.41	Bacteria	Firmicutes	Bacilli	ML615J-28	CAG-313	RUG293
Assembly_15-18_bin.42_k141_104835_length_13671_cov_82.2433_10	Faecal Silage	M. japonica					13.6932	16.2729																phosphoenolpyruvate carboxykinase (ATP) [EC:4.1.1.49] (db=kegg)	Assembly_15-18_bin.42	Bacteria	Bacteroidota	Bacteroidia	Bacteroidales	Bacteroidaceae	UBA1179
Assembly_15-18_bin.42_k141_1083767_length_26506_cov_69.9546_10	Faecal Silage	M. japonica					15.0427	15.4092	15.5225	15.6103														prolyl-tRNA synthetase [EC:6.1.1.15] (db=kegg)	Assembly_15-18_bin.42	Bacteria	Bacteroidota	Bacteroidia	Bacteroidales	Bacteroidaceae	UBA1179		Assembly_15_bin.14_NODE_1630_length_11619_cov_5.935489_6, Assembly_17_bin.8_NODE_3472_length_6232_cov_4.853327_5
Assembly_15-18_bin.42_k141_1083767_length_26506_cov_69.9546_17	Faecal Silage	M. japonica					15.663		15.4461	15.2676				15.663	15.3627									Na+-transporting NADH:ubiquinone oxidoreductase subunit F [EC:7.2.1.1] (db=kegg)	Assembly_15-18_bin.42	Bacteria	Bacteroidota	Bacteroidia	Bacteroidales	Bacteroidaceae	UBA1179		Assembly_15_bin.14_NODE_4219_length_6965_cov_5.721129_3, Assembly_17_bin.8_NODE_35994_length_2022_cov_5.335028_2
Assembly_15-18_bin.42_k141_1083767_length_26506_cov_69.9546_2	Faecal Silage	M. japonica										17.2418	17.4437		17.8152	16.7786		16.6316						fructose-bisphosphate aldolase, class II [EC:4.1.2.13] (db=kegg)	Assembly_15-18_bin.42	Bacteria	Bacteroidota	Bacteroidia	Bacteroidales	Bacteroidaceae	UBA1179		Assembly_15_bin.14_NODE_11998_length_4002_cov_5.269572_1, Assembly_17_bin.8_NODE_17607_length_2827_cov_5.660173_2
Assembly_15-18_bin.42_k141_1083767_length_26506_cov_69.9546_3	Faecal Silage	M. japonica					14.7872			14.7039		17.3585	18.5377	17.6021	17.8757	17.6163	17.4029	16.9536						xylose isomerase [EC:5.3.1.5] (db=kegg)	Assembly_15-18_bin.42	Bacteria	Bacteroidota	Bacteroidia	Bacteroidales	Bacteroidaceae	UBA1179
Assembly_15-18_bin.42_k141_1365197_length_7064_cov_54.1873_5	Faecal Silage	M. japonica	15.9223					14.7077		14.5447		13.8234	14.5136	14.8823										glycoside/pentoside/hexuronide:cation symporter, GPH family (db=kegg)	Assembly_15-18_bin.42	Bacteria	Bacteroidota	Bacteroidia	Bacteroidales	Bacteroidaceae	UBA1179		Assembly_15_bin.14_NODE_4811_length_6474_cov_5.152983_2, Assembly_17_bin.8_NODE_8892_length_3926_cov_6.097391_3
Assembly_15-18_bin.42_k141_1466113_length_18327_cov_66.1445_10	Faecal Silage	M. japonica					17.1886	17.388	17.4469	17.4824	17.2785													threonyl-tRNA synthetase [EC:6.1.1.3] (db=kegg)	Assembly_15-18_bin.42	Bacteria	Bacteroidota	Bacteroidia	Bacteroidales	Bacteroidaceae	UBA1179		Assembly_15_bin.14_NODE_1133_length_13759_cov_5.982706_5, Assembly_17_bin.8_NODE_52311_length_1702_cov_3.105647_1
Assembly_15-18_bin.42_k141_1466113_length_18327_cov_66.1445_13	Faecal Silage	M. japonica										16.737	16.2481	16.1104	16.4528	15.9192	15.3513	15.7282						large subunit ribosomal protein L20 (db=kegg)	Assembly_15-18_bin.42	Bacteria	Bacteroidota	Bacteroidia	Bacteroidales	Bacteroidaceae	UBA1179		Assembly_15_bin.14_NODE_1133_length_13759_cov_5.982706_2, Assembly_19-22_bin.4_k141_2149578_length_7519_cov_22.3512_5, Assembly_21_bin.7_NODE_350_length_20093_cov_28.770786_1, Assembly_42_bin_31_NODE_2949_length_28503_cov_133.112556_23, Assembly_42_bin_42_NODE_19234_length_8411_cov_22.180230_10, Assembly_42_bin_53_NODE_6112_length_18415_cov_12.589270_6, Assembly_42_bin_59_NODE_8454_length_14869_c…
Assembly_15-18_bin.42_k141_1809944_length_6158_cov_28.7839_3	Faecal Silage	M. japonica										16.4001	16.4768	16.6575	16.7735	16.8963	16.2261	15.8444						TonB-dependent starch-binding outer membrane protein SusC (db=kegg)	Assembly_15-18_bin.42	Bacteria	Bacteroidota	Bacteroidia	Bacteroidales	Bacteroidaceae	UBA1179		Assembly_17_bin.8_NODE_1323_length_10670_cov_4.517475_1
Assembly_15-18_bin.42_k141_1825554_length_5267_cov_40.8192_2	Faecal Silage	M. japonica	16.0986	16.1807	16.6633	16.0423	16.371		16.7913	16.5204	16.5863	16.469	16.6701	15.8689		15.5447								6-phosphogluconate dehydrogenase [EC:1.1.1.44 1.1.1.343] (db=kegg)	Assembly_15-18_bin.42	Bacteria	Bacteroidota	Bacteroidia	Bacteroidales	Bacteroidaceae	UBA1179		Assembly_17_bin.8_NODE_1284_length_10844_cov_5.424506_4
Assembly_15-18_bin.42_k141_2050154_length_6312_cov_48.2115_2	Faecal Silage	M. japonica	15.7175	16.1531		16.2519	18.576	18.7719	18.9996	18.7938	18.8736													glycogen phosphorylase [EC:2.4.1.1] (db=kegg)	Assembly_15-18_bin.42	Bacteria	Bacteroidota	Bacteroidia	Bacteroidales	Bacteroidaceae	UBA1179		Assembly_17_bin.8_NODE_5700_length_4900_cov_5.039628_4
Assembly_15-18_bin.42_k141_2114281_length_3571_cov_25.0656_3	Faecal Silage	M. japonica										15.5579	16.3469	15.7385	15.632									large subunit ribosomal protein L21 (db=kegg)	Assembly_15-18_bin.42	Bacteria	Bacteroidota	Bacteroidia	Bacteroidales	Bacteroidaceae	UBA1179		Assembly_17_bin.8_NODE_7627_length_4225_cov_5.164269_3
Assembly_15-18_bin.42_k141_2438155_length_14836_cov_56.2997_3	Faecal Silage	M. japonica					15.29			15.2056				15.8511	15.8945	15.7688								elongation factor G (db=kegg)	Assembly_15-18_bin.42	Bacteria	Bacteroidota	Bacteroidia	Bacteroidales	Bacteroidaceae	UBA1179		Assembly_15_bin.14_NODE_5414_length_6095_cov_6.125000_3, Assembly_17_bin.8_NODE_5654_length_4916_cov_5.284098_3
Assembly_15-18_bin.42_k141_2461061_length_2657_cov_28.9328_2	Faecal Silage	M. japonica										15.9154	16.1824	15.9978	16.5041	15.8643	15.551	15.2364						solute:Na+ symporter, SSS family (db=kegg)	Assembly_15-18_bin.42	Bacteria	Bacteroidota	Bacteroidia	Bacteroidales	Bacteroidaceae	UBA1179		Assembly_15_bin.14_NODE_821_length_16175_cov_6.291501_5, Assembly_17_bin.8_NODE_15389_length_3021_cov_5.111261_1
Assembly_15-18_bin.42_k141_2555011_length_3988_cov_87.7375_4	Faecal Silage	M. japonica					14.3018			14.2524														glycerol-3-phosphate dehydrogenase (NAD(P)+) [EC:1.1.1.94] (db=kegg)	Assembly_15-18_bin.42	Bacteria	Bacteroidota	Bacteroidia	Bacteroidales	Bacteroidaceae	UBA1179		Assembly_15_bin.14_NODE_23993_length_2796_cov_4.949289_3, Assembly_17_bin.8_NODE_8887_length_3927_cov_5.497676_3
Assembly_15-18_bin.42_k141_2680716_length_34662_cov_28.7543_10	Faecal Silage	M. japonica					17.5456	17.117	17.7323	17.4938	16.6491													molecular chaperone DnaK (db=kegg)	Assembly_15-18_bin.42	Bacteria	Bacteroidota	Bacteroidia	Bacteroidales	Bacteroidaceae	UBA1179		Assembly_15_bin.14_NODE_12575_length_3902_cov_5.645178_2, Assembly_17_bin.8_NODE_21129_length_2593_cov_4.307329_2
Assembly_15-18_bin.42_k141_2680716_length_34662_cov_28.7543_3	Faecal Silage	M. japonica											16.2478		15.7229	15.6557	15.0223							Putative esterase [PF00756.21];Carbohydrate-binding module 48 (Isoamylase N-terminal domain) [PF02922.19];Phospholipase/Carboxylesterase [PF02230.17];Esterase PHB depolymerase [PF10503.10] (db=pfam)	Assembly_15-18_bin.42	Bacteria	Bacteroidota	Bacteroidia	Bacteroidales	Bacteroidaceae	UBA1179		Assembly_17_bin.8_NODE_13069_length_3264_cov_4.741352_3, Assembly_41_bin_125_NODE_3334_length_51582_cov_16.297087_28, Assembly_41_bin_98_NODE_5611_length_36674_cov_42.161774_5
Assembly_15-18_bin.42_k141_2680716_length_34662_cov_28.7543_4	Faecal Silage	M. japonica										13.7297		14.4152										Putative esterase [PF00756.21] (db=pfam)	Assembly_15-18_bin.42	Bacteria	Bacteroidota	Bacteroidia	Bacteroidales	Bacteroidaceae	UBA1179		Assembly_19-22_bin.4_k141_980209_length_2797_cov_15.8076_3
Assembly_15-18_bin.42_k141_2718470_length_6383_cov_24.7336_1	Faecal Silage	M. japonica	15.3858			15.4768	16.1439	15.3354	15.7683	16.1507	16.1439	15.8513	15.6304	16.1178	15.6554	15.8805								glyceraldehyde 3-phosphate dehydrogenase [EC:1.2.1.12] (db=kegg)	Assembly_15-18_bin.42	Bacteria	Bacteroidota	Bacteroidia	Bacteroidales	Bacteroidaceae	UBA1179		Assembly_17_bin.8_NODE_13340_length_3232_cov_4.925401_1
Assembly_15-18_bin.42_k141_3189354_length_11528_cov_33.7235_3	Faecal Silage	M. japonica					13.8267	14.1392		13.632														pantoate--beta-alanine ligase [EC:6.3.2.1] (db=kegg)	Assembly_15-18_bin.42	Bacteria	Bacteroidota	Bacteroidia	Bacteroidales	Bacteroidaceae	UBA1179		Assembly_15_bin.14_NODE_1112_length_13859_cov_5.365329_3, Assembly_16_bin.6_NODE_37_length_109681_cov_13.357908_24, Assembly_17_bin.9_NODE_19667_length_2682_cov_5.575181_3, Assembly_18_bin.6_NODE_3_length_175388_cov_321.560003_116, Assembly_19-22_bin.22_k141_2643666_length_6687_cov_14.9910_7, Assembly_19-22_bin.35_k141_2904126_length_5661_cov_9.0000_2, Assembly_19-22_bin.4_k141_4302885_length_135…
Assembly_15-18_bin.42_k141_3272881_length_10534_cov_30.4539_3	Faecal Silage	M. japonica					17.5373	17.1148	17.8288	17.521	17.8123			15.6319										phosphoglycerate kinase [EC:2.7.2.3] (db=kegg)	Assembly_15-18_bin.42	Bacteria	Bacteroidota	Bacteroidia	Bacteroidales	Bacteroidaceae	UBA1179		Assembly_15_bin.14_NODE_4227_length_6955_cov_5.851014_3, Assembly_17_bin.8_NODE_4326_length_5612_cov_5.429908_2
Assembly_15-18_bin.42_k141_3506292_length_6633_cov_85.0784_6	Faecal Silage	M. japonica					16.3818	17.2768	17.2076	16.6467	16.7201													Phosphate acetyl/butaryl transferase [PF01515.20] (db=pfam)	Assembly_15-18_bin.42	Bacteria	Bacteroidota	Bacteroidia	Bacteroidales	Bacteroidaceae	UBA1179		Assembly_17_bin.8_NODE_630_length_16003_cov_5.204540_4
Assembly_15-18_bin.42_k141_3506292_length_6633_cov_85.0784_7	Faecal Silage	M. japonica	14.896				15.2209	15.2073	14.5357	14.914		15.9138	16.223	15.6613	15.9402	15.4452		15.1557						acetate kinase [EC:2.7.2.1] (db=kegg)	Assembly_15-18_bin.42	Bacteria	Bacteroidota	Bacteroidia	Bacteroidales	Bacteroidaceae	UBA1179		Assembly_17_bin.8_NODE_630_length_16003_cov_5.204540_3, Assembly_45_bin.5_NODE_6886_length_6173_cov_15.142530_5
Assembly_15-18_bin.42_k141_3927225_length_3366_cov_29.0605_3	Faecal Silage	M. japonica											16.212	15.8172	15.9078	15.4919								FGGY family of carbohydrate kinases, N-terminal domain [PF00370.22];FGGY family of carbohydrate kinases, C-terminal domain [PF02782.17] (db=pfam)	Assembly_15-18_bin.42	Bacteria	Bacteroidota	Bacteroidia	Bacteroidales	Bacteroidaceae	UBA1179		Assembly_15_bin.14_NODE_821_length_16175_cov_6.291501_2, Assembly_17_bin.8_NODE_4125_length_5744_cov_5.916506_3, Assembly_18_bin.6_NODE_113_length_43173_cov_231.638434_10
Assembly_15-18_bin.42_k141_3927225_length_3366_cov_29.0605_4	Faecal Silage	M. japonica										15.7442	15.5651	15.8115	15.6934	15.6301	15.4194							L-arabinose isomerase [EC:5.3.1.4] (db=kegg)	Assembly_15-18_bin.42	Bacteria	Bacteroidota	Bacteroidia	Bacteroidales	Bacteroidaceae	UBA1179		Assembly_15_bin.14_NODE_821_length_16175_cov_6.291501_3, Assembly_17_bin.8_NODE_4125_length_5744_cov_5.916506_2, Assembly_19-22_bin.4_k141_4362950_length_1536_cov_16.8014_1
Assembly_15-18_bin.42_k141_4225148_length_12403_cov_27.4072_10	Faecal Silage	M. japonica					14.4974			14.9824														RNA polymerase Rpb6 [PF01192.23] (db=pfam)	Assembly_15-18_bin.42	Bacteria	Bacteroidota	Bacteroidia	Bacteroidales	Bacteroidaceae	UBA1179		Assembly_15_bin.14_NODE_2123_length_10079_cov_5.703212_5, Assembly_17_bin.8_NODE_1026_length_12287_cov_5.187704_5, Assembly_19-22_bin.4_k141_3991536_length_38500_cov_86.1213_7, Assembly_45_bin.5_NODE_1020_length_14695_cov_17.375410_5
Assembly_15-18_bin.42_k141_4681267_length_9188_cov_97.0000_10	Faecal Silage	M. japonica						15.2891	15.3351		15.3676													large subunit ribosomal protein L16 (db=kegg)	Assembly_15-18_bin.42	Bacteria	Bacteroidota	Bacteroidia	Bacteroidales	Bacteroidaceae	UBA1179
Assembly_15-18_bin.42_k141_4681267_length_9188_cov_97.0000_11	Faecal Silage	M. japonica					13.8267	14.6373									14.8665	15.0974						small subunit ribosomal protein S3 (db=kegg)	Assembly_15-18_bin.42	Bacteria	Bacteroidota	Bacteroidia	Bacteroidales	Bacteroidaceae	UBA1179
Assembly_15-18_bin.42_k141_4681267_length_9188_cov_97.0000_12	Faecal Silage	M. japonica					15.1906			16.5634														large subunit ribosomal protein L22 (db=kegg)	Assembly_15-18_bin.42	Bacteria	Bacteroidota	Bacteroidia	Bacteroidales	Bacteroidaceae	UBA1179
Assembly_15-18_bin.42_k141_4681267_length_9188_cov_97.0000_13	Faecal Silage	M. japonica					15.0331		13.6991	14.7531														small subunit ribosomal protein S19 (db=kegg)	Assembly_15-18_bin.42	Bacteria	Bacteroidota	Bacteroidia	Bacteroidales	Bacteroidaceae	UBA1179		Assembly_21_bin.5_NODE_11_length_92030_cov_9.836901_66
Assembly_15-18_bin.42_k141_4681267_length_9188_cov_97.0000_14	Faecal Silage	M. japonica		15.6158		16.9891	19.3092	18.5294	19.0363	18.8971	19.2642	16.9365	16.1241	17.0364	16.7307	17.1882	15.6725	15.0642						large subunit ribosomal protein L2 (db=kegg)	Assembly_15-18_bin.42	Bacteria	Bacteroidota	Bacteroidia	Bacteroidales	Bacteroidaceae	UBA1179
Assembly_15-18_bin.42_k141_4681267_length_9188_cov_97.0000_17	Faecal Silage	M. japonica	15.5529			15.7094	15.6961		16.0804	15.6357	15.5583	15.8931	15.9509	15.7168	15.7089	15.5674		14.7937						large subunit ribosomal protein L3 (db=kegg)	Assembly_15-18_bin.42	Bacteria	Bacteroidota	Bacteroidia	Bacteroidales	Bacteroidaceae	UBA1179
Assembly_15-18_bin.42_k141_4681267_length_9188_cov_97.0000_3	Faecal Silage	M. japonica	18.052	17.9186	18.2278	17.8722	17.9097	17.8292	18.0634	17.5751	18.0655	15.9129	15.8856	15.8442	16.0936	15.8277	15.3475							small subunit ribosomal protein S8 (db=kegg)	Assembly_15-18_bin.42	Bacteria	Bacteroidota	Bacteroidia	Bacteroidales	Bacteroidaceae	UBA1179		Assembly_17_bin.8_NODE_3355_length_6354_cov_4.803937_11
Assembly_15-18_bin.42_k141_4879119_length_15354_cov_75.1117_14	Faecal Silage	M. japonica					16.0441	15.7731		15.9853						15.6778								small subunit ribosomal protein S16 (db=kegg)	Assembly_15-18_bin.42	Bacteria	Bacteroidota	Bacteroidia	Bacteroidales	Bacteroidaceae	UBA1179		Assembly_15_bin.14_NODE_4694_length_6564_cov_5.310186_3, Assembly_17_bin.8_NODE_4674_length_5401_cov_4.969323_3
Assembly_15-18_bin.42_k141_4906496_length_2907_cov_36.4826_3	Faecal Silage	M. japonica					16.3818	16.2137	16.3356	16.5081	16.6795													lysyl-tRNA synthetase, class II [EC:6.1.1.6] (db=kegg)	Assembly_15-18_bin.42	Bacteria	Bacteroidota	Bacteroidia	Bacteroidales	Bacteroidaceae	UBA1179		Assembly_15_bin.14_NODE_35129_length_2302_cov_5.454829_1, Assembly_19-22_bin.4_k141_4314692_length_21523_cov_29.0100_14
Assembly_15-18_bin.42_k141_5298389_length_15624_cov_28.6438_14	Faecal Silage	M. japonica	15.1747				16.724	17.1093		17.237	14.7386		15.08											small subunit ribosomal protein S1 (db=kegg)	Assembly_15-18_bin.42	Bacteria	Bacteroidota	Bacteroidia	Bacteroidales	Bacteroidaceae	UBA1179		Assembly_15_bin.14_NODE_3940_length_7241_cov_5.175480_5, Assembly_17_bin.8_NODE_6820_length_4474_cov_5.232406_2
Assembly_15-18_bin.42_k141_5916391_length_9038_cov_76.8736_2	Faecal Silage	M. japonica	15.9984	16.183		15.9687	17.4663	17.5981	17.4319	17.0173	16.9189													IMP dehydrogenase [EC:1.1.1.205] (db=kegg)	Assembly_15-18_bin.42	Bacteria	Bacteroidota	Bacteroidia	Bacteroidales	Bacteroidaceae	UBA1179		Assembly_15_bin.14_NODE_1285_length_13020_cov_6.065947_5, Assembly_17_bin.8_NODE_303_length_24434_cov_5.897617_8
Assembly_15-18_bin.42_k141_6503646_length_7460_cov_23.6023_10	Faecal Silage	M. japonica					14.7198			14.9515		16.0163	16.0857	15.9398	15.8835	15.445								small subunit ribosomal protein S11 (db=kegg)	Assembly_15-18_bin.42	Bacteria	Bacteroidota	Bacteroidia	Bacteroidales	Bacteroidaceae	UBA1179
Assembly_15-18_bin.42_k141_6503646_length_7460_cov_23.6023_11	Faecal Silage	M. japonica		15.2661			17.2911	17.1114	17.5736	16.9107	17.448													small subunit ribosomal protein S4 (db=kegg)	Assembly_15-18_bin.42	Bacteria	Bacteroidota	Bacteroidia	Bacteroidales	Bacteroidaceae	UBA1179
Assembly_15-18_bin.42_k141_6503646_length_7460_cov_23.6023_13	Faecal Silage	M. japonica										16.5011	15.918	17.4002	17.6239	16.6458		14.8806						large subunit ribosomal protein L17 (db=kegg)	Assembly_15-18_bin.42	Bacteria	Bacteroidota	Bacteroidia	Bacteroidales	Bacteroidaceae	UBA1179
Assembly_15-18_bin.42_k141_6503646_length_7460_cov_23.6023_4	Faecal Silage	M. japonica					16.2966			16.1563			16.4304	16.8833	17.1254	16.5725		15.3991						large subunit ribosomal protein L15 (db=kegg)	Assembly_15-18_bin.42	Bacteria	Bacteroidota	Bacteroidia	Bacteroidales	Bacteroidaceae	UBA1179		Assembly_17_bin.8_NODE_3355_length_6354_cov_4.803937_6
Assembly_15-18_bin.42_k141_677184_length_18133_cov_59.1123_1	Faecal Silage	M. japonica		16.7959			18.7831	16.8713		19.0102	18.5543													FAD binding domain [PF00890.25] (db=pfam)	Assembly_15-18_bin.42	Bacteria	Bacteroidota	Bacteroidia	Bacteroidales	Bacteroidaceae	UBA1179
Assembly_15-18_bin.42_k141_7363094_length_6535_cov_25.6964_1	Faecal Silage	M. japonica	16.1213	16.102			17.379	16.7449	16.9228	17.1134	16.1376													pyruvate, orthophosphate dikinase [EC:2.7.9.1] (db=kegg)	Assembly_15-18_bin.42	Bacteria	Bacteroidota	Bacteroidia	Bacteroidales	Bacteroidaceae	UBA1179
Assembly_15-18_bin.42_k141_7363247_length_24910_cov_31.5764_18	Faecal Silage	M. japonica					18.7425	16.8425	18.641	18.6798	18.0473													small subunit ribosomal protein S2 (db=kegg)	Assembly_15-18_bin.42	Bacteria	Bacteroidota	Bacteroidia	Bacteroidales	Bacteroidaceae	UBA1179		Assembly_15_bin.14_NODE_3155_length_8154_cov_5.737622_6, Assembly_17_bin.8_NODE_2577_length_7364_cov_5.779860_1
Assembly_15-18_bin.42_k141_7363247_length_24910_cov_31.5764_19	Faecal Silage	M. japonica	15.7278				16.2331	15.8108	16.534	15.8237	15.8601	16.0424	16.2786	16.5728	16.4815	15.9368	15.6537	15.7301						small subunit ribosomal protein S9 (db=kegg)	Assembly_15-18_bin.42	Bacteria	Bacteroidota	Bacteroidia	Bacteroidales	Bacteroidaceae	UBA1179		Assembly_15_bin.14_NODE_3155_length_8154_cov_5.737622_5, Assembly_15_bin.2_NODE_3987_length_7193_cov_9.824601_4, Assembly_17_bin.8_NODE_2577_length_7364_cov_5.779860_2, Assembly_45_bin.16_NODE_2440_length_9908_cov_6.405257_3
Assembly_15-18_bin.42_k141_7844953_length_7848_cov_28.9912_3	Faecal Silage	M. japonica					14.4552	14.739	15.3168	15.8007														transcription termination/antitermination protein NusA (db=kegg)	Assembly_15-18_bin.42	Bacteria	Bacteroidota	Bacteroidia	Bacteroidales	Bacteroidaceae	UBA1179		Assembly_15_bin.14_NODE_13877_length_3705_cov_5.392603_2, Assembly_17_bin.8_NODE_2466_length_7540_cov_5.887909_4, Assembly_19-22_bin.4_k141_3249476_length_5868_cov_21.8339_4
Assembly_15-18_bin.42_k141_8388374_length_14591_cov_32.9690_3	Faecal Silage	M. japonica					16.2951	16.5583	16.579	16.67	15.7828													phosphoribosylformylglycinamidine synthase [EC:6.3.5.3] (db=kegg)	Assembly_15-18_bin.42	Bacteria	Bacteroidota	Bacteroidia	Bacteroidales	Bacteroidaceae	UBA1179		Assembly_17_bin.8_NODE_495_length_17951_cov_6.039171_8
Assembly_15-18_bin.42_k141_8388374_length_14591_cov_32.9690_4	Faecal Silage	M. japonica					14.7186	14.8883		14.7035														Glycosyl hydrolase-like 10 [PF02638.16];Hypothetical glycosyl hydrolase 6 [PF14871.7] (db=pfam)	Assembly_15-18_bin.42	Bacteria	Bacteroidota	Bacteroidia	Bacteroidales	Bacteroidaceae	UBA1179		Assembly_15_bin.14_NODE_2551_length_9125_cov_5.620397_1, Assembly_17_bin.8_NODE_495_length_17951_cov_6.039171_7, Assembly_18_bin.6_NODE_174_length_30117_cov_302.039851_2, Assembly_19-22_bin.4_k141_4157929_length_4433_cov_18.1964_3, Assembly_42_bin_34_NODE_277366_length_1683_cov_8.541769_2
Assembly_15-18_bin.42_k141_8574830_length_4363_cov_55.1881_3	Faecal Silage	M. japonica					14.8883	14.9834	14.6253	14.8105														ferritin [EC:1.16.3.2] (db=kegg)	Assembly_15-18_bin.42	Bacteria	Bacteroidota	Bacteroidia	Bacteroidales	Bacteroidaceae	UBA1179		Assembly_15_bin.14_NODE_3646_length_7550_cov_5.999466_4, Assembly_15_bin.2_NODE_269_length_27816_cov_7.870934_4, Assembly_16_bin.18_NODE_41005_length_2222_cov_3.253346_3, Assembly_17_bin.8_NODE_25927_length_2359_cov_5.407118_2, Assembly_18_bin.3_NODE_115_length_42568_cov_8.372780_33, Assembly_45_bin.16_NODE_930_length_15240_cov_5.843991_10
Assembly_15-18_bin.42_k141_9303667_length_31837_cov_28.2403_4	Faecal Silage	M. japonica					18.0652	17.2448		18.5372			15.9631	17.4195	17.8305	17.4038	15.7067	15.5642						large subunit ribosomal protein L1 (db=kegg)	Assembly_15-18_bin.42	Bacteria	Bacteroidota	Bacteroidia	Bacteroidales	Bacteroidaceae	UBA1179		Assembly_17_bin.8_NODE_4885_length_5272_cov_6.119226_4
Assembly_15-18_bin.42_k141_9303667_length_31837_cov_28.2403_6	Faecal Silage	M. japonica	16.7138	16.7369	16.5399	17.7168	20.5593	20.3253	20.3136	20.0725	19.9468	19.6639	16.8975	18.6004	19.0727	19.3022	16.7249	16.612						large subunit ribosomal protein L7/L12 (db=kegg)	Assembly_15-18_bin.42	Bacteria	Bacteroidota	Bacteroidia	Bacteroidales	Bacteroidaceae	UBA1179		Assembly_17_bin.8_NODE_4885_length_5272_cov_6.119226_2
Assembly_15-18_bin.42_k141_9303667_length_31837_cov_28.2403_7	Faecal Silage	M. japonica	15.9611	15.9146		15.7202	18.065	18.1922	17.5968	18.1744	17.8693	15.8641	16.3483	15.5516	16.7767	16.7287	15.7202	15.2277		14.745				DNA-directed RNA polymerase subunit beta [EC:2.7.7.6] (db=kegg)	Assembly_15-18_bin.42	Bacteria	Bacteroidota	Bacteroidia	Bacteroidales	Bacteroidaceae	UBA1179
Assembly_15-18_bin.42_k141_9303667_length_31837_cov_28.2403_8	Faecal Silage	M. japonica		15.9812		16.0647	18.174	17.9745	17.9253	18.1382	18.1306	15.7243	16.0713	16.7152	15.6802	16.5135	15.5041	15.1858						DNA-directed RNA polymerase subunit beta' [EC:2.7.7.6] (db=kegg)	Assembly_15-18_bin.42	Bacteria	Bacteroidota	Bacteroidia	Bacteroidales	Bacteroidaceae	UBA1179
Assembly_15-18_bin.43_k141_101306_length_4078_cov_25.0000_2	Faecal Silage	M. japonica					16.1514			16.3418														small subunit ribosomal protein S16 (db=kegg)	Assembly_15-18_bin.43	Bacteria	Bacteroidota	Bacteroidia	Bacteroidales	P3	UBA3388	UBA3388 sp002358835	Assembly_41_bin_109_NODE_13913_length_19387_cov_7.607904_14, Assembly_45_bin.18_NODE_13278_length_4606_cov_8.870798_5, Assembly_45_bin.18_NODE_90194_length_1922_cov_6.253883_2
Assembly_15-18_bin.43_k141_4180200_length_2985_cov_158.0000_4	Faecal Silage	M. japonica					16.8088	16.5995	16.7841	16.5439	16.7242													GDPmannose 4,6-dehydratase [EC:4.2.1.47] (db=kegg)	Assembly_15-18_bin.43	Bacteria	Bacteroidota	Bacteroidia	Bacteroidales	P3	UBA3388	UBA3388 sp002358835
Assembly_15-18_bin.43_k141_4944421_length_7720_cov_12.0852_8	Faecal Silage	M. japonica	14.5217				14.8994			13.9715														3-aminobutyryl-CoA ammonia-lyase [EC:4.3.1.14] (db=kegg)	Assembly_15-18_bin.43	Bacteria	Bacteroidota	Bacteroidia	Bacteroidales	P3	UBA3388	UBA3388 sp002358835
Assembly_15-18_bin.43_k141_8447287_length_3366_cov_23.0000_4	Faecal Silage	M. japonica					14.7472		14.9099	14.5707														small subunit ribosomal protein S12 (db=kegg)	Assembly_15-18_bin.43	Bacteria	Bacteroidota	Bacteroidia	Bacteroidales	P3	UBA3388	UBA3388 sp002358835	Assembly_18_bin.2_NODE_303_length_20767_cov_13.661983_34
Assembly_15-18_bin.43_k141_933005_length_5812_cov_20.0513_4	Faecal Silage	M. japonica	16.0418	15.5804		15.4951	15.9434	15.7652	15.86	15.8176	15.799	15.7898	15.7935	15.8119	15.6855	15.4958		14.8236						ornithine carbamoyltransferase [EC:2.1.3.3] (db=kegg)	Assembly_15-18_bin.43	Bacteria	Bacteroidota	Bacteroidia	Bacteroidales	P3	UBA3388	UBA3388 sp002358835	Assembly_45_bin.18_NODE_99399_length_1838_cov_7.132922_2
Assembly_15-18_bin.44_k141_2228151_length_3353_cov_9.0000_1	Faecal Silage	M. japonica	15.4734				15.2967	14.7399		14.4901														ATP synthase alpha/beta family, nucleotide-binding domain [PF00006.26];ATPsynthase alpha/beta subunit N-term extension [PF16886.6];ATP synthase alpha/beta family, beta-barrel domain [PF02874.24] (db=pfam)	Assembly_15-18_bin.44	Bacteria	Spirochaetota	Spirochaetia	Sphaerochaetales	Sphaerochaetaceae	UBA5920		Assembly_19-22_bin.26_k141_2766779_length_11494_cov_12.6863_4, Assembly_19-22_bin.9_k141_4054967_length_21732_cov_20.0987_11, Assembly_20_bin.10_NODE_3405_length_6474_cov_5.554604_1, Assembly_21_bin.3_NODE_1867_length_8019_cov_6.063034_6, Assembly_22_bin.1_NODE_1067_length_13733_cov_4.715382_2, Assembly_41_bin_38_NODE_87375_length_4799_cov_6.318508_4
Assembly_15-18_bin.44_k141_3184251_length_8231_cov_38.6838_5	Faecal Silage	M. japonica		16.0395	16.1729	15.7168	15.7074	16.2031	15.3904															pyruvate-ferredoxin/flavodoxin oxidoreductase [EC:1.2.7.1 1.2.7.-] (db=kegg)	Assembly_15-18_bin.44	Bacteria	Spirochaetota	Spirochaetia	Sphaerochaetales	Sphaerochaetaceae	UBA5920		Assembly_45_bin.6_NODE_1157_length_14024_cov_6.906293_4
Assembly_15-18_bin.44_k141_3791515_length_4029_cov_35.7037_4	Faecal Silage	M. japonica										15.6801	15.395	15.8262	15.9099	15.7875								enolase [EC:4.2.1.11] (db=kegg)	Assembly_15-18_bin.44	Bacteria	Spirochaetota	Spirochaetia	Sphaerochaetales	Sphaerochaetaceae	UBA5920		Assembly_45_bin.6_NODE_5654_length_6754_cov_6.678609_6
[truncated: 3,432 more rows]
