# Supplementary material for: Distribution of microbial carrageenan foraging pathways reveals a widespread latent trait within the ruminant intestinal microbiome
Source: Nat Commun. 2026 May 12;17:4237. doi: 10.1038/s41467-026-70776-7 (PMC13168452; doi:10.1038/s41467-026-70776-7)
Supplement: Supplementary file 6 — Supplementary Data 4 [file 41467_2026_70776_MOESM6_ESM.xlsx]

## Sheet: Supplementary Data 4
Supplementary Data 4: Bovine BxMAG CarPUL genes blasted against other bovine BxCarPULs
Query	Query genome	Gene ID	Pfam	Subject	Subject genome	Subject PUL	pident	length	mismatch	gapopen	qstart	qend	sstart	send	evalue	bitscore
BxMag_NODE_1_length_243825_cov_294.641375_35	BxMAG	Resolvase	PF00239.22	BxCar5_1_1547	BxCar5	PUL1	100	225	0	0	1	225	1	225	1.03e-151	416
BxMag_NODE_1_length_243825_cov_294.641375_36	BxMAG	Hypothetical	#N/A	BxCar5_1_1546	BxCar5	PUL1	100	53	0	0	1	53	1	53	5.62e-36	109
BxMag_NODE_1_length_243825_cov_294.641375_37	BxMAG	Hypothetical	#N/A	BxCar5_1_1545	BxCar5	PUL1	100	75	0	0	1	75	1	75	3.42e-51	149
BxMag_NODE_1_length_243825_cov_294.641375_38	BxMAG	DDE_Tnp_IS66	PF03050.15	BxCar5_1_1544	BxCar5	PUL1	100	580	0	0	1	580	1	580	0	1083
BxMag_NODE_1_length_243825_cov_294.641375_39	BxMAG	TnpB_IS66	PF05717.14	BxCar5_1_1543	BxCar5	PUL1	100	115	0	0	1	115	1	115	5.85e-84	235
BxMag_NODE_1_length_243825_cov_294.641375_40	BxMAG	Hypothetical	#N/A	BxCar5_1_1542	BxCar5	PUL1	100	123	0	0	1	123	1	123	1.98e-88	247
BxMag_NODE_1_length_243825_cov_294.641375_41	BxMAG	GH110	PF13229.7	BxCar5_1_1541	BxCar5	PUL1	100	627	0	0	1	627	1	627	0	1251
BxMag_NODE_1_length_243825_cov_294.641375_42	BxMAG	Hypothetical	PF12831.8	BxCar5_1_1540	BxCar5	PUL1	100	632	0	0	1	632	1	632	0	1298
BxMag_NODE_1_length_243825_cov_294.641375_43	BxMAG	Reg_prop	PF07494.12	BxCar5_1_1539	BxCar5	PUL1	100	1337	0	0	1	1337	1	1337	0	2544
BxMag_NODE_1_length_243825_cov_294.641375_44	BxMAG	Hypothetical	#N/A	BxCar5_1_1538	BxCar5	PUL1	100	188	0	0	1	188	1	188	9.54e-141	385
BxMag_NODE_1_length_243825_cov_294.641375_45	BxMAG	Hypothetical	#N/A	BxCar5_1_1537	BxCar5	PUL1	100	596	0	0	1	596	1	596	0	1193
BxMag_NODE_1_length_243825_cov_294.641375_46	BxMAG	SusD	PF14322.7	BxCar5_1_1536	BxCar5	PUL1	100	589	0	0	1	589	1	589	0	1198
BxMag_NODE_1_length_243825_cov_294.641375_47	BxMAG	SusC	PF13715.7	BxCar5_1_1535	BxCar5	PUL1	100	1030	0	0	1	1030	1	1030	0	2023
BxMag_NODE_1_length_243825_cov_294.641375_48	BxMAG	GH167	PF02449.16	BxCar5_1_1534	BxCar5	PUL1	100	776	0	0	1	776	1	776	0	1578
BxMag_NODE_1_length_243825_cov_294.641375_49	BxMAG	GH2	PF02837.19	BxCar5_1_1533	BxCar5	PUL1	100	802	0	0	1	802	1	802	0	1644
BxMag_NODE_1_length_243825_cov_294.641375_50	BxMAG	S1_8	PF00884.24	BxCar5_1_1532	BxCar5	PUL1	100	502	0	0	1	502	1	502	0	1033
BxMag_NODE_1_length_243825_cov_294.641375_51	BxMAG	Lipase_GDSL_2	PF13472.7	BxCar5_1_1531	BxCar5	PUL1	100	302	0	0	1	302	1	302	9.92e-227	612
BxMag_NODE_1_length_243825_cov_294.641375_52	BxMAG	S1_8	PF00884.24	BxCar5_1_1530	BxCar5	PUL1	100	494	0	0	1	494	1	494	0	1045
BxMag_NODE_1_length_243825_cov_294.641375_53	BxMAG	GH150	#N/A	BxCar5_1_1529	BxCar5	PUL1	100	905	0	0	1	905	1	905	0	1826
BxMag_NODE_1_length_243825_cov_294.641375_54	BxMAG	GH150	#N/A	BxCar5_1_1528	BxCar5	PUL1	100	965	0	0	1	965	1	965	0	1960
BxMag_NODE_1_length_243825_cov_294.641375_55	BxMAG	GH82	#N/A	BxCar5_1_1527	BxCar5	PUL1	100	457	0	0	1	457	1	457	0	941
BxMag_NODE_1_length_243825_cov_294.641375_56	BxMAG	GH82	PF12708.8	BxCar5_1_1526	BxCar5	PUL1	100	443	0	0	1	443	1	443	0	907
BxMag_NODE_1_length_243825_cov_294.641375_57	BxMAG	Hypothetical	#N/A	BxCar5_1_1525	BxCar5	PUL1	100	302	0	0	1	302	1	302	1.94e-169	467
BxMag_NODE_1_length_243825_cov_294.641375_58	BxMAG	Mfa_like_1	PF13149.7	BxCar5_1_1524	BxCar5	PUL1	100	702	0	0	1	702	1	702	0	1367
BxMag_NODE_1_length_243825_cov_294.641375_59	BxMAG	Mfa_like_1	PF13149.7	BxCar5_1_1523	BxCar5	PUL1	100	297	0	0	1	297	1	297	1.63e-218	590
BxMag_NODE_1_length_243825_cov_294.641375_60	BxMAG	Mfa_like_1	PF13149.7	BxCar5_1_1522	BxCar5	PUL1	100	687	0	0	1	687	1	687	0	1302
BxMag_NODE_1_length_243825_cov_294.641375_61	BxMAG	Mfa_like_1	PF13149.7	BxCar5_1_1521	BxCar5	PUL1	100	315	0	0	1	315	1	315	6.51e-234	631
BxMag_NODE_1_length_243825_cov_294.641375_62	BxMAG	Hypothetical	#N/A	BxCar5_1_1520	BxCar5	PUL1	100	289	0	0	1	289	1	289	1.75e-209	567
BxMag_NODE_1_length_243825_cov_294.641375_63	BxMAG	S1_20	PF00884.24	BxCar5_1_1519	BxCar5	PUL1	100	482	0	0	1	482	1	482	0	990
BxMag_NODE_1_length_243825_cov_294.641375_64	BxMAG	S1_15	PF00884.24	BxCar5_1_1518	BxCar5	PUL1	100	517	0	0	1	517	1	517	0	1063
BxMag_NODE_1_length_243825_cov_294.641375_65	BxMAG	GH110	PF13229.7	BxCar5_1_1517	BxCar5	PUL1	100	609	0	0	1	609	1	609	0	1249
BxMag_NODE_1_length_243825_cov_294.641375_66	BxMAG	S1_16	PF00884.24	BxCar5_1_1516	BxCar5	PUL1	100	443	0	0	1	443	1	443	0	901
BxMag_NODE_1_length_243825_cov_294.641375_67	BxMAG	GH2	PF02837.19	BxCar5_1_1515	BxCar5	PUL1	100	1019	0	0	1	1019	1	1019	0	2115
BxMag_NODE_1_length_243825_cov_294.641375_68	BxMAG	S1_30	PF00884.24	BxCar5_1_1514	BxCar5	PUL1	100	483	0	0	1	483	1	483	0	989
BxMag_NODE_1_length_243825_cov_294.641375_69	BxMAG	S1_8	PF00884.24	BxCar5_1_1513	BxCar5	PUL1	100	491	0	0	1	491	1	491	0	1020
BxMag_NODE_1_length_243825_cov_294.641375_70	BxMAG	GH2	PF02837.19	BxCar5_1_1512	BxCar5	PUL1	100	825	0	0	1	825	1	825	0	1730
BxMag_NODE_1_length_243825_cov_294.641375_71	BxMAG	SASA	PF03629.19	BxCar5_1_1511	BxCar5	PUL1	100	470	0	0	1	470	1	470	0	957
BxMag_NODE_1_length_243825_cov_294.641375_72	BxMAG	Hypothetical	#N/A	BxCar5_1_1510	BxCar5	PUL1	100	265	0	0	1	265	1	265	2.09e-189	514
BxMag_NODE_1_length_243825_cov_294.641375_73	BxMAG	DDE_Tnp_1	PF01609.22	BxCar5_1_1509	BxCar5	PUL1	100	158	0	0	1	158	1	158	3.35e-115	318
BxMag_NODE_1_length_243825_cov_294.641375_74	BxMAG	DDE_Tnp_IS66	PF03050.15	BxCar5_1_1508	BxCar5	PUL1	100	198	0	0	1	198	1	198	4.67e-146	399
BxMag_NODE_1_length_243825_cov_294.641375_75	BxMAG	DDE_Tnp_IS66	PF03050.15	BxCar5_1_1507	BxCar5	PUL1	100	413	0	0	1	413	1	413	2.87e-282	761
BxMag_NODE_1_length_243825_cov_294.641375_76	BxMAG	Hypothetical	#N/A	BxCar5_1_1506	BxCar5	PUL1	100	34	0	0	1	34	1	34	8.92e-21	70.1
BxMag_NODE_1_length_243825_cov_294.641375_77	BxMAG	TnpB_IS66	PF05717.14	BxCar5_1_1505	BxCar5	PUL1	100	111	0	0	1	111	1	111	8.46e-82	229
BxMag_NODE_1_length_243825_cov_294.641375_78	BxMAG	Hypothetical	#N/A	BxCar5_1_1504	BxCar5	PUL1	100	122	0	0	1	122	1	122	1.11e-89	250
BxMag_NODE_1_length_243825_cov_294.641375_79	BxMAG	TnpB_IS66	PF05717.14	BxCar5_1_1503	BxCar5	PUL1	100	86	0	0	1	86	1	86	5.41e-62	177
BxMag_NODE_1_length_243825_cov_294.641375_80	BxMAG	Hypothetical	#N/A	BxCar5_1_1502	BxCar5	PUL1	100	108	0	0	1	108	1	108	3e-76	215
BxMag_NODE_1_length_243825_cov_294.641375_81	BxMAG	Hypothetical	#N/A	BxCar5_1_1501	BxCar5	PUL1	100	153	0	0	1	153	1	153	1.23e-110	306
BxMag_NODE_1_length_243825_cov_294.641375_82	BxMAG	SusD	PF14322.7	BxCar5_1_1500	BxCar5	PUL1	100	583	0	0	1	583	1	583	0	1193
BxMag_NODE_1_length_243825_cov_294.641375_83	BxMAG	SusC	PF13715.7	BxCar5_1_1499	BxCar5	PUL1	99.9	1106	1	0	1	1106	1	1106	0	2216
BxMag_NODE_1_length_243825_cov_294.641375_84	BxMAG	FecR	PF04773.14	BxCar5_1_1498	BxCar5	PUL1	99.7	327	1	0	1	327	1	327	2.04e-243	656
BxMag_NODE_1_length_243825_cov_294.641375_85	BxMAG	Sigma70_r2	PF04542.15	BxCar5_1_1497	BxCar5	PUL1	99	207	2	0	1	207	1	207	8.93e-144	394
BxMag_NODE_1_length_243825_cov_294.641375_86	BxMAG	Hypothetical	#N/A	BxCar5_1_1496	BxCar5	PUL1	100	42	0	0	1	42	1	42	5.83e-29	91.3
BxMag_NODE_1_length_243825_cov_294.641375_87	BxMAG	TatC	PF00902.19	BxCar5_1_1495	BxCar5	PUL1	100	83	0	0	180	262	1	83	9.7e-46	143
BxMag_NODE_1_length_243825_cov_294.641375_88	BxMAG	TatA_B_E	PF02416.17	BxCar5_1_1493	BxCar5	PUL1	100	71	0	0	1	71	1	71	5.47e-44	131
BxMag_NODE_1_length_243825_cov_294.641375_89	BxMAG	FAD_oxidored	PF12831.8	BxCar5_1_1492	BxCar5	PUL1	99.8	643	1	0	1	643	1	643	0	1307
BxMag_NODE_1_length_243825_cov_294.641375_90	BxMAG	GH127	PF07944.13	BxCar5_1_1491	BxCar5	PUL1	99.7	669	2	0	1	669	1	669	0	1383
BxMag_NODE_1_length_243825_cov_294.641375_91	BxMAG	GntR	PF00392.22	BxCar5_1_1490	BxCar5	PUL1	100	243	0	0	1	243	1	243	1.46e-169	462
BxMag_NODE_1_length_243825_cov_294.641375_92	BxMAG	S1_30	PF00884.24	BxCar5_1_1489	BxCar5	PUL1	100	530	0	0	1	530	1	530	0	1086
BxMag_NODE_1_length_243825_cov_294.641375_93	BxMAG	Transposase	PF14294.7	BxCar5_1_1488	BxCar5	PUL1	100	388	0	0	1	388	1	388	1.51e-294	790
BxMag_NODE_1_length_243825_cov_294.641375_94	BxMAG	Hypothetical	#N/A	BxCar5_1_1487	BxCar5	PUL1	100	38	0	0	1	38	1	38	1.96e-21	72
BxMag_NODE_1_length_243825_cov_294.641375_95	BxMAG	Hypothetical	#N/A	BxCar5_1_1486	BxCar5	PUL1	100	321	0	0	1	321	1	321	1.26e-234	633
BxMag_NODE_1_length_243825_cov_294.641375_96	BxMAG	Hypothetical	#N/A	BxCar5_1_1485	BxCar5	PUL1	100	62	0	0	1	62	1	62	1.4e-42	127
BxMag_NODE_1_length_243825_cov_294.641375_97	BxMAG	Hypothetical	#N/A	BxCar5_1_1484	BxCar5	PUL1	100	31	0	0	1	31	1	31	1.46e-18	64.3
BxMag_NODE_1_length_243825_cov_294.641375_98	BxMAG	GH16_17	PF00722.22	BxCar5_1_1483	BxCar5	PUL1	100	341	0	0	1	341	1	341	7.67e-271	726
BxMag_NODE_1_length_243825_cov_294.641375_99	BxMAG	SWM_repeat	PF13753.7	BxCar5_1_1482	BxCar5	PUL1	100	680	0	0	1	680	1	680	0	1303
BxMag_NODE_1_length_243825_cov_294.641375_100	BxMAG	Hypothetical	#N/A	BxCar5_1_1481	BxCar5	PUL1	100	442	0	0	1	442	1	442	0	878
BxMag_NODE_1_length_243825_cov_294.641375_101	BxMAG	Hypothetical	#N/A	BxCar5_1_1480	BxCar5	PUL1	100	549	0	0	1	549	1	549	0	1059
BxMag_NODE_1_length_243825_cov_294.641375_102	BxMAG	SusD	PF14322.7	BxCar5_1_1479	BxCar5	PUL1	100	581	0	0	1	581	1	581	0	1187
BxMag_NODE_1_length_243825_cov_294.641375_103	BxMAG	SusC	PF13715.7	BxCar5_1_1478	BxCar5	PUL1	100	1022	0	0	1	1022	1	1022	0	2009
BxMag_NODE_1_length_243825_cov_294.641375_104	BxMAG	GH16_17	PF00722.22	BxCar5_1_1477	BxCar5	PUL1	100	347	0	0	1	347	1	347	2.56e-263	708
BxMag_NODE_1_length_243825_cov_294.641375_105	BxMAG	Hypothetical	#N/A	BxCar5_1_1476	BxCar5	PUL1	100	210	0	0	1	210	1	210	6.84e-154	420
BxMag_NODE_1_length_243825_cov_294.641375_106	BxMAG	Phage_int_SAM_1	PF02899.18	BxCar5_1_1475	BxCar5	PUL1	100	347	0	0	1	347	1	347	4.07e-260	700
BxMag_NODE_1_length_243825_cov_294.641375_107	BxMAG	Phage_integrase	PF00589.23	BxCar5_1_1474	BxCar5	PUL1	100	334	0	0	1	334	1	334	4.21e-260	699
BxMag_NODE_1_length_243825_cov_294.641375_108	BxMAG	Phage_integrase	PF00589.23	BxCar5_1_1473	BxCar5	PUL1	100	411	0	0	1	411	1	411	1.75e-307	825
BxMag_NODE_1_length_243825_cov_294.641375_109	BxMAG	IstB_IS21	PF01695.18	BxCar5_1_1472	BxCar5	PUL1	100	241	0	0	1	241	1	241	9.59e-174	473
BxMag_NODE_1_length_243825_cov_294.641375_110	BxMAG	Hypothetical	#N/A	BxCar5_1_1471	BxCar5	PUL1	100	521	0	0	1	521	1	521	0	1032
BxMag_NODE_1_length_243825_cov_294.641375_111	BxMAG	GH2	PF02837.19	BxCar5_1_1470	BxCar5	PUL1	100	1071	0	0	1	1071	1	1071	0	2244
BxMag_NODE_1_length_243825_cov_294.641375_112	BxMAG	GH167	PF02449.16	BxCar5_1_1469	BxCar5	PUL1	100	745	0	0	1	745	1	745	0	1520
BxMag_NODE_1_length_243825_cov_294.641375_113	BxMAG	GH2	PF02837.19	BxCar5_1_1468	BxCar5	PUL1	100	852	0	0	1	852	1	852	0	1785
BxMag_NODE_1_length_243825_cov_294.641375_114	BxMAG	S1_30	PF00884.24	BxCar5_1_1467	BxCar5	PUL1	100	517	0	0	1	517	1	517	0	1074
BxMag_NODE_1_length_243825_cov_294.641375_115	BxMAG	HpcH_HpaI	PF03328.15	BxCar5_1_1466	BxCar5	PUL1	100	255	0	0	1	255	1	255	9.27e-188	509
BxMag_NODE_1_length_243825_cov_294.641375_116	BxMAG	Hypothetical	#N/A	BxCar5_1_1465	BxCar5	PUL1	100	105	0	0	1	105	1	105	1.23e-78	221
BxMag_NODE_1_length_243825_cov_294.641375_117	BxMAG	Aldedh	PF00171.23	BxCar5_1_1464	BxCar5	PUL1	100	479	0	0	1	479	1	479	0	949
BxMag_NODE_1_length_243825_cov_294.641375_118	BxMAG	S1_16	PF00884.24	BxCar5_1_1463	BxCar5	PUL1	100	482	0	0	1	482	1	482	0	991
BxMag_NODE_1_length_243825_cov_294.641375_119	BxMAG	S1_81	PF00884.24	BxCar5_1_1462	BxCar5	PUL1	100	512	0	0	1	512	1	512	0	1061
BxMag_NODE_1_length_243825_cov_294.641375_120	BxMAG	GH127	PF07944.13	BxCar5_1_1461	BxCar5	PUL1	100	667	0	0	1	667	1	667	0	1380
BxMag_NODE_1_length_243825_cov_294.641375_41	BxMAG	GH110	PF13229.7	BxCar5_1_1295	BxCar5	PUL2	80.1	627	125	0	1	627	1	627	0	1024
BxMag_NODE_1_length_243825_cov_294.641375_42	BxMAG	Hypothetical	PF12831.8	BxCar5_1_1294	BxCar5	PUL2	90.5	632	60	0	1	632	1	632	0	1201
BxMag_NODE_1_length_243825_cov_294.641375_43	BxMAG	Reg_prop	PF07494.12	BxCar5_1_1293	BxCar5	PUL2	66.1	1339	448	3	2	1334	1	1339	0	1756
BxMag_NODE_1_length_243825_cov_294.641375_46	BxMAG	SusD	PF14322.7	BxCar5_1_1262	BxCar5	PUL2	39.4	601	315	12	5	588	11	579	9.53e-129	385
BxMag_NODE_1_length_243825_cov_294.641375_47	BxMAG	SusC	PF13715.7	BxCar5_1_1261	BxCar5	PUL2	47.8	1019	507	16	19	1030	22	1022	0	877
BxMag_NODE_1_length_243825_cov_294.641375_48	BxMAG	GH167	PF02449.16	BxCar5_1_1292	BxCar5	PUL2	79.8	731	148	0	46	776	46	776	0	1254
BxMag_NODE_1_length_243825_cov_294.641375_49	BxMAG	GH2	PF02837.19	BxCar5_1_1291	BxCar5	PUL2	78.4	782	169	0	21	802	1	782	0	1282
BxMag_NODE_1_length_243825_cov_294.641375_50	BxMAG	S1_8	PF00884.24	BxCar5_1_1290	BxCar5	PUL2	88.4	491	57	0	11	501	3	493	0	921
BxMag_NODE_1_length_243825_cov_294.641375_51	BxMAG	Lipase_GDSL_2	PF13472.7	BxCar5_1_1289	BxCar5	PUL2	77.7	274	60	1	19	292	1	273	1.67e-161	446
BxMag_NODE_1_length_243825_cov_294.641375_52	BxMAG	S1_8	PF00884.24	BxCar5_1_1288	BxCar5	PUL2	80.8	490	93	1	3	491	2	491	2.09e-319	862
BxMag_NODE_1_length_243825_cov_294.641375_54	BxMAG	GH150	#N/A	BxCar5_1_1287	BxCar5	PUL2	85.2	944	139	1	22	965	1	943	0	1670
BxMag_NODE_1_length_243825_cov_294.641375_55	BxMAG	GH82	#N/A	BxCar5_1_1296	BxCar5	PUL2	45.9	403	204	8	54	452	45	437	5.28e-114	337
BxMag_NODE_1_length_243825_cov_294.641375_63	BxMAG	S1_20	PF00884.24	BxCar5_1_1248	BxCar5	PUL2	25.9	474	256	14	15	449	23	440	5.72e-36	134
BxMag_NODE_1_length_243825_cov_294.641375_64	BxMAG	S1_15	PF00884.24	BxCar5_1_1288	BxCar5	PUL2	25	392	200	14	29	415	20	322	5.21e-20	87.4
BxMag_NODE_1_length_243825_cov_294.641375_65	BxMAG	GH110	PF13229.7	BxCar5_1_1295	BxCar5	PUL2	32	587	352	10	38	588	40	615	2.17e-103	321
BxMag_NODE_1_length_243825_cov_294.641375_66	BxMAG	S1_16	PF00884.24	BxCar5_1_1248	BxCar5	PUL2	49.5	459	207	7	2	438	7	462	2.42e-149	428
BxMag_NODE_1_length_243825_cov_294.641375_67	BxMAG	GH2	PF02837.19	BxCar5_1_1255	BxCar5	PUL2	28.6	825	495	24	1	758	1	798	1.37e-90	303
BxMag_NODE_1_length_243825_cov_294.641375_68	BxMAG	S1_30	PF00884.24	BxCar5_1_1254	BxCar5	PUL2	50.6	478	213	7	16	482	14	479	3.31e-152	439
BxMag_NODE_1_length_243825_cov_294.641375_69	BxMAG	S1_8	PF00884.24	BxCar5_1_1273	BxCar5	PUL2	24.7	376	189	13	31	332	23	378	2.72e-24	100
BxMag_NODE_1_length_243825_cov_294.641375_70	BxMAG	GH2	PF02837.19	BxCar5_1_1255	BxCar5	PUL2	32.6	850	468	17	31	817	26	833	1.62e-132	410
BxMag_NODE_1_length_243825_cov_294.641375_81	BxMAG	Hypothetical	#N/A	BxCar5_1_1285	BxCar5	PUL2	68.8	154	47	1	1	153	1	154	1.12e-79	228
BxMag_NODE_1_length_243825_cov_294.641375_82	BxMAG	SusD	PF14322.7	BxCar5_1_1284	BxCar5	PUL2	86.3	583	80	0	1	583	1	583	0	1055
BxMag_NODE_1_length_243825_cov_294.641375_83	BxMAG	SusC	PF13715.7	BxCar5_1_1283	BxCar5	PUL2	93.3	1106	74	0	1	1106	1	1106	0	2106
BxMag_NODE_1_length_243825_cov_294.641375_84	BxMAG	FecR	PF04773.14	BxCar5_1_1282	BxCar5	PUL2	99.7	327	1	0	1	327	1	327	2.04e-243	656
BxMag_NODE_1_length_243825_cov_294.641375_85	BxMAG	Sigma70_r2	PF04542.15	BxCar5_1_1281	BxCar5	PUL2	99	207	2	0	1	207	1	207	8.93e-144	394
BxMag_NODE_1_length_243825_cov_294.641375_86	BxMAG	Hypothetical	#N/A	BxCar5_1_1280	BxCar5	PUL2	95.2	42	2	0	1	42	1	42	1.34e-25	82.8
BxMag_NODE_1_length_243825_cov_294.641375_87	BxMAG	TatC	PF00902.19	BxCar5_1_1278	BxCar5	PUL2	99.4	169	1	0	1	169	1	169	1.08e-110	311
BxMag_NODE_1_length_243825_cov_294.641375_88	BxMAG	TatA_B_E	PF02416.17	BxCar5_1_1277	BxCar5	PUL2	100	71	0	0	1	71	1	71	5.47e-44	131
BxMag_NODE_1_length_243825_cov_294.641375_89	BxMAG	FAD_oxidored	PF12831.8	BxCar5_1_1276	BxCar5	PUL2	99.8	643	1	0	1	643	1	643	0	1307
BxMag_NODE_1_length_243825_cov_294.641375_90	BxMAG	GH127	PF07944.13	BxCar5_1_1275	BxCar5	PUL2	99.7	669	2	0	1	669	1	669	0	1383
BxMag_NODE_1_length_243825_cov_294.641375_91	BxMAG	GntR	PF00392.22	BxCar5_1_1274	BxCar5	PUL2	100	243	0	0	1	243	1	243	1.46e-169	462
BxMag_NODE_1_length_243825_cov_294.641375_92	BxMAG	S1_30	PF00884.24	BxCar5_1_1273	BxCar5	PUL2	87.4	530	66	1	1	530	1	529	0	962
BxMag_NODE_1_length_243825_cov_294.641375_95	BxMAG	Hypothetical	#N/A	BxCar5_1_1269	BxCar5	PUL2	33.7	181	105	5	155	321	1	180	3.9e-26	97.4
BxMag_NODE_1_length_243825_cov_294.641375_96	BxMAG	Hypothetical	#N/A	BxCar5_1_1267	BxCar5	PUL2	56.5	46	17	2	17	62	18	60	9.09e-14	54.3
BxMag_NODE_1_length_243825_cov_294.641375_98	BxMAG	GH16_17	PF00722.22	BxCar5_1_1260	BxCar5	PUL2	48.8	285	120	9	70	339	91	364	3.01e-80	244
BxMag_NODE_1_length_243825_cov_294.641375_99	BxMAG	SWM_repeat	PF13753.7	BxCar5_1_1265	BxCar5	PUL2	73.6	679	177	1	1	677	1	679	0	965
BxMag_NODE_1_length_243825_cov_294.641375_100	BxMAG	Hypothetical	#N/A	BxCar5_1_1264	BxCar5	PUL2	74.4	438	111	1	1	437	1	438	7e-240	657
BxMag_NODE_1_length_243825_cov_294.641375_101	BxMAG	Hypothetical	#N/A	BxCar5_1_1263	BxCar5	PUL2	81.6	550	100	1	1	549	1	550	0	880
BxMag_NODE_1_length_243825_cov_294.641375_102	BxMAG	SusD	PF14322.7	BxCar5_1_1262	BxCar5	PUL2	92.9	578	41	0	1	578	1	578	0	1109
BxMag_NODE_1_length_243825_cov_294.641375_103	BxMAG	SusC	PF13715.7	BxCar5_1_1261	BxCar5	PUL2	95.7	1022	44	0	1	1022	1	1022	0	1944
BxMag_NODE_1_length_243825_cov_294.641375_104	BxMAG	GH16_17	PF00722.22	BxCar5_1_1260	BxCar5	PUL2	89.3	347	37	0	1	347	24	370	1.54e-240	651
BxMag_NODE_1_length_243825_cov_294.641375_105	BxMAG	Hypothetical	#N/A	BxCar5_1_1259	BxCar5	PUL2	94.8	210	11	0	1	210	1	210	6.05e-148	405
BxMag_NODE_1_length_243825_cov_294.641375_111	BxMAG	GH2	PF02837.19	BxCar5_1_1258	BxCar5	PUL2	89.6	1069	111	0	1	1069	1	1069	0	2050
BxMag_NODE_1_length_243825_cov_294.641375_112	BxMAG	GH167	PF02449.16	BxCar5_1_1257	BxCar5	PUL2	84.3	745	117	0	1	745	19	763	0	1323
BxMag_NODE_1_length_243825_cov_294.641375_113	BxMAG	GH2	PF02837.19	BxCar5_1_1255	BxCar5	PUL2	86.9	848	108	2	1	848	1	845	0	1574
BxMag_NODE_1_length_243825_cov_294.641375_114	BxMAG	S1_30	PF00884.24	BxCar5_1_1254	BxCar5	PUL2	89.6	517	54	0	1	517	1	517	0	983
BxMag_NODE_1_length_243825_cov_294.641375_115	BxMAG	HpcH_HpaI	PF03328.15	BxCar5_1_1251	BxCar5	PUL2	93.7	252	16	0	1	252	1	252	1.7e-174	476
BxMag_NODE_1_length_243825_cov_294.641375_116	BxMAG	Hypothetical	#N/A	BxCar5_1_1250	BxCar5	PUL2	88.6	105	12	0	1	105	1	105	6.15e-70	199
BxMag_NODE_1_length_243825_cov_294.641375_117	BxMAG	Aldedh	PF00171.23	BxCar5_1_1249	BxCar5	PUL2	95.2	479	23	0	1	479	1	479	0	916
BxMag_NODE_1_length_243825_cov_294.641375_118	BxMAG	S1_16	PF00884.24	BxCar5_1_1248	BxCar5	PUL2	88.6	475	53	1	9	482	1	475	0	877
BxMag_NODE_1_length_243825_cov_294.641375_119	BxMAG	S1_81	PF00884.24	BxCar5_1_1247	BxCar5	PUL2	87.3	511	65	0	1	511	1	511	0	946
BxMag_NODE_1_length_243825_cov_294.641375_120	BxMAG	GH127	PF07944.13	BxCar5_1_1246	BxCar5	PUL2	93.4	667	43	1	1	667	10	675	0	1305
BxMag_NODE_1_length_243825_cov_294.641375_38	BxMAG	DDE_Tnp_IS66	PF03050.15	BxCar17_1_4153	BxCar17	NA	99.8	579	1	0	1	579	1	579	0	1082
BxMag_NODE_1_length_243825_cov_294.641375_39	BxMAG	TnpB_IS66	PF05717.14	BxCar17_1_4152	BxCar17	NA	100	115	0	0	1	115	1	115	5.85e-84	235
BxMag_NODE_1_length_243825_cov_294.641375_40	BxMAG	Hypothetical	#N/A	BxCar17_1_4151	BxCar17	NA	100	123	0	0	1	123	1	123	1.98e-88	247
BxMag_NODE_1_length_243825_cov_294.641375_41	BxMAG	GH110	PF13229.7	BxCar17_1_4150	BxCar17	NA	99.7	627	2	0	1	627	1	627	0	1247
BxMag_NODE_1_length_243825_cov_294.641375_42	BxMAG	Hypothetical	PF12831.8	BxCar17_1_4149	BxCar17	NA	99.8	632	1	0	1	632	1	632	0	1297
BxMag_NODE_1_length_243825_cov_294.641375_43	BxMAG	Reg_prop	PF07494.12	BxCar17_1_4148	BxCar17	NA	98.2	1341	20	1	1	1337	1	1341	0	2511
BxMag_NODE_1_length_243825_cov_294.641375_46	BxMAG	SusD	PF14322.7	BxCar17_1_4101	BxCar17	NA	39.3	624	312	13	3	587	2	597	3.26e-134	399
BxMag_NODE_1_length_243825_cov_294.641375_47	BxMAG	SusC	PF13715.7	BxCar17_1_4100	BxCar17	NA	48.7	1032	502	16	6	1030	11	1022	9.23e-315	893
BxMag_NODE_1_length_243825_cov_294.641375_48	BxMAG	GH167	PF02449.16	BxCar17_1_4147	BxCar17	NA	90.1	776	77	0	1	776	1	776	0	1435
BxMag_NODE_1_length_243825_cov_294.641375_49	BxMAG	GH2	PF02837.19	BxCar17_1_4144	BxCar17	NA	78.4	782	169	0	21	802	1	782	0	1293
BxMag_NODE_1_length_243825_cov_294.641375_50	BxMAG	S1_8	PF00884.24	BxCar17_1_4143	BxCar17	NA	82.8	500	86	0	1	500	1	500	0	883
BxMag_NODE_1_length_243825_cov_294.641375_51	BxMAG	Lipase_GDSL_2	PF13472.7	BxCar17_1_4142	BxCar17	NA	75.5	269	66	0	19	287	1	269	5.68e-155	429
BxMag_NODE_1_length_243825_cov_294.641375_52	BxMAG	S1_8	PF00884.24	BxCar17_1_4141	BxCar17	NA	90	492	49	0	1	492	1	492	0	956
BxMag_NODE_1_length_243825_cov_294.641375_53	BxMAG	GH150	#N/A	BxCar17_1_4140	BxCar17	NA	41.8	196	42	1	709	904	4	127	1.57e-41	143
BxMag_NODE_1_length_243825_cov_294.641375_54	BxMAG	GH150	#N/A	BxCar17_1_4139	BxCar17	NA	89	944	104	0	22	965	1	944	0	1741
BxMag_NODE_1_length_243825_cov_294.641375_55	BxMAG	GH82	#N/A	BxCar17_1_4115	BxCar17	NA	45.4	456	228	10	10	457	43	485	1.16e-129	379
BxMag_NODE_1_length_243825_cov_294.641375_56	BxMAG	GH82	PF12708.8	BxCar17_1_4115	BxCar17	NA	50.2	438	209	5	6	439	50	482	1.59e-152	437
BxMag_NODE_1_length_243825_cov_294.641375_63	BxMAG	S1_20	PF00884.24	BxCar17_1_4137	BxCar17	NA	89.2	482	52	0	1	482	1	482	0	907
BxMag_NODE_1_length_243825_cov_294.641375_64	BxMAG	S1_15	PF00884.24	BxCar17_1_4136	BxCar17	NA	98.1	517	7	1	1	517	1	514	0	1040
BxMag_NODE_1_length_243825_cov_294.641375_65	BxMAG	GH110	PF13229.7	BxCar17_1_4135	BxCar17	NA	96.2	609	23	0	1	609	1	609	0	1206
BxMag_NODE_1_length_243825_cov_294.641375_66	BxMAG	S1_16	PF00884.24	BxCar17_1_4134	BxCar17	NA	97.3	443	12	0	1	443	1	443	0	882
BxMag_NODE_1_length_243825_cov_294.641375_67	BxMAG	GH2	PF02837.19	BxCar17_1_4133	BxCar17	NA	88.2	1019	120	0	1	1019	1	1019	0	1904
BxMag_NODE_1_length_243825_cov_294.641375_68	BxMAG	S1_30	PF00884.24	BxCar17_1_4132	BxCar17	NA	91.7	483	40	0	1	483	1	483	0	923
BxMag_NODE_1_length_243825_cov_294.641375_69	BxMAG	S1_8	PF00884.24	BxCar17_1_4131	BxCar17	NA	90.2	491	48	0	1	491	1	491	0	940
BxMag_NODE_1_length_243825_cov_294.641375_70	BxMAG	GH2	PF02837.19	BxCar17_1_4130	BxCar17	NA	90.2	825	81	0	1	825	3	827	0	1584
BxMag_NODE_1_length_243825_cov_294.641375_72	BxMAG	Hypothetical	#N/A	BxCar17_1_4129	BxCar17	NA	96.6	261	9	0	1	261	1	261	2.74e-182	496
BxMag_NODE_1_length_243825_cov_294.641375_73	BxMAG	DDE_Tnp_1	PF01609.22	BxCar17_1_4156	BxCar17	NA	67.3	153	47	1	1	150	220	372	8.25e-74	221
BxMag_NODE_1_length_243825_cov_294.641375_77	BxMAG	TnpB_IS66	PF05717.14	BxCar17_1_4152	BxCar17	NA	33.3	111	72	2	1	110	1	110	6.51e-16	63.2
BxMag_NODE_1_length_243825_cov_294.641375_81	BxMAG	Hypothetical	#N/A	BxCar17_1_4127	BxCar17	NA	67.5	154	49	1	1	153	1	154	3.06e-77	221
BxMag_NODE_1_length_243825_cov_294.641375_82	BxMAG	SusD	PF14322.7	BxCar17_1_4126	BxCar17	NA	86.4	583	79	0	1	583	1	583	0	1051
BxMag_NODE_1_length_243825_cov_294.641375_83	BxMAG	SusC	PF13715.7	BxCar17_1_4125	BxCar17	NA	89.3	1106	118	0	1	1106	1	1106	0	2028
BxMag_NODE_1_length_243825_cov_294.641375_84	BxMAG	FecR	PF04773.14	BxCar17_1_4124	BxCar17	NA	78.4	324	70	0	4	327	1	324	5.25e-195	533
BxMag_NODE_1_length_243825_cov_294.641375_85	BxMAG	Sigma70_r2	PF04542.15	BxCar17_1_4123	BxCar17	NA	91.3	207	18	0	1	207	1	207	5.94e-133	367
BxMag_NODE_1_length_243825_cov_294.641375_88	BxMAG	TatA_B_E	PF02416.17	BxCar17_1_4114	BxCar17	NA	87.7	57	7	0	1	57	1	57	4.23e-31	98.6
BxMag_NODE_1_length_243825_cov_294.641375_89	BxMAG	FAD_oxidored	PF12831.8	BxCar17_1_4113	BxCar17	NA	92.5	643	48	0	1	643	1	643	0	1233
BxMag_NODE_1_length_243825_cov_294.641375_90	BxMAG	GH127	PF07944.13	BxCar17_1_4089	BxCar17	NA	67.4	656	208	2	20	669	12	667	0	920
BxMag_NODE_1_length_243825_cov_294.641375_91	BxMAG	GntR	PF00392.22	BxCar17_1_4110	BxCar17	NA	79.4	243	50	0	1	243	1	243	5.33e-140	387
BxMag_NODE_1_length_243825_cov_294.641375_92	BxMAG	S1_30	PF00884.24	BxCar17_1_4109	BxCar17	NA	99.4	530	3	0	1	530	1	530	0	1081
BxMag_NODE_1_length_243825_cov_294.641375_93	BxMAG	Transposase	PF14294.7	BxCar17_1_4156	BxCar17	NA	70.4	375	111	0	11	385	1	375	1.51e-205	565
BxMag_NODE_1_length_243825_cov_294.641375_95	BxMAG	Hypothetical	#N/A	BxCar17_1_4107	BxCar17	NA	92.5	40	3	0	155	194	1	40	5.41e-19	74.3
BxMag_NODE_1_length_243825_cov_294.641375_96	BxMAG	Hypothetical	#N/A	BxCar17_1_4105	BxCar17	NA	87.1	62	8	0	1	62	1	62	5.13e-36	110
BxMag_NODE_1_length_243825_cov_294.641375_98	BxMAG	GH16_17	PF00722.22	BxCar17_1_4104	BxCar17	NA	65.5	307	94	4	38	341	71	368	6.51e-149	419
BxMag_NODE_1_length_243825_cov_294.641375_101	BxMAG	Hypothetical	#N/A	BxCar17_1_4102	BxCar17	NA	34	486	284	16	7	475	3	468	7.78e-69	226
BxMag_NODE_1_length_243825_cov_294.641375_102	BxMAG	SusD	PF14322.7	BxCar17_1_4101	BxCar17	NA	60.3	597	210	14	5	577	3	596	4.83e-243	677
BxMag_NODE_1_length_243825_cov_294.641375_103	BxMAG	SusC	PF13715.7	BxCar17_1_4100	BxCar17	NA	71	1002	289	2	22	1022	22	1022	0	1433
BxMag_NODE_1_length_243825_cov_294.641375_104	BxMAG	GH16_17	PF00722.22	BxCar17_1_4104	BxCar17	NA	45.2	323	153	9	27	341	60	366	4.89e-80	244
BxMag_NODE_1_length_243825_cov_294.641375_105	BxMAG	Hypothetical	#N/A	BxCar17_1_4099	BxCar17	NA	66.8	208	69	0	1	208	1	208	5.31e-103	291
BxMag_NODE_1_length_243825_cov_294.641375_111	BxMAG	GH2	PF02837.19	BxCar17_1_4098	BxCar17	NA	93.7	1071	67	0	1	1071	1	1071	0	2126
BxMag_NODE_1_length_243825_cov_294.641375_112	BxMAG	GH167	PF02449.16	BxCar17_1_4097	BxCar17	NA	98.9	745	8	0	1	745	1	745	0	1502
BxMag_NODE_1_length_243825_cov_294.641375_113	BxMAG	GH2	PF02837.19	BxCar17_1_4096	BxCar17	NA	99.9	852	1	0	1	852	1	852	0	1783
BxMag_NODE_1_length_243825_cov_294.641375_114	BxMAG	S1_30	PF00884.24	BxCar17_1_4095	BxCar17	NA	99.6	517	2	0	1	517	1	517	0	1072
BxMag_NODE_1_length_243825_cov_294.641375_115	BxMAG	HpcH_HpaI	PF03328.15	BxCar17_1_4094	BxCar17	NA	99.6	255	1	0	1	255	1	255	3.78e-187	508
BxMag_NODE_1_length_243825_cov_294.641375_116	BxMAG	Hypothetical	#N/A	BxCar17_1_4093	BxCar17	NA	98.1	105	2	0	1	105	1	105	4.15e-77	217
BxMag_NODE_1_length_243825_cov_294.641375_117	BxMAG	Aldedh	PF00171.23	BxCar17_1_4092	BxCar17	NA	99.8	479	1	0	1	479	1	479	0	948
BxMag_NODE_1_length_243825_cov_294.641375_118	BxMAG	S1_16	PF00884.24	BxCar17_1_4091	BxCar17	NA	98.9	474	5	0	9	482	1	474	0	967
BxMag_NODE_1_length_243825_cov_294.641375_119	BxMAG	S1_81	PF00884.24	BxCar17_1_4090	BxCar17	NA	99.6	512	2	0	1	512	4	515	0	1058
BxMag_NODE_1_length_243825_cov_294.641375_120	BxMAG	GH127	PF07944.13	BxCar17_1_4089	BxCar17	NA	99.7	667	2	0	1	667	1	667	0	1376
