# Supplementary material for: Distribution of microbial carrageenan foraging pathways reveals a widespread latent trait within the ruminant intestinal microbiome
Source: Nat Commun. 2026 May 12;17:4237. doi: 10.1038/s41467-026-70776-7 (PMC13168452; doi:10.1038/s41467-026-70776-7)
Supplement: Supplementary file 7 — Supplementary Data 5 [file 41467_2026_70776_MOESM7_ESM.xlsx]

## Sheet: Supplementary Data 5
Supplementary Data 5: Ruminant BxCarPUL genes blasted against Human CarPULs
Query	Query genome	Query PUL	Gene ID	Pfam	Subject	Subject genome	pident	length	mismatch	gapopen	qstart	qend	sstart	send	evalue	bitscore
BxCar17_1_4087	BxCar17	NA	RhaT	PF06379.13	B0|NZ_JH724226.1_prot_WP_004320169.1_2065	BoCL0	100	342	0	0	1	342	1	342	9.31e-241	650
BxCar17_1_4088	BxCar17	NA	MR_MLE_N	PF02746.17	B0|NZ_JH724226.1_prot_WP_004320167.1_2064	BoCL0	99.7	379	1	0	1	379	1	379	3.64e-284	763
BxCar17_1_4089	BxCar17	NA	GH127	PF07944.13	B0|NZ_JH724226.1_prot_WP_044917879.1_2063	BoCL0	100	666	0	0	1	666	10	675	0	1379
BxCar17_1_4090	BxCar17	NA	S1_81	PF00884.24	B0|NZ_JH724226.1_prot_WP_004320162.1_2062	BoCL0	100	514	0	0	1	514	1	514	0	1065
BxCar17_1_4091	BxCar17	NA	S1_16	PF00884.24	B0|NZ_JH724226.1_prot_WP_004320160.1_2061	BoCL0	100	473	0	0	1	473	1	473	0	974
BxCar17_1_4092	BxCar17	NA	Aldedh	PF00171.23	B0|NZ_JH724226.1_prot_WP_004320159.1_2060	BoCL0	100	478	0	0	1	478	1	478	0	949
BxCar17_1_4093	BxCar17	NA	#N/A	#N/A	B0|NZ_JH724226.1_prot_WP_004320157.1_2059	BoCL0	100	104	0	0	1	104	1	104	4.17e-79	222
BxCar17_1_4094	BxCar17	NA	HpcH_HpaI	PF03328.15	B0|NZ_JH724226.1_prot_WP_004320155.1_2058	BoCL0	100	254	0	0	1	254	1	254	8.94e-188	509
BxCar17_1_4095	BxCar17	NA	S1_30	PF00884.24	B0|NZ_JH724226.1_prot_WP_004320154.1_2057	BoCL0	100	516	0	0	1	516	1	516	0	1074
BxCar17_1_4096	BxCar17	NA	GH2	PF02837.19	B0|NZ_JH724226.1_prot_WP_121765389.1_2056	BoCL0	100	835	0	0	17	851	1	835	0	1754
BxCar17_1_4097	BxCar17	NA	GH167	PF02449.16	B0|NZ_JH724226.1_prot_WP_004320150.1_2055	BoCL0	98.9	744	8	0	1	744	1	744	0	1502
BxCar17_1_4098	BxCar17	NA	GH2	PF02837.19	B0|NZ_JH724226.1_prot_WP_004320149.1_2054	BoCL0	93.6	1070	68	0	1	1070	1	1070	0	2126
BxCar17_1_4099	BxCar17	NA	#N/A	#N/A	B0|NZ_JH724226.1_prot_WP_004320147.1_2053	BoCL0	66.8	208	69	0	1	208	1	208	9.35e-106	298
BxCar17_1_4100	BxCar17	NA	SusC	PF13715.7	B0|NZ_JH724226.1_prot_WP_004320143.1_2051	BoCL0	70.6	1004	293	2	19	1021	19	1021	0	1429
BxCar17_1_4101	BxCar17	NA	SusD	PF14322.7	B0|NZ_JH724226.1_prot_WP_004320141.1_2050	BoCL0	59.5	597	215	14	3	596	5	577	5.19e-240	669
BxCar17_1_4102	BxCar17	NA	#N/A	#N/A	B0|NZ_JH724226.1_prot_WP_004320137.1_2049	BoCL0	31.5	565	342	20	3	549	7	544	6.68e-73	237
BxCar17_1_4104	BxCar17	NA	GH16_17	PF00722.22	B0|NZ_JH724226.1_prot_WP_004320131.1_2046	BoCL0	65.4	306	94	4	71	367	38	340	7.85e-148	416
BxCar17_1_4105	BxCar17	NA	#N/A	#N/A	B0|NZ_JH724226.1_prot_WP_004320127.1_2045	BoCL0	86.9	61	8	0	1	61	1	61	1.74e-36	111
BxCar17_1_4106	BxCar17	NA	#N/A	#N/A	B0|NZ_JH724226.1_prot_WP_004320125.1_2044	BoCL0	98.4	62	1	0	1	62	1	62	1.36e-38	120
BxCar17_1_4107	BxCar17	NA	#N/A	#N/A	B0|NZ_JH724226.1_prot_WP_157452183.1_2041	BoCL0	92.5	40	3	0	1	40	52	91	5.24e-20	73.6
BxCar17_1_4108	BxCar17	NA	#N/A	#N/A	B0|NZ_JH724226.1_prot_WP_157452183.1_2041	BoCL0	88.6	79	8	1	1	79	136	213	4.82e-44	136
BxCar17_1_4109	BxCar17	NA	S1_30	PF00884.24	B0|NZ_JH724226.1_prot_WP_004320119.1_2040	BoCL0	99.4	529	3	0	1	529	1	529	0	1080
BxCar17_1_4110	BxCar17	NA	GntR	PF00392.22	B0|NZ_JH724226.1_prot_WP_004320118.1_2039	BoCL0	100	242	0	0	1	242	1	242	4.92e-170	463
BxCar17_1_4111	BxCar17	NA	GntR	PF00392.22	B0|NZ_JH724226.1_prot_WP_004320114.1_2038	BoCL0	99.6	242	1	0	1	242	1	242	8.15e-169	460
BxCar17_1_4113	BxCar17	NA	FAD_oxidored	PF12831.8	B0|NZ_JH724226.1_prot_WP_157452187.1_2037	BoCL0	96.3	596	22	0	47	642	1	596	0	1182
BxCar17_1_4114	BxCar17	NA	TatA_B_E	PF02416.17	B0|NZ_JH724226.1_prot_WP_004320109.1_2036	BoCL0	87.7	57	7	0	1	57	1	57	4.51e-32	100
BxCar17_1_4115	BxCar17	NA	GH82	#N/A	B0|NZ_JH724226.1_prot_WP_004320105.1_2034	BoCL0	35.5	265	161	6	223	480	1	262	8.31e-49	164
BxCar17_1_4119	BxCar17	NA	SusC	PF13715.7	B0|NZ_JH724226.1_prot_WP_004320102.1_2033	BoCL0	90.9	1034	93	1	1	1034	1	1033	0	1895
BxCar17_1_4120	BxCar17	NA	SusD	PF14322.7	B0|NZ_JH724226.1_prot_WP_004320099.1_2032	BoCL0	96.1	614	24	0	1	614	1	614	0	1252
BxCar17_1_4121	BxCar17	NA	SusC	PF13715.7	B0|NZ_JH724226.1_prot_WP_004320097.1_2031	BoCL0	98.3	1016	17	0	1	1016	1	1016	0	1993
BxCar17_1_4122	BxCar17	NA	SusD	PF14322.7	B0|NZ_JH724226.1_prot_WP_004320094.1_2030	BoCL0	94.1	593	35	0	1	593	1	593	0	1161
BxCar17_1_4123	BxCar17	NA	Sigma70_r2	PF04542.15	B0|NZ_JH724226.1_prot_WP_044917864.1_2029	BoCL0	100	206	0	0	1	206	1	206	1.55e-146	401
BxCar17_1_4124	BxCar17	NA	FecR	PF04773.14	B0|NZ_JH724226.1_prot_WP_044917862.1_2028	BoCL0	97.2	323	9	0	1	323	4	326	1.65e-232	628
BxCar17_1_4125	BxCar17	NA	SusC	PF07660.15	B0|NZ_JH724226.1_prot_WP_004320087.1_2027	BoCL0	38.7	1160	618	35	1	1105	1	1122	1.72e-218	652
BxCar17_1_4126	BxCar17	NA	SusD	PF14322.7	B0|NZ_JH724226.1_prot_WP_004320084.1_2026	BoCL0	23.9	519	273	21	104	581	109	546	1.03e-17	80.9
BxCar17_1_4129	BxCar17	NA	#N/A	#N/A	B0|NZ_JH724226.1_prot_WP_004320067.1_2016	BoCL0	96.9	261	8	0	1	261	1	261	4.05e-183	498
BxCar17_1_4130	BxCar17	NA	GH2	PF02837.19	B0|NZ_JH724226.1_prot_WP_004320066.1_2015	BoCL0	97.2	826	23	0	1	826	1	826	0	1699
BxCar17_1_4131	BxCar17	NA	S1_8	PF00884.24	B0|NZ_JH724226.1_prot_WP_004320064.1_2014	BoCL0	96.7	490	16	0	1	490	1	490	0	984
BxCar17_1_4132	BxCar17	NA	S1_30	PF00884.24	B0|NZ_JH724226.1_prot_WP_004320063.1_2013	BoCL0	95	482	24	0	1	482	1	482	0	954
BxCar17_1_4133	BxCar17	NA	GH2	PF02837.19	B0|NZ_JH724226.1_prot_WP_004320061.1_2012	BoCL0	99.9	1018	1	0	1	1018	1	1018	0	2119
BxCar17_1_4134	BxCar17	NA	S1_16	PF00884.24	B0|NZ_JH724226.1_prot_WP_004320059.1_2011	BoCL0	100	442	0	0	1	442	1	442	0	896
BxCar17_1_4135	BxCar17	NA	GH110	PF13229.7	B0|NZ_JH724226.1_prot_WP_121765595.1_2010	BoCL0	100	602	0	0	7	608	2	603	0	1232
BxCar17_1_4136	BxCar17	NA	S1_15	PF00884.24	B0|NZ_JH724226.1_prot_WP_004320055.1_2009	BoCL0	99.4	516	0	1	1	513	1	516	0	1051
BxCar17_1_4137	BxCar17	NA	S1_20	PF00884.24	B0|NZ_JH724226.1_prot_WP_004320053.1_2008	BoCL0	100	481	0	0	1	481	1	481	0	990
BxCar17_1_4139	BxCar17	NA	GH150	#N/A	B0|NZ_JH724226.1_prot_WP_004320048.1_2007	BoCL0	100	943	0	0	1	943	1	943	0	1933
BxCar17_1_4140	BxCar17	NA	#N/A	#N/A	B0|NZ_JH724226.1_prot_WP_004320047.1_2006	BoCL0	100	130	0	0	1	130	1	130	1.93e-94	263
BxCar17_1_4141	BxCar17	NA	S1_8	PF00884.24	B0|NZ_JH724226.1_prot_WP_004320045.1_2005	BoCL0	100	494	0	0	1	494	1	494	0	1042
BxCar17_1_4142	BxCar17	NA	Lipase_GDSL_2	PF13472.7	B0|NZ_JH724226.1_prot_WP_004320043.1_2004	BoCL0	100	272	0	0	1	272	1	272	2.7e-207	560
BxCar17_1_4143	BxCar17	NA	S1_8	PF00884.24	B0|NZ_JH724226.1_prot_WP_004320042.1_2003	BoCL0	100	506	0	0	1	506	1	506	0	1048
BxCar17_1_4144	BxCar17	NA	GH2	PF02837.19	B0|NZ_JH724226.1_prot_WP_004320041.1_2002	BoCL0	99.9	781	1	0	1	781	1	781	0	1614
BxCar17_1_4145	BxCar17	NA	HTH_28	PF13518.7	B0|NZ_JH724226.1_prot_WP_024988925.1_2042	BoCL0	58.7	138	57	0	1	138	1	138	7.16e-55	164
BxCar17_1_4147	BxCar17	NA	GH167	PF02449.16	B0|NZ_JH724226.1_prot_WP_004320039.1_2001	BoCL0	100	775	0	0	1	775	1	775	0	1574
BxCar17_1_4148	BxCar17	NA	Reg_prop	PF07494.12	B0|NZ_JH724226.1_prot_WP_080599522.1_2000	BoCL0	99.9	1340	1	0	1	1340	11	1350	0	2562
BxCar17_1_4149	BxCar17	NA	FAD_oxidored	PF12831.8	B0|NZ_JH724226.1_prot_WP_004320037.1_1999	BoCL0	99.8	631	1	0	1	631	1	631	0	1294
BxCar17_1_4150	BxCar17	NA	GH110	PF13229.7	B0|NZ_JH724226.1_prot_WP_157452182.1_1998	BoCL0	100	626	0	0	1	626	1	626	0	1249
BxCar5_1_1244	BxCar5	PUL2	RhaT	PF06379.13	B0|NZ_JH724226.1_prot_WP_004320169.1_2065	BoCL0	81.7	345	57	2	1	342	1	342	2.44e-197	541
BxCar5_1_1245	BxCar5	PUL2	MR_MLE_N	PF02746.17	B0|NZ_JH724226.1_prot_WP_004320167.1_2064	BoCL0	92.9	379	27	0	1	379	1	379	2.22e-269	726
BxCar5_1_1246	BxCar5	PUL2	GH127	PF07944.13	B0|NZ_JH724226.1_prot_WP_044917879.1_2063	BoCL0	93	675	46	1	1	674	1	675	0	1313
BxCar5_1_1247	BxCar5	PUL2	S1_81	PF00884.24	B0|NZ_JH724226.1_prot_WP_004320162.1_2062	BoCL0	87.7	511	63	0	1	511	4	514	0	953
BxCar5_1_1248	BxCar5	PUL2	S1_16	PF00884.24	B0|NZ_JH724226.1_prot_WP_004320160.1_2061	BoCL0	88.2	474	55	1	1	474	1	473	0	873
BxCar5_1_1249	BxCar5	PUL2	Aldedh	PF00171.23	B0|NZ_JH724226.1_prot_WP_004320159.1_2060	BoCL0	95.4	478	22	0	1	478	1	478	0	920
BxCar5_1_1250	BxCar5	PUL2	#N/A	#N/A	B0|NZ_JH724226.1_prot_WP_004320157.1_2059	BoCL0	86.5	104	14	0	1	104	1	104	8.14e-68	194
BxCar5_1_1251	BxCar5	PUL2	HpcH_HpaI	PF03328.15	B0|NZ_JH724226.1_prot_WP_004320155.1_2058	BoCL0	92.9	253	18	0	1	253	1	253	1.15e-174	476
BxCar5_1_1254	BxCar5	PUL2	S1_30	PF00884.24	B0|NZ_JH724226.1_prot_WP_004320154.1_2057	BoCL0	89.5	516	54	0	1	516	1	516	0	983
BxCar5_1_1255	BxCar5	PUL2	GH2	PF02837.19	B0|NZ_JH724226.1_prot_WP_121765389.1_2056	BoCL0	87.6	832	102	1	15	845	1	832	0	1561
BxCar5_1_1257	BxCar5	PUL2	GH167	PF02449.16	B0|NZ_JH724226.1_prot_WP_004320150.1_2055	BoCL0	84.3	744	117	0	19	762	1	744	0	1328
BxCar5_1_1258	BxCar5	PUL2	GH2	PF02837.19	B0|NZ_JH724226.1_prot_WP_004320149.1_2054	BoCL0	89.6	1069	111	0	1	1069	1	1069	0	2051
BxCar5_1_1259	BxCar5	PUL2	#N/A	#N/A	B0|NZ_JH724226.1_prot_WP_004320147.1_2053	BoCL0	94.7	209	11	0	1	209	1	209	4.11e-148	405
BxCar5_1_1260	BxCar5	PUL2	GH16_17	PF00722.22	B0|NZ_JH724226.1_prot_WP_157452184.1_2052	BoCL0	89.3	346	37	0	24	369	1	346	3.06e-238	645
BxCar5_1_1261	BxCar5	PUL2	SusC	PF13715.7	B0|NZ_JH724226.1_prot_WP_004320143.1_2051	BoCL0	97.3	1021	28	0	1	1021	1	1021	0	1969
BxCar5_1_1262	BxCar5	PUL2	SusD	PF14322.7	B0|NZ_JH724226.1_prot_WP_004320141.1_2050	BoCL0	93.6	578	37	0	1	578	1	578	0	1117
BxCar5_1_1263	BxCar5	PUL2	SWM_repeat	PF13753.7	B0|NZ_JH724226.1_prot_WP_004320137.1_2049	BoCL0	81.6	549	100	1	1	549	1	548	0	884
BxCar5_1_1264	BxCar5	PUL2	#N/A	#N/A	B0|NZ_JH724226.1_prot_WP_004320135.1_2048	BoCL0	73.7	438	114	1	1	438	1	437	1.23e-235	646
BxCar5_1_1265	BxCar5	PUL2	SWM_repeat	PF13753.7	B0|NZ_JH724226.1_prot_WP_004320133.1_2047	BoCL0	73.6	679	177	1	1	679	1	677	0	967
BxCar5_1_1266	BxCar5	PUL2	GH16_17	PF00722.22	B0|NZ_JH724226.1_prot_WP_157452184.1_2052	BoCL0	75.9	307	73	1	305	610	40	346	1.81e-174	494
BxCar5_1_1267	BxCar5	PUL2	#N/A	#N/A	B0|NZ_JH724226.1_prot_WP_004320127.1_2045	BoCL0	55.6	45	17	2	18	59	17	61	2.46e-13	53.1
BxCar5_1_1269	BxCar5	PUL2	#N/A	#N/A	B0|NZ_JH724226.1_prot_WP_157452183.1_2041	BoCL0	33.3	180	105	5	1	179	52	217	2.33e-27	97.8
BxCar5_1_1270	BxCar5	PUL2	FAD_oxidored	PF12831.8	B0|NZ_JH724226.1_prot_WP_157452187.1_2037	BoCL0	58	598	247	3	28	623	1	596	1.35e-260	723
BxCar5_1_1271	BxCar5	PUL2	SusC	PF13715.7	B0|NZ_JH724226.1_prot_WP_004320087.1_2027	BoCL0	49.8	1036	484	14	31	1053	110	1122	0	1035
BxCar5_1_1272	BxCar5	PUL2	SusD	PF14322.7	B0|NZ_JH724226.1_prot_WP_004320084.1_2026	BoCL0	40.1	578	302	17	1	560	1	552	2.83e-133	395
BxCar5_1_1273	BxCar5	PUL2	S1_30	PF00884.24	B0|NZ_JH724226.1_prot_WP_004320119.1_2040	BoCL0	87.3	529	66	1	1	528	1	529	0	966
BxCar5_1_1274	BxCar5	PUL2	GntR	PF00392.22	B0|NZ_JH724226.1_prot_WP_004320118.1_2039	BoCL0	79.3	242	50	0	1	242	1	242	7.31e-140	387
BxCar5_1_1275	BxCar5	PUL2	GH127	PF07944.13	B0|NZ_JH724226.1_prot_WP_044917879.1_2063	BoCL0	67.3	655	208	2	20	668	21	675	0	920
BxCar5_1_1276	BxCar5	PUL2	FAD_oxidored	PF12831.8	B0|NZ_JH724226.1_prot_WP_157452187.1_2037	BoCL0	95.3	596	28	0	47	642	1	596	0	1169
BxCar5_1_1277	BxCar5	PUL2	TatA_B_E	PF02416.17	B0|NZ_JH724226.1_prot_WP_004320109.1_2036	BoCL0	92.9	70	5	0	1	70	1	70	2.45e-40	122
BxCar5_1_1281	BxCar5	PUL2	Sigma70_r2	PF04542.15	B0|NZ_JH724226.1_prot_WP_044917864.1_2029	BoCL0	92.2	206	16	0	1	206	1	206	8.5e-135	371
BxCar5_1_1282	BxCar5	PUL2	FecR	PF04773.14	B0|NZ_JH724226.1_prot_WP_044917862.1_2028	BoCL0	78.8	326	69	0	1	326	1	326	3.58e-198	541
BxCar5_1_1283	BxCar5	PUL2	SusC	PF13715.7	B0|NZ_JH724226.1_prot_WP_004320087.1_2027	BoCL0	35.6	1161	653	35	1	1105	1	1122	6.58e-194	588
BxCar5_1_1284	BxCar5	PUL2	SusD	PF14322.7	B0|NZ_JH724226.1_prot_WP_004320084.1_2026	BoCL0	25.2	527	256	27	104	581	109	546	8.92e-21	90.5
BxCar5_1_1287	BxCar5	PUL2	GH150	#N/A	B0|NZ_JH724226.1_prot_WP_004320048.1_2007	BoCL0	84.2	943	148	1	1	942	1	943	0	1662
BxCar5_1_1288	BxCar5	PUL2	S1_8	PF00884.24	B0|NZ_JH724226.1_prot_WP_004320045.1_2005	BoCL0	79	491	102	1	1	491	2	491	2.24e-314	850
BxCar5_1_1289	BxCar5	PUL2	Lipase_GDSL_2	PF13472.7	B0|NZ_JH724226.1_prot_WP_004320043.1_2004	BoCL0	72.3	271	74	1	1	270	1	271	3.72e-148	410
BxCar5_1_1290	BxCar5	PUL2	S1_8	PF00884.24	B0|NZ_JH724226.1_prot_WP_004320042.1_2003	BoCL0	83	493	84	0	3	495	11	503	0	876
BxCar5_1_1291	BxCar5	PUL2	GH2	PF02837.19	B0|NZ_JH724226.1_prot_WP_004320041.1_2002	BoCL0	74.1	781	202	0	1	781	1	781	0	1238
BxCar5_1_1292	BxCar5	PUL2	GH167	PF02449.16	B0|NZ_JH724226.1_prot_WP_004320039.1_2001	BoCL0	77.1	774	177	0	1	774	1	774	0	1263
BxCar5_1_1293	BxCar5	PUL2	Reg_prop	PF07494.12	B0|NZ_JH724226.1_prot_WP_080599522.1_2000	BoCL0	66.8	1337	442	2	1	1337	12	1346	0	1795
BxCar5_1_1294	BxCar5	PUL2	FAD_oxidored	PF12831.8	B0|NZ_JH724226.1_prot_WP_004320037.1_1999	BoCL0	90.5	631	60	0	1	631	1	631	0	1201
BxCar5_1_1295	BxCar5	PUL2	GH110	#N/A	B0|NZ_JH724226.1_prot_WP_157452182.1_1998	BoCL0	80	626	125	0	1	626	1	626	0	1022
BxCar5_1_1296	BxCar5	PUL2	GH82	PF12708.8	B0|NZ_JH724226.1_prot_WP_004320105.1_2034	BoCL0	74.6	264	67	0	176	439	1	264	2.28e-146	413
BxCar5_1_1297	BxCar5	PUL2	#N/A	#N/A	B0|NZ_JH724226.1_prot_WP_004320067.1_2016	BoCL0	87.4	261	33	0	1	261	1	261	4.54e-164	450
BxCar5_1_1459	BxCar5	PUL1	RhaT	PF06379.13	B0|NZ_JH724226.1_prot_WP_004320169.1_2065	BoCL0	100	342	0	0	1	342	1	342	9.31e-241	650
BxCar5_1_1460	BxCar5	PUL1	MR_MLE_N	PF02746.17	B0|NZ_JH724226.1_prot_WP_004320167.1_2064	BoCL0	99.7	379	1	0	1	379	1	379	3.64e-284	763
BxCar5_1_1461	BxCar5	PUL1	GH127	PF07944.13	B0|NZ_JH724226.1_prot_WP_044917879.1_2063	BoCL0	99.7	666	2	0	1	666	10	675	0	1375
BxCar5_1_1462	BxCar5	PUL1	S1_81	PF00884.24	B0|NZ_JH724226.1_prot_WP_004320162.1_2062	BoCL0	99.6	511	2	0	1	511	4	514	0	1057
BxCar5_1_1463	BxCar5	PUL1	S1_16	PF00884.24	B0|NZ_JH724226.1_prot_WP_004320160.1_2061	BoCL0	98.9	473	5	0	9	481	1	473	0	967
BxCar5_1_1464	BxCar5	PUL1	Aldedh	PF00171.23	B0|NZ_JH724226.1_prot_WP_004320159.1_2060	BoCL0	99.8	478	1	0	1	478	1	478	0	948
BxCar5_1_1465	BxCar5	PUL1	#N/A	#N/A	B0|NZ_JH724226.1_prot_WP_004320157.1_2059	BoCL0	98.1	104	2	0	1	104	1	104	5.71e-77	217
BxCar5_1_1466	BxCar5	PUL1	HpcH_HpaI	PF03328.15	B0|NZ_JH724226.1_prot_WP_004320155.1_2058	BoCL0	99.6	254	1	0	1	254	1	254	5.17e-187	507
BxCar5_1_1467	BxCar5	PUL1	S1_30	PF00884.24	B0|NZ_JH724226.1_prot_WP_004320154.1_2057	BoCL0	99.6	516	2	0	1	516	1	516	0	1071
BxCar5_1_1468	BxCar5	PUL1	GH2	PF02837.19	B0|NZ_JH724226.1_prot_WP_121765389.1_2056	BoCL0	99.9	835	1	0	17	851	1	835	0	1752
BxCar5_1_1469	BxCar5	PUL1	GH167	PF02449.16	B0|NZ_JH724226.1_prot_WP_004320150.1_2055	BoCL0	100	744	0	0	1	744	1	744	0	1519
BxCar5_1_1470	BxCar5	PUL1	GH2	PF02837.19	B0|NZ_JH724226.1_prot_WP_004320149.1_2054	BoCL0	99.9	1070	1	0	1	1070	1	1070	0	2242
BxCar5_1_1476	BxCar5	PUL1	#N/A	#N/A	B0|NZ_JH724226.1_prot_WP_004320147.1_2053	BoCL0	100	209	0	0	1	209	1	209	9.37e-154	419
BxCar5_1_1477	BxCar5	PUL1	GH16_17	PF00722.22	B0|NZ_JH724226.1_prot_WP_157452184.1_2052	BoCL0	100	346	0	0	1	346	1	346	3.5e-263	707
BxCar5_1_1478	BxCar5	PUL1	SusC	PF13715.7	B0|NZ_JH724226.1_prot_WP_004320143.1_2051	BoCL0	95.9	1021	42	0	1	1021	1	1021	0	1947
BxCar5_1_1479	BxCar5	PUL1	SusD	PF14322.7	B0|NZ_JH724226.1_prot_WP_004320141.1_2050	BoCL0	95.2	580	28	0	1	580	1	580	0	1134
BxCar5_1_1480	BxCar5	PUL1	#N/A	#N/A	B0|NZ_JH724226.1_prot_WP_004320137.1_2049	BoCL0	96.9	548	17	0	1	548	1	548	0	1020
BxCar5_1_1481	BxCar5	PUL1	#N/A	#N/A	B0|NZ_JH724226.1_prot_WP_004320135.1_2048	BoCL0	99.3	441	3	0	1	441	1	441	0	871
BxCar5_1_1482	BxCar5	PUL1	SWM_repeat	PF13753.7	B0|NZ_JH724226.1_prot_WP_004320133.1_2047	BoCL0	100	679	0	0	1	679	1	679	0	1303
BxCar5_1_1483	BxCar5	PUL1	GH16_17	PF00722.22	B0|NZ_JH724226.1_prot_WP_004320131.1_2046	BoCL0	100	340	0	0	1	340	1	340	1.05e-270	726
BxCar5_1_1485	BxCar5	PUL1	#N/A	#N/A	B0|NZ_JH724226.1_prot_WP_004320127.1_2045	BoCL0	100	61	0	0	1	61	1	61	1.93e-42	126
BxCar5_1_1486	BxCar5	PUL1	#N/A	#N/A	B0|NZ_JH724226.1_prot_WP_157452183.1_2041	BoCL0	100	217	0	0	104	320	1	217	2.73e-156	431
BxCar5_1_1489	BxCar5	PUL1	S1_30	PF00884.24	B0|NZ_JH724226.1_prot_WP_004320119.1_2040	BoCL0	100	529	0	0	1	529	1	529	0	1086
BxCar5_1_1490	BxCar5	PUL1	GntR	PF00392.22	B0|NZ_JH724226.1_prot_WP_004320118.1_2039	BoCL0	79.3	242	50	0	1	242	1	242	7.31e-140	387
BxCar5_1_1491	BxCar5	PUL1	GH127	PF07944.13	B0|NZ_JH724226.1_prot_WP_044917879.1_2063	BoCL0	67.3	655	208	2	20	668	21	675	0	920
BxCar5_1_1492	BxCar5	PUL1	FAD_oxidored	PF12831.8	B0|NZ_JH724226.1_prot_WP_157452187.1_2037	BoCL0	95.3	596	28	0	47	642	1	596	0	1169
BxCar5_1_1493	BxCar5	PUL1	TatA_B_E	PF02416.17	B0|NZ_JH724226.1_prot_WP_004320109.1_2036	BoCL0	92.9	70	5	0	1	70	1	70	2.45e-40	122
BxCar5_1_1497	BxCar5	PUL1	Sigma70_r2	PF04542.15	B0|NZ_JH724226.1_prot_WP_044917864.1_2029	BoCL0	92.2	206	16	0	1	206	1	206	8.5e-135	371
BxCar5_1_1498	BxCar5	PUL1	FecR	PF04773.14	B0|NZ_JH724226.1_prot_WP_044917862.1_2028	BoCL0	78.8	326	69	0	1	326	1	326	3.58e-198	541
BxCar5_1_1499	BxCar5	PUL1	SusC	PF13715.7	B0|NZ_JH724226.1_prot_WP_004320087.1_2027	BoCL0	35.8	1166	643	37	1	1105	1	1122	5.06e-193	586
BxCar5_1_1500	BxCar5	PUL1	SusD	PF14322.7	B0|NZ_JH724226.1_prot_WP_004320084.1_2026	BoCL0	24.1	635	339	29	1	581	1	546	1.57e-20	89.7
BxCar5_1_1510	BxCar5	PUL1	#N/A	#N/A	B0|NZ_JH724226.1_prot_WP_004320067.1_2016	BoCL0	98.9	261	3	0	1	261	1	261	3.35e-185	503
BxCar5_1_1512	BxCar5	PUL1	GH2	PF02837.19	B0|NZ_JH724226.1_prot_WP_004320066.1_2015	BoCL0	89.6	824	86	0	1	824	3	826	0	1580
BxCar5_1_1513	BxCar5	PUL1	S1_8	PF00884.24	B0|NZ_JH724226.1_prot_WP_004320064.1_2014	BoCL0	89.8	490	50	0	1	490	1	490	0	937
BxCar5_1_1514	BxCar5	PUL1	S1_30	PF00884.24	B0|NZ_JH724226.1_prot_WP_004320063.1_2013	BoCL0	94.4	482	27	0	1	482	1	482	0	944
BxCar5_1_1515	BxCar5	PUL1	GH2	PF02837.19	B0|NZ_JH724226.1_prot_WP_004320061.1_2012	BoCL0	88.1	1018	121	0	1	1018	1	1018	0	1901
BxCar5_1_1516	BxCar5	PUL1	S1_16	PF00884.24	B0|NZ_JH724226.1_prot_WP_004320059.1_2011	BoCL0	97.3	442	12	0	1	442	1	442	0	882
BxCar5_1_1517	BxCar5	PUL1	GH110	PF13229.7	B0|NZ_JH724226.1_prot_WP_121765595.1_2010	BoCL0	96.2	602	23	0	7	608	2	603	0	1195
BxCar5_1_1518	BxCar5	PUL1	S1_15	PF00884.24	B0|NZ_JH724226.1_prot_WP_004320055.1_2009	BoCL0	98.6	516	7	0	1	516	1	516	0	1050
BxCar5_1_1519	BxCar5	PUL1	S1_20	PF00884.24	B0|NZ_JH724226.1_prot_WP_004320053.1_2008	BoCL0	89.2	481	52	0	1	481	1	481	0	907
BxCar5_1_1526	BxCar5	PUL1	GH82	PF12708.8	B0|NZ_JH724226.1_prot_WP_004320105.1_2034	BoCL0	37.2	266	159	4	182	440	1	265	5.08e-54	176
BxCar5_1_1527	BxCar5	PUL1	GH82	#N/A	B0|NZ_JH724226.1_prot_WP_004320105.1_2034	BoCL0	41.9	267	149	3	193	455	1	265	4.29e-72	224
BxCar5_1_1528	BxCar5	PUL1	GH150	#N/A	B0|NZ_JH724226.1_prot_WP_004320048.1_2007	BoCL0	89	943	104	0	22	964	1	943	0	1741
BxCar5_1_1529	BxCar5	PUL1	GH150	#N/A	B0|NZ_JH724226.1_prot_WP_004320047.1_2006	BoCL0	41.8	196	42	1	709	904	4	127	1.53e-41	143
BxCar5_1_1530	BxCar5	PUL1	S1_8	PF00884.24	B0|NZ_JH724226.1_prot_WP_004320045.1_2005	BoCL0	90	492	49	0	1	492	1	492	0	956
BxCar5_1_1531	BxCar5	PUL1	Lipase_GDSL_2	PF13472.7	B0|NZ_JH724226.1_prot_WP_004320043.1_2004	BoCL0	75.5	269	66	0	19	287	1	269	5.48e-155	429
BxCar5_1_1532	BxCar5	PUL1	S1_8	PF00884.24	B0|NZ_JH724226.1_prot_WP_004320042.1_2003	BoCL0	82.8	500	86	0	1	500	1	500	0	883
BxCar5_1_1533	BxCar5	PUL1	GH2	PF02837.19	B0|NZ_JH724226.1_prot_WP_004320041.1_2002	BoCL0	78.2	781	170	0	21	801	1	781	0	1290
BxCar5_1_1534	BxCar5	PUL1	GH167	PF02449.16	B0|NZ_JH724226.1_prot_WP_004320039.1_2001	BoCL0	90.1	775	77	0	1	775	1	775	0	1435
BxCar5_1_1535	BxCar5	PUL1	SusC	PF13715.7	B0|NZ_JH724226.1_prot_WP_004320143.1_2051	BoCL0	47.9	1018	505	16	19	1029	22	1021	0	878
BxCar5_1_1536	BxCar5	PUL1	SusD	PF14322.7	B0|NZ_JH724226.1_prot_WP_004320141.1_2050	BoCL0	40.4	601	304	13	4	582	5	573	2.09e-130	389
BxCar5_1_1539	BxCar5	PUL1	Reg_prop	PF07494.12	B0|NZ_JH724226.1_prot_WP_080599522.1_2000	BoCL0	98.3	1340	19	1	1	1336	11	1350	0	2512
BxCar5_1_1540	BxCar5	PUL1	FAD_oxidored	PF12831.8	B0|NZ_JH724226.1_prot_WP_004320037.1_1999	BoCL0	99.7	631	2	0	1	631	1	631	0	1293
BxCar5_1_1541	BxCar5	PUL1	GH110	PF13229.7	B0|NZ_JH724226.1_prot_WP_157452182.1_1998	BoCL0	99.7	626	2	0	1	626	1	626	0	1247
BxCar17_1_4087	BxCar17	NA	RhaT	PF06379.13	3731_lcl|NZ_CVOY01000029.1_prot_WP_072066903.1_2915	Bt3731	99.5	203	1	0	1	203	1	203	2.77e-133	374
BxCar17_1_4088	BxCar17	NA	MR_MLE_N	PF02746.17	3731_lcl|NZ_CVOY01000029.1_prot_WP_060451231.1_2917	Bt3731	100	379	0	0	1	379	1	379	8.93e-285	765
BxCar17_1_4089	BxCar17	NA	GH127	PF07944.13	3731_lcl|NZ_CVOY01000029.1_prot_WP_044917879.1_2918	Bt3731	100	666	0	0	1	666	10	675	0	1379
BxCar17_1_4090	BxCar17	NA	S1_81	PF00884.24	3731_lcl|NZ_CVOY01000029.1_prot_WP_080973940.1_2919	Bt3731	99.8	514	1	0	1	514	1	514	0	1062
BxCar17_1_4091	BxCar17	NA	S1_16	PF00884.24	3731_lcl|NZ_CVOY01000029.1_prot_WP_004320160.1_2920	Bt3731	100	473	0	0	1	473	1	473	0	974
BxCar17_1_4092	BxCar17	NA	Aldedh	PF00171.23	3731_lcl|NZ_CVOY01000029.1_prot_WP_004320159.1_2921	Bt3731	100	478	0	0	1	478	1	478	0	949
BxCar17_1_4093	BxCar17	NA	#N/A	#N/A	3731_lcl|NZ_CVOY01000029.1_prot_WP_004320157.1_2922	Bt3731	100	104	0	0	1	104	1	104	4.17e-79	222
BxCar17_1_4094	BxCar17	NA	HpcH_HpaI	PF03328.15	3731_lcl|NZ_CVOY01000029.1_prot_WP_072066905.1_2923	Bt3731	99.6	254	1	0	1	254	1	254	5.17e-187	507
BxCar17_1_4095	BxCar17	NA	S1_30	PF00884.24	3731_lcl|NZ_CVOY01000029.1_prot_WP_004320154.1_2924	Bt3731	100	516	0	0	1	516	1	516	0	1074
BxCar17_1_4096	BxCar17	NA	GH2	PF02837.19	3731_lcl|NZ_CVOY01000029.1_prot_WP_121765389.1_2925	Bt3731	100	835	0	0	17	851	1	835	0	1754
BxCar17_1_4097	BxCar17	NA	GH167	PF02449.16	3731_lcl|NZ_CVOY01000029.1_prot_WP_080973941.1_2926	Bt3731	100	744	0	0	1	744	18	761	0	1517
BxCar17_1_4098	BxCar17	NA	GH2	PF02837.19	3731_lcl|NZ_CVOY01000029.1_prot_WP_072066907.1_2927	Bt3731	100	1070	0	0	1	1070	1	1070	0	2246
BxCar17_1_4099	BxCar17	NA	#N/A	#N/A	3731_lcl|NZ_CVOY01000029.1_prot_WP_072066908.1_2928	Bt3731	100	209	0	0	1	209	1	209	1.83e-160	436
BxCar17_1_4100	BxCar17	NA	CarbopepD_reg_2	PF13715.7	3731_lcl|NZ_CVOY01000029.1_prot_WP_072066909.1_2929	Bt3731	99.8	1021	2	0	1	1021	1	1021	0	2020
BxCar17_1_4101	BxCar17	NA	SusD	PF14322.7	3731_lcl|NZ_CVOY01000029.1_prot_WP_080973942.1_2930	Bt3731	99.8	597	1	0	1	597	3	599	0	1228
BxCar17_1_4102	BxCar17	NA	#N/A	#N/A	3731_lcl|NZ_CVOY01000029.1_prot_WP_128859082.1_2931	Bt3731	100	553	0	0	1	553	1	553	0	1108
BxCar17_1_4103	BxCar17	NA	#N/A	#N/A	3731_lcl|NZ_CVOY01000029.1_prot_WP_141652217.1_2932	Bt3731	99.9	681	1	0	1	681	1	681	0	1321
BxCar17_1_4104	BxCar17	NA	GH16_17	PF00722.22	3731_lcl|NZ_CVOY01000029.1_prot_WP_072066913.1_2933	Bt3731	100	367	0	0	1	367	1	367	6.27e-288	772
BxCar17_1_4105	BxCar17	NA	#N/A	#N/A	3731_lcl|NZ_CVOY01000029.1_prot_WP_072066914.1_2934	Bt3731	100	61	0	0	1	61	1	61	3.33e-43	128
BxCar17_1_4106	BxCar17	NA	#N/A	#N/A	3731_lcl|NZ_CVOY01000029.1_prot_WP_072066915.1_2935	Bt3731	100	151	0	0	1	151	1	151	8.61e-109	303
BxCar17_1_4107	BxCar17	NA	#N/A	#N/A	3731_lcl|NZ_CVOY01000029.1_prot_WP_072066915.1_2935	Bt3731	100	52	0	0	1	52	155	206	1.37e-31	103
BxCar17_1_4108	BxCar17	NA	#N/A	#N/A	3731_lcl|NZ_CVOY01000029.1_prot_WP_072066916.1_2936	Bt3731	100	82	0	0	1	82	1	82	5.59e-58	167
BxCar17_1_4109	BxCar17	NA	S1_30	PF00884.24	3731_lcl|NZ_CVOY01000029.1_prot_WP_072066917.1_2937	Bt3731	99.8	529	1	0	1	529	1	529	0	1085
BxCar17_1_4110	BxCar17	NA	GntR	PF00392.22	3731_lcl|NZ_CVOY01000029.1_prot_WP_004320118.1_2938	Bt3731	100	242	0	0	1	242	1	242	4.92e-170	463
BxCar17_1_4111	BxCar17	NA	GntR	PF00392.22	3731_lcl|NZ_CVOY01000029.1_prot_WP_072066918.1_2939	Bt3731	100	242	0	0	1	242	1	242	2e-169	462
BxCar17_1_4112	BxCar17	NA	DDE_5	PF13546.7	3731_lcl|NZ_CVOY01000029.1_prot_2940	Bt3731	100	373	0	0	1	373	33	405	1.82e-291	783
BxCar17_1_4113	BxCar17	NA	FAD_oxidored	PF12831.8	3731_lcl|NZ_CVOY01000029.1_prot_2941	Bt3731	100	521	0	0	1	521	1	521	0	1070
BxCar17_1_4114	BxCar17	NA	TatA_B_E	PF02416.17	3731_lcl|NZ_CVOY01000029.1_prot_WP_072066919.1_2942	Bt3731	100	63	0	0	1	63	1	63	1.24e-39	119
BxCar17_1_4115	BxCar17	NA	GH82	#N/A	3731_lcl|NZ_CVOY01000029.1_prot_WP_141652218.1_2943	Bt3731	99.8	458	1	0	27	484	1	458	0	913
BxCar17_1_4116	BxCar17	NA	#N/A	#N/A	3731_lcl|NZ_CVOY01000029.1_prot_WP_141652219.1_2944	Bt3731	98.7	309	3	1	22	329	1	309	1.6e-231	641
BxCar17_1_4117	BxCar17	NA	#N/A	#N/A	3731_lcl|NZ_CVOY01000029.1_prot_WP_141652219.1_2944	Bt3731	99.7	369	1	0	1	369	313	681	8.29e-275	751
BxCar17_1_4119	BxCar17	NA	SusC	PF13715.7	3731_lcl|NZ_CVOY01000029.1_prot_WP_080973943.1_2945	Bt3731	100	1034	0	0	1	1034	1	1034	0	2064
BxCar17_1_4120	BxCar17	NA	SusD	PF14322.7	3731_lcl|NZ_CVOY01000029.1_prot_WP_072066922.1_2946	Bt3731	100	614	0	0	1	614	1	614	0	1300
BxCar17_1_4121	BxCar17	NA	SusC	PF13715.7	3731_lcl|NZ_CVOY01000029.1_prot_WP_060451295.1_2947	Bt3731	100	1016	0	0	1	1016	1	1016	0	2024
BxCar17_1_4122	BxCar17	NA	SusD	PF14322.7	3731_lcl|NZ_CVOY01000029.1_prot_WP_080973944.1_2948	Bt3731	100	593	0	0	1	593	1	593	0	1219
BxCar17_1_4123	BxCar17	NA	Sigma70_r2	PF04542.15	3731_lcl|NZ_CVOY01000029.1_prot_WP_044917864.1_2949	Bt3731	100	206	0	0	1	206	1	206	1.55e-146	401
BxCar17_1_4124	BxCar17	NA	FecR	PF04773.14	3731_lcl|NZ_CVOY01000029.1_prot_WP_072066923.1_2950	Bt3731	100	323	0	0	1	323	4	326	1.37e-240	649
BxCar17_1_4125	BxCar17	NA	SusC	PF07660.15	3731_lcl|NZ_CVOY01000029.1_prot_WP_080973945.1_2951	Bt3731	38.6	1160	619	35	1	1105	1	1122	3.73e-217	649
BxCar17_1_4126	BxCar17	NA	SusD	PF14322.7	3731_lcl|NZ_CVOY01000029.1_prot_WP_072066924.1_2952	Bt3731	23.9	519	273	21	104	581	109	546	2.4e-17	79.7
BxCar17_1_4130	BxCar17	NA	GH2	PF02837.19	3731_lcl|NZ_CVOY01000029.1_prot_WP_080973949.1_2964	Bt3731	93.4	824	54	0	3	826	1	824	0	1631
BxCar17_1_4131	BxCar17	NA	S1_8	PF00884.24	3731_lcl|NZ_CVOY01000029.1_prot_WP_072066936.1_2965	Bt3731	90	490	49	0	1	490	1	490	0	933
BxCar17_1_4132	BxCar17	NA	S1_30	PF00884.24	3731_lcl|NZ_CVOY01000029.1_prot_WP_080973950.1_2966	Bt3731	99.2	482	4	0	1	482	1	482	0	986
BxCar17_1_4133	BxCar17	NA	GH2	PF02837.19	3731_lcl|NZ_CVOY01000029.1_prot_WP_072066938.1_2967	Bt3731	97	1018	31	0	1	1018	1	1018	0	2064
BxCar17_1_4134	BxCar17	NA	S1_16	PF00884.24	3731_lcl|NZ_CVOY01000029.1_prot_WP_072066939.1_2968	Bt3731	96.4	442	16	0	1	442	1	442	0	868
BxCar17_1_4135	BxCar17	NA	GH110	PF13229.7	3731_lcl|NZ_CVOY01000029.1_prot_WP_072066940.1_2969	Bt3731	95.4	608	28	0	1	608	1	608	0	1196
BxCar17_1_4136	BxCar17	NA	S1_15	PF00884.24	3731_lcl|NZ_CVOY01000029.1_prot_WP_072066945.1_2970	Bt3731	97.7	516	9	1	1	513	1	516	0	1038
BxCar17_1_4137	BxCar17	NA	S1_20	PF00884.24	3731_lcl|NZ_CVOY01000029.1_prot_WP_072066945.1_2970	Bt3731	29.1	533	263	18	6	465	7	497	1.56e-45	161
BxCar17_1_4139	BxCar17	NA	GH150	#N/A	3731_lcl|NZ_CVOY01000081.1_prot_WP_141652251.1_5208	Bt3731	89	943	104	0	1	943	1	943	0	1744
BxCar17_1_4140	BxCar17	NA	#N/A	#N/A	3731_lcl|NZ_CVOY01000081.1_prot_WP_128859051.1_5209	Bt3731	41.8	196	42	1	4	127	709	904	1.22e-42	144
BxCar17_1_4141	BxCar17	NA	S1_8	PF00884.24	3731_lcl|NZ_CVOY01000081.1_prot_WP_072067613.1_5210	Bt3731	90	490	49	0	3	492	3	492	0	955
BxCar17_1_4142	BxCar17	NA	Lipase_GDSL_2	PF13472.7	3731_lcl|NZ_CVOY01000081.1_prot_WP_072067614.1_5211	Bt3731	74.7	269	68	0	1	269	19	287	1.16e-153	426
BxCar17_1_4143	BxCar17	NA	S1_8	PF00884.24	3731_lcl|NZ_CVOY01000081.1_prot_WP_072067615.1_5212	Bt3731	82	500	90	0	1	500	1	500	0	883
BxCar17_1_4144	BxCar17	NA	GH2	PF02837.19	3731_lcl|NZ_CVOY01000081.1_prot_WP_072067616.1_5213	Bt3731	78.6	781	167	0	1	781	1	781	0	1310
BxCar17_1_4147	BxCar17	NA	GH167	PF02449.16	3731_lcl|NZ_CVOY01000081.1_prot_WP_072067618.1_5216	Bt3731	89.7	777	77	2	1	775	1	776	0	1422
BxCar17_1_4148	BxCar17	NA	Reg_prop	PF07494.12	3731_lcl|NZ_CVOY01000081.1_prot_WP_080974068.1_5221	Bt3731	98.2	1340	20	1	1	1340	11	1346	0	2513
BxCar17_1_4149	BxCar17	NA	FAD_oxidored	PF12831.8	3731_lcl|NZ_CVOY01000081.1_prot_WP_072067624.1_5222	Bt3731	99.8	631	1	0	1	631	1	631	0	1296
BxCar17_1_4150	BxCar17	NA	GH110	PF13229.7	3731_lcl|NZ_CVOY01000081.1_prot_WP_072067626.1_5223	Bt3731	99.7	626	2	0	1	626	3	628	0	1246
BxCar17_1_4151	BxCar17	NA	#N/A	#N/A	3731_lcl|NZ_CVOY01000081.1_prot_WP_060451214.1_5224	Bt3731	100	122	0	0	1	122	3	124	2.91e-88	247
BxCar17_1_4152	BxCar17	NA	TnpB_IS66	PF05717.14	3731_lcl|NZ_CVOY01000081.1_prot_WP_060451215.1_5225	Bt3731	100	114	0	0	1	114	1	114	8.05e-84	235
BxCar5_1_1244	BxCar5	PUL2	RhaT	PF06379.13	3731_lcl|NZ_CVOY01000029.1_prot_WP_072066904.1_2916	Bt3731	84.8	138	21	0	205	342	1	138	3.81e-83	243
BxCar5_1_1245	BxCar5	PUL2	MR_MLE_N	PF02746.17	3731_lcl|NZ_CVOY01000029.1_prot_WP_060451231.1_2917	Bt3731	93.1	379	26	0	1	379	1	379	5.45e-270	728
BxCar5_1_1246	BxCar5	PUL2	GH127	PF07944.13	3731_lcl|NZ_CVOY01000029.1_prot_WP_044917879.1_2918	Bt3731	93	675	46	1	1	674	1	675	0	1313
BxCar5_1_1247	BxCar5	PUL2	S1_81	PF00884.24	3731_lcl|NZ_CVOY01000029.1_prot_WP_080973940.1_2919	Bt3731	87.5	511	64	0	1	511	4	514	0	950
BxCar5_1_1248	BxCar5	PUL2	S1_16	PF00884.24	3731_lcl|NZ_CVOY01000029.1_prot_WP_004320160.1_2920	Bt3731	88.2	474	55	1	1	474	1	473	0	873
BxCar5_1_1249	BxCar5	PUL2	Aldedh	PF00171.23	3731_lcl|NZ_CVOY01000029.1_prot_WP_004320159.1_2921	Bt3731	95.4	478	22	0	1	478	1	478	0	920
BxCar5_1_1250	BxCar5	PUL2	#N/A	#N/A	3731_lcl|NZ_CVOY01000029.1_prot_WP_004320157.1_2922	Bt3731	86.5	104	14	0	1	104	1	104	8.14e-68	194
BxCar5_1_1251	BxCar5	PUL2	HpcH_HpaI	PF03328.15	3731_lcl|NZ_CVOY01000029.1_prot_WP_072066905.1_2923	Bt3731	93.3	253	17	0	1	253	1	253	2.83e-175	478
BxCar5_1_1254	BxCar5	PUL2	S1_30	PF00884.24	3731_lcl|NZ_CVOY01000029.1_prot_WP_004320154.1_2924	Bt3731	89.5	516	54	0	1	516	1	516	0	983
BxCar5_1_1255	BxCar5	PUL2	GH2	PF02837.19	3731_lcl|NZ_CVOY01000029.1_prot_WP_121765389.1_2925	Bt3731	87.6	832	102	1	15	845	1	832	0	1561
BxCar5_1_1257	BxCar5	PUL2	GH167	PF02449.16	3731_lcl|NZ_CVOY01000029.1_prot_WP_080973941.1_2926	Bt3731	83.2	761	126	1	2	762	3	761	0	1330
BxCar5_1_1258	BxCar5	PUL2	GH2	PF02837.19	3731_lcl|NZ_CVOY01000029.1_prot_WP_072066907.1_2927	Bt3731	86.3	1069	146	0	1	1069	1	1069	0	1994
BxCar5_1_1259	BxCar5	PUL2	#N/A	#N/A	3731_lcl|NZ_CVOY01000029.1_prot_WP_072066908.1_2928	Bt3731	68.3	208	66	0	1	208	1	208	1.54e-104	295
BxCar5_1_1260	BxCar5	PUL2	GH16_17	PF00722.22	3731_lcl|NZ_CVOY01000029.1_prot_WP_072066913.1_2933	Bt3731	46.3	311	143	9	62	364	72	366	2.23e-78	240
BxCar5_1_1261	BxCar5	PUL2	SusC	PF13715.7	3731_lcl|NZ_CVOY01000029.1_prot_WP_072066909.1_2929	Bt3731	70.6	1001	292	2	22	1021	22	1021	0	1427
BxCar5_1_1262	BxCar5	PUL2	SusD	PF14322.7	3731_lcl|NZ_CVOY01000029.1_prot_WP_080973942.1_2930	Bt3731	59.6	601	216	12	1	577	1	598	5e-243	677
BxCar5_1_1263	BxCar5	PUL2	SWM_repeat	PF13753.7	3731_lcl|NZ_CVOY01000029.1_prot_WP_128859082.1_2931	Bt3731	33.2	555	327	20	16	545	14	549	9.85e-72	234
BxCar5_1_1266	BxCar5	PUL2	GH16_17	PF00722.22	3731_lcl|NZ_CVOY01000029.1_prot_WP_072066913.1_2933	Bt3731	47.9	267	117	8	345	605	116	366	2.27e-68	221
BxCar5_1_1267	BxCar5	PUL2	#N/A	#N/A	3731_lcl|NZ_CVOY01000029.1_prot_WP_072066914.1_2934	Bt3731	62.2	45	14	2	18	59	17	61	1.28e-15	58.9
BxCar5_1_1270	BxCar5	PUL2	FAD_oxidored	PF12831.8	3731_lcl|NZ_CVOY01000029.1_prot_2941	Bt3731	61.2	485	185	2	20	503	39	521	2.44e-220	623
BxCar5_1_1271	BxCar5	PUL2	SusC	PF13715.7	3731_lcl|NZ_CVOY01000029.1_prot_WP_080973945.1_2951	Bt3731	49.9	1036	483	14	31	1053	110	1122	0	1037
BxCar5_1_1272	BxCar5	PUL2	SusD	PF14322.7	3731_lcl|NZ_CVOY01000029.1_prot_WP_072066924.1_2952	Bt3731	40.1	578	302	17	1	560	1	552	7.97e-133	394
BxCar5_1_1273	BxCar5	PUL2	S1_30	PF00884.24	3731_lcl|NZ_CVOY01000029.1_prot_WP_072066917.1_2937	Bt3731	87	529	68	1	1	528	1	529	0	960
BxCar5_1_1274	BxCar5	PUL2	GntR	PF00392.22	3731_lcl|NZ_CVOY01000029.1_prot_WP_004320118.1_2938	Bt3731	79.3	242	50	0	1	242	1	242	7.31e-140	387
BxCar5_1_1275	BxCar5	PUL2	GH127	PF07944.13	3731_lcl|NZ_CVOY01000029.1_prot_WP_044917879.1_2918	Bt3731	67.3	655	208	2	20	668	21	675	0	920
BxCar5_1_1276	BxCar5	PUL2	FAD_oxidored	PF12831.8	3731_lcl|NZ_CVOY01000029.1_prot_2941	Bt3731	94	521	31	0	1	521	1	521	0	1010
BxCar5_1_1277	BxCar5	PUL2	TatA_B_E	PF02416.17	3731_lcl|NZ_CVOY01000029.1_prot_WP_072066919.1_2942	Bt3731	87.7	57	7	0	1	57	1	57	4.12e-31	98.6
BxCar5_1_1281	BxCar5	PUL2	Sigma70_r2	PF04542.15	3731_lcl|NZ_CVOY01000029.1_prot_WP_044917864.1_2949	Bt3731	92.2	206	16	0	1	206	1	206	8.5e-135	371
BxCar5_1_1282	BxCar5	PUL2	FecR	PF04773.14	3731_lcl|NZ_CVOY01000029.1_prot_WP_072066923.1_2950	Bt3731	78.2	326	71	0	1	326	1	326	4.17e-197	539
BxCar5_1_1283	BxCar5	PUL2	SusC	PF13715.7	3731_lcl|NZ_CVOY01000029.1_prot_WP_080973945.1_2951	Bt3731	35.4	1161	655	35	1	1105	1	1122	2.76e-192	584
BxCar5_1_1284	BxCar5	PUL2	SusD	PF14322.7	3731_lcl|NZ_CVOY01000029.1_prot_WP_072066924.1_2952	Bt3731	25.2	527	256	27	104	581	109	546	2.09e-20	89.4
BxCar5_1_1287	BxCar5	PUL2	GH150	#N/A	3731_lcl|NZ_CVOY01000081.1_prot_WP_141652251.1_5208	Bt3731	85.3	943	138	1	1	942	1	943	0	1667
BxCar5_1_1288	BxCar5	PUL2	S1_8	PF00884.24	3731_lcl|NZ_CVOY01000081.1_prot_WP_072067613.1_5210	Bt3731	80.6	490	94	1	2	491	3	491	2.29e-321	867
BxCar5_1_1289	BxCar5	PUL2	Lipase_GDSL_2	PF13472.7	3731_lcl|NZ_CVOY01000081.1_prot_WP_072067614.1_5211	Bt3731	77	274	62	1	1	273	19	292	6.93e-160	441
BxCar5_1_1290	BxCar5	PUL2	S1_8	PF00884.24	3731_lcl|NZ_CVOY01000081.1_prot_WP_072067615.1_5212	Bt3731	88.2	491	58	0	3	493	11	501	0	920
BxCar5_1_1291	BxCar5	PUL2	GH2	PF02837.19	3731_lcl|NZ_CVOY01000081.1_prot_WP_072067616.1_5213	Bt3731	78.7	781	166	0	1	781	1	781	0	1291
BxCar5_1_1292	BxCar5	PUL2	GH167	PF02449.16	3731_lcl|NZ_CVOY01000081.1_prot_WP_072067618.1_5216	Bt3731	79.8	731	146	1	46	774	45	775	0	1252
BxCar5_1_1293	BxCar5	PUL2	Reg_prop	PF07494.12	3731_lcl|NZ_CVOY01000081.1_prot_WP_080974068.1_5221	Bt3731	66.2	1337	446	3	1	1337	12	1342	0	1771
BxCar5_1_1294	BxCar5	PUL2	FAD_oxidored	PF12831.8	3731_lcl|NZ_CVOY01000081.1_prot_WP_072067624.1_5222	Bt3731	90.5	631	60	0	1	631	1	631	0	1204
BxCar5_1_1295	BxCar5	PUL2	GH110	#N/A	3731_lcl|NZ_CVOY01000081.1_prot_WP_072067626.1_5223	Bt3731	80	626	125	0	1	626	3	628	0	1023
BxCar5_1_1296	BxCar5	PUL2	GH82	PF12708.8	3731_lcl|NZ_CVOY01000029.1_prot_WP_141652218.1_2943	Bt3731	40	395	212	12	58	437	70	454	3.23e-84	261
BxCar5_1_1459	BxCar5	PUL1	RhaT	PF06379.13	3731_lcl|NZ_CVOY01000029.1_prot_WP_072066903.1_2915	Bt3731	99.5	203	1	0	1	203	1	203	2.77e-133	374
BxCar5_1_1460	BxCar5	PUL1	MR_MLE_N	PF02746.17	3731_lcl|NZ_CVOY01000029.1_prot_WP_060451231.1_2917	Bt3731	100	379	0	0	1	379	1	379	8.93e-285	765
BxCar5_1_1461	BxCar5	PUL1	GH127	PF07944.13	3731_lcl|NZ_CVOY01000029.1_prot_WP_044917879.1_2918	Bt3731	99.7	666	2	0	1	666	10	675	0	1375
BxCar5_1_1462	BxCar5	PUL1	S1_81	PF00884.24	3731_lcl|NZ_CVOY01000029.1_prot_WP_080973940.1_2919	Bt3731	99.4	511	3	0	1	511	4	514	0	1054
BxCar5_1_1463	BxCar5	PUL1	S1_16	PF00884.24	3731_lcl|NZ_CVOY01000029.1_prot_WP_004320160.1_2920	Bt3731	98.9	473	5	0	9	481	1	473	0	967
BxCar5_1_1464	BxCar5	PUL1	Aldedh	PF00171.23	3731_lcl|NZ_CVOY01000029.1_prot_WP_004320159.1_2921	Bt3731	99.8	478	1	0	1	478	1	478	0	948
BxCar5_1_1465	BxCar5	PUL1	#N/A	#N/A	3731_lcl|NZ_CVOY01000029.1_prot_WP_004320157.1_2922	Bt3731	98.1	104	2	0	1	104	1	104	5.71e-77	217
BxCar5_1_1466	BxCar5	PUL1	HpcH_HpaI	PF03328.15	3731_lcl|NZ_CVOY01000029.1_prot_WP_072066905.1_2923	Bt3731	100	254	0	0	1	254	1	254	1.27e-187	509
BxCar5_1_1467	BxCar5	PUL1	S1_30	PF00884.24	3731_lcl|NZ_CVOY01000029.1_prot_WP_004320154.1_2924	Bt3731	99.6	516	2	0	1	516	1	516	0	1071
BxCar5_1_1468	BxCar5	PUL1	GH2	PF02837.19	3731_lcl|NZ_CVOY01000029.1_prot_WP_121765389.1_2925	Bt3731	99.9	835	1	0	17	851	1	835	0	1752
BxCar5_1_1469	BxCar5	PUL1	GH167	PF02449.16	3731_lcl|NZ_CVOY01000029.1_prot_WP_080973941.1_2926	Bt3731	98.9	744	8	0	1	744	18	761	0	1502
BxCar5_1_1470	BxCar5	PUL1	GH2	PF02837.19	3731_lcl|NZ_CVOY01000029.1_prot_WP_072066907.1_2927	Bt3731	93.7	1070	67	0	1	1070	1	1070	0	2125
BxCar5_1_1476	BxCar5	PUL1	#N/A	#N/A	3731_lcl|NZ_CVOY01000029.1_prot_WP_072066908.1_2928	Bt3731	66.8	208	69	0	1	208	1	208	5.13e-103	291
BxCar5_1_1477	BxCar5	PUL1	GH16_17	PF00722.22	3731_lcl|NZ_CVOY01000029.1_prot_WP_072066913.1_2933	Bt3731	45.2	323	153	9	27	341	60	366	4.75e-80	244
BxCar5_1_1478	BxCar5	PUL1	SusC	PF13715.7	3731_lcl|NZ_CVOY01000029.1_prot_WP_072066909.1_2929	Bt3731	71	1001	288	2	22	1021	22	1021	0	1434
BxCar5_1_1479	BxCar5	PUL1	SusD	PF14322.7	3731_lcl|NZ_CVOY01000029.1_prot_WP_080973942.1_2930	Bt3731	60.1	601	213	14	1	577	1	598	7.09e-243	676
BxCar5_1_1480	BxCar5	PUL1	#N/A	#N/A	3731_lcl|NZ_CVOY01000029.1_prot_WP_128859082.1_2931	Bt3731	34	486	284	16	7	475	3	468	7.61e-69	226
BxCar5_1_1483	BxCar5	PUL1	GH16_17	PF00722.22	3731_lcl|NZ_CVOY01000029.1_prot_WP_072066913.1_2933	Bt3731	65.4	306	94	4	38	340	71	367	8.93e-149	419
BxCar5_1_1485	BxCar5	PUL1	#N/A	#N/A	3731_lcl|NZ_CVOY01000029.1_prot_WP_072066914.1_2934	Bt3731	86.9	61	8	0	1	61	1	61	7.1e-36	110
BxCar5_1_1486	BxCar5	PUL1	#N/A	#N/A	3731_lcl|NZ_CVOY01000029.1_prot_WP_072066915.1_2935	Bt3731	88.7	195	20	2	1	194	1	194	2.01e-118	335
BxCar5_1_1489	BxCar5	PUL1	S1_30	PF00884.24	3731_lcl|NZ_CVOY01000029.1_prot_WP_072066917.1_2937	Bt3731	99.2	529	4	0	1	529	1	529	0	1079
BxCar5_1_1490	BxCar5	PUL1	GntR	PF00392.22	3731_lcl|NZ_CVOY01000029.1_prot_WP_004320118.1_2938	Bt3731	79.3	242	50	0	1	242	1	242	7.31e-140	387
BxCar5_1_1491	BxCar5	PUL1	GH127	PF07944.13	3731_lcl|NZ_CVOY01000029.1_prot_WP_044917879.1_2918	Bt3731	67.3	655	208	2	20	668	21	675	0	920
BxCar5_1_1492	BxCar5	PUL1	FAD_oxidored	PF12831.8	3731_lcl|NZ_CVOY01000029.1_prot_2941	Bt3731	94	521	31	0	1	521	1	521	0	1010
BxCar5_1_1493	BxCar5	PUL1	TatA_B_E	PF02416.17	3731_lcl|NZ_CVOY01000029.1_prot_WP_072066919.1_2942	Bt3731	87.7	57	7	0	1	57	1	57	4.12e-31	98.6
BxCar5_1_1497	BxCar5	PUL1	Sigma70_r2	PF04542.15	3731_lcl|NZ_CVOY01000029.1_prot_WP_044917864.1_2949	Bt3731	92.2	206	16	0	1	206	1	206	8.5e-135	371
BxCar5_1_1498	BxCar5	PUL1	FecR	PF04773.14	3731_lcl|NZ_CVOY01000029.1_prot_WP_072066923.1_2950	Bt3731	78.2	326	71	0	1	326	1	326	4.17e-197	539
BxCar5_1_1499	BxCar5	PUL1	SusC	PF13715.7	3731_lcl|NZ_CVOY01000029.1_prot_WP_080973945.1_2951	Bt3731	35.7	1166	645	37	1	1105	1	1122	2.12e-191	582
BxCar5_1_1500	BxCar5	PUL1	SusD	PF14322.7	3731_lcl|NZ_CVOY01000029.1_prot_WP_072066924.1_2952	Bt3731	24.1	635	339	29	1	581	1	546	8.92e-21	90.5
BxCar5_1_1505	BxCar5	PUL1	TnpB_IS66	PF05717.14	3731_lcl|NZ_CVOY01000081.1_prot_WP_060451215.1_5225	Bt3731	33.3	111	72	2	1	110	1	110	6.36e-16	63.2
BxCar5_1_1508	BxCar5	PUL1	DDE_Tnp_IS66	PF03050.15	3731_lcl|NZ_CVOY01000081.1_prot_WP_072067617.1_5214	Bt3731	32.4	185	118	3	12	192	351	532	4.32e-22	87.8
BxCar5_1_1511	BxCar5	PUL1	SASA	PF03629.19	3731_lcl|NZ_CVOY01000029.1_prot_WP_072066934.1_2963	Bt3731	87.6	469	58	0	1	469	1	469	7.32e-316	851
BxCar5_1_1512	BxCar5	PUL1	GH2	PF02837.19	3731_lcl|NZ_CVOY01000029.1_prot_WP_080973949.1_2964	Bt3731	95.8	824	35	0	1	824	1	824	0	1672
BxCar5_1_1513	BxCar5	PUL1	S1_8	PF00884.24	3731_lcl|NZ_CVOY01000029.1_prot_WP_072066936.1_2965	Bt3731	99.6	490	2	0	1	490	1	490	0	1014
BxCar5_1_1514	BxCar5	PUL1	S1_30	PF00884.24	3731_lcl|NZ_CVOY01000029.1_prot_WP_080973950.1_2966	Bt3731	92.3	482	37	0	1	482	1	482	0	926
BxCar5_1_1515	BxCar5	PUL1	GH2	PF02837.19	3731_lcl|NZ_CVOY01000029.1_prot_WP_072066938.1_2967	Bt3731	86.1	1018	141	0	1	1018	1	1018	0	1865
BxCar5_1_1516	BxCar5	PUL1	S1_16	PF00884.24	3731_lcl|NZ_CVOY01000029.1_prot_WP_072066939.1_2968	Bt3731	98.4	442	7	0	1	442	1	442	0	885
BxCar5_1_1517	BxCar5	PUL1	GH110	PF13229.7	3731_lcl|NZ_CVOY01000029.1_prot_WP_072066940.1_2969	Bt3731	97.9	608	13	0	1	608	1	608	0	1228
BxCar5_1_1518	BxCar5	PUL1	GH110	PF00884.24	3731_lcl|NZ_CVOY01000029.1_prot_WP_072066945.1_2970	Bt3731	99.2	516	4	0	1	516	1	516	0	1056
BxCar5_1_1519	BxCar5	PUL1	S1_20	PF00884.24	3731_lcl|NZ_CVOY01000029.1_prot_WP_072066945.1_2970	Bt3731	28.8	527	248	19	17	465	20	497	8.55e-47	164
BxCar5_1_1526	BxCar5	PUL1	GH82	PF12708.8	3731_lcl|NZ_CVOY01000029.1_prot_WP_141652218.1_2943	Bt3731	50.5	438	208	5	6	439	24	456	3.21e-153	437
BxCar5_1_1527	BxCar5	PUL1	GH82	#N/A	3731_lcl|NZ_CVOY01000029.1_prot_WP_141652218.1_2943	Bt3731	45.3	453	227	10	10	454	17	456	1.39e-129	378
BxCar5_1_1528	BxCar5	PUL1	GH150	#N/A	3731_lcl|NZ_CVOY01000081.1_prot_WP_141652251.1_5208	Bt3731	98.6	943	13	0	22	964	1	943	0	1892
BxCar5_1_1529	BxCar5	PUL1	GH150	#N/A	3731_lcl|NZ_CVOY01000081.1_prot_WP_128859051.1_5209	Bt3731	97.9	904	19	0	1	904	1	904	0	1788
BxCar5_1_1530	BxCar5	PUL1	S1_8	PF00884.24	3731_lcl|NZ_CVOY01000081.1_prot_WP_072067613.1_5210	Bt3731	99.4	493	3	0	1	493	1	493	0	1039
BxCar5_1_1531	BxCar5	PUL1	Lipase_GDSL_2	PF13472.7	3731_lcl|NZ_CVOY01000081.1_prot_WP_072067614.1_5211	Bt3731	99.3	301	2	0	1	301	1	301	1.85e-224	606
BxCar5_1_1532	BxCar5	PUL1	S1_8	PF00884.24	3731_lcl|NZ_CVOY01000081.1_prot_WP_072067615.1_5212	Bt3731	98.6	501	7	0	1	501	1	501	0	1021
BxCar5_1_1533	BxCar5	PUL1	GH2	PF02837.19	3731_lcl|NZ_CVOY01000081.1_prot_WP_072067616.1_5213	Bt3731	98.8	781	9	0	21	801	1	781	0	1584
BxCar5_1_1534	BxCar5	PUL1	GH167	PF02449.16	3731_lcl|NZ_CVOY01000081.1_prot_WP_072067618.1_5216	Bt3731	98.3	777	10	2	1	775	1	776	0	1548
BxCar5_1_1535	BxCar5	PUL1	SusC	PF13715.7	3731_lcl|NZ_CVOY01000081.1_prot_WP_080974067.1_5217	Bt3731	97	1029	31	0	1	1029	1	1029	0	1979
BxCar5_1_1536	BxCar5	PUL1	SusD	PF14322.7	3731_lcl|NZ_CVOY01000081.1_prot_WP_072067620.1_5218	Bt3731	91.5	588	50	0	1	588	1	588	0	1106
BxCar5_1_1537	BxCar5	PUL1	#N/A	#N/A	3731_lcl|NZ_CVOY01000081.1_prot_WP_072067621.1_5219	Bt3731	90.1	595	59	0	1	595	1	595	0	1088
BxCar5_1_1538	BxCar5	PUL1	#N/A	#N/A	3731_lcl|NZ_CVOY01000081.1_prot_WP_128859048.1_5220	Bt3731	95.7	187	8	0	1	187	1	187	2.85e-135	371
BxCar5_1_1539	BxCar5	PUL1	Reg_prop	PF07494.12	3731_lcl|NZ_CVOY01000081.1_prot_WP_080974068.1_5221	Bt3731	100	1336	0	0	1	1336	11	1346	0	2544
BxCar5_1_1540	BxCar5	PUL1	FAD_oxidored	PF12831.8	3731_lcl|NZ_CVOY01000081.1_prot_WP_072067624.1_5222	Bt3731	100	631	0	0	1	631	1	631	0	1298
BxCar5_1_1541	BxCar5	PUL1	GH110	PF13229.7	3731_lcl|NZ_CVOY01000081.1_prot_WP_072067626.1_5223	Bt3731	100	626	0	0	1	626	3	628	0	1251
BxCar5_1_1542	BxCar5	PUL1	#N/A	#N/A	3731_lcl|NZ_CVOY01000081.1_prot_WP_060451214.1_5224	Bt3731	100	122	0	0	1	122	3	124	2.91e-88	247
BxCar5_1_1543	BxCar5	PUL1	TnpB_IS66	PF05717.14	3731_lcl|NZ_CVOY01000081.1_prot_WP_060451215.1_5225	Bt3731	100	114	0	0	1	114	1	114	8.05e-84	235
Zoo fecal isolates
Query	Query genome	Query PUL	Gene ID	Pfam	Subject	Subject genome	% identity	alignment length	mismatches	gap opens	q. start	q. end	s. start	s. end	evalue	bit score
18_101	BxCarMOS	NA	GH110	PF13229.7	lcl|NZ_JH724226.1_prot_WP_157452182.1_1998	BoCL0	100	626	0	0	1	626	1	626	0	1302
18_102	BxCarMOS	NA	FAD_oxidored	PF12831.8	lcl|NZ_JH724226.1_prot_WP_004320037.1_1999	BoCL0	100	631	0	0	1	631	1	631	0	1320
18_103	BxCarMOS	NA	Reg_prop	PF07494.12	lcl|NZ_JH724226.1_prot_WP_080599522.1_2000	BoCL0	100	1340	0	0	1	1340	11	1350	0	2742
18_104	BxCarMOS	NA	GH167	PF02449.16	lcl|NZ_JH724226.1_prot_WP_004320039.1_2001	BoCL0	100	775	0	0	1	775	1	775	0	1608
18_106	BxCarMOS	NA	GH2	PF02837.19	lcl|NZ_JH724226.1_prot_WP_004320041.1_2002	BoCL0	99.872	781	1	0	1	781	1	781	0	1631
18_107	BxCarMOS	NA	S1_81	PF00884.24	lcl|NZ_JH724226.1_prot_WP_004320042.1_2003	BoCL0	100	506	0	0	1	506	1	506	0	1063
18_108	BxCarMOS	NA	Lipase_GDSL_2	PF13472.7	lcl|NZ_JH724226.1_prot_WP_004320043.1_2004	BoCL0	100	272	0	0	1	272	1	272	0	563
18_109	BxCarMOS	NA	S1_81	PF00884.24	lcl|NZ_JH724226.1_prot_WP_004320045.1_2005	BoCL0	100	494	0	0	1	494	1	494	0	1029
18_110	BxCarMOS	NA	#N/A	#N/A	lcl|NZ_JH724226.1_prot_WP_004320047.1_2006	BoCL0	100	130	0	0	1	130	1	130	1.11e-97	270
8_193	BxCarMOS	NA	GH127	PF07944.13	lcl|NZ_JH724226.1_prot_WP_044917879.1_2063	BoCL0	100	666	0	0	1	666	10	675	0	1392
8_194	BxCarMOS	NA	S1_81	PF00884.24	lcl|NZ_JH724226.1_prot_WP_004320162.1_2062	BoCL0	100	514	0	0	1	514	1	514	0	1074
8_195	BxCarMOS	NA	S1_16	PF00884.24	lcl|NZ_JH724226.1_prot_WP_004320160.1_2061	BoCL0	100	473	0	0	1	473	1	473	0	986
8_196	BxCarMOS	NA	Aldedh	PF00171.23	lcl|NZ_JH724226.1_prot_WP_004320159.1_2060	BoCL0	100	478	0	0	1	478	1	478	0	989
8_197	BxCarMOS	NA	#N/A	#N/A	lcl|NZ_JH724226.1_prot_WP_004320157.1_2059	BoCL0	100	104	0	0	1	104	1	104	2.44e-76	214
8_198	BxCarMOS	NA	HpcH_HpaI	PF03328.15	lcl|NZ_JH724226.1_prot_WP_004320155.1_2058	BoCL0	100	254	0	0	1	254	1	254	0	528
8_199	BxCarMOS	NA	S1_30	PF00884.24	lcl|NZ_JH724226.1_prot_WP_004320154.1_2057	BoCL0	100	516	0	0	1	516	1	516	0	1076
8_200	BxCarMOS	NA	GH2	PF02837.19	lcl|NZ_JH724226.1_prot_WP_121765389.1_2056	BoCL0	100	835	0	0	17	851	1	835	0	1736
8_201	BxCarMOS	NA	GH167	PF02449.16	lcl|NZ_JH724226.1_prot_WP_004320150.1_2055	BoCL0	100	744	0	0	1	744	1	744	0	1541
8_202	BxCarMOS	NA	GH2	PF02837.19	lcl|NZ_JH724226.1_prot_WP_004320149.1_2054	BoCL0	99.907	1070	1	0	1	1070	1	1070	0	2233
8_203	BxCarMOS	NA	#N/A	#N/A	lcl|NZ_JH724226.1_prot_WP_004320147.1_2053	BoCL0	100	209	0	0	1	209	1	209	7.56e-159	431
8_204	BxCarMOS	NA	GH16_17	PF00722.22	lcl|NZ_JH724226.1_prot_WP_157452184.1_2052	BoCL0	100	346	0	0	1	346	1	346	0	715
8_205	BxCarMOS	NA	SusC	PF13715.7	lcl|NZ_JH724226.1_prot_WP_004320143.1_2051	BoCL0	100	1021	0	0	1	1021	1	1021	0	2075
8_206	BxCarMOS	NA	SusD	PF14322.7	lcl|NZ_JH724226.1_prot_WP_004320141.1_2050	BoCL0	99.655	580	2	0	1	580	1	580	0	1199
8_207	BxCarMOS	NA	#N/A	#N/A	lcl|NZ_JH724226.1_prot_WP_004320137.1_2049	BoCL0	100	548	0	0	1	548	1	548	0	1107
8_208	BxCarMOS	NA	#N/A	#N/A	lcl|NZ_JH724226.1_prot_WP_004320135.1_2048	BoCL0	100	441	0	0	1	441	1	441	0	902
8_209	BxCarMOS	NA	SWM_repeat	PF13753.7	lcl|NZ_JH724226.1_prot_WP_004320133.1_2047	BoCL0	99.853	679	1	0	1	679	1	679	0	1368
8_210	BxCarMOS	NA	GH16_17	PF00722.22	lcl|NZ_JH724226.1_prot_WP_004320131.1_2046	BoCL0	99.706	340	1	0	1	340	1	340	0	715
8_212	BxCarMOS	NA	#N/A	#N/A	lcl|NZ_JH724226.1_prot_WP_004320127.1_2045	BoCL0	100	61	0	0	1	61	1	61	7.49e-42	124
8_213	BxCarMOS	NA	#N/A	#N/A	lcl|NZ_JH724226.1_prot_WP_004320125.1_2044	BoCL0	100	63	0	0	1	63	1	63	2.17e-41	132
8_215	BxCarMOS	NA	S1_30	PF00884.24	lcl|NZ_JH724226.1_prot_WP_004320119.1_2040	BoCL0	100	529	0	0	1	529	1	529	0	1102
8_216	BxCarMOS	NA	GntR	PF00392.22	lcl|NZ_JH724226.1_prot_WP_004320118.1_2039	BoCL0	100	242	0	0	1	242	1	242	0	497
8_217	BxCarMOS	NA	GntR	PF00392.22	lcl|NZ_JH724226.1_prot_WP_004320114.1_2038	BoCL0	100	242	0	0	1	242	1	242	0	496
8_218	BxCarMOS	NA	FAD_oxidored	PF12831.8	lcl|NZ_JH724226.1_prot_WP_157452187.1_2037	BoCL0	98.78	82	1	0	47	128	1	82	1.14e-51	165
18_101	BxCarMOS	NA	GH110	PF13229.7	lcl|NZ_CVOY01000081.1_prot_WP_072067626.1_5223	Bt3731	99.681	626	2	0	1	626	3	628	0	1300
18_102	BxCarMOS	NA	FAD_oxidored	PF12831.8	lcl|NZ_CVOY01000081.1_prot_WP_072067624.1_5222	Bt3731	99.683	631	2	0	1	631	1	631	0	1316
18_103	BxCarMOS	NA	Reg_prop	PF07494.12	lcl|NZ_CVOY01000081.1_prot_WP_080974068.1_5221	Bt3731	98.433	1340	17	1	1	1340	11	1346	0	2695
18_104	BxCarMOS	NA	GH167	PF02449.16	lcl|NZ_CVOY01000081.1_prot_WP_072067618.1_5216	Bt3731	89.704	777	77	2	1	775	1	776	0	1455
18_106	BxCarMOS	NA	GH2	PF02837.19	lcl|NZ_CVOY01000081.1_prot_WP_072067616.1_5213	Bt3731	78.617	781	167	0	1	781	1	781	0	1323
18_107	BxCarMOS	NA	S1_81	PF00884.24	lcl|NZ_CVOY01000081.1_prot_WP_072067615.1_5212	Bt3731	82.389	494	87	0	1	494	1	494	0	891
18_108	BxCarMOS	NA	Lipase_GDSL_2	PF13472.7	lcl|NZ_CVOY01000081.1_prot_WP_072067614.1_5211	Bt3731	74.721	269	68	0	1	269	19	287	3e-156	431
18_109	BxCarMOS	NA	S1_81	PF00884.24	lcl|NZ_CVOY01000081.1_prot_WP_072067613.1_5210	Bt3731	89.837	492	50	0	1	492	1	492	0	941
18_110	BxCarMOS	NA	#N/A	#N/A	lcl|NZ_CVOY01000081.1_prot_WP_128859051.1_5209	Bt3731	68.539	89	28	0	39	127	816	904	1.94e-40	136
8_193	BxCarMOS	NA	GH127	PF07944.13	lcl|NZ_CVOY01000029.1_prot_WP_044917879.1_2918	Bt3731	100	666	0	0	1	666	10	675	0	1392
8_194	BxCarMOS	NA	S1_81	PF00884.24	lcl|NZ_CVOY01000029.1_prot_WP_080973940.1_2919	Bt3731	99.805	514	1	0	1	514	1	514	0	1071
8_195	BxCarMOS	NA	S1_16	PF00884.24	lcl|NZ_CVOY01000029.1_prot_WP_004320160.1_2920	Bt3731	100	473	0	0	1	473	1	473	0	986
8_196	BxCarMOS	NA	Aldedh	PF00171.23	lcl|NZ_CVOY01000029.1_prot_WP_004320159.1_2921	Bt3731	100	478	0	0	1	478	1	478	0	989
8_197	BxCarMOS	NA	#N/A	#N/A	lcl|NZ_CVOY01000029.1_prot_WP_004320157.1_2922	Bt3731	100	104	0	0	1	104	1	104	2.44e-76	214
8_198	BxCarMOS	NA	HpcH_HpaI	PF03328.15	lcl|NZ_CVOY01000029.1_prot_WP_072066905.1_2923	Bt3731	99.606	254	1	0	1	254	1	254	0	526
8_199	BxCarMOS	NA	S1_30	PF00884.24	lcl|NZ_CVOY01000029.1_prot_WP_004320154.1_2924	Bt3731	100	516	0	0	1	516	1	516	0	1076
8_200	BxCarMOS	NA	GH2	PF02837.19	lcl|NZ_CVOY01000029.1_prot_WP_121765389.1_2925	Bt3731	100	835	0	0	17	851	1	835	0	1736
8_201	BxCarMOS	NA	GH167	PF02449.16	lcl|NZ_CVOY01000029.1_prot_WP_080973941.1_2926	Bt3731	98.925	744	8	0	1	744	18	761	0	1524
8_202	BxCarMOS	NA	GH2	PF02837.19	lcl|NZ_CVOY01000029.1_prot_WP_072066907.1_2927	Bt3731	93.738	1070	67	0	1	1070	1	1070	0	2116
8_203	BxCarMOS	NA	#N/A	#N/A	lcl|NZ_CVOY01000029.1_prot_WP_072066908.1_2928	Bt3731	66.827	208	69	0	1	208	1	208	3.72e-106	298
8_204	BxCarMOS	NA	GH16_17	PF00722.22	lcl|NZ_CVOY01000029.1_prot_WP_072066913.1_2933	Bt3731	44.083	338	154	11	20	341	48	366	3.75e-79	240
8_205	BxCarMOS	NA	SusC	PF13715.7	lcl|NZ_CVOY01000029.1_prot_WP_072066909.1_2929	Bt3731	70.089	1013	301	2	10	1021	10	1021	0	1473
8_206	BxCarMOS	NA	SusD	PF14322.7	lcl|NZ_CVOY01000029.1_prot_WP_080973942.1_2930	Bt3731	59.401	601	217	14	1	577	1	598	0	679
8_207	BxCarMOS	NA	#N/A	#N/A	lcl|NZ_CVOY01000029.1_prot_WP_128859082.1_2931	Bt3731	31.272	566	342	19	7	544	3	549	8.89e-73	236
8_208	BxCarMOS	NA	#N/A	#N/A	lcl|NZ_CVOY01000029.1_prot_WP_141652217.1_2932	Bt3731	33.898	177	108	4	1	170	1	175	3.15e-21	89.4
8_210	BxCarMOS	NA	GH16_17	PF00722.22	lcl|NZ_CVOY01000029.1_prot_WP_072066913.1_2933	Bt3731	64.935	308	96	4	36	340	69	367	3.51e-146	411
8_212	BxCarMOS	NA	#N/A	#N/A	lcl|NZ_CVOY01000029.1_prot_WP_072066914.1_2934	Bt3731	86.885	61	8	0	1	61	1	61	2.04e-35	107
8_213	BxCarMOS	NA	#N/A	#N/A	lcl|NZ_CVOY01000029.1_prot_WP_072066915.1_2935	Bt3731	88.718	195	20	2	1	194	1	194	1.58e-124	349
8_215	BxCarMOS	NA	S1_30	PF00884.24	lcl|NZ_CVOY01000029.1_prot_WP_072066917.1_2937	Bt3731	99.244	529	4	0	1	529	1	529	0	1095
8_216	BxCarMOS	NA	GntR	PF00392.22	lcl|NZ_CVOY01000029.1_prot_WP_004320118.1_2938	Bt3731	100	242	0	0	1	242	1	242	0	497
8_217	BxCarMOS	NA	GntR	PF00392.22	lcl|NZ_CVOY01000029.1_prot_WP_072066918.1_2939	Bt3731	99.587	242	1	0	1	242	1	242	0	495
8_218	BxCarMOS	NA	FAD_oxidored	PF12831.8	lcl|NZ_CVOY01000029.1_prot_2941	Bt3731	99.219	128	1	0	1	128	1	128	9.95e-90	266
18_101	BxCarMOS	NA	GH110	PF13229.7	BxCar17_1_4150	BxCar17	100	627	0	0	1	627	1	627	0	1303
18_102	BxCarMOS	NA	FAD_oxidored	PF12831.8	BxCar17_1_4149	BxCar17	99.842	632	1	0	1	632	1	632	0	1317
18_103	BxCarMOS	NA	Reg_prop	PF07494.12	BxCar17_1_4148	BxCar17	99.925	1341	1	0	1	1341	1	1341	0	2741
18_104	BxCarMOS	NA	GH167	PF02449.16	BxCar17_1_4147	BxCar17	100	776	0	0	1	776	1	776	0	1609
18_105	BxCarMOS	NA	#N/A	#N/A	BxCar17_1_4146	BxCar17	100	33	0	0	1	33	1	33	1.22e-18	64.3
18_106	BxCarMOS	NA	GH2	PF02837.19	BxCar17_1_4144	BxCar17	100	782	0	0	1	782	1	782	0	1635
18_107	BxCarMOS	NA	S1_81	PF00884.24	BxCar17_1_4143	BxCar17	100	507	0	0	1	507	1	507	0	1063
18_108	BxCarMOS	NA	Lipase_GDSL_2	PF13472.7	BxCar17_1_4142	BxCar17	100	273	0	0	1	273	1	273	0	563
18_109	BxCarMOS	NA	S1_81	PF00884.24	BxCar17_1_4141	BxCar17	100	495	0	0	1	495	1	495	0	1029
18_110	BxCarMOS	NA	#N/A	#N/A	BxCar17_1_4140	BxCar17	100	131	0	0	1	131	1	131	1.72e-97	270
8_193	BxCarMOS	NA	GH127	PF07944.13	BxCar17_1_4089	BxCar17	100	667	0	0	1	667	1	667	0	1392
8_194	BxCarMOS	NA	S1_81	PF00884.24	BxCar17_1_4090	BxCar17	100	515	0	0	1	515	1	515	0	1075
8_195	BxCarMOS	NA	S1_16	PF00884.24	BxCar17_1_4091	BxCar17	100	474	0	0	1	474	1	474	0	986
8_196	BxCarMOS	NA	Aldedh	PF00171.23	BxCar17_1_4092	BxCar17	100	479	0	0	1	479	1	479	0	989
8_197	BxCarMOS	NA	#N/A	#N/A	BxCar17_1_4093	BxCar17	100	105	0	0	1	105	1	105	3.76e-76	214
8_198	BxCarMOS	NA	HpcH_HpaI	PF03328.15	BxCar17_1_4094	BxCar17	100	255	0	0	1	255	1	255	0	528
8_199	BxCarMOS	NA	S1_30	PF00884.24	BxCar17_1_4095	BxCar17	100	517	0	0	1	517	1	517	0	1076
8_200	BxCarMOS	NA	GH2	PF02837.19	BxCar17_1_4096	BxCar17	100	852	0	0	1	852	1	852	0	1772
8_201	BxCarMOS	NA	GH167	PF02449.16	BxCar17_1_4097	BxCar17	98.926	745	8	0	1	745	1	745	0	1524
8_202	BxCarMOS	NA	GH2	PF02837.19	BxCar17_1_4098	BxCar17	93.744	1071	67	0	1	1071	1	1071	0	2117
8_203	BxCarMOS	NA	#N/A	#N/A	BxCar17_1_4099	BxCar17	66.827	208	69	0	1	208	1	208	7.93e-106	298
8_204	BxCarMOS	NA	GH16_17	PF00722.22	BxCar17_1_4104	BxCar17	44.083	338	154	11	20	341	48	366	7.94e-79	240
8_205	BxCarMOS	NA	SusC	PF13715.7	BxCar17_1_4100	BxCar17	70.871	999	289	2	25	1022	25	1022	0	1467
8_206	BxCarMOS	NA	SusD	PF14322.7	BxCar17_1_4101	BxCar17	59.631	597	214	14	5	577	3	596	0	680
8_207	BxCarMOS	NA	#N/A	#N/A	BxCar17_1_4102	BxCar17	31.272	566	342	19	7	544	3	549	1.87e-72	236
8_208	BxCarMOS	NA	#N/A	#N/A	BxCar17_1_4103	BxCar17	33.898	177	108	4	1	170	1	175	6.71e-21	89.4
8_210	BxCarMOS	NA	GH16_17	PF00722.22	BxCar17_1_4104	BxCar17	65.049	309	96	4	36	341	69	368	5.44e-146	411
8_212	BxCarMOS	NA	#N/A	#N/A	BxCar17_1_4105	BxCar17	87.097	62	8	0	1	62	1	62	3.14e-35	108
8_213	BxCarMOS	NA	#N/A	#N/A	BxCar17_1_4107	BxCar17	92.5	40	3	0	155	194	1	40	1.31e-19	75.5
8_215	BxCarMOS	NA	S1_30	PF00884.24	BxCar17_1_4109	BxCar17	99.434	530	3	0	1	530	1	530	0	1097
8_216	BxCarMOS	NA	GntR	PF00392.22	BxCar17_1_4110	BxCar17	100	243	0	0	1	243	1	243	0	497
8_217	BxCarMOS	NA	GntR	PF00392.22	BxCar17_1_4111	BxCar17	99.588	243	1	0	1	243	1	243	0	495
8_218	BxCarMOS	NA	FAD_oxidored	PF12831.8	BxCar17_1_4113	BxCar17	99.219	128	1	0	1	128	1	128	2.02e-89	266
18_101	BxCarMOS	NA	GH110	PF13229.7	BxCar5_1_1541	BxCar5	99.681	627	2	0	1	627	1	627	0	1300
18_102	BxCarMOS	NA	FAD_oxidored	PF12831.8	BxCar5_1_1540	BxCar5	99.684	632	2	0	1	632	1	632	0	1316
18_103	BxCarMOS	NA	Reg_prop	PF07494.12	BxCar5_1_1539	BxCar5	98.434	1341	17	1	1	1341	1	1337	0	2697
18_104	BxCarMOS	NA	GH167	PF02449.16	BxCar5_1_1534	BxCar5	90.077	776	77	0	1	776	1	776	0	1464
18_106	BxCarMOS	NA	GH2	PF02837.19	BxCar5_1_1533	BxCar5	78.389	782	169	0	1	782	21	802	0	1316
18_107	BxCarMOS	NA	S1_81	PF00884.24	BxCar5_1_1532	BxCar5	83.198	494	83	0	1	494	1	494	0	899
18_108	BxCarMOS	NA	Lipase_GDSL_2	PF13472.7	BxCar5_1_1531	BxCar5	75.465	269	66	0	1	269	19	287	5.95e-158	436
18_109	BxCarMOS	NA	S1_81	PF00884.24	BxCar5_1_1530	BxCar5	90.041	492	49	0	1	492	1	492	0	942
18_110	BxCarMOS	NA	#N/A	#N/A	BxCar5_1_1529	BxCar5	68.132	91	29	0	37	127	814	904	1.28e-40	137
8_193	BxCarMOS	NA	GH127	PF07944.13	BxCar5_1_1461	BxCar5	99.7	667	2	0	1	667	1	667	0	1389
8_194	BxCarMOS	NA	S1_81	PF00884.24	BxCar5_1_1462	BxCar5	99.609	512	2	0	4	515	1	512	0	1062
8_195	BxCarMOS	NA	S1_16	PF00884.24	BxCar5_1_1463	BxCar5	98.945	474	5	0	1	474	9	482	0	979
8_196	BxCarMOS	NA	Aldedh	PF00171.23	BxCar5_1_1464	BxCar5	99.791	479	1	0	1	479	1	479	0	989
8_197	BxCarMOS	NA	#N/A	#N/A	BxCar5_1_1465	BxCar5	98.095	105	2	0	1	105	1	105	1.7e-74	210
8_198	BxCarMOS	NA	HpcH_HpaI	PF03328.15	BxCar5_1_1466	BxCar5	99.608	255	1	0	1	255	1	255	0	526
8_199	BxCarMOS	NA	S1_30	PF00884.24	BxCar5_1_1467	BxCar5	99.613	517	2	0	1	517	1	517	0	1073
8_200	BxCarMOS	NA	GH2	PF02837.19	BxCar5_1_1468	BxCar5	99.883	852	1	0	1	852	1	852	0	1771
8_201	BxCarMOS	NA	GH167	PF02449.16	BxCar5_1_1469	BxCar5	100	745	0	0	1	745	1	745	0	1541
8_202	BxCarMOS	NA	GH2	PF02837.19	BxCar5_1_1470	BxCar5	100	1071	0	0	1	1071	1	1071	0	2235
8_203	BxCarMOS	NA	#N/A	#N/A	BxCar5_1_1476	BxCar5	100	210	0	0	1	210	1	210	1.17e-158	431
8_204	BxCarMOS	NA	GH16_17	PF00722.22	BxCar5_1_1477	BxCar5	100	347	0	0	1	347	1	347	0	716
8_205	BxCarMOS	NA	SusC	PF13715.7	BxCar5_1_1261	BxCar5	97.26	1022	28	0	1	1022	1	1022	0	2033
8_206	BxCarMOS	NA	SusD	PF14322.7	BxCar5_1_1479	BxCar5	95.181	581	28	0	1	581	1	581	0	1157
8_207	BxCarMOS	NA	#N/A	#N/A	BxCar5_1_1480	BxCar5	96.903	549	17	0	1	549	1	549	0	1065
8_208	BxCarMOS	NA	#N/A	#N/A	BxCar5_1_1481	BxCar5	99.321	442	3	0	1	442	1	442	0	895
8_209	BxCarMOS	NA	SWM_repeat	PF13753.7	BxCar5_1_1482	BxCar5	99.853	680	1	0	1	680	1	680	0	1369
8_210	BxCarMOS	NA	GH16_17	PF00722.22	BxCar5_1_1483	BxCar5	99.707	341	1	0	1	341	1	341	0	715
8_211	BxCarMOS	NA	#N/A	#N/A	BxCar5_1_1484	BxCar5	100	31	0	0	1	31	1	31	1.18e-18	63.9
8_212	BxCarMOS	NA	#N/A	#N/A	BxCar5_1_1485	BxCar5	100	62	0	0	1	62	1	62	1.15e-41	124
8_213	BxCarMOS	NA	#N/A	#N/A	BxCar5_1_1486	BxCar5	100	321	0	0	1	321	1	321	0	658
8_214	BxCarMOS	NA	#N/A	#N/A	BxCar5_1_1487	BxCar5	100	38	0	0	1	38	1	38	3.5e-22	73.6
8_215	BxCarMOS	NA	S1_30	PF00884.24	BxCar5_1_1489	BxCar5	100	530	0	0	1	530	1	530	0	1102
8_216	BxCarMOS	NA	GntR	PF00392.22	BxCar5_1_1274	BxCar5	79.424	243	50	0	1	243	1	243	1.52e-150	414
8_217	BxCarMOS	NA	GntR	PF00392.22	BxCar5_1_1274	BxCar5	72.428	243	67	0	1	243	1	243	7.61e-136	377
8_218	BxCarMOS	NA	FAD_oxidored	PF12831.8	BxCar5_1_1276	BxCar5	84.375	128	20	0	1	128	1	128	1.58e-73	225
18_103	BzCARGIR	NA	#N/A	#N/A	lcl|NZ_JH724226.1_prot_WP_157452183.1_2041	BoCL0	87.097	62	7	1	31	92	153	213	8.26e-34	109
18_80	BzCARGIR	NA	RhaT	PF06379.13	lcl|NZ_JH724226.1_prot_WP_004320169.1_2065	BoCL0	100	342	0	0	1	342	1	342	0	659
18_81	BzCARGIR	NA	MR_MLE_N	PF02746.17	lcl|NZ_JH724226.1_prot_WP_004320167.1_2064	BoCL0	99.736	379	1	0	1	379	1	379	0	780
18_82	BzCARGIR	NA	GH127	PF07944.13	lcl|NZ_JH724226.1_prot_WP_044917879.1_2063	BoCL0	100	666	0	0	1	666	10	675	0	1392
18_83	BzCARGIR	NA	S1_81	PF00884.24	lcl|NZ_JH724226.1_prot_WP_004320162.1_2062	BoCL0	99.805	514	1	0	1	514	1	514	0	1071
18_84	BzCARGIR	NA	S1_16	PF00884.24	lcl|NZ_JH724226.1_prot_WP_004320160.1_2061	BoCL0	100	473	0	0	1	473	1	473	0	986
18_85	BzCARGIR	NA	Aldedh	PF00171.23	lcl|NZ_JH724226.1_prot_WP_004320159.1_2060	BoCL0	100	478	0	0	1	478	1	478	0	989
18_86	BzCARGIR	NA	#N/A	#N/A	lcl|NZ_JH724226.1_prot_WP_004320157.1_2059	BoCL0	100	104	0	0	1	104	1	104	2.44e-76	214
18_87	BzCARGIR	NA	HpcH_HpaI	PF03328.15	lcl|NZ_JH724226.1_prot_WP_004320155.1_2058	BoCL0	99.606	254	1	0	1	254	1	254	0	526
18_88	BzCARGIR	NA	S1_30	PF00884.24	lcl|NZ_JH724226.1_prot_WP_004320154.1_2057	BoCL0	100	516	0	0	1	516	1	516	0	1076
18_89	BzCARGIR	NA	GH2	PF02837.19	lcl|NZ_JH724226.1_prot_WP_121765389.1_2056	BoCL0	100	835	0	0	17	851	1	835	0	1736
18_90	BzCARGIR	NA	GH167	PF02449.16	lcl|NZ_JH724226.1_prot_WP_004320150.1_2055	BoCL0	98.925	744	8	0	18	761	1	744	0	1524
18_91	BzCARGIR	NA	GH2	PF02837.19	lcl|NZ_JH724226.1_prot_WP_004320149.1_2054	BoCL0	93.645	1070	68	0	1	1070	1	1070	0	2116
18_92	BzCARGIR	NA	#N/A	#N/A	lcl|NZ_JH724226.1_prot_WP_004320147.1_2053	BoCL0	66.827	208	69	0	1	208	1	208	3.72e-106	298
18_93	BzCARGIR	NA	SusC	PF13715.7	lcl|NZ_JH724226.1_prot_WP_004320143.1_2051	BoCL0	70.089	1013	301	2	10	1021	10	1021	0	1473
18_94	BzCARGIR	NA	SusD	PF14322.7	lcl|NZ_JH724226.1_prot_WP_004320141.1_2050	BoCL0	59.464	597	215	14	3	596	5	577	0	676
18_95	BzCARGIR	NA	#N/A	#N/A	lcl|NZ_JH724226.1_prot_WP_004320137.1_2049	BoCL0	31.272	566	342	19	3	549	7	544	8.97e-73	236
18_96	BzCARGIR	NA	#N/A	#N/A	lcl|NZ_JH724226.1_prot_WP_004320135.1_2048	BoCL0	36	175	107	3	1	175	1	170	6.96e-23	95.1
18_97	BzCARGIR	NA	GH16_17	PF00722.22	lcl|NZ_JH724226.1_prot_WP_004320131.1_2046	BoCL0	64.935	308	96	4	69	367	36	340	4.51e-146	410
18_98	BzCARGIR	NA	#N/A	#N/A	lcl|NZ_JH724226.1_prot_WP_004320127.1_2045	BoCL0	86.885	61	8	0	1	61	1	61	2.04e-35	107
18_99	BzCARGIR	NA	#N/A	#N/A	lcl|NZ_JH724226.1_prot_WP_004320125.1_2044	BoCL0	98.387	62	1	0	1	62	1	62	8.87e-41	127
7_157	BzCARGIR	NA	Reg_prop	PF13229.7	lcl|NZ_JH724226.1_prot_WP_157452182.1_1998	BoCL0	99.681	626	2	0	1	626	1	626	0	1300
7_158	BzCARGIR	NA	#N/A	PF12831.8	lcl|NZ_JH724226.1_prot_WP_004320037.1_1999	BoCL0	99.683	631	2	0	1	631	1	631	0	1316
7_159	BzCARGIR	NA	#N/A	PF07494.12	lcl|NZ_JH724226.1_prot_WP_080599522.1_2000	BoCL0	98.433	1340	17	1	1	1336	11	1350	0	2695
7_161	BzCARGIR	NA	SusC	#N/A	lcl|NZ_JH724226.1_prot_WP_004320137.1_2049	BoCL0	22.833	600	390	23	3	586	2	544	1.52e-21	91.3
7_162	BzCARGIR	NA	GH167	PF14322.7	lcl|NZ_JH724226.1_prot_WP_004320141.1_2050	BoCL0	40.902	599	304	13	4	582	5	573	3.5e-132	392
7_163	BzCARGIR	NA	GH2	PF13715.7	lcl|NZ_JH724226.1_prot_WP_004320143.1_2051	BoCL0	48.188	1021	504	16	6	1019	19	1021	0	904
7_164	BzCARGIR	NA	S1_8	PF02449.16	lcl|NZ_JH724226.1_prot_WP_004320039.1_2001	BoCL0	89.704	777	77	2	1	776	1	775	0	1455
7_165	BzCARGIR	NA	Lipase_GDSL_2	PF02837.19	lcl|NZ_JH724226.1_prot_WP_004320041.1_2002	BoCL0	78.489	781	168	0	1	781	1	781	0	1320
7_166	BzCARGIR	NA	S1_8	PF00884.24	lcl|NZ_JH724226.1_prot_WP_004320042.1_2003	BoCL0	82.222	495	88	0	1	495	1	495	0	892
7_167	BzCARGIR	NA	GH150	PF13472.7	lcl|NZ_JH724226.1_prot_WP_004320043.1_2004	BoCL0	74.721	269	68	0	1	269	1	269	3.46e-156	430
7_168	BzCARGIR	NA	GH150	PF00884.24	lcl|NZ_JH724226.1_prot_WP_004320045.1_2005	BoCL0	89.837	492	50	0	1	492	1	492	0	941
7_169	BzCARGIR	NA	GH82	#N/A	lcl|NZ_JH724226.1_prot_WP_004320047.1_2006	BoCL0	68.539	89	28	0	816	904	39	127	1.3e-39	136
7_170	BzCARGIR	NA	#N/A	#N/A	lcl|NZ_JH724226.1_prot_WP_004320048.1_2007	BoCL0	89.82	943	96	0	22	964	1	943	0	1786
7_171	BzCARGIR	NA	#N/A	#N/A	lcl|NZ_JH724226.1_prot_WP_004320105.1_2034	BoCL0	41.948	267	149	3	179	441	1	265	1.95e-73	226
7_178	BzCARGIR	NA	GH110	PF00884.24	lcl|NZ_JH724226.1_prot_WP_004320053.1_2008	BoCL0	93.139	481	33	0	1	481	1	481	0	953
7_179	BzCARGIR	NA	S1_16	PF00884.24	lcl|NZ_JH724226.1_prot_WP_004320055.1_2009	BoCL0	98.256	516	9	0	1	516	1	516	0	1055
7_180	BzCARGIR	NA	GH2	PF13229.7	lcl|NZ_JH724226.1_prot_WP_121765595.1_2010	BoCL0	95.191	603	29	0	6	608	1	603	0	1171
7_181	BzCARGIR	NA	S1_30	PF00884.24	lcl|NZ_JH724226.1_prot_WP_004320059.1_2011	BoCL0	96.38	442	16	0	1	442	1	442	0	886
7_182	BzCARGIR	NA	S1_8	PF02837.19	lcl|NZ_JH724226.1_prot_WP_004320061.1_2012	BoCL0	96.857	1018	32	0	1	1018	1	1018	0	2053
7_183	BzCARGIR	NA	GH2	PF00884.24	lcl|NZ_JH724226.1_prot_WP_004320063.1_2013	BoCL0	95.643	482	21	0	1	482	1	482	0	976
7_184	BzCARGIR	NA	SASA	PF00884.24	lcl|NZ_JH724226.1_prot_WP_004320064.1_2014	BoCL0	89.592	490	51	0	1	490	1	490	0	921
7_185	BzCARGIR	NA	GH2	PF02837.19	lcl|NZ_JH724226.1_prot_WP_004320066.1_2015	BoCL0	91.99	824	66	0	1	824	3	826	0	1590
7_187	BzCARGIR	NA	GH2	PF02837.19	lcl|NZ_JH724226.1_prot_WP_004320069.1_2017	BoCL0	96.477	596	21	0	1	596	1	596	0	1179
7_188	BzCARGIR	NA	GH43	PF04616	lcl|NZ_JH724226.1_prot_WP_004320071.1_2018	BoCL0	94.709	189	10	0	203	391	1	189	1.99e-132	374
7_189	BzCARGIR	NA	S1_8	PF00884.24	lcl|NZ_JH724226.1_prot_WP_149944773.1_2021	BoCL0	98.535	546	8	0	1	546	1	546	0	1125
7_190	BzCARGIR	NA	GH43	PF04616	lcl|NZ_JH724226.1_prot_WP_063825403.1_2022	BoCL0	98.606	574	8	0	23	596	3	576	0	1177
7_191	BzCARGIR	NA	GH27	PF02065	lcl|NZ_JH724226.1_prot_WP_004320078.1_2023	BoCL0	97.905	525	11	0	1	525	1	525	0	1061
7_192	BzCARGIR	NA	GH2	PF02837.19	lcl|NZ_JH724226.1_prot_WP_004320080.1_2024	BoCL0	96.587	879	30	0	1	879	1	879	0	1766
7_193	BzCARGIR	NA	GH105	PF07470	lcl|NZ_JH724226.1_prot_WP_004320082.1_2025	BoCL0	99.204	377	3	0	1	377	1	377	0	781
7_196	BzCARGIR	NA	S1_30	PF00884.24	lcl|NZ_JH724226.1_prot_WP_004320064.1_2014	BoCL0	41.053	95	46	5	1	85	1	95	1.16e-08	50.1
7_197	BzCARGIR	NA	SusD	PF14322.7	lcl|NZ_JH724226.1_prot_WP_004320084.1_2026	BoCL0	99.82	556	1	0	1	556	1	556	0	1147
7_198	BzCARGIR	NA	SusC	PF07660.15	lcl|NZ_JH724226.1_prot_WP_004320087.1_2027	BoCL0	99.554	1122	5	0	1	1122	1	1122	0	2282
7_199	BzCARGIR	NA	FecR	PF04773.14	lcl|NZ_JH724226.1_prot_WP_044917862.1_2028	BoCL0	97.214	323	9	0	1	323	4	326	0	640
7_200	BzCARGIR	NA	Sigma70_r2	PF04542.15	lcl|NZ_JH724226.1_prot_WP_044917864.1_2029	BoCL0	100	206	0	0	1	206	1	206	2.29e-152	414
7_201	BzCARGIR	NA	SusD	PF14322.7	lcl|NZ_JH724226.1_prot_WP_004320094.1_2030	BoCL0	94.098	593	35	0	1	593	1	593	0	1122
7_202	BzCARGIR	NA	SusC	PF13715.7	lcl|NZ_JH724226.1_prot_WP_004320097.1_2031	BoCL0	98.327	1016	17	0	1	1016	1	1016	0	2031
7_203	BzCARGIR	NA	SusD	PF14322.7	lcl|NZ_JH724226.1_prot_WP_004320099.1_2032	BoCL0	96.091	614	24	0	1	614	1	614	0	1239
7_204	BzCARGIR	NA	SusC	PF13715.7	lcl|NZ_JH724226.1_prot_WP_004320102.1_2033	BoCL0	91.006	1034	92	1	1	1034	1	1033	0	1933
7_207	BzCARGIR	NA	GH82	#N/A	lcl|NZ_JH724226.1_prot_WP_004320105.1_2034	BoCL0	35.472	265	161	6	223	480	1	262	9.37e-51	167
7_208	BzCARGIR	NA	TatA_B_E	PF02416.17	lcl|NZ_JH724226.1_prot_WP_004320109.1_2036	BoCL0	80.303	66	9	1	1	62	1	66	2.56e-32	100
7_209	BzCARGIR	NA	FAD_oxidored	PF12831.8	lcl|NZ_JH724226.1_prot_WP_157452187.1_2037	BoCL0	96.309	596	22	0	47	642	1	596	0	1211
7_211	BzCARGIR	NA	GntR	PF00392.22	lcl|NZ_JH724226.1_prot_WP_004320114.1_2038	BoCL0	99.587	242	1	0	1	242	1	242	0	495
7_212	BzCARGIR	NA	GntR	PF00392.22	lcl|NZ_JH724226.1_prot_WP_004320118.1_2039	BoCL0	100	242	0	0	1	242	1	242	0	497
7_213	BzCARGIR	NA	S1_30	PF00884.24	lcl|NZ_JH724226.1_prot_WP_004320119.1_2040	BoCL0	99.244	529	4	0	1	529	1	529	0	1094
18_100	BzCARGIR	NA	#N/A	#N/A	lcl|NZ_CVOY01000081.1_prot_WP_060451214.1_5224	Bt3731	95.082	122	6	0	1	122	3	124	2.29e-87	243
18_101	BzCARGIR	NA	TnpB_IS66	PF05717.14	lcl|NZ_CVOY01000081.1_prot_WP_060451215.1_5225	Bt3731	100	113	0	0	1	113	1	113	2.12e-83	233
18_102	BzCARGIR	NA	#N/A	#N/A	lcl|NZ_CVOY01000081.1_prot_WP_072067617.1_5214	Bt3731	25.607	535	340	15	50	560	10	510	6.47e-40	146
18_103	BzCARGIR	NA	#N/A	#N/A	lcl|NZ_CVOY01000029.1_prot_WP_072066916.1_2936	Bt3731	96.923	65	2	0	31	95	18	82	1.05e-44	133
18_80	BzCARGIR	NA	RhaT	PF06379.13	lcl|NZ_CVOY01000029.1_prot_WP_072066903.1_2915	Bt3731	99.507	203	1	0	1	203	1	203	1.72e-137	383
18_81	BzCARGIR	NA	MR_MLE_N	PF02746.17	lcl|NZ_CVOY01000029.1_prot_WP_060451231.1_2917	Bt3731	100	379	0	0	1	379	1	379	0	781
18_82	BzCARGIR	NA	GH127	PF07944.13	lcl|NZ_CVOY01000029.1_prot_WP_044917879.1_2918	Bt3731	100	666	0	0	1	666	10	675	0	1392
18_83	BzCARGIR	NA	S1_81	PF00884.24	lcl|NZ_CVOY01000029.1_prot_WP_080973940.1_2919	Bt3731	100	514	0	0	1	514	1	514	0	1074
18_84	BzCARGIR	NA	S1_16	PF00884.24	lcl|NZ_CVOY01000029.1_prot_WP_004320160.1_2920	Bt3731	100	473	0	0	1	473	1	473	0	986
18_85	BzCARGIR	NA	Aldedh	PF00171.23	lcl|NZ_CVOY01000029.1_prot_WP_004320159.1_2921	Bt3731	100	478	0	0	1	478	1	478	0	989
18_86	BzCARGIR	NA	#N/A	#N/A	lcl|NZ_CVOY01000029.1_prot_WP_004320157.1_2922	Bt3731	100	104	0	0	1	104	1	104	2.44e-76	214
18_87	BzCARGIR	NA	HpcH_HpaI	PF03328.15	lcl|NZ_CVOY01000029.1_prot_WP_072066905.1_2923	Bt3731	100	254	0	0	1	254	1	254	0	527
18_88	BzCARGIR	NA	S1_30	PF00884.24	lcl|NZ_CVOY01000029.1_prot_WP_004320154.1_2924	Bt3731	100	516	0	0	1	516	1	516	0	1076
18_89	BzCARGIR	NA	GH2	PF02837.19	lcl|NZ_CVOY01000029.1_prot_WP_121765389.1_2925	Bt3731	100	835	0	0	17	851	1	835	0	1736
18_90	BzCARGIR	NA	GH167	PF02449.16	lcl|NZ_CVOY01000029.1_prot_WP_080973941.1_2926	Bt3731	100	761	0	0	1	761	1	761	0	1572
18_91	BzCARGIR	NA	GH2	PF02837.19	lcl|NZ_CVOY01000029.1_prot_WP_072066907.1_2927	Bt3731	100	1070	0	0	1	1070	1	1070	0	2237
18_92	BzCARGIR	NA	#N/A	#N/A	lcl|NZ_CVOY01000029.1_prot_WP_072066908.1_2928	Bt3731	100	209	0	0	1	209	1	209	8.07e-159	431
18_93	BzCARGIR	NA	SusC	PF13715.7	lcl|NZ_CVOY01000029.1_prot_WP_072066909.1_2929	Bt3731	99.902	1021	1	0	1	1021	1	1021	0	2081
18_94	BzCARGIR	NA	SusD	PF14322.7	lcl|NZ_CVOY01000029.1_prot_WP_080973942.1_2930	Bt3731	99.832	597	1	0	1	597	3	599	0	1235
18_95	BzCARGIR	NA	#N/A	#N/A	lcl|NZ_CVOY01000029.1_prot_WP_128859082.1_2931	Bt3731	100	553	0	0	1	553	1	553	0	1138
18_96	BzCARGIR	NA	#N/A	#N/A	lcl|NZ_CVOY01000029.1_prot_WP_141652217.1_2932	Bt3731	99.853	681	1	0	1	681	1	681	0	1389
18_97	BzCARGIR	NA	GH16_17	PF00722.22	lcl|NZ_CVOY01000029.1_prot_WP_072066913.1_2933	Bt3731	100	367	0	0	1	367	1	367	0	773
18_98	BzCARGIR	NA	#N/A	#N/A	lcl|NZ_CVOY01000029.1_prot_WP_072066914.1_2934	Bt3731	100	61	0	0	1	61	1	61	3.83e-42	124
18_99	BzCARGIR	NA	#N/A	#N/A	lcl|NZ_CVOY01000029.1_prot_WP_072066915.1_2935	Bt3731	99.515	206	1	0	1	206	1	206	1.55e-155	422
7_154	BzCARGIR	NA	#N/A	#N/A	lcl|NZ_CVOY01000081.1_prot_WP_072067617.1_5214	Bt3731	27.362	508	337	16	60	560	28	510	1.39e-40	148
7_155	BzCARGIR	NA	GH110	PF05717.14	lcl|NZ_CVOY01000081.1_prot_WP_060451215.1_5225	Bt3731	100	114	0	0	1	114	1	114	2.26e-84	235
7_156	BzCARGIR	NA	FAD_oxidored	#N/A	lcl|NZ_CVOY01000081.1_prot_WP_060451214.1_5224	Bt3731	100	122	0	0	1	122	3	124	1.21e-91	254
7_157	BzCARGIR	NA	Reg_prop	PF13229.7	lcl|NZ_CVOY01000081.1_prot_WP_072067626.1_5223	Bt3731	100	626	0	0	1	626	3	628	0	1304
7_158	BzCARGIR	NA	#N/A	PF12831.8	lcl|NZ_CVOY01000081.1_prot_WP_072067624.1_5222	Bt3731	100	631	0	0	1	631	1	631	0	1320
7_159	BzCARGIR	NA	#N/A	PF07494.12	lcl|NZ_CVOY01000081.1_prot_WP_080974068.1_5221	Bt3731	100	1336	0	0	1	1336	11	1346	0	2731
7_160	BzCARGIR	NA	SusD	#N/A	lcl|NZ_CVOY01000081.1_prot_WP_128859048.1_5220	Bt3731	100	187	0	0	1	187	1	187	3.37e-139	380
7_161	BzCARGIR	NA	SusC	#N/A	lcl|NZ_CVOY01000081.1_prot_WP_072067621.1_5219	Bt3731	99.832	595	1	0	1	595	1	595	0	1221
7_162	BzCARGIR	NA	GH167	PF14322.7	lcl|NZ_CVOY01000081.1_prot_WP_072067620.1_5218	Bt3731	100	588	0	0	1	588	1	588	0	1222
7_163	BzCARGIR	NA	GH2	PF13715.7	lcl|NZ_CVOY01000081.1_prot_WP_080974067.1_5217	Bt3731	100	1019	0	0	1	1019	11	1029	0	2073
7_164	BzCARGIR	NA	S1_8	PF02449.16	lcl|NZ_CVOY01000081.1_prot_WP_072067618.1_5216	Bt3731	100	776	0	0	1	776	1	776	0	1610
7_165	BzCARGIR	NA	Lipase_GDSL_2	PF02837.19	lcl|NZ_CVOY01000081.1_prot_WP_072067616.1_5213	Bt3731	100	781	0	0	1	781	1	781	0	1625
7_166	BzCARGIR	NA	S1_8	PF00884.24	lcl|NZ_CVOY01000081.1_prot_WP_072067615.1_5212	Bt3731	100	501	0	0	1	501	1	501	0	1054
7_167	BzCARGIR	NA	GH150	PF13472.7	lcl|NZ_CVOY01000081.1_prot_WP_072067614.1_5211	Bt3731	100	283	0	0	1	283	19	301	0	587
7_168	BzCARGIR	NA	GH150	PF00884.24	lcl|NZ_CVOY01000081.1_prot_WP_072067613.1_5210	Bt3731	100	493	0	0	1	493	1	493	0	1025
7_169	BzCARGIR	NA	GH82	#N/A	lcl|NZ_CVOY01000081.1_prot_WP_128859051.1_5209	Bt3731	100	904	0	0	1	904	1	904	0	1858
7_170	BzCARGIR	NA	#N/A	#N/A	lcl|NZ_CVOY01000081.1_prot_WP_141652251.1_5208	Bt3731	100	943	0	0	22	964	1	943	0	1959
7_171	BzCARGIR	NA	#N/A	#N/A	lcl|NZ_CVOY01000029.1_prot_WP_141652218.1_2943	Bt3731	45.372	443	224	9	6	440	24	456	3.84e-133	385
7_178	BzCARGIR	NA	GH110	PF00884.24	lcl|NZ_CVOY01000029.1_prot_WP_072066945.1_2970	Bt3731	29.434	530	257	17	11	465	10	497	3e-50	172
7_179	BzCARGIR	NA	S1_16	PF00884.24	lcl|NZ_CVOY01000029.1_prot_WP_072066945.1_2970	Bt3731	100	516	0	0	1	516	1	516	0	1070
7_180	BzCARGIR	NA	GH2	PF13229.7	lcl|NZ_CVOY01000029.1_prot_WP_072066940.1_2969	Bt3731	100	608	0	0	1	608	1	608	0	1248
7_181	BzCARGIR	NA	S1_30	PF00884.24	lcl|NZ_CVOY01000029.1_prot_WP_072066939.1_2968	Bt3731	100	442	0	0	1	442	1	442	0	914
7_182	BzCARGIR	NA	S1_8	PF02837.19	lcl|NZ_CVOY01000029.1_prot_WP_072066938.1_2967	Bt3731	100	1018	0	0	1	1018	1	1018	0	2114
7_183	BzCARGIR	NA	GH2	PF00884.24	lcl|NZ_CVOY01000029.1_prot_WP_080973950.1_2966	Bt3731	100	482	0	0	1	482	1	482	0	1009
7_184	BzCARGIR	NA	SASA	PF00884.24	lcl|NZ_CVOY01000029.1_prot_WP_072066936.1_2965	Bt3731	100	490	0	0	1	490	1	490	0	1028
7_185	BzCARGIR	NA	GH2	PF02837.19	lcl|NZ_CVOY01000029.1_prot_WP_080973949.1_2964	Bt3731	100	824	0	0	1	824	1	824	0	1711
7_186	BzCARGIR	NA	SASA	PF03629.19	lcl|NZ_CVOY01000029.1_prot_WP_072066934.1_2963	Bt3731	100	469	0	0	1	469	1	469	0	969
7_187	BzCARGIR	NA	GH2	PF02837.19	lcl|NZ_CVOY01000029.1_prot_WP_072066933.1_2962	Bt3731	99.833	598	1	0	1	598	1	598	0	1222
7_188	BzCARGIR	NA	GH43	PF04616	lcl|NZ_CVOY01000029.1_prot_WP_080973948.1_2961	Bt3731	100	391	0	0	1	391	1	391	0	815
7_189	BzCARGIR	NA	S1_8	PF00884.24	lcl|NZ_CVOY01000029.1_prot_WP_072066931.1_2960	Bt3731	100	546	0	0	1	546	1	546	0	1142
7_190	BzCARGIR	NA	GH43	PF04616	lcl|NZ_CVOY01000029.1_prot_WP_141652220.1_2959	Bt3731	99.658	584	2	0	13	596	1	584	0	1213
7_191	BzCARGIR	NA	GH27	PF02065	lcl|NZ_CVOY01000029.1_prot_WP_072066929.1_2958	Bt3731	100	525	0	0	1	525	1	525	0	1082
7_192	BzCARGIR	NA	GH2	PF02837.19	lcl|NZ_CVOY01000029.1_prot_WP_072066944.1_2957	Bt3731	100	879	0	0	1	879	1	879	0	1828
7_193	BzCARGIR	NA	GH105	PF07470	lcl|NZ_CVOY01000029.1_prot_WP_072066928.1_2956	Bt3731	100	377	0	0	1	377	1	377	0	787
7_194	BzCARGIR	NA	GH154	PF10022	lcl|NZ_CVOY01000029.1_prot_WP_072066927.1_2955	Bt3731	100	401	0	0	1	401	1	401	0	835
7_195	BzCARGIR	NA	PL35	PF07940	lcl|NZ_CVOY01000029.1_prot_WP_080973946.1_2954	Bt3731	100	501	0	0	1	501	5	505	0	1038
7_196	BzCARGIR	NA	S1_30	PF00884.24	lcl|NZ_CVOY01000029.1_prot_WP_072066925.1_2953	Bt3731	100	475	0	0	1	475	1	475	0	979
7_197	BzCARGIR	NA	SusD	PF14322.7	lcl|NZ_CVOY01000029.1_prot_WP_072066924.1_2952	Bt3731	100	556	0	0	1	556	1	556	0	1150
7_198	BzCARGIR	NA	SusC	PF07660.15	lcl|NZ_CVOY01000029.1_prot_WP_080973945.1_2951	Bt3731	99.911	1122	1	0	1	1122	1	1122	0	2293
7_199	BzCARGIR	NA	FecR	PF04773.14	lcl|NZ_CVOY01000029.1_prot_WP_072066923.1_2950	Bt3731	100	323	0	0	1	323	4	326	0	660
7_200	BzCARGIR	NA	Sigma70_r2	PF04542.15	lcl|NZ_CVOY01000029.1_prot_WP_044917864.1_2949	Bt3731	100	206	0	0	1	206	1	206	2.29e-152	414
7_201	BzCARGIR	NA	SusD	PF14322.7	lcl|NZ_CVOY01000029.1_prot_WP_080973944.1_2948	Bt3731	100	593	0	0	1	593	1	593	0	1227
7_202	BzCARGIR	NA	SusC	PF13715.7	lcl|NZ_CVOY01000029.1_prot_WP_060451295.1_2947	Bt3731	100	1016	0	0	1	1016	1	1016	0	2063
7_203	BzCARGIR	NA	SusD	PF14322.7	lcl|NZ_CVOY01000029.1_prot_WP_072066922.1_2946	Bt3731	100	614	0	0	1	614	1	614	0	1284
7_204	BzCARGIR	NA	SusC	PF13715.7	lcl|NZ_CVOY01000029.1_prot_WP_080973943.1_2945	Bt3731	99.903	1034	1	0	1	1034	1	1034	0	2105
7_206	BzCARGIR	NA	#N/A	#N/A	lcl|NZ_CVOY01000029.1_prot_WP_141652219.1_2944	Bt3731	100	681	0	0	22	702	1	681	0	1404
7_207	BzCARGIR	NA	GH82	#N/A	lcl|NZ_CVOY01000029.1_prot_WP_141652218.1_2943	Bt3731	100	458	0	0	27	484	1	458	0	937
7_208	BzCARGIR	NA	TatA_B_E	PF02416.17	lcl|NZ_CVOY01000029.1_prot_WP_072066919.1_2942	Bt3731	100	63	0	0	1	63	1	63	2.14e-39	117
7_209	BzCARGIR	NA	FAD_oxidored	PF12831.8	lcl|NZ_CVOY01000029.1_prot_2941	Bt3731	100	521	0	0	1	521	1	521	0	1095
7_210	BzCARGIR	NA	DDE_5	PF13546.7	lcl|NZ_CVOY01000029.1_prot_2940	Bt3731	100	373	0	0	1	373	33	405	0	783
7_211	BzCARGIR	NA	GntR	PF00392.22	lcl|NZ_CVOY01000029.1_prot_WP_072066918.1_2939	Bt3731	100	242	0	0	1	242	1	242	0	496
7_212	BzCARGIR	NA	GntR	PF00392.22	lcl|NZ_CVOY01000029.1_prot_WP_004320118.1_2938	Bt3731	100	242	0	0	1	242	1	242	0	497
7_213	BzCARGIR	NA	S1_30	PF00884.24	lcl|NZ_CVOY01000029.1_prot_WP_072066917.1_2937	Bt3731	99.622	529	2	0	1	529	1	529	0	1099
18_100	BzCARGIR	NA	#N/A	#N/A	BxCar17_1_4151	BxCar17	95.122	123	6	0	1	123	1	123	4.56e-87	243
18_101	BzCARGIR	NA	TnpB_IS66	PF05717.14	BxCar17_1_4152	BxCar17	99.13	115	1	0	1	115	1	115	4.13e-83	233
18_102	BzCARGIR	NA	#N/A	#N/A	BxCar17_1_4153	BxCar17	89.329	581	62	0	1	581	1	581	0	1094
18_103	BzCARGIR	NA	#N/A	#N/A	BxCar17_1_4108	BxCar17	96.97	66	2	0	31	96	18	83	1.62e-44	133
18_80	BzCARGIR	NA	RhaT	PF06379.13	BxCar17_1_4087	BxCar17	100	343	0	0	1	343	1	343	0	659
18_81	BzCARGIR	NA	MR_MLE_N	PF02746.17	BxCar17_1_4088	BxCar17	100	380	0	0	1	380	1	380	0	781
18_82	BzCARGIR	NA	GH127	PF07944.13	BxCar17_1_4089	BxCar17	100	667	0	0	1	667	1	667	0	1392
18_83	BzCARGIR	NA	S1_81	PF00884.24	BxCar17_1_4090	BxCar17	99.806	515	1	0	1	515	1	515	0	1071
18_84	BzCARGIR	NA	S1_16	PF00884.24	BxCar17_1_4091	BxCar17	100	474	0	0	1	474	1	474	0	986
18_85	BzCARGIR	NA	Aldedh	PF00171.23	BxCar17_1_4092	BxCar17	100	479	0	0	1	479	1	479	0	989
18_86	BzCARGIR	NA	#N/A	#N/A	BxCar17_1_4093	BxCar17	100	105	0	0	1	105	1	105	3.76e-76	214
18_87	BzCARGIR	NA	HpcH_HpaI	PF03328.15	BxCar17_1_4094	BxCar17	99.608	255	1	0	1	255	1	255	0	526
18_88	BzCARGIR	NA	S1_30	PF00884.24	BxCar17_1_4095	BxCar17	100	517	0	0	1	517	1	517	0	1076
18_89	BzCARGIR	NA	GH2	PF02837.19	BxCar17_1_4096	BxCar17	100	852	0	0	1	852	1	852	0	1772
18_90	BzCARGIR	NA	GH167	PF02449.16	BxCar17_1_4097	BxCar17	100	745	0	0	18	762	1	745	0	1540
18_91	BzCARGIR	NA	GH2	PF02837.19	BxCar17_1_4098	BxCar17	100	1071	0	0	1	1071	1	1071	0	2237
18_92	BzCARGIR	NA	#N/A	#N/A	BxCar17_1_4099	BxCar17	100	210	0	0	1	210	1	210	1.25e-158	431
18_93	BzCARGIR	NA	SusC	PF13715.7	BxCar17_1_4100	BxCar17	99.706	1022	3	0	1	1022	1	1022	0	2077
18_94	BzCARGIR	NA	SusD	PF14322.7	BxCar17_1_4101	BxCar17	100	598	0	0	1	598	1	598	0	1238
18_95	BzCARGIR	NA	#N/A	#N/A	BxCar17_1_4102	BxCar17	100	554	0	0	1	554	1	554	0	1139
18_96	BzCARGIR	NA	#N/A	#N/A	BxCar17_1_4103	BxCar17	100	682	0	0	1	682	1	682	0	1391
18_97	BzCARGIR	NA	GH16_17	PF00722.22	BxCar17_1_4104	BxCar17	100	368	0	0	1	368	1	368	0	773
18_98	BzCARGIR	NA	#N/A	#N/A	BxCar17_1_4105	BxCar17	100	62	0	0	1	62	1	62	5.88e-42	125
18_99	BzCARGIR	NA	#N/A	#N/A	BxCar17_1_4107	BxCar17	100	53	0	0	155	207	1	53	6.07e-33	107
7_137	BzCARGIR	NA	#N/A	#N/A	BxCar17_1_4156	BxCar17	100	381	0	0	1	381	1	381	0	792
7_138	BzCARGIR	NA	#N/A	#N/A	BxCar17_1_4155	BxCar17	100	30	0	0	1	30	1	30	1.5e-16	58.9
7_139	BzCARGIR	NA	#N/A	#N/A	BxCar17_1_4154	BxCar17	99.696	329	1	0	1	329	1	329	0	677
7_154	BzCARGIR	NA	#N/A	#N/A	BxCar17_1_4153	BxCar17	99.827	579	1	0	1	579	1	579	0	1204
7_155	BzCARGIR	NA	GH110	PF05717.14	BxCar17_1_4152	BxCar17	100	115	0	0	1	115	1	115	3.49e-84	235
7_156	BzCARGIR	NA	FAD_oxidored	#N/A	BxCar17_1_4151	BxCar17	100	123	0	0	1	123	1	123	1.56e-91	254
7_157	BzCARGIR	NA	Reg_prop	PF13229.7	BxCar17_1_4150	BxCar17	99.681	627	2	0	1	627	1	627	0	1300
7_158	BzCARGIR	NA	#N/A	PF12831.8	BxCar17_1_4149	BxCar17	99.842	632	1	0	1	632	1	632	0	1320
7_159	BzCARGIR	NA	#N/A	PF07494.12	BxCar17_1_4148	BxCar17	98.359	1341	18	1	1	1337	1	1341	0	2695
7_161	BzCARGIR	NA	SusC	#N/A	BxCar17_1_4102	BxCar17	24.516	620	367	24	1	588	1	551	3.89e-27	109
7_162	BzCARGIR	NA	GH167	PF14322.7	BxCar17_1_4101	BxCar17	40.097	621	309	13	4	587	3	597	1.24e-137	408
7_163	BzCARGIR	NA	GH2	PF13715.7	BxCar17_1_4100	BxCar17	49.01	1010	493	13	17	1020	29	1022	0	907
7_164	BzCARGIR	NA	S1_8	PF02449.16	BxCar17_1_4147	BxCar17	89.717	778	77	2	1	777	1	776	0	1456
7_165	BzCARGIR	NA	Lipase_GDSL_2	PF02837.19	BxCar17_1_4144	BxCar17	78.645	782	167	0	1	782	1	782	0	1323
7_166	BzCARGIR	NA	S1_8	PF00884.24	BxCar17_1_4143	BxCar17	82.222	495	88	0	1	495	1	495	0	892
7_167	BzCARGIR	NA	GH150	PF13472.7	BxCar17_1_4142	BxCar17	74.721	269	68	0	1	269	1	269	7.37e-156	430
7_168	BzCARGIR	NA	GH150	PF00884.24	BxCar17_1_4141	BxCar17	89.837	492	50	0	1	492	1	492	0	941
7_169	BzCARGIR	NA	GH82	#N/A	BxCar17_1_4140	BxCar17	68.539	89	28	0	816	904	39	127	2.76e-39	136
7_170	BzCARGIR	NA	#N/A	#N/A	BxCar17_1_4139	BxCar17	89.831	944	96	0	22	965	1	944	0	1786
7_171	BzCARGIR	NA	#N/A	#N/A	BxCar17_1_4115	BxCar17	45.516	446	225	9	6	443	50	485	6.21e-133	386
7_178	BzCARGIR	NA	GH110	PF00884.24	BxCar17_1_4137	BxCar17	93.154	482	33	0	1	482	1	482	0	953
7_179	BzCARGIR	NA	S1_16	PF00884.24	BxCar17_1_4136	BxCar17	97.679	517	9	1	1	517	1	514	0	1045
7_180	BzCARGIR	NA	GH2	PF13229.7	BxCar17_1_4135	BxCar17	95.402	609	28	0	1	609	1	609	0	1182
7_181	BzCARGIR	NA	S1_30	PF00884.24	BxCar17_1_4134	BxCar17	96.388	443	16	0	1	443	1	443	0	886
7_182	BzCARGIR	NA	S1_8	PF02837.19	BxCar17_1_4133	BxCar17	96.958	1019	31	0	1	1019	1	1019	0	2055
7_183	BzCARGIR	NA	GH2	PF00884.24	BxCar17_1_4132	BxCar17	99.172	483	4	0	1	483	1	483	0	1002
7_184	BzCARGIR	NA	SASA	PF00884.24	BxCar17_1_4131	BxCar17	90.02	491	49	0	1	491	1	491	0	924
7_185	BzCARGIR	NA	GH2	PF02837.19	BxCar17_1_4130	BxCar17	93.455	825	54	0	1	825	3	827	0	1605
7_187	BzCARGIR	NA	GH2	PF02837.19	BxCar17_1_4144	BxCar17	28.056	360	213	16	93	413	77	429	9.63e-30	118
7_189	BzCARGIR	NA	S1_8	PF00884.24	BxCar17_1_4141	BxCar17	46.032	63	33	1	47	108	26	88	2.15e-10	57
7_192	BzCARGIR	NA	GH2	PF02837.19	BxCar17_1_4144	BxCar17	32.54	756	451	18	73	803	53	774	5.87e-118	372
7_196	BzCARGIR	NA	S1_30	PF00884.24	BxCar17_1_4090	BxCar17	30.952	84	55	1	5	85	13	96	2.35e-08	50.1
7_197	BzCARGIR	NA	SusD	PF14322.7	BxCar17_1_4101	BxCar17	24.609	447	234	21	102	489	101	503	8.78e-11	58.2
7_198	BzCARGIR	NA	SusC	PF07660.15	BxCar17_1_4125	BxCar17	38.779	1163	615	35	1	1123	1	1106	0	647
7_199	BzCARGIR	NA	FecR	PF04773.14	BxCar17_1_4124	BxCar17	100	324	0	0	1	324	1	324	0	660
7_200	BzCARGIR	NA	Sigma70_r2	PF04542.15	BxCar17_1_4123	BxCar17	100	207	0	0	1	207	1	207	3.55e-152	415
7_201	BzCARGIR	NA	SusD	PF14322.7	BxCar17_1_4122	BxCar17	100	594	0	0	1	594	1	594	0	1228
7_202	BzCARGIR	NA	SusC	PF13715.7	BxCar17_1_4121	BxCar17	100	1017	0	0	1	1017	1	1017	0	2063
7_203	BzCARGIR	NA	SusD	PF14322.7	BxCar17_1_4120	BxCar17	100	615	0	0	1	615	1	615	0	1285
7_204	BzCARGIR	NA	SusC	PF13715.7	BxCar17_1_4119	BxCar17	99.903	1035	1	0	1	1035	1	1035	0	2105
7_205	BzCARGIR	NA	#N/A	#N/A	BxCar17_1_4118	BxCar17	100	35	0	0	1	35	1	35	9.06e-21	69.7
7_206	BzCARGIR	NA	#N/A	#N/A	BxCar17_1_4116	BxCar17	100	323	0	0	1	323	1	323	0	679
7_207	BzCARGIR	NA	GH82	#N/A	BxCar17_1_4115	BxCar17	99.794	485	1	0	1	485	1	485	0	990
7_208	BzCARGIR	NA	TatA_B_E	PF02416.17	BxCar17_1_4114	BxCar17	100	64	0	0	1	64	1	64	3.28e-39	118
7_209	BzCARGIR	NA	FAD_oxidored	PF12831.8	BxCar17_1_4113	BxCar17	100	643	0	0	1	643	1	643	0	1345
7_210	BzCARGIR	NA	DDE_5	PF13546.7	BxCar17_1_4112	BxCar17	100	374	0	0	1	374	1	374	0	781
7_211	BzCARGIR	NA	GntR	PF00392.22	BxCar17_1_4111	BxCar17	100	243	0	0	1	243	1	243	0	497
7_212	BzCARGIR	NA	GntR	PF00392.22	BxCar17_1_4110	BxCar17	100	243	0	0	1	243	1	243	0	497
7_213	BzCARGIR	NA	S1_30	PF00884.24	BxCar17_1_4109	BxCar17	99.811	530	1	0	1	530	1	530	0	1100
18_100	BzCARGIR	NA	#N/A	#N/A	BxCar5_1_1542	BxCar5	95.122	123	6	0	1	123	1	123	4.56e-87	243
18_101	BzCARGIR	NA	TnpB_IS66	PF05717.14	BxCar5_1_1543	BxCar5	99.13	115	1	0	1	115	1	115	4.13e-83	233
18_102	BzCARGIR	NA	#N/A	#N/A	BxCar5_1_1544	BxCar5	89.292	579	62	0	1	579	1	579	0	1092
18_103	BzCARGIR	NA	#N/A	#N/A	BxCar5_1_1486	BxCar5	84.375	64	9	1	31	94	256	318	1.68e-32	109
18_80	BzCARGIR	NA	RhaT	PF06379.13	BxCar5_1_1459	BxCar5	100	343	0	0	1	343	1	343	0	659
18_81	BzCARGIR	NA	MR_MLE_N	PF02746.17	BxCar5_1_1460	BxCar5	100	380	0	0	1	380	1	380	0	781
18_82	BzCARGIR	NA	GH127	PF07944.13	BxCar5_1_1461	BxCar5	99.7	667	2	0	1	667	1	667	0	1389
18_83	BzCARGIR	NA	S1_81	PF00884.24	BxCar5_1_1462	BxCar5	99.414	512	3	0	4	515	1	512	0	1061
18_84	BzCARGIR	NA	S1_16	PF00884.24	BxCar5_1_1463	BxCar5	98.945	474	5	0	1	474	9	482	0	979
18_85	BzCARGIR	NA	Aldedh	PF00171.23	BxCar5_1_1464	BxCar5	99.791	479	1	0	1	479	1	479	0	989
18_86	BzCARGIR	NA	#N/A	#N/A	BxCar5_1_1465	BxCar5	98.095	105	2	0	1	105	1	105	1.7e-74	210
18_87	BzCARGIR	NA	HpcH_HpaI	PF03328.15	BxCar5_1_1466	BxCar5	100	255	0	0	1	255	1	255	0	528
18_88	BzCARGIR	NA	S1_30	PF00884.24	BxCar5_1_1467	BxCar5	99.613	517	2	0	1	517	1	517	0	1073
18_89	BzCARGIR	NA	GH2	PF02837.19	BxCar5_1_1468	BxCar5	99.883	852	1	0	1	852	1	852	0	1771
18_90	BzCARGIR	NA	GH167	PF02449.16	BxCar5_1_1469	BxCar5	98.926	745	8	0	18	762	1	745	0	1524
18_91	BzCARGIR	NA	GH2	PF02837.19	BxCar5_1_1470	BxCar5	93.744	1071	67	0	1	1071	1	1071	0	2117
18_92	BzCARGIR	NA	#N/A	#N/A	BxCar5_1_1259	BxCar5	68.269	208	66	0	1	208	1	208	2.72e-107	301
18_93	BzCARGIR	NA	SusC	PF13715.7	BxCar5_1_1478	BxCar5	70.316	1014	299	2	10	1022	10	1022	0	1481
18_94	BzCARGIR	NA	SusD	PF14322.7	BxCar5_1_1262	BxCar5	60.637	597	208	13	3	596	5	577	0	692
18_95	BzCARGIR	NA	#N/A	#N/A	BxCar5_1_1480	BxCar5	33.884	484	287	15	3	468	7	475	2.14e-74	241
18_96	BzCARGIR	NA	#N/A	#N/A	BxCar5_1_1481	BxCar5	36	175	107	3	1	175	1	170	1.39e-22	95.1
18_97	BzCARGIR	NA	GH16_17	PF00722.22	BxCar5_1_1483	BxCar5	65.049	309	96	4	69	368	36	341	6.99e-146	411
18_98	BzCARGIR	NA	#N/A	#N/A	BxCar5_1_1485	BxCar5	87.097	62	8	0	1	62	1	62	3.14e-35	108
18_99	BzCARGIR	NA	#N/A	#N/A	BxCar5_1_1486	BxCar5	88.205	195	21	2	1	194	1	194	4.34e-123	345
7_137	BzCARGIR	NA	#N/A	#N/A	BxCar5_1_1488	BxCar5	70.213	376	112	0	1	376	11	386	0	575
7_151	BzCARGIR	NA	#N/A	#N/A	BxCar5_1_1547	BxCar5	100	225	0	0	1	225	1	225	6.22e-166	451
7_152	BzCARGIR	NA	#N/A	#N/A	BxCar5_1_1546	BxCar5	100	53	0	0	1	53	1	53	1.21e-35	108
7_153	BzCARGIR	NA	TnpB_IS66	#N/A	BxCar5_1_1545	BxCar5	100	75	0	0	1	75	1	75	8.4e-51	148
7_154	BzCARGIR	NA	#N/A	#N/A	BxCar5_1_1544	BxCar5	100	580	0	0	1	580	1	580	0	1207
7_155	BzCARGIR	NA	GH110	PF05717.14	BxCar5_1_1543	BxCar5	100	115	0	0	1	115	1	115	3.49e-84	235
7_156	BzCARGIR	NA	FAD_oxidored	#N/A	BxCar5_1_1542	BxCar5	100	123	0	0	1	123	1	123	1.56e-91	254
7_157	BzCARGIR	NA	Reg_prop	PF13229.7	BxCar5_1_1541	BxCar5	100	627	0	0	1	627	1	627	0	1305
7_158	BzCARGIR	NA	#N/A	PF12831.8	BxCar5_1_1540	BxCar5	100	632	0	0	1	632	1	632	0	1321
7_159	BzCARGIR	NA	#N/A	PF07494.12	BxCar5_1_1539	BxCar5	100	1337	0	0	1	1337	1	1337	0	2733
7_160	BzCARGIR	NA	SusD	#N/A	BxCar5_1_1538	BxCar5	95.745	188	8	0	1	188	1	188	7.02e-134	367
7_161	BzCARGIR	NA	SusC	#N/A	BxCar5_1_1537	BxCar5	90.268	596	58	0	1	596	1	596	0	1120
7_162	BzCARGIR	NA	GH167	PF14322.7	BxCar5_1_1536	BxCar5	91.511	589	50	0	1	589	1	589	0	1127
7_163	BzCARGIR	NA	GH2	PF13715.7	BxCar5_1_1535	BxCar5	96.961	1020	31	0	1	1020	11	1030	0	2027
7_164	BzCARGIR	NA	S1_8	PF02449.16	BxCar5_1_1534	BxCar5	98.329	778	10	2	1	777	1	776	0	1580
7_165	BzCARGIR	NA	Lipase_GDSL_2	PF02837.19	BxCar5_1_1533	BxCar5	98.849	782	9	0	1	782	21	802	0	1607
7_166	BzCARGIR	NA	S1_8	PF00884.24	BxCar5_1_1532	BxCar5	98.606	502	7	0	1	502	1	502	0	1042
7_167	BzCARGIR	NA	GH150	PF13472.7	BxCar5_1_1531	BxCar5	99.296	284	2	0	1	284	19	302	0	583
7_168	BzCARGIR	NA	GH150	PF00884.24	BxCar5_1_1530	BxCar5	99.393	494	3	0	1	494	1	494	0	1020
7_169	BzCARGIR	NA	GH82	#N/A	BxCar5_1_1529	BxCar5	97.901	905	19	0	1	905	1	905	0	1823
7_170	BzCARGIR	NA	#N/A	#N/A	BxCar5_1_1528	BxCar5	98.653	965	13	0	1	965	1	965	0	1977
7_171	BzCARGIR	NA	#N/A	#N/A	BxCar5_1_1527	BxCar5	94.357	443	25	0	1	443	15	457	0	868
7_172	BzCARGIR	NA	#N/A	#N/A	BxCar5_1_1525	BxCar5	98.675	302	4	0	1	302	1	302	0	598
7_173	BzCARGIR	NA	#N/A	#N/A	BxCar5_1_1524	BxCar5	93.172	703	47	1	1	703	1	702	0	1250
7_174	BzCARGIR	NA	#N/A	#N/A	BxCar5_1_1523	BxCar5	96.97	297	9	0	1	297	1	297	0	580
7_175	BzCARGIR	NA	#N/A	#N/A	BxCar5_1_1522	BxCar5	94.935	691	31	1	1	691	1	687	0	1317
7_176	BzCARGIR	NA	S1_20	#N/A	BxCar5_1_1521	BxCar5	90.794	315	29	0	1	315	1	315	0	580
7_177	BzCARGIR	NA	GH110	#N/A	BxCar5_1_1520	BxCar5	59.31	290	117	1	1	290	1	289	4.65e-121	343
7_178	BzCARGIR	NA	GH110	PF00884.24	BxCar5_1_1519	BxCar5	90.871	482	44	0	1	482	1	482	0	936
7_179	BzCARGIR	NA	S1_16	PF00884.24	BxCar5_1_1518	BxCar5	99.226	517	4	0	1	517	1	517	0	1064
7_180	BzCARGIR	NA	GH2	PF13229.7	BxCar5_1_1517	BxCar5	97.865	609	13	0	1	609	1	609	0	1227
7_181	BzCARGIR	NA	S1_30	PF00884.24	BxCar5_1_1516	BxCar5	98.42	443	7	0	1	443	1	443	0	899
7_182	BzCARGIR	NA	S1_8	PF02837.19	BxCar5_1_1515	BxCar5	86.163	1019	141	0	1	1019	1	1019	0	1827
7_183	BzCARGIR	NA	GH2	PF00884.24	BxCar5_1_1514	BxCar5	92.34	483	37	0	1	483	1	483	0	942
7_184	BzCARGIR	NA	SASA	PF00884.24	BxCar5_1_1513	BxCar5	99.593	491	2	0	1	491	1	491	0	1022
7_185	BzCARGIR	NA	GH2	PF02837.19	BxCar5_1_1512	BxCar5	95.758	825	35	0	1	825	1	825	0	1654
7_186	BzCARGIR	NA	SASA	PF03629.19	BxCar5_1_1511	BxCar5	87.66	470	58	0	1	470	1	470	0	844
7_187	BzCARGIR	NA	GH2	PF02837.19	BxCar5_1_1291	BxCar5	28.76	379	215	14	95	430	79	445	7.37e-30	119
7_189	BzCARGIR	NA	S1_8	PF00884.24	BxCar5_1_1288	BxCar5	46.032	63	33	1	47	108	25	87	8.12e-11	58.2
7_192	BzCARGIR	NA	GH2	PF02837.19	BxCar5_1_1291	BxCar5	33.377	764	449	20	73	811	53	781	2.59e-118	372
7_196	BzCARGIR	NA	S1_30	PF00884.24	BxCar5_1_1467	BxCar5	28.678	401	219	13	17	384	10	376	2.59e-31	120
7_197	BzCARGIR	NA	SusD	PF14322.7	BxCar5_1_1272	BxCar5	40.206	582	303	18	1	555	1	564	2.1e-133	395
7_198	BzCARGIR	NA	SusC	PF07660.15	BxCar5_1_1271	BxCar5	49.952	1037	483	14	110	1123	31	1054	0	1032
7_199	BzCARGIR	NA	FecR	PF04773.14	BxCar5_1_1282	BxCar5	78.086	324	71	0	1	324	4	327	0	533
7_200	BzCARGIR	NA	Sigma70_r2	PF04542.15	BxCar5_1_1281	BxCar5	92.271	207	16	0	1	207	1	207	2.54e-140	385
7_201	BzCARGIR	NA	SusD	PF14322.7	BxCar5_1_1500	BxCar5	26.038	626	385	23	1	593	1	581	5.23e-25	103
7_202	BzCARGIR	NA	SusC	PF13715.7	BxCar5_1_1271	BxCar5	27.551	490	293	20	561	1017	594	1054	2.19e-30	123
7_203	BzCARGIR	NA	SusD	PF14322.7	BxCar5_1_1284	BxCar5	24.615	585	361	24	9	561	7	543	5.33e-19	84.7
7_204	BzCARGIR	NA	SusC	PF13715.7	BxCar5_1_1535	BxCar5	30.103	1063	624	48	1	1012	5	999	8.36e-104	343
7_207	BzCARGIR	NA	GH82	#N/A	BxCar5_1_1526	BxCar5	50.457	438	208	5	50	482	6	439	3.43e-156	446
7_208	BzCARGIR	NA	TatA_B_E	PF02416.17	BxCar5_1_1277	BxCar5	87.719	57	7	0	1	57	1	57	8.43e-23	77
7_209	BzCARGIR	NA	FAD_oxidored	PF12831.8	BxCar5_1_1276	BxCar5	92.691	643	47	0	1	643	1	643	0	1264
7_211	BzCARGIR	NA	GntR	PF00392.22	BxCar5_1_1274	BxCar5	72.84	243	66	0	1	243	1	243	1.35e-136	379
7_212	BzCARGIR	NA	GntR	PF00392.22	BxCar5_1_1274	BxCar5	79.424	243	50	0	1	243	1	243	1.52e-150	414
7_213	BzCARGIR	NA	S1_30	PF00884.24	BxCar5_1_1489	BxCar5	99.245	530	4	0	1	530	1	530	0	1095
