# Supplementary material for: Distribution of microbial carrageenan foraging pathways reveals a widespread latent trait within the ruminant intestinal microbiome
Source: Nat Commun. 2026 May 12;17:4237. doi: 10.1038/s41467-026-70776-7 (PMC13168452; doi:10.1038/s41467-026-70776-7)
Supplement: Supplementary file 8 — Supplementary Data 6 [file 41467_2026_70776_MOESM8_ESM.xlsx]

## Sheet: Supplementary Data 6
Supplementary Data 6: Ruminant read sets blasted against Bovine CarPULs genes
BxMAG CarPUL
Gene ID	35	36	37	38	39	40	41	42	43	44	45	46	47	48	49	50	51	52	53	54	55	56	57	58	59	60	61	62	63	64	65	66	67	68	69	70	71	72	73	74	75	76	77	78	79	80	81	82	83
Gene name	HGT mechanism	Hypothetical	Hypothetical	HGT mechanism	HGT mechanism	Hypothetical	GH110	Hypothetical	Regulator	Hypothetical	Hypothetical	SusD	SusC	GH167	GH2	sulfatase	NA/metabolism	sulfatase	GH150	GH150	GH82	GH82	Hypothetical	NA/metabolism	NA/metabolism	NA/metabolism	NA/metabolism	Hypothetical	sulfatase	sulfatase	GH110	sulfatase	GH2	sulfatase	sulfatase	GH2	NA/metabolism	Hypothetical	HGT mechanism	HGT mechanism	HGT mechanism	Hypothetical	HGT mechanism	Hypothetical	HGT mechanism	Hypothetical	Hypothetical	SusD	SusC
# Hits > 50%
Buffalo	136675	30	5363	117928	37947	40235	27765	426346	470397	NA	NA	52	613417	34	101919	10285	2	9896	1	34	12	45	4	8974	NA	19773	NA	2	360214	640000	9919	2345	525252	6857	22485	248038	331868	98	534083	176637	170769	59	100305	71725	234582	68339	140	3938	966305
Cattle	291219	95	2917	392305	211368	287572	9776	302210	1249717	NA	NA	86	1081759	24	147245	8106	54	14923	11	1	NA	37	NA	1024	NA	17321	NA	NA	416864	488304	4186	1386	1123738	7642	37819	611035	534541	410	1275781	762251	85955	1032	559979	50438	431346	126693	368	1966	1611162
deer	77731	NA	2029	59487	26295	5444	2213	43952	278241	NA	NA	1	305546	NA	34938	2197	NA	1162	NA	2	1	15	NA	396	NA	2272	NA	NA	64219	113963	1121	181	286874	966	3262	168235	107304	15	243508	175308	122725	NA	136035	74678	176993	65605	4	20	417940
Goat	15673	NA	371	6595	1860	538	1118	56563	115054	NA	NA	15	128582	NA	25604	1469	NA	1174	NA	NA	3	1	NA	658	NA	4061	NA	NA	41475	95846	634	170	118507	752	3060	80006	62473	30	136406	29390	22438	NA	23081	12103	75578	27343	NA	5	173148
Moose	3554	NA	NA	1509	1317	29	NA	251	1816	NA	NA	NA	1860	NA	413	35	NA	43	NA	NA	NA	NA	NA	NA	NA	7	NA	NA	2543	2397	6	NA	3049	9	5	1640	2115	NA	32438	8209	5945	NA	8290	2088	40492	1813	NA	NA	2478
Sheep	63499	NA	596	22529	11221	1942	2327	64356	298872	NA	NA	NA	277857	NA	40312	1748	NA	1731	NA	NA	NA	10	NA	779	NA	5806	NA	NA	82683	128800	1308	197	287482	2159	4656	185001	134838	41	235021	86460	26389	NA	52679	16394	109156	28230	1	53	476317
Yak	14936	NA	192	1246	492	136	2335	43435	70249	NA	NA	NA	81808	NA	9935	465	NA	831	NA	NA	NA	2	NA	867	NA	3475	NA	NA	36084	42730	903	95	75339	749	1713	44052	39069	10	81312	11174	3007	NA	6061	1789	21445	7529	NA	21	119127
# Hits > 90%
Buffalo	2646	11	18	65445	20597	21774	137	182	177	NA	NA	NA	12	32	22	2	2	11	NA	34	8	NA	4	2	NA	3	NA	NA	11	203	66	66	87	31	65	7	NA	28	93977	51992	76209	NA	38561	43518	88832	5109	NA	2	16
Cattle	7619	NA	NA	68094	26708	21149	5	8	5	NA	NA	NA	NA	NA	6	NA	NA	NA	NA	NA	NA	NA	NA	NA	NA	NA	NA	NA	85	566	2	2	8	NA	1	2	2	2	277334	18077	26018	46	11365	10021	219760	4473	NA	NA	38
deer	727	NA	NA	799	463	332	NA	NA	5	NA	NA	NA	NA	NA	NA	NA	NA	NA	NA	2	NA	NA	NA	NA	NA	1	NA	NA	NA	5	NA	1	34	NA	NA	NA	NA	NA	32211	765	53	NA	309	151	148338	26	NA	NA	3
Goat	312	NA	NA	228	121	101	NA	NA	NA	NA	NA	NA	NA	NA	NA	NA	NA	NA	NA	NA	NA	NA	NA	NA	NA	1	NA	NA	4	2	NA	NA	29	NA	NA	NA	NA	NA	22012	12	1	NA	114	1	50658	NA	NA	NA	NA
Moose	214	NA	NA	NA	1	4	NA	1	NA	NA	NA	NA	NA	NA	NA	NA	NA	NA	NA	NA	NA	NA	NA	NA	NA	NA	NA	NA	14	11	NA	NA	NA	NA	NA	NA	NA	NA	7149	231	37	NA	65	NA	21774	NA	NA	NA	2
Sheep	1396	NA	NA	103	59	36	NA	NA	NA	NA	NA	NA	NA	NA	3	NA	NA	NA	NA	NA	NA	NA	NA	NA	NA	NA	NA	NA	3	16	NA	NA	2	NA	NA	NA	NA	NA	45659	533	12	NA	112	13	58543	5	NA	NA	8
Yak	377	NA	NA	1	NA	NA	NA	1	NA	NA	NA	NA	NA	NA	NA	NA	NA	NA	NA	NA	NA	NA	NA	NA	NA	NA	NA	NA	2	2	NA	NA	7	NA	NA	NA	NA	NA	17157	45	NA	NA	7	6	10755	NA	NA	NA	NA
Top Hit
Buffalo	100	100	100	100	100	100	100	100	100	NA	NA	53.3	100	100	100	91.8	98	100	84.8	100	100	62.2	100	96	NA	97.4	NA	60	100	100	100	100	100	100	100	100	89.8	100	100	100	100	85.3	100	100	100	100	65.6	100	100
Cattle	100	84	81.3	100	100	100	100	100	100	NA	NA	65	89.7	83.7	95.7	89.2	69	82	77.6	50	NA	54.5	NA	77.8	NA	86.7	NA	NA	93.1	100	98.1	100	100	72.2	100	90.5	91.7	100	100	100	100	96.4	100	100	100	100	65.8	76	100
deer	98	NA	76.9	100	100	100	72.5	83.3	100	NA	NA	52.9	85.7	NA	85.7	77.4	NA	76.7	NA	100	50	56.8	NA	74.2	NA	92.3	NA	NA	87.9	92.6	82	100	95.7	65.8	67.7	80.8	80.8	56.5	100	100	94	NA	96.2	100	100	100	58.7	75	91.7
Goat	94.6	NA	63	100	100	100	70.3	87.9	80	NA	NA	58.3	87.1	NA	83.3	79.6	NA	78	NA	NA	52.3	51.1	NA	80.6	NA	92.3	NA	NA	90.9	92.3	67.4	63.2	97.3	68.6	70.5	81.8	81.5	54.8	100	93.9	95.5	NA	91.3	90.3	100	88.9	NA	66.7	88.5
Moose	97	NA	NA	88.9	91.7	92	NA	90.9	81.8	NA	NA	NA	86.2	NA	75.9	67.7	NA	73.3	NA	NA	NA	NA	NA	NA	NA	70	NA	NA	90.9	95.8	71	NA	85.2	70	66.7	84.8	82.8	NA	100	96.2	95.7	NA	92	84.6	100	85.2	NA	NA	95.8
Sheep	100	NA	71.4	100	100	98	68.8	88.9	83.8	NA	NA	NA	87.9	NA	92.3	74.3	NA	75	NA	NA	NA	58.1	NA	81.8	NA	86.2	NA	NA	90.9	95.5	77.3	62.5	95.3	67.6	69.2	83.9	88.5	55.8	100	96.8	98	NA	100	100	100	96.3	51	72.7	91.7
Yak	96.7	NA	63.8	91.8	88	88.9	66.7	91.7	81.1	NA	NA	NA	81.3	NA	88	70.8	NA	75	NA	NA	NA	52.3	NA	75.8	NA	86.7	NA	NA	90.9	93.8	69.7	64.1	95.5	67.6	70.3	87.5	80.8	63.6	100	94.1	89.8	NA	95.7	100	100	88.9	NA	59.1	80.8
BxCAR5 CarPUL 2
Gene ID	1244	1245	1246	1247	1248	1249	1250	1251	1252	1253	1254	1255	1256	1257	1258	1259	1260	1261	1262	1263	1264	1265	1266	1267	1268	1269	1270	1271	1272	1273	1274	1275	1276	1277	1278	1279	1280	1281	1282	1283	1284	1285	1286	1287	1288	1289	1290	1291	1292
Gene name	NA	NA	GH127	Sulfatase	Sulfatase	NA	Hyp.	NA	NA	NA	Sulfatase	GH2	Hyp.	GH167	GH2	Hyp.	GH16_17	SusC	SusD	Hyp.	Hyp.	Hyp.	GH16_17	Hyp.	Hyp.	Hyp.	NA	SusC	SusD	Sulfatase	Reg.	GH127	NA	NA	NA	NA	Hyp.	Reg.	Reg.	SusC	SusD	Hyp.	Int	GH150	Sulfatase	Hyp.	Sulfatase	GH2	GH167
# Hits > 50%
Buffalo	20	37231	1932	3066	944	8870	612	12115	4962047	1133871	15983	374958	NA	179	3242313	12	5	1932080	106	NA	3	1	NA	NA	NA	NA	737374	5683548	190165	5401	526	44092	100332	278170	109518	7712	NA	6995	10162	1189117	3334	147	3711088	10	6952	NA	12069	148613	166
Cattle	21	45912	6666	3038	757	42419	247	12062	7285101	3236661	13742	535651	NA	46	5414710	NA	1	3349733	63	NA	NA	NA	1	NA	NA	NA	605458	13193023	554113	5069	867	150291	83273	540564	250408	28127	NA	7903	8148	2211411	1687	132	5534145	16	16830	36	9173	196885	73
deer	NA	4795	1850	786	114	2831	216	2003	1655329	732363	805	142456	NA	NA	983307	NA	1	1003551	32	NA	NA	NA	NA	NA	NA	NA	74093	3235229	124913	689	51	56451	11107	148257	78257	3275	NA	685	1800	585367	21	1	856843	NA	881	NA	2296	35512	NA
Goat	NA	8598	1419	643	90	3739	5	2211	890033	272133	1477	88430	NA	2	578701	NA	NA	379416	1	NA	NA	NA	NA	NA	NA	NA	100251	1284700	34089	544	70	21943	13889	75957	33925	2819	NA	245	1024	215842	48	NA	641151	NA	1065	NA	1874	35368	4
Moose	NA	4	NA	1	NA	2	NA	10	103590	59981	NA	2323	NA	NA	38279	NA	NA	6666	NA	NA	NA	NA	NA	NA	NA	NA	663	62064	1522	NA	NA	727	57	8668	38	7	NA	NA	NA	2287	NA	NA	77767	NA	11	NA	29	477	NA
Sheep	3	14307	1270	671	151	7948	34	3706	2337256	1015973	1516	172426	NA	44	1369032	NA	NA	999869	11	NA	NA	NA	NA	NA	NA	NA	115795	3998669	212292	447	165	57176	16079	170432	68238	4459	NA	1142	1195	644623	22	NA	927550	NA	694	NA	2110	58134	9
Yak	1	4849	723	253	229	896	9	1062	676312	202536	760	63466	NA	15	483222	NA	NA	260007	21	NA	NA	NA	NA	NA	NA	NA	80103	1029053	43743	460	44	8562	9821	47930	17964	1130	NA	397	506	145540	27	NA	397288	NA	463	NA	483	13477	19
# Hits > 90%
Buffalo	9	29	33	7	6	48	NA	4	369160	23789	35	12	NA	5	68	6	1	45	33	NA	1	NA	NA	NA	NA	NA	59	431	60	11	25	79	147	4504	NA	NA	NA	NA	4	12	2	NA	8177	10	NA	NA	2	1	2
Cattle	NA	NA	2	NA	NA	NA	NA	NA	1091564	31646	NA	78	NA	NA	692	NA	NA	7	1	NA	NA	NA	NA	NA	NA	NA	46	7185	59	1	3	4	10	23016	NA	NA	NA	NA	NA	37	NA	NA	36272	8	NA	NA	NA	2	1
deer	NA	NA	NA	NA	NA	1	NA	NA	284682	11793	NA	3	NA	NA	2	NA	NA	3	3	NA	NA	NA	NA	NA	NA	NA	1	80	NA	NA	NA	NA	1	6068	NA	NA	NA	NA	NA	3	NA	NA	3176	NA	NA	NA	NA	NA	NA
Goat	NA	NA	NA	NA	NA	NA	NA	NA	92282	1923	NA	NA	NA	NA	14	NA	NA	NA	NA	NA	NA	NA	NA	NA	NA	NA	4	48	NA	NA	NA	NA	NA	1625	NA	NA	NA	NA	NA	NA	NA	NA	1575	NA	NA	NA	NA	NA	NA
Moose	NA	NA	NA	NA	NA	NA	NA	NA	31210	2096	NA	NA	NA	NA	51	NA	NA	NA	NA	NA	NA	NA	NA	NA	NA	NA	1	427	NA	NA	NA	NA	NA	1403	NA	NA	NA	NA	NA	2	NA	NA	3101	NA	NA	NA	NA	NA	NA
Sheep	NA	NA	NA	NA	NA	NA	NA	NA	326758	6548	NA	7	NA	NA	47	NA	NA	NA	NA	NA	NA	NA	NA	NA	NA	NA	17	803	7	NA	NA	NA	NA	7045	NA	NA	NA	NA	NA	8	NA	NA	8660	NA	NA	NA	NA	NA	NA
Yak	NA	NA	NA	NA	NA	NA	NA	NA	49117	1997	NA	NA	NA	NA	8	NA	NA	NA	NA	NA	NA	NA	NA	NA	NA	NA	27	32	NA	NA	NA	NA	2	656	NA	NA	NA	NA	NA	NA	NA	NA	1504	NA	NA	NA	NA	NA	NA
Top Hits
Buffalo	100	100	100	98	100	100	83.3	100	100	100	100	100	NA	100	100	98	91.8	100	100	NA	100	90	NA	NA	NA	NA	96.4	100	100	98	100	100	100	100	76.5	72.2	NA	75	95.8	98	100	78.8	100	100	84	NA	91.8	100	100
Cattle	68.1	83.7	100	68.8	73.7	76.9	68.1	77.8	100	100	76.7	100	NA	64.1	96.3	NA	50	98.4	96.3	NA	NA	NA	50	NA	NA	NA	95.5	100	100	92.3	98	95.5	98.9	100	77.4	74.3	NA	77.1	73.5	92	80	63.2	100	100	89.8	61.1	89.2	93.1	91.7
deer	NA	69	68.6	62.9	65.8	100	68.4	75	100	100	70.6	95.7	NA	NA	95.5	NA	73.2	100	95.9	NA	NA	NA	NA	NA	NA	NA	91.7	96.7	89.7	72.7	61.8	74.3	94	100	79.3	69.4	NA	65.8	70	91.7	65.6	53.5	100	NA	75	NA	75.5	85.7	NA
Goat	NA	71.1	68.6	62.5	60	66.7	67.4	74.3	100	100	68.8	85.2	NA	52.9	92.9	NA	NA	90	56.8	NA	NA	NA	NA	NA	NA	NA	92.6	96.2	86.2	66.7	59.5	76.7	85.7	100	75.9	65.2	NA	71.4	68.4	88.5	57.8	NA	100	NA	82	NA	79.2	83.3	60.6
Moose	NA	66.7	NA	54.5	NA	62.5	NA	75	100	100	NA	88.9	NA	NA	93.5	NA	NA	87.5	NA	NA	NA	NA	NA	NA	NA	NA	90.3	93.5	90	NA	NA	75.8	84.4	100	77.4	65.6	NA	NA	NA	95.8	NA	NA	100	NA	69.7	NA	67.7	78.6	NA
Sheep	59.5	72.5	73.3	61	57.9	69.4	67.4	74.2	100	100	69.4	100	NA	55.6	95.8	NA	NA	88.9	56.8	NA	NA	NA	NA	NA	NA	NA	92.9	96.8	92.6	87.5	66.7	75	85.3	100	77.4	72.2	NA	75	72.5	91.7	81.8	NA	100	NA	72.2	NA	73.7	88.5	58.8
Yak	50	67.6	68.6	68.8	59	64.3	67.4	73.5	100	100	65.9	87.9	NA	65.3	92.1	NA	NA	89.3	62.5	NA	NA	NA	NA	NA	NA	NA	96.4	92.9	84	65.7	58.7	73	96.4	100	75	70.6	NA	77.1	68.4	80.8	59.5	NA	100	NA	73.3	NA	72.9	84.4	60.6
BxCAR5 CarPUL 1
Gene ID	1459	1460	1461	1462	1463	1464	1465	1466	1467	1468	1469	1470	1471	1472	1473	1474	1475	1476	1477	1478	1479	1480	1481	1482	1483	1484	1485	1486	1487	1488	1489	1490	1491	1492	1493	1494	1495	1496	1497	1498	1499	1500	1501	1502	1503	1504	1505	1506	1507
Gene name	NA	NA	GH127	Sulfatase	Sulfatase	NA	HYP	NA	Sulfatase	GH2	GH167	GH2	Int	Int	Int	Int	Int	Hyp.	GH16_17	SusC	SusD	Hyp.	Hyp.	Hyp.	GH16_17	Hyp.	Hyp.	Hyp.	Hyp.	Int	Sulfatase	Reg.	GH127	NA	NA	NA	NA	Hyp.	Reg.	NA	SusC	SusD	Hyp.	Hyp.	Int	Hyp.	Int	Hyp.	Int
# Hits > 50%
Buffalo	197	37502	5273	8419	1290	8301	2510	12771	17517	277219	248	3842127	363105	220129	71228	30240	129952	19	30	1903961	162	49	33	45	43	3	6	44	4	2383643	8380	526	44092	100332	278170	109518	92525	NA	6995	10162	966300	3938	140	68339	234582	71725	100298	59	170769
Cattle	29	46572	13783	3919	1420	32496	1082	11712	15478	530571	6	6658433	2111413	1237546	324640	84255	687217	NA	1	3455958	97	5	3	9	2	NA	NA	3	NA	6190709	9142	867	150291	83273	540564	250408	170145	NA	7903	8148	1611323	1966	368	126693	431346	50438	559961	1032	85955
deer	12	4690	6219	1221	122	1893	174	2126	813	131168	2	1150681	175169	136729	38612	3234	78037	NA	1	1051504	31	NA	NA	4	2	NA	NA	2	NA	1240160	828	51	56451	11107	148257	78257	46508	NA	685	1800	417935	20	4	65605	176993	74678	136032	NA	122725
Goat	8	8657	1452	1037	346	2665	195	2347	1234	77287	NA	691447	248214	168037	58416	23384	117778	NA	NA	376625	11	NA	NA	NA	NA	NA	NA	NA	NA	612888	1681	70	21943	13889	75957	33925	17243	NA	245	1024	173246	5	NA	27343	75578	12103	23081	NA	22438
Moose	1	4	11	1	NA	NA	NA	7	NA	2397	NA	52342	25787	18932	4478	2572	12018	NA	NA	5768	NA	NA	NA	NA	NA	NA	NA	NA	NA	123635	NA	NA	727	57	8668	38	7	NA	NA	NA	2478	NA	NA	1813	40492	2088	8290	NA	5945
Sheep	5	14409	4674	1455	165	5630	550	3710	1672	176118	4	1608769	144057	87673	70308	16880	150497	NA	NA	1066532	24	1	NA	NA	1	1	NA	NA	NA	1137865	1946	165	57176	16079	170432	68238	45649	NA	1142	1195	476364	53	1	28230	109156	16394	52677	NA	26389
Yak	NA	4907	1312	706	247	609	194	1101	919	50367	3	565886	55586	36815	7796	3485	15930	NA	NA	263299	29	NA	NA	NA	NA	NA	NA	NA	NA	382416	681	44	8562	9821	47930	17964	14820	NA	397	506	119208	21	NA	7529	21445	1789	6059	NA	3007
# Hits > 90%
Buffalo	157	130	239	172	141	187	18	81	179	347	203	446	17603	16816	3325	2752	2611	11	23	53	41	49	32	40	40	3	6	35	4	22062	129	25	79	147	4504	NA	NA	NA	NA	4	16	2	NA	5109	88832	43518	38561	NA	76209
Cattle	1	4	3	2	NA	1	NA	NA	2	118	5	746	46657	62332	212	26	42	NA	1	4	1	5	3	9	1	NA	NA	2	NA	131461	2	3	4	10	23016	NA	NA	NA	NA	NA	38	NA	NA	4473	219760	10021	11365	46	26018
deer	2	NA	NA	NA	2	1	NA	NA	2	8	NA	11	7653	11104	NA	NA	NA	NA	1	4	4	NA	NA	4	2	NA	NA	2	NA	31898	3	NA	NA	1	6068	NA	NA	NA	NA	NA	3	NA	NA	26	148338	151	309	NA	53
Goat	NA	NA	NA	NA	NA	NA	NA	NA	NA	NA	NA	12	743	6371	NA	NA	NA	NA	NA	NA	NA	NA	NA	NA	NA	NA	NA	NA	NA	11783	NA	NA	NA	NA	1625	NA	NA	NA	NA	NA	NA	NA	NA	NA	50658	1	114	NA	1
Moose	NA	NA	NA	NA	NA	NA	NA	NA	NA	4	NA	66	2592	3105	276	6	1	NA	NA	NA	NA	NA	NA	NA	NA	NA	NA	NA	NA	15290	NA	NA	NA	NA	1403	NA	NA	NA	NA	NA	2	NA	NA	NA	21774	NA	65	NA	37
Sheep	NA	NA	2	NA	NA	NA	NA	NA	NA	9	2	66	5929	12324	132	71	6	NA	NA	NA	1	1	NA	NA	1	1	NA	NA	NA	27457	NA	NA	NA	NA	7045	NA	NA	NA	NA	NA	8	NA	NA	5	58543	13	112	NA	12
Yak	NA	NA	NA	NA	NA	NA	NA	NA	NA	NA	NA	13	3370	3063	46	28	25	NA	NA	NA	NA	NA	NA	NA	NA	NA	NA	NA	NA	6351	NA	NA	NA	2	656	NA	NA	NA	NA	NA	NA	NA	NA	NA	10755	6	7	NA	NA
Top Hit
Buffalo	100	100	100	100	100	100	100	100	100	100	100	100	100	100	100	100	100	100	100	100	100	100	100	100	100	100	100	100	100	100	100	100	100	100	100	76.5	72.2	NA	75	95.8	100	100	65.6	100	100	100	100	85.3	100
Cattle	100	100	100	100	77.8	98.5	68.6	77.8	100	100	100	100	100	100	100	100	98	NA	100	100	95.1	96.7	100	100	100	NA	NA	100	NA	100	100	98	95.5	98.9	100	77.4	74.3	NA	77.1	73.5	100	76	65.8	100	100	100	100	96.4	100
deer	100	69	75	59.1	100	100	62.8	77.6	100	100	50	95.5	100	100	80.9	79.2	82.1	NA	100	100	98	NA	NA	100	100	NA	NA	100	NA	100	100	61.8	74.3	94	100	79.3	75	NA	65.8	70	91.7	75	58.7	100	100	100	96.2	NA	94
Goat	72.4	71.1	68.8	69.4	60	71.1	66.7	72	68.8	86.2	NA	92.9	92.9	100	80	73.3	88	NA	NA	90	56.8	NA	NA	NA	NA	NA	NA	NA	NA	100	67.6	59.5	76.7	85.7	100	75.9	70.5	NA	71.4	68.4	88.5	66.7	NA	88.9	100	90.3	91.3	NA	95.5
Moose	68.8	66.7	71.9	54.5	NA	NA	NA	69.7	NA	92	NA	93.8	100	100	100	93.9	90.6	NA	NA	87.5	NA	NA	NA	NA	NA	NA	NA	NA	NA	100	NA	NA	75.8	84.4	100	77.4	65.6	NA	NA	NA	95.8	NA	NA	85.2	100	84.6	92	NA	95.7
Sheep	59.5	72.5	100	63.2	61.5	69.4	67.4	78.3	69.4	100	100	95.8	100	100	100	98	95.9	NA	NA	88.9	100	100	NA	NA	100	100	NA	NA	NA	100	65.1	66.7	75	85.3	100	77.4	72.1	NA	75	72.5	91.7	72.7	51	96.3	100	100	100	NA	98
Yak	NA	67.6	68.6	72.3	59	65.8	63.8	73	65.9	85.2	50	92.1	100	100	98	100	100	NA	NA	89.3	62.5	NA	NA	NA	NA	NA	NA	NA	NA	100	67.6	58.7	73	96.4	100	75	73.5	NA	77.1	68.4	80.8	59.1	NA	88.9	100	100	95.7	NA	89.8
BxCAR17 CarPUL
Gene ID	4089	4090	4091	4092	4093	4094	4095	4096	4097	4098	4099	4100	4101	4102	4103	4104	4105	4106	4107	4108	4109	4110	4111	4112	4113	4114	4115	4116	4117	4118	4119	4120	4121	4122	4123	4124	4125	4126	4127	4128	4129	4130	4131	4132	4133	4134	4135	4136	4137
Gene name	GH127	Sulfatase	Sulfatase	NA	Hyp.	NA	Sulfatase	GH2	GH167	GH2	Hyp.	SusC	SusD	Hyp.	Hyp.	GH16_17	Hyp.	Hyp.	Hyp.	Hyp.	Sulfatase	Reg.	Reg.	NA	NA	NA	GH82	Hyp.	Hyp.	Hyp.	SusC	SusD	SusC	SusD	Reg.	NA	SusC	SusD	Hyp.	Int.	Hyp.	GH2	Sulfatase	Sulfatase	GH2	Sulfatase	GH110	NA	Sulfatase
# Hits > 50%
Buffalo	5268	8449	2539	8323	2076	11918	17533	277233	280	4150557	56	2086780	752	161	249	107	9	30	16	8	888	622	245	583365	283262	205684	173	222	451	7	1566449	7270	64572	22572	7666	31432	825518	4739	1163	744704	110	493288	23449	23360	199511	10766	10918	719669	574638
Cattle	13718	3911	2730	32496	880	11530	15478	530571	6	7129023	NA	3828367	989	1	NA	NA	NA	NA	NA	NA	446	2575	625	693452	245177	421049	NA	65	439	NA	2665828	11696	73913	45362	8393	24730	1309628	2150	617	1581110	450	1342466	39542	19357	486274	5603	5875	554279	576773
deer	6196	1220	190	1893	143	2047	813	131154	2	1290605	NA	1019075	116	NA	NA	NA	NA	NA	NA	NA	48	77	28	290103	28191	87178	5	26	14	NA	709804	576	14811	5609	695	6448	336135	42	44	489466	21	351896	3281	4519	137272	780	1223	114765	96451
Goat	1393	1037	497	2665	178	2288	1234	77287	NA	754674	NA	398873	80	NA	NA	NA	NA	NA	NA	NA	78	121	152	86528	40967	48072	NA	20	73	NA	266183	381	9318	3106	417	1871	137836	76	101	137325	30	144163	3080	3095	57041	502	842	105485	58537
Moose	11	1	NA	NA	NA	7	NA	2397	NA	54022	NA	5436	2	NA	NA	NA	NA	NA	NA	NA	NA	NA	NA	19522	166	5904	NA	NA	NA	NA	6219	3	64	42	NA	NA	2440	NA	NA	37464	NA	2915	5	NA	1718	NA	7	2499	3277
Sheep	4636	1454	288	5630	423	3567	1672	176118	4	1781653	NA	1087185	224	NA	NA	NA	NA	NA	NA	NA	86	488	112	145068	47807	117723	NA	7	150	NA	779353	901	17087	5790	1472	3071	397166	66	144	390690	53	336048	4594	4689	130991	641	1468	153901	111104
Yak	1295	706	293	609	164	1072	919	50367	3	603859	NA	283259	32	NA	NA	NA	NA	NA	NA	NA	32	54	18	21540	29869	34472	1	6	22	NA	243090	241	6457	2005	413	737	95448	36	40	89222	39	78263	1751	1813	36197	472	897	50652	52250
# Hits > 90%
Buffalo	263	205	183	209	27	88	195	362	235	585	55	272	229	158	248	106	9	30	15	8	138	72	82	177402	277	2437	122	69	67	7	443	156	218	101	40	58	233	122	37	9294	40	289	175	172	467	166	250	312	198
Cattle	3	3	1	1	1	NA	2	118	5	753	NA	NA	NA	NA	NA	NA	NA	NA	NA	NA	2	4	3	44144	26	13522	NA	NA	NA	NA	2857	4	5	4	NA	1	25	5	1	3696	3	5	5	5	7	4	4	600	71
deer	NA	NA	2	1	NA	NA	2	8	NA	9	NA	NA	NA	NA	NA	NA	NA	NA	NA	NA	1	1	1	157	2	1374	NA	NA	NA	NA	793	NA	NA	1	NA	2	NA	NA	4	326	1	NA	NA	NA	4	3	NA	9	1
Goat	NA	NA	NA	NA	NA	NA	NA	NA	NA	12	NA	NA	NA	NA	NA	NA	NA	NA	NA	NA	NA	NA	NA	165	NA	988	NA	NA	NA	NA	55	NA	NA	NA	NA	NA	NA	NA	NA	231	NA	NA	NA	NA	7	NA	1	3	4
Moose	NA	NA	NA	NA	NA	NA	NA	4	NA	67	NA	NA	NA	NA	NA	NA	NA	NA	NA	NA	NA	NA	NA	1	NA	975	NA	NA	NA	NA	344	NA	NA	NA	NA	NA	2	NA	NA	148	NA	1	NA	NA	NA	NA	NA	11	4
Sheep	4	NA	NA	NA	NA	NA	NA	9	2	65	NA	NA	NA	NA	NA	NA	NA	NA	NA	NA	NA	NA	NA	767	NA	3579	NA	NA	NA	NA	816	NA	NA	NA	NA	NA	5	NA	NA	315	NA	NA	NA	NA	1	NA	NA	13	2
Yak	NA	NA	NA	NA	NA	NA	NA	NA	NA	13	NA	NA	NA	NA	NA	NA	NA	NA	NA	NA	NA	NA	NA	1533	NA	576	NA	NA	NA	NA	95	NA	NA	NA	NA	NA	NA	NA	NA	40	NA	NA	NA	NA	NA	NA	NA	2	2
Top Hit
Buffalo	100	100	100	100	100	100	100	100	100	100	100	100	100	100	100	100	100	100	100	100	100	100	100	100	100	100	100	100	100	100	100	100	100	100	100	100	100	100	100	100	100	100	100	100	100	100	100	100	100
Cattle	100	100	100	100	100	77.8	100	100	100	96.3	NA	89.7	73.5	51	NA	NA	NA	NA	NA	NA	100	100	100	100	100	100	NA	69.7	71.9	NA	100	100	100	100	77.1	97.7	100	100	100	100	100	100	100	100	100	100	100	100	100
deer	75	59.1	100	100	61.7	77.6	100	100	50	95.5	NA	86.2	70.3	NA	NA	NA	NA	NA	NA	NA	100	100	100	100	94	100	53.5	65.7	61.2	NA	100	73.3	77.1	100	63.6	100	88	70.8	100	98	100	80	67.7	70	100	100	84	100	100
Goat	68.8	69.4	63.9	71.1	66.7	72	68.8	86.2	NA	92.9	NA	85.7	68.4	NA	NA	NA	NA	NA	NA	NA	62.5	60.5	63.4	100	89.3	100	NA	65.8	63.4	NA	100	78.6	78.6	82.1	71.4	67.5	84.6	57.8	55.8	98	54.8	78.9	75	68.6	97.3	71.1	100	92.3	90.9
Moose	71.9	54.5	NA	NA	NA	69.7	NA	92	NA	93.8	NA	89.7	64.7	NA	NA	NA	NA	NA	NA	NA	NA	NA	NA	97	87.9	100	NA	NA	NA	NA	100	65.6	81.3	80	NA	NA	91.7	NA	NA	97	NA	90.5	66.7	NA	85.2	NA	71	95.8	90.6
Sheep	100	63.2	67.6	69.4	67.4	78.3	69.4	100	100	95.8	NA	90	69.4	NA	NA	NA	NA	NA	NA	NA	61	63.6	63.4	100	89.3	100	NA	65.8	67.7	NA	100	74.3	84	83.3	77.1	67.5	95.8	78.8	58	100	59.6	81.5	69.2	71	100	70.3	77.3	95.5	90.9
Yak	68.6	72.3	64.7	65.8	63.8	73	65.9	85.2	50	92.1	NA	90	70.6	NA	NA	NA	NA	NA	NA	NA	62.5	57.8	54.5	100	89.3	100	53.5	66.7	64.3	NA	100	68.4	72.7	81.6	77.1	65.8	84.6	61.2	60.5	93.3	63.6	87.5	70.3	67.6	84	67.6	75	93.8	90.9
[truncated: 40 more columns]
