# Supplementary material for: Distribution of microbial carrageenan foraging pathways reveals a widespread latent trait within the ruminant intestinal microbiome
Source: Nat Commun. 2026 May 12;17:4237. doi: 10.1038/s41467-026-70776-7 (PMC13168452; doi:10.1038/s41467-026-70776-7)
Supplement: Supplementary file 9 — Supplementary Data 7 [file 41467_2026_70776_MOESM9_ESM.xlsx]

## Sheet: Supplementary Data 7
Supplementary Data 7: All ruminant fecal and rumen (meta)genomic assemblies
Environment/ Study	Diet	Assembly ID	# contigs (>= 0 bp)	# contigs (>= 1000 bp)	# contigs (>= 5000 bp)	# contigs (>= 10000 bp)	# contigs (>= 25000 bp)	# contigs (>= 50000 bp)	Total length (>= 0 bp)	Total length (>= 1000 bp)	Total length (>= 5000 bp)	Total length (>= 10000 bp)	Total length (>= 25000 bp)	Total length (>= 50000 bp)	# contigs	Largest contig	Total length	GC (%)	N50	N75	L50	L75	illumina # Reads	Nanopore # Reads (K)
Rumen Adlib	M. japonica	13	315671	315670	18914	4343	607	77	798294335	798294018	173582712	77229032	24100330	6348331	315670	356675	798294018	44.54	2499	1802	87380	182981	161,730,387	NA
Fecal Adlib	M. japonica	14	259826	259825	17905	4801	935	256	699526167	699525734	186307541	99238238	43660032	20461400	259825	275078	699525734	42.83	2688	1851	64886	144851	143,409,625	NA
Rumen Adlib	Control	43	173713	173712	11405	2872	483	114	455131506	455131162	112395760	55536588	21376319	8990526	173712	313731	455131162	44.05	2606	1823	45198	98440	122,831,067	NA
Fecal Adlib	Control	44	279999	279998	19297	4988	762	122	739814114	739813509	186162533	91270813	31151815	9534631	279999	223764	739814114	42.07	2653	1837	72505	157932	139,219,117	NA
Fecal Silage 1	M. japonica	15	105104	105103	7871	2165	326	119	282133147	282132799	81931711	43758986	17443329	10647944	105103	351670	282132799	43.42	2771	1823	24461	56612	74,368,233	NA
Fecal Silage 2	M. japonica	16	118270	118269	8227	2392	556	176	317713979	317713533	93530451	54819132	28358258	15169624	118269	250483	317713533	42.63	2748	1812	26688	63174	80,151,597	NA
Fecal Silage 3	M. japonica	17	89411	89410	5457	1490	292	104	227169117	227168794	58915488	32609191	15424333	9092941	89410	256917	227168794	42.73	2564	1765	21671	48905	71,151,481	NA
Fecal Silage 4	M. japonica	18	179540	179539	2979	862	218	88	356170010	356169679	35530199	21665797	11979266	7376807	179539	243825	356169679	42.23	1894	1608	61440	112777	86,777,247	NA
Fecal Silage combined	M. japonica	15-18	1364272	1364271	31257	6186	689	157	2415640641	2415640317	272509916	106730922	30841708	13054185	1364271	255660	2415640317	42.87	1719	1273	412843	825620		NA
Rumen Silage 1	M. japonica	19	118137	118136	4979	1083	192	37	272811271	272810912	45906633	20485688	7655399	2609419	118136	146863	272810912	42.14	2272	1715	34686	69710	79,256,177	NA
Rumen Silage 2	M. japonica	20	102099	102098	5549	1547	280	46	243633797	243633390	56264056	29578955	11227832	3373237	102098	123105	243633390	44.86	2352	1698	26330	57370	79,069,574	NA
Rumen Silage 3	M. japonica	21	101371	101370	4693	1229	250	50	237220308	237219990	47742374	24751266	10585417	4043839	101370	195697	237219990	43.87	2282	1698	27872	58448	74,624,587	NA
Rumen Silage 4	M. japonica	22	140733	140732	8365	2074	293	39	346698289	346697961	78889453	37038281	11667448	3325841	140732	296368	346697961	44.52	2449	1753	37355	79954	79,472,388	NA
Rumen Silage combined	M. japonica	19-22	1172883	1172883	36628	7641	816	117	2180775899	2180775899	318964049	127261837	31261716	8402576	1172883	421069	2180775899	44.7	1829	1291	328305	688829		NA
Fecal Silage	Control	45	182829	182828	11072	2384	343	45	459389730	459389398	99034095	41762835	12966597	3038534	182828	101474	459389398	42.42	2515	1797	50378	105276	116,891,959	NA
Rumen Silage	Control	46	223717	223716	11107	2060	183	25	532732042	532731614	92315043	32804549	6994575	1825555	223716	156125	532731614	45.46	2344	1755	66558	133149	168,437,342	NA
M. japonica	NA	42	382390	382389	41686	15086	3692	974	1280942509	1280942206	527640136	348194825	177714774	85524634	382389	356396	1280942206	45.23	3721	2103	68132	186860	272,228,734	NA
Cattle rumen carrageenan degrading isolates assemblies
Assembly	Environment	Enrichment substrate	# contigs (>= 0 bp)	# contigs (>= 1000 bp)	# contigs (>= 5000 bp)	# contigs (>= 10000 bp)	# contigs (>= 25000 bp)	# contigs (>= 50000 bp)	Total length (>= 0 bp)	Total length (>= 1000 bp)	Total length (>= 5000 bp)	Total length (>= 10000 bp)	Total length (>= 25000 bp)	Total length (>= 50000 bp)	# contigs	Largest contig	Total length	GC (%)	N50	N75	L50	L75	illumina # Reads	Nanopore # Reads (K)
BxCAR17BOV	Rumen Adlib	M. japonica	12	7	6	6	6	3	6308454	6307384	6304619	6304619	6304619	6197676	7	5849291	6307384	41.88	5849291	5849291	1	1	41,932,601	38.347
BxCAR5BOV	Rumen Adlib	ι-carrageenan	10	4	3	2	1	1	6579345	6576395	6575109	6569515	6558857	6558857	8	6558857	6579065	41.97	6558857	6558857	1	1	52,864,138	64.474
BxCAR4BOV	Rumen Adlib	ι-carrageenan	2404	165	119	99	75	52	7253310	6598856	6490957	6348098	5944195	5053892	254	215850	6657144	41.78	89481	51651	25	51	50,146,623	NA
BxCAR14BOV	Rumen Adlib	M. japonica	3353	381	57	52	47	37	8048663	6720901	6253438	6216315	6143458	5780478	1361	476673	7408533	39.76	155585	60090	15	34	45,927,964	NA
BxCAR15BOV	Rumen Adlib	M. japonica	1610	631	176	83	44	36	8650716	8339997	7259519	6599823	6045847	5733434	769	496823	8441524	38.34	126279	14879	17	61	96,323,505	NA
Zoo ruminant fecal metagenomic assemblies
Assembly		Enrichment substrate	# contigs (>= 0 bp)	# contigs (>= 1000 bp)	# contigs (>= 5000 bp)	# contigs (>= 10000 bp)	# contigs (>= 25000 bp)	# contigs (>= 50000 bp)	Total length (>= 0 bp)	Total length (>= 1000 bp)	Total length (>= 5000 bp)	Total length (>= 10000 bp)	Total length (>= 25000 bp)	Total length (>= 50000 bp)	# contigs	Largest contig	Total length	GC (%)	N50	N75	L50	L75	illumina # Reads	Nanopore # Reads (K)
Lama pacos (Alpaca)	Zoo fecal	M. japonica	194154	2309	447	261	152	87	63963666	22874544	19367817	18088988	16358559	14048536	5812	1208909	25202854	42.97	71209	6433	64	364	41,899,885	NA
Sus scrofa (Wild Boar)	Zoo fecal	M. japonica	103117	18628	2920	1103	435	258	133298045	101718211	69667431	57391236	47725439	41378293	36206	1977157	113938141	44.07	10295	2315	1062	7692	34,174,901	NA
Camelus bactrianus (Camel)	Zoo fecal	M. japonica	157033	7040	1596	884	370	161	98136994	55652758	45104079	40077865	31917169	24759718	15697	1487401	61492162	40.77	28092	4213	326	1818	78,422,635	NA
Rangifer tarandus caribou (Caribou)	Zoo fecal	M. japonica	80643	4577	1259	778	437	261	75183428	53052933	46464662	43107670	37742935	31364366	9875	504160	56654519	40.18	61156	11363	207	721	51,063,639	NA
Giraffa camelopardalis (Giraffe)	Zoo fecal	M. japonica	39838	7614	1562	939	483	275	86907347	74514158	62340731	58096327	50850748	43343018	14999	1423213	79626718	42.37	67933	7364	215	1129	49,335,715	NA
Oreamnos americanus (Rocky Mountain Goat)	Zoo fecal	M. japonica	139575	9365	1829	1259	808	485	137654139	95652443	81549430	77631247	70413762	58638087	24838	1245105	106163159	44.71	61637	6923	386	1502	51,928,347	NA
Hippopotamus amphibius (Hippopotamus)	Zoo fecal	M. japonica	71406	11038	2775	1631	743	395	121166847	98201824	82025126	73957612	60057078	47979040	24198	2038188	107216844	43.21	36218	5830	529	2476	49,287,403	NA
Capra falconeri (Markhor)	Zoo fecal	M. japonica	23231	2773	338	265	194	133	36942370	28820791	24683252	24188967	23044725	20774143	7688	2062302	32189234	41.27	91083	10722	64	261	53,639,478	NA
Moschus moschiferus (Musk Deer)	Zoo fecal	M. japonica	169997	12079	3125	2059	961	403	163414449	112646062	95400547	87847343	70501756	50989504	29432	1413656	124268964	44.29	34061	6288	677	2736	53,844,396	NA
Alces americanus (Moose)	Zoo fecal	M. japonica	144170	12632	2973	1852	822	366	140637401	99717020	80458901	72663301	56446200	40694417	25317	593621	108374829	43.34	27623	4639	737	3144	41,743,634	NA
Ovis canadensis (Bighorn Sheep)	Zoo fecal	M. japonica	90597	5209	1331	1023	625	358	96023863	68623287	62262662	60059841	53498111	44069923	15237	1140272	75368114	43.54	67245	18252	249	767	56,186,504	NA
Zoo ruminant fecal carrageenan degrading isolates assemblies
Assembly			# contigs (>= 0 bp)	# contigs (>= 1000 bp)	# contigs (>= 5000 bp)	# contigs (>= 10000 bp)	# contigs (>= 25000 bp)	# contigs (>= 50000 bp)	Total length (>= 0 bp)	Total length (>= 1000 bp)	Total length (>= 5000 bp)	Total length (>= 10000 bp)	Total length (>= 25000 bp)	Total length (>= 50000 bp)	# contigs	Largest contig	Total length	GC (%)	N50	N75	L50	L75	illumina # Reads	Nanopore # Reads (K)
BzCARGIR	Zoo fecal	M. japonica	221	48	37	33	29	27	5600139	5561962	5537969	5509033	5445160	5360733	51	561787	5563937	42.2	255861	152033	7	15	57740647	8.65
BxCARMos	Zoo fecal	M. japonica	278	75	59	56	48	41	6373193	6328386	6295657	6272619	6155323	5908365	80	613407	6331923	42.15	203929	95202	11	24	54549532	12
