# Supplementary material for: Distribution of microbial carrageenan foraging pathways reveals a widespread latent trait within the ruminant intestinal microbiome
Source: Nat Commun. 2026 May 12;17:4237. doi: 10.1038/s41467-026-70776-7 (PMC13168452; doi:10.1038/s41467-026-70776-7)
Supplement: Supplementary file 10 — Supplementary Data 8 [file 41467_2026_70776_MOESM10_ESM.xlsx]

## Sheet: Supplementary Data 8
Supplementary Data 8: MjSM blast hits against CarPUL genes
Query	Query genome	Query PUL	Gene ID	Subject	pident	length	mismatch	gapopen	qstart	qend	sstart	send	evalue	bitscore
BxCar17_1_4088	BxCar17	NA	PF02746.17	NODE_235256_length_1845_cov_5.311173_3	60.9	225	86	1	1	223	1	225	1.19e-97	284
BxCar17_1_4090	BxCar17	NA	S1_81	NODE_22427_length_7531_cov_9.904494_4	51.2	121	59	0	35	155	25	145	8.3e-37	126
BxCar17_1_4091	BxCar17	NA	S1_16	NODE_26057_length_6781_cov_34.060214_6	57.5	73	30	1	1	72	391	463	2.09e-25	91.3
BxCar17_1_4092	BxCar17	NA	PF00171.23	NODE_39892_length_5142_cov_12.954000_6	76.7	30	7	0	1	30	448	477	2.3e-13	55.1
BxCar17_1_4094	BxCar17	NA	PF03328.15	NODE_210950_length_1961_cov_16.311647_1	59	105	43	0	1	105	151	255	2.76e-38	123
BxCar17_1_4095	BxCar17	NA	S1_30	NODE_26731_length_6663_cov_12.859413_1	56.3	112	48	1	28	139	11	121	1.28e-37	128
BxCar17_1_4096	BxCar17	NA	GH2	NODE_74955_length_3518_cov_8.419867_1	53.1	377	171	3	27	401	24	396	1.93e-134	400
BxCar17_1_4097	BxCar17	NA	GH167	NODE_13732_length_10692_cov_20.441384_13	52.8	53	25	0	55	107	9	61	1.7e-11	53.5
BxCar17_1_4100	BxCar17	NA	SusC	NODE_297332_length_1619_cov_9.179028_2	62.2	45	17	0	1	45	978	1022	5.22e-15	60.5
BxCar17_1_4101	BxCar17	NA	SusD	NODE_1426_length_41624_cov_36.481176_1	50	82	40	1	5	86	4	84	1.9e-21	80.9
BxCar17_1_4109	BxCar17	NA	S1_30	NODE_235797_length_1843_cov_4.342282_3	51	151	64	2	9	151	11	159	9.85e-49	159
BxCar17_1_4113	BxCar17	NA	PF12831.8	NODE_76386_length_3480_cov_7.706277_5	65.1	43	15	0	179	221	63	105	1.41e-10	55.1
BxCar17_1_4114	BxCar17	NA	PF02416.17	NODE_51488_length_4388_cov_7.260328_1	78.6	28	6	0	1	28	19	46	1.45e-12	50.1
BxCar17_1_4116	BxCar17	NA	Hyp.	k141_1562075_length_1026_cov_5.0000_1	56.6	309	124	2	6	314	26	324	3.81e-125	357
BxCar17_1_4119	BxCar17	NA	SusC	NODE_27547_length_6536_cov_12.781669_3	54	63	25	3	662	723	166	225	1.95e-09	55.1
BxCar17_1_4125	BxCar17	NA	SusC	NODE_246353_length_1798_cov_4.996558_3	55.4	56	25	0	24	79	111	166	1.07e-16	67.4
BxCar17_1_4128	BxCar17	NA	PF01609.22	NODE_103007_length_2936_cov_4.464769_2	59.6	146	59	0	20	165	164	309	2.78e-53	167
BxCar17_1_4130	BxCar17	NA	GH2	NODE_243359_length_1810_cov_12.237607_1	50	146	72	1	21	165	29	174	1.12e-45	153
BxCar17_1_4131	BxCar17	NA	S1_8	NODE_2183_length_33545_cov_51.640370_1	76.3	59	14	0	37	95	37	95	7.88e-26	93.6
BxCar17_1_4132	BxCar17	NA	S1_30	NODE_250980_length_1779_cov_27.835847_1	81.6	38	7	0	38	75	23	60	1.75e-19	74.7
BxCar17_1_4133	BxCar17	NA	GH2	k141_1109334_length_1143_cov_7.0000_1	57.2	381	159	2	1	377	326	706	1.68e-159	469
BxCar17_1_4134	BxCar17	NA	S1_16	NODE_71580_length_3614_cov_5.377915_3	59.4	32	13	0	27	58	20	51	1e-12	54.7
BxCar17_1_4135	BxCar17	NA	GH110	NODE_92945_length_3108_cov_5.282673_1	60.8	329	128	1	1	328	278	606	4.33e-143	412
BxCar17_1_4136	BxCar17	NA	S1_15	NODE_229275_length_1872_cov_5.093010_2	65.7	230	79	0	38	267	27	256	1e-116	339
BxCar17_1_4137	BxCar17	NA	S1_20	NODE_309677_length_1583_cov_5.063482_1	64.3	129	45	1	36	163	28	156	6.92e-57	179
BxCar17_1_4139	BxCar17	NA	GH150	NODE_150323_length_2372_cov_7.788520_1	51.3	240	115	2	1	239	702	940	7.71e-79	249
BxCar17_1_4140	BxCar17	NA	Hyp.	NODE_43738_length_4849_cov_47.040259_3	55.6	81	35	1	802	881	47	127	1.84e-24	94
BxCar17_1_4141	BxCar17	NA	S1_8	NODE_6152_length_18346_cov_17.592094_7	67.8	115	36	1	13	127	18	131	8.05e-54	170
BxCar17_1_4143	BxCar17	NA	S1_8	NODE_7065_length_16744_cov_39.001318_11	65.9	208	71	0	34	241	25	232	1.49e-97	288
BxCar17_1_4144	BxCar17	NA	GH2	NODE_120813_length_2682_cov_6.051770_2	65.5	464	156	3	1	461	320	782	1.25e-217	613
BxCar17_1_4147	BxCar17	NA	GH167	NODE_257354_length_1755_cov_49.626471_1	51.6	380	168	3	23	397	46	414	3.1e-139	410
BxCar17_1_4148	BxCar17	NA	PF07494.12	NODE_280875_length_1671_cov_14.727723_2	61.4	57	22	0	1	57	1281	1337	1.45e-19	74.3
BxCar17_1_4149	BxCar17	NA	PF12831.8	NODE_74949_length_3518_cov_10.893734_3	67.9	134	41	1	41	172	32	165	1.19e-50	166
BxCar17_1_4150	BxCar17	NA	GH110	NODE_129641_length_2576_cov_30.936533_1	66.1	174	59	0	1	174	442	615	2.57e-75	232
BxCar5_1_1245	BxCar5	PUL2	PF02746.17	NODE_235256_length_1845_cov_5.311173_3	61.3	225	85	1	1	223	1	225	1.82e-99	288
BxCar5_1_1247	BxCar5	PUL2	S1_81	NODE_22427_length_7531_cov_9.904494_4	52.6	116	55	0	40	155	27	142	2.17e-36	125
BxCar5_1_1248	BxCar5	PUL2	S1_16	NODE_26057_length_6781_cov_34.060214_6	57.5	73	30	1	1	72	392	464	2.1e-25	91.3
BxCar5_1_1249	BxCar5	PUL2	PF00171.23	NODE_39892_length_5142_cov_12.954000_6	76.7	30	7	0	1	30	448	477	1.23e-13	55.8
BxCar5_1_1251	BxCar5	PUL2	PF03328.15	NODE_210950_length_1961_cov_16.311647_1	60.2	103	41	0	1	103	151	253	2.46e-39	126
BxCar5_1_1252	BxCar5	PUL2	PF00294.25	NODE_269344_length_1711_cov_6.431763_3	68.9	74	22	1	1	74	269	341	3.33e-26	92.4
BxCar5_1_1253	BxCar5	PUL2	PF01081.20	NODE_241016_length_1820_cov_6.047592_2	60	40	16	0	1	40	1	40	2.08e-14	57.8
BxCar5_1_1254	BxCar5	PUL2	S1_30	NODE_26731_length_6663_cov_12.859413_1	58.2	110	45	1	28	137	11	119	1.8e-38	130
BxCar5_1_1255	BxCar5	PUL2	GH2	NODE_41223_length_5036_cov_10.578197_1	53	349	158	2	35	383	27	369	7.29e-126	377
BxCar5_1_1261	BxCar5	PUL2	SusC	NODE_92882_length_3109_cov_5.392600_3	68.4	38	12	0	2	39	204	241	4.36e-10	50.8
BxCar5_1_1270	BxCar5	PUL2	PF12831.8	NODE_74850_length_3521_cov_5.671091_1	58.9	389	158	2	55	441	38	426	2.29e-164	472
BxCar5_1_1271	BxCar5	PUL2	SusC	NODE_67042_length_3755_cov_3.933514_1	51.8	56	26	1	21	75	30	85	8.09e-14	58.9
BxCar5_1_1273	BxCar5	PUL2	S1_30	NODE_26731_length_6663_cov_12.859413_1	56.6	113	46	1	24	136	17	126	3.99e-40	135
BxCar5_1_1276	BxCar5	PUL2	PF12831.8	NODE_76386_length_3480_cov_7.706277_5	62.8	43	16	0	179	221	63	105	1.47e-09	52
BxCar5_1_1277	BxCar5	PUL2	PF02416.17	NODE_51488_length_4388_cov_7.260328_1	78.6	28	6	0	1	28	19	46	1.71e-12	50.1
BxCar5_1_1279	BxCar5	PUL2	PF00902.19	NODE_7615_length_15932_cov_12.912137_14	52.9	68	31	1	197	263	9	76	4.62e-19	74.3
BxCar5_1_1283	BxCar5	PUL2	SusC	NODE_239743_length_1825_cov_6.007910_1	54.8	42	19	0	17	58	104	145	3.2e-11	50.4
BxCar5_1_1286	BxCar5	PUL2	PF05598.12	NODE_143844_length_2431_cov_6.199074_2	52.9	274	121	3	1	270	244	513	4.43e-89	269
BxCar5_1_1288	BxCar5	PUL2	S1_8	NODE_6152_length_18346_cov_17.592094_7	69.1	110	34	0	18	127	21	130	1.17e-53	170
BxCar5_1_1289	BxCar5	PUL2	PF13472.7	NODE_18935_length_8505_cov_14.487337_8	51.7	205	95	2	1	203	65	267	5.7e-70	210
BxCar5_1_1290	BxCar5	PUL2	S1_8	NODE_144630_length_2424_cov_5.590122_1	66.4	149	50	0	48	196	17	165	1.08e-69	214
BxCar5_1_1291	BxCar5	PUL2	GH2	NODE_120813_length_2682_cov_6.051770_2	63.8	464	164	3	1	461	320	782	3.85e-219	617
BxCar5_1_1292	BxCar5	PUL2	GH167	NODE_257354_length_1755_cov_49.626471_1	50.5	388	175	4	16	397	38	414	9.21e-132	391
BxCar5_1_1293	BxCar5	PUL2	PF07494.12	NODE_280875_length_1671_cov_14.727723_2	73.1	52	14	0	1	52	1282	1333	8.72e-21	77.8
BxCar5_1_1294	BxCar5	PUL2	PF12831.8	NODE_296965_length_1621_cov_2.892082_1	67.4	187	61	0	47	233	46	232	1.28e-82	253
BxCar5_1_1295	BxCar5	PUL2	GH110	NODE_129641_length_2576_cov_30.936533_1	64.9	174	61	0	1	174	442	615	1.96e-74	229
BxCar5_1_1460	BxCar5	PUL1	PF02746.17	NODE_235256_length_1845_cov_5.311173_3	60.9	225	86	1	1	223	1	225	1.19e-97	284
BxCar5_1_1462	BxCar5	PUL1	S1_81	NODE_22427_length_7531_cov_9.904494_4	51.2	121	59	0	35	155	22	142	1.12e-36	126
BxCar5_1_1463	BxCar5	PUL1	S1_16	NODE_26057_length_6781_cov_34.060214_6	57.5	73	30	1	1	72	399	471	2.14e-25	91.3
BxCar5_1_1464	BxCar5	PUL1	PF00171.23	NODE_39892_length_5142_cov_12.954000_6	76.7	30	7	0	1	30	448	477	2.3e-13	55.1
BxCar5_1_1466	BxCar5	PUL1	PF03328.15	NODE_210950_length_1961_cov_16.311647_1	59	105	43	0	1	105	151	255	2.76e-38	123
BxCar5_1_1467	BxCar5	PUL1	S1_30	NODE_26731_length_6663_cov_12.859413_1	56.3	112	48	1	28	139	11	121	1.28e-37	128
BxCar5_1_1468	BxCar5	PUL1	GH2	NODE_74955_length_3518_cov_8.419867_1	53.1	377	171	3	27	401	24	396	1.93e-134	400
BxCar5_1_1469	BxCar5	PUL1	GH167	NODE_13732_length_10692_cov_20.441384_13	52.8	53	25	0	55	107	9	61	1.7e-11	53.5
BxCar5_1_1472	BxCar5	PUL1	PF01695.18	NODE_120788_length_2682_cov_13.688999_4	53.2	79	36	1	8	85	155	233	1.81e-24	87.4
BxCar5_1_1478	BxCar5	PUL1	SusC	NODE_92882_length_3109_cov_5.392600_3	68.4	38	12	0	2	39	204	241	4.36e-10	50.8
BxCar5_1_1479	BxCar5	PUL1	SusD	NODE_1426_length_41624_cov_36.481176_1	52.8	72	32	1	15	86	17	86	2.29e-20	77.8
BxCar5_1_1488	BxCar5	PUL1	PF14294.7	NODE_44279_length_4814_cov_13.708342_1	71.4	147	42	0	1	147	46	192	5.48e-78	231
BxCar5_1_1489	BxCar5	PUL1	S1_30	NODE_235797_length_1843_cov_4.342282_3	50.3	151	65	2	9	151	11	159	3.73e-48	157
BxCar5_1_1492	BxCar5	PUL1	PF12831.8	NODE_76386_length_3480_cov_7.706277_5	62.8	43	16	0	179	221	63	105	1.47e-09	52
BxCar5_1_1493	BxCar5	PUL1	PF02416.17	NODE_51488_length_4388_cov_7.260328_1	78.6	28	6	0	1	28	19	46	1.71e-12	50.1
BxCar5_1_1495	BxCar5	PUL1	PF00902.19	NODE_7615_length_15932_cov_12.912137_14	52.9	68	31	1	197	263	9	76	2.38e-19	75.1
BxCar5_1_1499	BxCar5	PUL1	SusC	NODE_246353_length_1798_cov_4.996558_3	55.2	58	26	0	24	81	111	168	1.64e-17	69.7
BxCar5_1_1509	BxCar5	PUL1	PF01609.22	k141_1879328_length_1005_cov_12.0000_1	58	112	47	0	223	334	3	114	2.16e-41	136
BxCar5_1_1513	BxCar5	PUL1	S1_8	NODE_2183_length_33545_cov_51.640370_1	76.3	59	14	0	37	95	37	95	7.88e-26	93.6
BxCar5_1_1514	BxCar5	PUL1	S1_30	NODE_250980_length_1779_cov_27.835847_1	84.2	38	6	0	38	75	23	60	1.96e-20	77.4
BxCar5_1_1515	BxCar5	PUL1	GH2	k141_1109334_length_1143_cov_7.0000_1	55.9	381	164	2	1	377	326	706	2.61e-158	466
BxCar5_1_1516	BxCar5	PUL1	S1_16	NODE_22852_length_7432_cov_45.988613_8	58.8	34	14	0	34	67	22	55	4.15e-13	56.2
BxCar5_1_1517	BxCar5	PUL1	GH110	NODE_177499_length_2160_cov_8.715439_1	60.4	303	119	1	1	302	303	605	2.54e-130	378
BxCar5_1_1518	BxCar5	PUL1	S1_15	NODE_92945_length_3108_cov_5.282673_3	67.6	179	58	0	41	219	32	210	2.13e-89	267
BxCar5_1_1519	BxCar5	PUL1	S1_20	NODE_309677_length_1583_cov_5.063482_1	62.8	129	47	1	36	163	28	156	5.3e-56	177
BxCar5_1_1528	BxCar5	PUL1	GH150	NODE_150323_length_2372_cov_7.788520_1	50.8	240	116	2	1	239	723	961	3.56e-78	248
BxCar5_1_1529	BxCar5	PUL1	GH150	k141_326454_length_1084_cov_6.0000_1	54	50	22	1	312	361	234	282	2e-11	59.3
BxCar5_1_1530	BxCar5	PUL1	S1_8	NODE_6152_length_18346_cov_17.592094_7	63.3	120	44	0	8	127	12	131	1.55e-53	169
BxCar5_1_1532	BxCar5	PUL1	S1_8	NODE_144630_length_2424_cov_5.590122_1	65.8	149	51	0	48	196	25	173	2.68e-68	211
BxCar5_1_1533	BxCar5	PUL1	GH2	NODE_120813_length_2682_cov_6.051770_2	62.9	464	168	3	1	461	340	802	2.51e-214	606
BxCar5_1_1534	BxCar5	PUL1	GH167	NODE_290866_length_1639_cov_7.095328_1	54.3	92	42	0	15	106	38	129	2.88e-23	87
BxCar5_1_1535	BxCar5	PUL1	SusC	NODE_92882_length_3109_cov_5.392600_3	70.3	37	11	0	2	38	205	241	3.21e-10	51.2
BxCar5_1_1539	BxCar5	PUL1	PF07494.12	NODE_188818_length_2088_cov_5.066404_1	61.3	80	30	1	1	80	1253	1331	2.76e-26	94.7
BxCar5_1_1540	BxCar5	PUL1	PF12831.8	NODE_74949_length_3518_cov_10.893734_3	67.9	134	41	1	41	172	32	165	1.19e-50	166
BxCar5_1_1541	BxCar5	PUL1	GH110	NODE_129641_length_2576_cov_30.936533_1	66.1	174	59	0	1	174	442	615	2.57e-75	232
