# Supplementary material for: Distribution of microbial carrageenan foraging pathways reveals a widespread latent trait within the ruminant intestinal microbiome
Source: Nat Commun. 2026 May 12;17:4237. doi: 10.1038/s41467-026-70776-7 (PMC13168452; doi:10.1038/s41467-026-70776-7)
Supplement: Supplementary file 11 — Supplementary Data 9 [file 41467_2026_70776_MOESM11_ESM.xlsx]

## Sheet: Supplementary Data 9
Supplementary Data 9: Rikenellaceae MAGs blast hits against CarPUL genes
BxCar CarPUL	Gene annotation	Genome	CarPUL	Subject	Subject genome	Taxonomy	pident	length	mismatch	gapopen	qstart	qend	sstart	send	evalue	bitscore
BxCar17_1_4087	PF06379.13	BxCar17	NA	JAWXSS010000119.1_1	FM_03_G117_V	g__Alistipes	75.3	166	40	1	5	170	174	338	1.53e-83	244
BxCar17_1_4087	PF06379.13	BxCar17	NA	JAWXTB010000095.1_4	FM_12_G117_V	g__Alistipes	72.6	336	90	2	5	339	5	339	1.97e-173	480
BxCar17_1_4087	PF06379.13	BxCar17	NA	JAWXSV010000023.1_6	FM_06_G117_V	g__Alistipes	72.6	339	89	2	1	336	1	338	1.41e-170	473
BxCar17_1_4087	PF06379.13	BxCar17	NA	JAWXTB010000011.1_3	FM_12_G117_V	g__Alistipes	72.3	336	91	2	5	339	5	339	4.78e-172	476
BxCar17_1_4087	PF06379.13	BxCar17	NA	JAWXSX010000039.1_5	FM_08_G121_V	g__Alistipes	71.3	335	92	2	5	336	5	338	2.01e-170	472
BxCar17_1_4087	PF06379.13	BxCar17	NA	JAWXTG010000008.1_28	FM_17_G117_V	g__Alistipes	69.3	335	101	1	5	337	5	339	1.88e-166	462
BxCar17_1_4087	PF06379.13	BxCar17	NA	JAWXTE010000003.1_52	FM_15_G124_V	g__Alistipes	69.3	342	98	2	1	338	1	339	2.17e-170	472
BxCar17_1_4087	PF06379.13	BxCar17	NA	JAWXTD010000083.1_2	FM_14_G117_V	g__Alistipes	69	335	102	1	5	337	5	339	6.56e-167	463
BxCar17_1_4087	PF06379.13	BxCar17	NA	JAWXTF010000039.1_8	FM_16_G121_IV	g__Alistipes	68.8	340	104	2	1	339	1	339	3.57e-169	469
BxCar17_1_4087	PF06379.13	BxCar17	NA	JAWXTI010000029.1_2	FM_19_G117_IV	g__Alistipes	68.7	335	103	1	5	337	5	339	1.53e-165	460
BxCar17_1_4087	PF06379.13	BxCar17	NA	JAWXSS010000201.1_1	FM_03_G117_V	g__Alistipes	68.4	335	104	1	5	337	5	339	8.83e-165	458
BxCar17_1_4087	PF06379.13	BxCar17	NA	JAWXTE010000014.1_20	FM_15_G124_V	g__Alistipes	67.8	335	106	1	5	337	5	339	3.45e-164	456
BxCar17_1_4087	PF06379.13	BxCar17	NA	JAWXSR010000077.1_2	FM_02_G121_IV	g__Alistipes	29.4	340	222	9	6	336	4	334	3.92e-41	141
BxCar17_1_4087	PF06379.13	BxCar17	NA	JAWXSQ010000007.1_80	FM_01_G117_V	g__Alistipes	27.7	339	229	7	6	336	4	334	1.14e-38	135
BxCar17_1_4087	PF06379.13	BxCar17	NA	JAWXSY010000018.1_17	FM_09_G121_IV	g__Alistipes	26.4	341	239	7	7	343	4	336	4.72e-28	106
BxCar17_1_4087	PF06379.13	BxCar17	NA	JAWXSZ010000057.1_14	FM_10_G124_IV	g__Alistipes	25.4	342	240	7	8	343	4	336	9.47e-29	108
BxCar17_1_4087	PF06379.13	BxCar17	NA	JAWXTR010000082.1_6	FM_28_G117_IV	f__Rikenellaceae	71.5	340	95	2	1	339	1	339	3.08e-170	472
BxCar17_1_4088	PF02746.17	BxCar17	NA	JAWXTE010000003.1_53	FM_15_G124_V	g__Alistipes	80.4	377	74	0	1	377	1	377	2.74e-235	639
BxCar17_1_4088	PF02746.17	BxCar17	NA	JAWXSX010000039.1_4	FM_08_G121_V	g__Alistipes	79.8	377	76	0	1	377	1	377	1.11e-232	633
BxCar17_1_4088	PF02746.17	BxCar17	NA	JAWXSV010000023.1_7	FM_06_G117_V	g__Alistipes	79.1	378	78	1	1	378	1	377	1.73e-227	620
BxCar17_1_4088	PF02746.17	BxCar17	NA	JAWXTF010000039.1_9	FM_16_G121_IV	g__Alistipes	79	377	79	0	1	377	1	377	1.18e-229	625
BxCar17_1_4088	PF02746.17	BxCar17	NA	JAWXTE010000014.1_19	FM_15_G124_V	g__Alistipes	78.8	377	80	0	1	377	1	377	2.28e-227	619
BxCar17_1_4088	PF02746.17	BxCar17	NA	JAWXTI010000029.1_1	FM_19_G117_IV	g__Alistipes	78.3	368	80	0	1	368	1	368	6.6e-222	605
BxCar17_1_4088	PF02746.17	BxCar17	NA	JAWXTD010000083.1_1	FM_14_G117_V	g__Alistipes	78.3	323	70	0	1	323	1	323	1.55e-192	529
BxCar17_1_4088	PF02746.17	BxCar17	NA	JAWXTG010000008.1_27	FM_17_G117_V	g__Alistipes	78.2	377	82	0	1	377	1	377	7.15e-231	628
BxCar17_1_4088	PF02746.17	BxCar17	NA	JAWXSS010000201.1_2	FM_03_G117_V	g__Alistipes	77.7	377	84	0	1	377	1	377	1.08e-225	615
BxCar17_1_4088	PF02746.17	BxCar17	NA	JAWXTB010000095.1_3	FM_12_G117_V	g__Alistipes	76.1	377	90	0	1	377	1	377	3.91e-226	616
BxCar17_1_4088	PF02746.17	BxCar17	NA	JAWXTB010000011.1_4	FM_12_G117_V	g__Alistipes	75.9	378	91	0	1	378	1	378	2.37e-227	619
BxCar17_1_4088	PF02746.17	BxCar17	NA	JAWXSZ010000025.1_8	FM_10_G124_IV	g__Alistipes	27.9	387	239	14	5	363	3	377	1.03e-36	131
BxCar17_1_4088	PF02746.17	BxCar17	NA	JAWXSQ010000005.1_135	FM_01_G117_V	g__Alistipes	27.9	387	239	13	5	363	3	377	2.74e-36	130
BxCar17_1_4088	PF02746.17	BxCar17	NA	JAWXSX010000024.1_25	FM_08_G121_V	g__Alistipes	27.7	386	241	11	5	363	3	377	7.36e-40	139
BxCar17_1_4088	PF02746.17	BxCar17	NA	JAWXTR010000082.1_7	FM_28_G117_IV	f__Rikenellaceae	80.3	380	73	1	1	380	1	378	1.78e-234	637
BxCar17_1_4088	PF02746.17	BxCar17	NA	JAWXTR010000029.1_23	FM_28_G117_IV	f__Rikenellaceae	27.2	393	232	11	5	362	3	376	1.03e-38	136
BxCar17_1_4089	GH127	BxCar17	NA	JAWXTB010000118.1_1	FM_12_G117_V	g__Alistipes	78.3	405	88	0	23	427	11	415	6.23e-241	667
BxCar17_1_4089	GH127	BxCar17	NA	JAWXSV010000002.1_27	FM_06_G117_V	g__Alistipes	76.8	656	152	0	20	675	12	667	0	1071
BxCar17_1_4089	GH127	BxCar17	NA	JAWXTC010000058.1_1	FM_13_G124_IV	g__Alistipes	75.5	662	161	1	18	679	7	667	0	1061
BxCar17_1_4089	GH127	BxCar17	NA	JAWXTB010000095.1_2	FM_12_G117_V	g__Alistipes	75.5	662	161	1	18	679	7	667	0	1061
BxCar17_1_4089	GH127	BxCar17	NA	JAWXSX010000039.1_8	FM_08_G121_V	g__Alistipes	75.3	659	162	1	17	674	9	667	0	1057
BxCar17_1_4089	GH127	BxCar17	NA	JAWXTE010000014.1_18	FM_15_G124_V	g__Alistipes	75.2	658	161	2	20	677	12	667	0	1036
BxCar17_1_4089	GH127	BxCar17	NA	JAWXTF010000039.1_10	FM_16_G121_IV	g__Alistipes	74.3	658	167	2	20	677	12	667	0	1049
BxCar17_1_4089	GH127	BxCar17	NA	JAWXSX010000020.1_18	FM_08_G121_V	g__Alistipes	67.7	668	213	3	1	666	1	667	0	959
BxCar17_1_4089	GH127	BxCar17	NA	JAWXTF010000003.1_78	FM_16_G121_IV	g__Alistipes	64.3	661	232	3	16	674	9	667	0	896
BxCar17_1_4089	GH127	BxCar17	NA	JAWXSV010000023.1_1	FM_06_G117_V	g__Alistipes	61.8	663	250	2	34	694	6	667	6.83e-321	881
BxCar17_1_4089	GH127	BxCar17	NA	JAWXSV010000025.1_1	FM_06_G117_V	g__Alistipes	60.5	658	257	2	19	674	11	667	5.55e-312	858
BxCar17_1_4089	GH127	BxCar17	NA	JAWXSV010000004.1_14	FM_06_G117_V	g__Alistipes	37.3	668	390	13	31	688	19	667	9.19e-143	427
BxCar17_1_4089	GH127	BxCar17	NA	JAWXTR010000107.1_6	FM_28_G117_IV	f__Rikenellaceae	62.5	669	247	3	7	673	1	667	4.56e-321	881
BxCar17_1_4090	S1_81	BxCar17	NA	JAWXTC010000058.1_2	FM_13_G124_IV	g__Alistipes	62.2	466	161	6	10	465	16	476	2.49e-216	600
BxCar17_1_4090	S1_81	BxCar17	NA	JAWXTB010000095.1_1	FM_12_G117_V	g__Alistipes	62.2	466	161	6	10	465	16	476	1.24e-216	601
BxCar17_1_4090	S1_81	BxCar17	NA	JAWXSX010000020.1_17	FM_08_G121_V	g__Alistipes	62.1	507	182	5	1	498	4	509	1.07e-241	666
BxCar17_1_4090	S1_81	BxCar17	NA	JAWXTB010000011.1_6	FM_12_G117_V	g__Alistipes	60.4	503	184	6	9	501	15	512	1.67e-226	628
BxCar17_1_4090	S1_81	BxCar17	NA	JAWXTE010000009.1_2	FM_15_G124_V	g__Alistipes	60.1	509	194	5	7	508	9	515	5.82e-231	639
BxCar17_1_4090	S1_81	BxCar17	NA	JAWXSV010000023.1_8	FM_06_G117_V	g__Alistipes	58.7	504	197	6	7	502	9	509	5.61e-216	601
BxCar17_1_4090	S1_81	BxCar17	NA	JAWXTC010000026.1_1	FM_13_G124_IV	g__Alistipes	53.3	75	35	0	1	75	438	512	3.97e-23	85.1
BxCar17_1_4090	S1_81	BxCar17	NA	JAWXTB010000021.1_23	FM_12_G117_V	g__Alistipes	53.3	75	35	0	1	75	438	512	3.97e-23	85.1
BxCar17_1_4090	S1_81	BxCar17	NA	JAWXTA010000011.1_13	FM_11_G125_V	g__Alistipes	28.5	487	279	18	25	472	40	496	5.83e-42	150
BxCar17_1_4090	S1_81	BxCar17	NA	JAWXTD010000001.1_144	FM_14_G117_V	g__Alistipes	28.3	523	302	15	1	503	4	473	1.57e-41	150
BxCar17_1_4090	S1_81	BxCar17	NA	JAWXTC010000023.1_22	FM_13_G124_IV	g__Alistipes	27.9	487	287	18	22	471	37	496	1.6e-42	152
BxCar17_1_4090	S1_81	BxCar17	NA	JAWXSV010000029.1_11	FM_06_G117_V	g__Alistipes	27.7	235	130	9	205	406	260	487	1.23e-12	63.5
BxCar17_1_4090	S1_81	BxCar17	NA	JAWXSQ010000004.1_173	FM_01_G117_V	g__Alistipes	27.4	518	275	20	30	504	37	496	2.28e-36	135
BxCar17_1_4090	S1_81	BxCar17	NA	JAWXTB010000096.1_4	FM_12_G117_V	g__Alistipes	27	500	301	17	14	473	21	496	8.66e-39	142
BxCar17_1_4090	S1_81	BxCar17	NA	JAWXSR010000005.1_9	FM_02_G121_IV	g__Alistipes	26.6	546	292	24	12	524	22	491	2.75e-30	118
BxCar17_1_4090	S1_81	BxCar17	NA	JAWXTC010000021.1_2	FM_13_G124_IV	g__Alistipes	25.9	518	320	19	1	479	4	496	1.16e-36	136
BxCar17_1_4090	S1_81	BxCar17	NA	JAWXTF010000033.1_8	FM_16_G121_IV	g__Alistipes	25.8	519	283	16	25	502	30	487	2.67e-38	141
BxCar17_1_4090	S1_81	BxCar17	NA	JAWXTD010000005.1_41	FM_14_G117_V	g__Alistipes	25.7	506	300	16	23	479	23	501	8.88e-34	128
BxCar17_1_4090	S1_81	BxCar17	NA	JAWXSY010000058.1_9	FM_09_G121_IV	g__Alistipes	25.7	460	299	13	25	455	38	483	5.9e-36	135
BxCar17_1_4090	S1_81	BxCar17	NA	JAWXSQ010000003.1_162	FM_01_G117_V	g__Alistipes	25.2	568	308	24	1	535	1	484	2.74e-31	121
BxCar17_1_4090	S1_81	BxCar17	NA	JAWXSR010000008.1_2	FM_02_G121_IV	g__Alistipes	25	535	297	18	1	482	4	487	1.38e-29	115
BxCar17_1_4090	S1_81	BxCar17	NA	JAWXTB010000028.1_1	FM_12_G117_V	g__Alistipes	24.3	367	196	13	95	390	116	471	5.51e-16	73.9
BxCar17_1_4090	S1_81	BxCar17	NA	JAWXSQ010000001.1_3	FM_01_G117_V	g__Alistipes	23.5	544	316	20	33	548	40	511	5.87e-26	105
BxCar17_1_4090	S1_81	BxCar17	NA	JAWXTR010000153.1_2	FM_28_G117_IV	f__Rikenellaceae	60.5	506	188	7	7	505	9	509	3.65e-227	630
BxCar17_1_4091	S1_16	BxCar17	NA	JAWXTI010000030.1_4	FM_19_G117_IV	g__Alistipes	61.6	448	165	5	10	452	29	474	2.1e-211	586
BxCar17_1_4091	S1_16	BxCar17	NA	JAWXTE010000003.1_56	FM_15_G124_V	g__Alistipes	61.6	445	164	6	22	460	31	474	2.93e-206	573
BxCar17_1_4091	S1_16	BxCar17	NA	JAWXTG010000008.1_24	FM_17_G117_V	g__Alistipes	61.4	451	167	6	12	457	23	471	2.84e-211	586
BxCar17_1_4091	S1_16	BxCar17	NA	JAWXTF010000039.1_11	FM_16_G121_IV	g__Alistipes	60.1	471	180	4	1	463	1	471	2.08e-216	599
BxCar17_1_4091	S1_16	BxCar17	NA	JAWXSX010000039.1_9	FM_08_G121_V	g__Alistipes	60.1	484	170	7	1	471	1	474	4.07e-209	581
BxCar17_1_4091	S1_16	BxCar17	NA	JAWXSY010000031.1_17	FM_09_G121_IV	g__Alistipes	48.6	37	19	0	4	40	270	306	6.91e-05	37.7
BxCar17_1_4091	S1_16	BxCar17	NA	JAWXSS010000209.1_4	FM_03_G117_V	g__Alistipes	40	30	18	0	21	50	423	452	7.44e-05	32.7
BxCar17_1_4091	S1_16	BxCar17	NA	JAWXSZ010000043.1_11	FM_10_G124_IV	g__Alistipes	36.2	47	28	1	435	481	343	387	0.000233	37.7
BxCar17_1_4091	S1_16	BxCar17	NA	JAWXTA010000018.1_10	FM_11_G125_V	g__Alistipes	35.8	458	250	16	16	449	26	463	2.63e-75	238
BxCar17_1_4091	S1_16	BxCar17	NA	JAWXTB010000006.1_27	FM_12_G117_V	g__Alistipes	34.7	458	251	19	17	452	28	459	3.19e-68	220
BxCar17_1_4091	S1_16	BxCar17	NA	JAWXTA010000004.1_36	FM_11_G125_V	g__Alistipes	34.3	458	257	13	13	449	25	459	3.13e-75	238
BxCar17_1_4091	S1_16	BxCar17	NA	JAWXTA010000014.1_35	FM_11_G125_V	g__Alistipes	33.6	467	253	17	42	493	34	458	4.48e-69	224
BxCar17_1_4091	S1_16	BxCar17	NA	JAWXSZ010000043.1_3	FM_10_G124_IV	g__Alistipes	33.5	468	254	15	17	459	24	459	2.69e-75	239
BxCar17_1_4091	S1_16	BxCar17	NA	JAWXSR010000127.1_2	FM_02_G121_IV	g__Alistipes	33	397	217	13	12	375	6	386	2.92e-58	191
BxCar17_1_4091	S1_16	BxCar17	NA	JAWXTF010000017.1_5	FM_16_G121_IV	g__Alistipes	32.4	463	257	13	9	463	23	437	3.24e-62	205
BxCar17_1_4091	S1_16	BxCar17	NA	JAWXTC010000044.1_2	FM_13_G124_IV	g__Alistipes	32.4	478	268	16	32	495	31	467	3.01e-73	235
BxCar17_1_4091	S1_16	BxCar17	NA	JAWXTA010000001.1_123	FM_11_G125_V	g__Alistipes	32.1	471	271	15	7	451	12	459	2.28e-68	220
BxCar17_1_4091	S1_16	BxCar17	NA	JAWXSY010000001.1_54	FM_09_G121_IV	g__Alistipes	31.6	450	254	16	15	446	24	437	3.54e-59	197
BxCar17_1_4091	S1_16	BxCar17	NA	JAWXSS010000022.1_24	FM_03_G117_V	g__Alistipes	31.6	456	263	14	18	460	36	455	8.77e-69	223
BxCar17_1_4091	S1_16	BxCar17	NA	JAWXTJ010000060.1_1	FM_20_G117_IV	g__Alistipes	31.3	476	271	16	23	485	31	463	8.75e-67	218
BxCar17_1_4091	S1_16	BxCar17	NA	JAWXSW010000001.1_60	FM_07_G117_IV	g__Alistipes	31.2	471	276	11	19	487	35	459	9.15e-60	199
BxCar17_1_4091	S1_16	BxCar17	NA	JAWXSV010000003.1_51	FM_06_G117_V	g__Alistipes	31.1	499	249	18	28	500	32	461	1.97e-56	190
BxCar17_1_4091	S1_16	BxCar17	NA	JAWXTE010000010.1_40	FM_15_G124_V	g__Alistipes	31	462	262	13	10	463	25	437	3.54e-59	197
BxCar17_1_4091	S1_16	BxCar17	NA	JAWXSQ010000003.1_206	FM_01_G117_V	g__Alistipes	30.9	473	286	18	5	451	8	465	1.05e-55	187
BxCar17_1_4091	S1_16	BxCar17	NA	JAWXSR010000048.1_6	FM_02_G121_IV	g__Alistipes	30.8	448	267	13	21	440	28	460	5.71e-66	214
BxCar17_1_4091	S1_16	BxCar17	NA	JAWXTI010000030.1_3	FM_19_G117_IV	g__Alistipes	30.3	491	259	18	1	440	1	459	6.38e-54	182
BxCar17_1_4091	S1_16	BxCar17	NA	JAWXTE010000014.1_17	FM_15_G124_V	g__Alistipes	29.7	491	262	18	1	440	1	459	6.28e-55	185
BxCar17_1_4091	S1_16	BxCar17	NA	JAWXTG010000008.1_25	FM_17_G117_V	g__Alistipes	29.5	491	263	18	1	440	1	459	6.45e-53	179
BxCar17_1_4091	S1_16	BxCar17	NA	JAWXSY010000042.1_9	FM_09_G121_IV	g__Alistipes	29.4	489	253	17	25	478	33	464	2.81e-50	172
BxCar17_1_4091	S1_16	BxCar17	NA	JAWXSY010000008.1_38	FM_09_G121_IV	g__Alistipes	29.4	469	258	15	27	465	34	459	2.35e-52	178
BxCar17_1_4091	S1_16	BxCar17	NA	JAWXSV010000012.1_14	FM_06_G117_V	g__Alistipes	29.3	502	247	20	27	497	37	461	6.69e-51	175
BxCar17_1_4091	S1_16	BxCar17	NA	JAWXTH010000052.1_1	FM_18_G117_IV	g__Alistipes	29.1	464	256	17	26	464	34	449	9.56e-43	152
BxCar17_1_4091	S1_16	BxCar17	NA	JAWXTF010000033.1_12	FM_16_G121_IV	g__Alistipes	28.7	478	264	18	5	463	18	437	5.68e-43	153
BxCar17_1_4091	S1_16	BxCar17	NA	JAWXTE010000004.1_1	FM_15_G124_V	g__Alistipes	28.2	478	266	17	5	463	18	437	4.12e-43	154
BxCar17_1_4091	S1_16	BxCar17	NA	JAWXTE010000041.1_10	FM_15_G124_V	g__Alistipes	25.3	565	258	21	28	563	36	465	7.26e-42	151
BxCar17_1_4091	S1_16	BxCar17	NA	JAWXSZ010000134.1_1	FM_10_G124_IV	g__Alistipes	25.2	523	262	18	29	531	35	448	3.15e-32	124
BxCar17_1_4091	S1_16	BxCar17	NA	JAWXSX010000016.1_26	FM_08_G121_V	g__Alistipes	25.1	474	283	18	9	437	9	455	1.67e-28	113
BxCar17_1_4091	S1_16	BxCar17	NA	JAWXSY010000023.1_8	FM_09_G121_IV	g__Alistipes	23.9	465	240	16	19	443	28	418	4.74e-25	102
BxCar17_1_4091	S1_16	BxCar17	NA	JAWXTC010000018.1_27	FM_13_G124_IV	g__Alistipes	23.8	512	291	18	1	458	1	467	1.44e-33	126
BxCar17_1_4091	S1_16	BxCar17	NA	JAWXSY010000008.1_40	FM_09_G121_IV	g__Alistipes	23.7	459	279	18	17	432	25	455	1.89e-24	100
BxCar17_1_4091	S1_16	BxCar17	NA	JAWXTN010000013.1_17	FM_24_G117_V	g__Mucinivorans	34.2	511	247	17	3	491	16	459	1.9e-77	245
BxCar17_1_4091	S1_16	BxCar17	NA	JAWXTN010000024.1_22	FM_24_G117_V	g__Mucinivorans	32.8	467	258	14	20	462	32	466	6.06e-69	222
BxCar17_1_4091	S1_16	BxCar17	NA	JAWXTN010000036.1_1	FM_24_G117_V	g__Mucinivorans	31.6	478	271	19	19	482	32	467	3.44e-64	211
BxCar17_1_4091	S1_16	BxCar17	NA	JAWXTL010000116.1_2	FM_22_G117_V	g__Mucinivorans	30.7	453	263	12	23	451	34	459	4.91e-61	201
BxCar17_1_4091	S1_16	BxCar17	NA	JAWXTR010000107.1_1	FM_28_G117_IV	f__Rikenellaceae	64.4	447	154	3	34	475	27	473	5.1e-226	624
BxCar17_1_4091	S1_16	BxCar17	NA	JAWXTP010000072.1_1	FM_26_G125_V	f__Rikenellaceae	34.6	491	248	17	1	475	1	434	1.36e-71	229
BxCar17_1_4091	S1_16	BxCar17	NA	JAWXTK010000008.1_53	FM_21_G125_V	f__Rikenellaceae	33.9	434	255	14	21	432	36	459	7.51e-70	223
BxCar17_1_4091	S1_16	BxCar17	NA	JAWXTK010000011.1_47	FM_21_G125_V	f__Rikenellaceae	31.5	483	255	14	16	467	28	465	3.29e-61	202
BxCar17_1_4091	S1_16	BxCar17	NA	JAWXTR010000041.1_7	FM_28_G117_IV	f__Rikenellaceae	31.4	462	267	14	26	473	33	458	1.99e-60	201
BxCar17_1_4091	S1_16	BxCar17	NA	JAWXTK010000019.1_1	FM_21_G125_V	f__Rikenellaceae	31.4	449	257	16	6	414	18	455	5.27e-45	158
BxCar17_1_4091	S1_16	BxCar17	NA	JAWXTR010000001.1_65	FM_28_G117_IV	f__Rikenellaceae	30.6	520	255	20	7	496	12	455	7.31e-61	202
BxCar17_1_4091	S1_16	BxCar17	NA	JAWXTP010000085.1_6	FM_26_G125_V	f__Rikenellaceae	29.1	478	268	17	17	478	28	450	1.51e-50	174
BxCar17_1_4091	S1_16	BxCar17	NA	JAWXTR010000096.1_7	FM_28_G117_IV	f__Rikenellaceae	28.9	505	271	18	18	500	23	461	2.01e-53	182
BxCar17_1_4091	S1_16	BxCar17	NA	JAWXTO010000055.1_10	FM_25_G125_V	f__Rikenellaceae	27.8	449	267	13	10	416	22	455	2.66e-43	153
BxCar17_1_4091	S1_16	BxCar17	NA	JAWXTR010000079.1_4	FM_28_G117_IV	f__Rikenellaceae	27	474	256	14	64	523	60	457	1.09e-37	139
BxCar17_1_4092	PF00171.23	BxCar17	NA	JAWXSX010000039.1_10	FM_08_G121_V	g__Alistipes	81.2	479	90	0	1	479	1	479	2.64e-295	800
BxCar17_1_4092	PF00171.23	BxCar17	NA	JAWXTI010000030.1_5	FM_19_G117_IV	g__Alistipes	78.9	479	101	0	1	479	1	479	2.83e-283	769
BxCar17_1_4092	PF00171.23	BxCar17	NA	JAWXTG010000008.1_23	FM_17_G117_V	g__Alistipes	78.1	479	105	0	1	479	1	479	7.71e-281	763
BxCar17_1_4092	PF00171.23	BxCar17	NA	JAWXTE010000014.1_15	FM_15_G124_V	g__Alistipes	77.9	479	106	0	1	479	1	479	2.32e-282	767
BxCar17_1_4092	PF00171.23	BxCar17	NA	JAWXSV010000023.1_10	FM_06_G117_V	g__Alistipes	77.9	480	105	1	1	480	1	479	9.33e-280	760
BxCar17_1_4092	PF00171.23	BxCar17	NA	JAWXTE010000003.1_57	FM_15_G124_V	g__Alistipes	77.2	479	107	1	1	477	1	479	4.56e-277	753
BxCar17_1_4092	PF00171.23	BxCar17	NA	JAWXTF010000039.1_12	FM_16_G121_IV	g__Alistipes	76.5	477	112	0	1	477	1	477	1.81e-279	759
BxCar17_1_4092	PF00171.23	BxCar17	NA	JAWXTC010000028.1_21	FM_13_G124_IV	g__Alistipes	76.4	479	113	0	1	479	1	479	1.21e-277	755
BxCar17_1_4092	PF00171.23	BxCar17	NA	JAWXTB010000021.1_21	FM_12_G117_V	g__Alistipes	76.4	479	113	0	1	479	1	479	1.21e-277	755
BxCar17_1_4092	PF00171.23	BxCar17	NA	JAWXTB010000011.1_8	FM_12_G117_V	g__Alistipes	76	479	115	0	1	479	1	479	5.73e-276	751
BxCar17_1_4092	PF00171.23	BxCar17	NA	JAWXSX010000024.1_26	FM_08_G121_V	g__Alistipes	33.5	468	300	6	7	470	9	469	8.41e-85	264
BxCar17_1_4092	PF00171.23	BxCar17	NA	JAWXSZ010000025.1_9	FM_10_G124_IV	g__Alistipes	32.2	472	315	5	7	477	9	476	6.16e-84	261
BxCar17_1_4092	PF00171.23	BxCar17	NA	JAWXSQ010000005.1_136	FM_01_G117_V	g__Alistipes	32.1	467	308	4	7	470	9	469	1.82e-83	260
BxCar17_1_4092	PF00171.23	BxCar17	NA	JAWXTR010000107.1_2	FM_28_G117_IV	f__Rikenellaceae	80.5	476	93	0	1	476	1	476	5.92e-292	791
BxCar17_1_4093	Hyp.	BxCar17	NA	JAWXTC010000028.1_20	FM_13_G124_IV	g__Alistipes	65.7	105	36	0	1	105	1	105	1.52e-47	142
BxCar17_1_4093	Hyp.	BxCar17	NA	JAWXTB010000021.1_20	FM_12_G117_V	g__Alistipes	65.7	105	36	0	1	105	1	105	1.52e-47	142
BxCar17_1_4093	Hyp.	BxCar17	NA	JAWXTB010000011.1_9	FM_12_G117_V	g__Alistipes	65.7	105	36	0	1	105	1	105	2.64e-48	144
BxCar17_1_4093	Hyp.	BxCar17	NA	JAWXTI010000030.1_6	FM_19_G117_IV	g__Alistipes	62.9	105	39	0	1	105	1	105	5.09e-46	138
BxCar17_1_4093	Hyp.	BxCar17	NA	JAWXTJ010000015.1_8	FM_20_G117_IV	g__Alistipes	51	100	49	0	1	100	1	100	9.35e-35	110
BxCar17_1_4093	Hyp.	BxCar17	NA	JAWXTB010000028.1_10	FM_12_G117_V	g__Alistipes	43.4	99	55	1	1	98	1	99	3.32e-25	85.9
BxCar17_1_4093	Hyp.	BxCar17	NA	JAWXTA010000022.1_17	FM_11_G125_V	g__Alistipes	42.4	99	56	1	1	98	1	99	8.23e-26	87.4
BxCar17_1_4094	PF03328.15	BxCar17	NA	JAWXTF010000039.1_14	FM_16_G121_IV	g__Alistipes	78	246	54	0	1	246	6	251	2.3e-145	401
BxCar17_1_4094	PF03328.15	BxCar17	NA	JAWXTE010000003.1_59	FM_15_G124_V	g__Alistipes	76.9	247	57	0	5	251	5	251	6.57e-144	398
BxCar17_1_4095	S1_30	BxCar17	NA	JAWXTE010000014.1_13	FM_15_G124_V	g__Alistipes	61.4	503	188	5	20	519	18	517	1.1e-229	637
BxCar17_1_4095	S1_30	BxCar17	NA	JAWXTC010000028.1_18	FM_13_G124_IV	g__Alistipes	61.1	512	193	5	11	521	11	517	1.05e-237	657
BxCar17_1_4095	S1_30	BxCar17	NA	JAWXTB010000021.1_18	FM_12_G117_V	g__Alistipes	61.1	512	193	5	11	521	11	517	1.05e-237	657
BxCar17_1_4095	S1_30	BxCar17	NA	JAWXTE010000012.1_34	FM_15_G124_V	g__Alistipes	59.5	469	185	4	31	496	20	486	2.57e-208	583
BxCar17_1_4095	S1_30	BxCar17	NA	JAWXTF010000002.1_19	FM_16_G121_IV	g__Alistipes	59.1	479	187	5	21	496	14	486	1.58e-209	586
BxCar17_1_4095	S1_30	BxCar17	NA	JAWXSS010000125.1_3	FM_03_G117_V	g__Alistipes	56.9	473	195	6	36	504	19	486	5.3e-200	562
BxCar17_1_4095	S1_30	BxCar17	NA	JAWXTA010000030.1_6	FM_11_G125_V	g__Alistipes	41.8	134	59	3	36	156	19	146	4.88e-26	97.1
BxCar17_1_4095	S1_30	BxCar17	NA	JAWXSQ010000007.1_74	FM_01_G117_V	g__Alistipes	29.9	461	264	18	24	447	20	458	9.34e-46	160
BxCar17_1_4095	S1_30	BxCar17	NA	JAWXSR010000128.1_3	FM_02_G121_IV	g__Alistipes	29.2	216	123	3	12	227	274	459	3.7e-25	97.8
BxCar17_1_4095	S1_30	BxCar17	NA	JAWXSX010000080.1_2	FM_08_G121_V	g__Alistipes	28.9	526	259	19	17	507	7	452	3.04e-46	164
BxCar17_1_4095	S1_30	BxCar17	NA	JAWXSV010000034.1_7	FM_06_G117_V	g__Alistipes	28.9	537	282	22	28	534	21	487	2.3e-47	167
BxCar17_1_4095	S1_30	BxCar17	NA	JAWXSY010000029.1_16	FM_09_G121_IV	g__Alistipes	28.8	524	265	20	16	502	11	463	4.34e-52	179
BxCar17_1_4095	S1_30	BxCar17	NA	JAWXTA010000006.1_52	FM_11_G125_V	g__Alistipes	28.7	491	288	19	23	471	15	485	8.66e-51	175
BxCar17_1_4095	S1_30	BxCar17	NA	JAWXSX010000035.1_8	FM_08_G121_V	g__Alistipes	28.4	524	274	17	13	504	9	463	2.06e-48	169
BxCar17_1_4095	S1_30	BxCar17	NA	JAWXSS010000038.1_10	FM_03_G117_V	g__Alistipes	28.4	517	266	19	39	519	10	458	1.83e-49	173
BxCar17_1_4095	S1_30	BxCar17	NA	JAWXSQ010000005.1_152	FM_01_G117_V	g__Alistipes	28.4	529	260	20	31	521	20	467	3.19e-46	164
BxCar17_1_4095	S1_30	BxCar17	NA	JAWXSY010000003.1_62	FM_09_G121_IV	g__Alistipes	28	514	279	18	13	501	11	458	4.33e-49	171
BxCar17_1_4095	S1_30	BxCar17	NA	JAWXSY010000048.1_2	FM_09_G121_IV	g__Alistipes	27.8	533	267	21	18	510	5	459	1.94e-50	175
BxCar17_1_4095	S1_30	BxCar17	NA	JAWXTE010000044.1_8	FM_15_G124_V	g__Alistipes	27.6	515	269	19	25	509	18	458	1.45e-38	142
BxCar17_1_4095	S1_30	BxCar17	NA	JAWXSR010000005.1_9	FM_02_G121_IV	g__Alistipes	27.6	398	226	13	9	383	12	370	2.08e-30	119
BxCar17_1_4095	S1_30	BxCar17	NA	JAWXSY010000029.1_19	FM_09_G121_IV	g__Alistipes	27.5	534	280	16	6	511	4	458	2.15e-52	181
BxCar17_1_4095	S1_30	BxCar17	NA	JAWXSX010000032.1_14	FM_08_G121_V	g__Alistipes	27.4	532	279	18	16	519	6	458	1.3e-52	181
BxCar17_1_4095	S1_30	BxCar17	NA	JAWXSZ010000004.1_36	FM_10_G124_IV	g__Alistipes	27.2	519	271	16	27	514	16	458	8.33e-52	179
BxCar17_1_4095	S1_30	BxCar17	NA	JAWXSQ010000008.1_52	FM_01_G117_V	g__Alistipes	27.2	508	282	12	31	516	18	459	4.27e-52	180
BxCar17_1_4095	S1_30	BxCar17	NA	JAWXSQ010000004.1_160	FM_01_G117_V	g__Alistipes	27	504	281	15	42	523	20	458	2.28e-48	170
BxCar17_1_4095	S1_30	BxCar17	NA	JAWXTC010000003.1_8	FM_13_G124_IV	g__Alistipes	26.8	522	285	18	5	496	4	458	5.33e-40	146
BxCar17_1_4095	S1_30	BxCar17	NA	JAWXSQ010000007.1_16	FM_01_G117_V	g__Alistipes	26.7	513	291	10	21	512	11	459	1.29e-48	170
BxCar17_1_4095	S1_30	BxCar17	NA	JAWXSY010000056.1_4	FM_09_G121_IV	g__Alistipes	26.4	515	272	18	31	512	18	458	1.71e-39	145
BxCar17_1_4095	S1_30	BxCar17	NA	JAWXSY010000023.1_7	FM_09_G121_IV	g__Alistipes	26.2	553	293	21	7	537	4	463	3.35e-32	124
BxCar17_1_4095	S1_30	BxCar17	NA	JAWXSZ010000077.1_8	FM_10_G124_IV	g__Alistipes	26	516	275	12	33	516	19	459	1.6e-45	162
BxCar17_1_4095	S1_30	BxCar17	NA	JAWXSR010000019.1_20	FM_02_G121_IV	g__Alistipes	25.9	313	175	8	35	325	23	300	3.53e-24	97.1
BxCar17_1_4095	S1_30	BxCar17	NA	JAWXSY010000019.1_27	FM_09_G121_IV	g__Alistipes	25.8	492	292	19	18	477	9	459	1.93e-34	130
BxCar17_1_4095	S1_30	BxCar17	NA	JAWXSZ010000015.1_3	FM_10_G124_IV	g__Alistipes	25	500	276	23	22	468	20	473	1.71e-23	97.4
BxCar17_1_4095	S1_30	BxCar17	NA	JAWXSS010000057.1_2	FM_03_G117_V	g__Alistipes	24.4	443	279	13	21	421	19	447	1.53e-28	112
BxCar17_1_4095	S1_30	BxCar17	NA	JAWXTL010000074.1_2	FM_22_G117_V	g__Mucinivorans	27.1	501	278	11	32	502	20	463	3.81e-49	171
BxCar17_1_4095	S1_30	BxCar17	NA	JAWXTR010000016.1_14	FM_28_G117_IV	f__Rikenellaceae	50.8	478	216	9	2	472	9	474	5.39e-159	456
BxCar17_1_4095	S1_30	BxCar17	NA	JAWXTP010000010.1_2	FM_26_G125_V	f__Rikenellaceae	30.5	459	250	17	31	441	20	457	4.66e-52	178
BxCar17_1_4095	S1_30	BxCar17	NA	JAWXTR010000004.1_28	FM_28_G117_IV	f__Rikenellaceae	28.9	526	276	17	13	512	10	463	2.7e-52	180
BxCar17_1_4095	S1_30	BxCar17	NA	JAWXTP010000013.1_5	FM_26_G125_V	f__Rikenellaceae	28.5	499	266	18	31	497	20	459	2.7e-49	172
BxCar17_1_4095	S1_30	BxCar17	NA	JAWXTR010000067.1_4	FM_28_G117_IV	f__Rikenellaceae	27.9	476	274	19	22	462	16	457	1.96e-36	135
BxCar17_1_4095	S1_30	BxCar17	NA	JAWXTO010000020.1_15	FM_25_G125_V	f__Rikenellaceae	27.3	499	275	13	29	496	18	459	6.04e-46	162
BxCar17_1_4095	S1_30	BxCar17	NA	JAWXTK010000039.1_1	FM_21_G125_V	f__Rikenellaceae	24.2	289	161	8	66	308	209	485	1.1e-20	86.7
BxCar17_1_4096	GH2	BxCar17	NA	JAWXTE010000001.1_4	FM_15_G124_V	g__Alistipes	67.4	828	269	1	25	852	22	848	0	1198
BxCar17_1_4096	GH2	BxCar17	NA	JAWXTI010000030.1_9	FM_19_G117_IV	g__Alistipes	67.2	832	272	1	26	856	9	840	0	1193
BxCar17_1_4096	GH2	BxCar17	NA	JAWXTE010000014.1_23	FM_15_G124_V	g__Alistipes	67.1	837	272	2	8	842	3	838	0	1207
BxCar17_1_4096	GH2	BxCar17	NA	JAWXTG010000008.1_19	FM_17_G117_V	g__Alistipes	67	822	270	1	28	849	28	848	0	1192
BxCar17_1_4096	GH2	BxCar17	NA	JAWXTF010000001.1_20	FM_16_G121_IV	g__Alistipes	66.1	837	283	1	13	848	9	845	0	1195
BxCar17_1_4096	GH2	BxCar17	NA	JAWXTE010000043.1_2	FM_15_G124_V	g__Alistipes	55.6	825	353	6	28	844	28	847	0	964
BxCar17_1_4096	GH2	BxCar17	NA	JAWXSX010000011.1_10	FM_08_G121_V	g__Alistipes	54.2	829	361	8	30	848	29	848	0	933
BxCar17_1_4096	GH2	BxCar17	NA	JAWXTF010000028.1_11	FM_16_G121_IV	g__Alistipes	53.7	843	376	7	36	870	9	845	0	950
BxCar17_1_4096	GH2	BxCar17	NA	JAWXSQ010000004.1_106	FM_01_G117_V	g__Alistipes	53.2	851	390	5	5	852	3	848	0	952
BxCar17_1_4096	GH2	BxCar17	NA	JAWXSS010000177.1_2	FM_03_G117_V	g__Alistipes	47.8	767	386	8	1	755	1	765	2.08e-262	742
BxCar17_1_4096	GH2	BxCar17	NA	JAWXSZ010000001.1_17	FM_10_G124_IV	g__Alistipes	45.6	800	414	10	36	820	29	822	1.49e-249	713
BxCar17_1_4096	GH2	BxCar17	NA	JAWXSY010000058.1_2	FM_09_G121_IV	g__Alistipes	45.6	832	431	10	25	838	21	848	3.23e-260	740
BxCar17_1_4096	GH2	BxCar17	NA	JAWXSX010000031.1_6	FM_08_G121_V	g__Alistipes	45.3	823	416	12	22	819	18	831	6.73e-250	713
BxCar17_1_4096	GH2	BxCar17	NA	JAWXSQ010000003.1_128	FM_01_G117_V	g__Alistipes	44.5	825	423	11	36	830	29	848	8.39e-245	700
BxCar17_1_4096	GH2	BxCar17	NA	JAWXSY010000049.1_3	FM_09_G121_IV	g__Alistipes	44.4	855	440	12	1	830	1	845	6.5e-250	713
BxCar17_1_4096	GH2	BxCar17	NA	JAWXSR010000013.1_14	FM_02_G121_IV	g__Alistipes	44.3	838	437	12	27	847	24	848	5.12e-248	709
BxCar17_1_4096	GH2	BxCar17	NA	JAWXSR010000051.1_7	FM_02_G121_IV	g__Alistipes	38.7	840	481	18	27	845	21	847	5.53e-186	550
BxCar17_1_4096	GH2	BxCar17	NA	JAWXSQ010000005.1_128	FM_01_G117_V	g__Alistipes	38.3	812	462	19	33	823	27	820	1.43e-180	536
BxCar17_1_4096	GH2	BxCar17	NA	JAWXSX010000023.1_13	FM_08_G121_V	g__Alistipes	37.8	825	486	15	24	832	23	836	2.31e-186	551
BxCar17_1_4096	GH2	BxCar17	NA	JAWXSY010000024.1_8	FM_09_G121_IV	g__Alistipes	37.4	834	481	19	29	840	29	843	7.33e-175	521
BxCar17_1_4096	GH2	BxCar17	NA	JAWXSZ010000058.1_7	FM_10_G124_IV	g__Alistipes	37.3	810	478	18	49	840	25	822	3.18e-176	525
BxCar17_1_4096	GH2	BxCar17	NA	JAWXTG010000009.1_39	FM_17_G117_V	g__Alistipes	36.9	805	484	12	32	823	27	820	1.65e-178	531
BxCar17_1_4096	GH2	BxCar17	NA	JAWXSR010000099.1_3	FM_02_G121_IV	g__Alistipes	36.4	802	490	12	28	819	29	820	2.63e-179	533
BxCar17_1_4096	GH2	BxCar17	NA	JAWXTF010000006.1_43	FM_16_G121_IV	g__Alistipes	36.1	833	482	19	12	816	9	819	9.89e-169	505
BxCar17_1_4096	GH2	BxCar17	NA	JAWXTB010000003.1_28	FM_12_G117_V	g__Alistipes	35.2	826	486	13	11	790	11	833	1.11e-164	493
BxCar17_1_4096	GH2	BxCar17	NA	JAWXTA010000029.1_4	FM_11_G125_V	g__Alistipes	33.8	834	483	19	31	809	29	848	5.47e-156	471
BxCar17_1_4096	GH2	BxCar17	NA	JAWXTC010000002.1_6	FM_13_G124_IV	g__Alistipes	33.1	834	512	13	1	790	1	832	5.75e-165	494
BxCar17_1_4096	GH2	BxCar17	NA	JAWXSX010000029.1_2	FM_08_G121_V	g__Alistipes	33	866	415	20	28	799	28	822	6.16e-148	451
BxCar17_1_4096	GH2	BxCar17	NA	JAWXSR010000013.1_19	FM_02_G121_IV	g__Alistipes	32.7	862	483	19	10	806	5	834	1.64e-145	444
BxCar17_1_4096	GH2	BxCar17	NA	JAWXTG010000005.1_14	FM_17_G117_V	g__Alistipes	32.4	849	483	20	18	806	17	834	8.92e-141	432
BxCar17_1_4096	GH2	BxCar17	NA	JAWXSZ010000003.1_3	FM_10_G124_IV	g__Alistipes	32.4	836	477	22	27	804	29	834	7.06e-143	437
BxCar17_1_4096	GH2	BxCar17	NA	JAWXTF010000008.1_60	FM_16_G121_IV	g__Alistipes	32.1	839	480	20	22	801	22	829	2.47e-140	431
BxCar17_1_4096	GH2	BxCar17	NA	JAWXSY010000008.1_41	FM_09_G121_IV	g__Alistipes	31.7	880	434	21	30	815	28	834	9.62e-143	437
BxCar17_1_4096	GH2	BxCar17	NA	JAWXSQ010000003.1_205	FM_01_G117_V	g__Alistipes	31.7	901	444	22	20	820	20	849	1.61e-146	447
BxCar17_1_4096	GH2	BxCar17	NA	JAWXSZ010000087.1_3	FM_10_G124_IV	g__Alistipes	30.7	884	442	18	21	806	21	831	8.05e-129	400
BxCar17_1_4096	GH2	BxCar17	NA	JAWXTA010000001.1_91	FM_11_G125_V	g__Alistipes	28.8	920	470	21	1	807	1	848	1.93e-116	367
BxCar17_1_4096	GH2	BxCar17	NA	JAWXSY010000032.1_11	FM_09_G121_IV	g__Alistipes	24.6	297	183	13	468	744	556	831	8.7e-13	66.2
BxCar17_1_4096	GH2	BxCar17	NA	JAWXSX010000035.1_7	FM_08_G121_V	g__Alistipes	23.1	346	200	11	455	745	497	831	2.51e-14	71.2
BxCar17_1_4096	GH2	BxCar17	NA	JAWXTN010000056.1_6	FM_24_G117_V	g__Mucinivorans	33.8	838	497	19	9	800	8	833	4.79e-151	458
BxCar17_1_4096	GH2	BxCar17	NA	JAWXTN010000035.1_12	FM_24_G117_V	g__Mucinivorans	31.3	873	427	19	18	789	20	820	1.54e-136	421
BxCar17_1_4096	GH2	BxCar17	NA	JAWXTR010000104.1_5	FM_28_G117_IV	f__Rikenellaceae	46	834	427	11	15	832	9	835	5.93e-262	744
BxCar17_1_4096	GH2	BxCar17	NA	JAWXTQ010000012.1_19	FM_27_G117_V	f__Rikenellaceae	29.2	918	461	21	5	821	3	832	3.22e-121	381
BxCar17_1_4096	GH2	BxCar17	NA	JAWXTP010000002.1_42	FM_26_G125_V	f__Rikenellaceae	29	884	447	21	34	820	33	832	2.07e-115	365
BxCar17_1_4097	GH167	BxCar17	NA	JAWXTB010000105.1_4	FM_12_G117_V	g__Alistipes	57.6	165	70	0	29	193	9	173	2.41e-60	194
BxCar17_1_4097	GH167	BxCar17	NA	JAWXTB010000100.1_1	FM_12_G117_V	g__Alistipes	57.6	165	70	0	29	193	9	173	2.41e-60	194
BxCar17_1_4097	GH167	BxCar17	NA	JAWXST010000053.1_2	FM_04_G121_IV	g__Alistipes	54.1	743	338	3	23	763	2	743	5.46e-302	839
BxCar17_1_4097	GH167	BxCar17	NA	JAWXSV010000003.1_24	FM_06_G117_V	g__Alistipes	53.8	736	336	4	26	758	9	743	3.98e-295	822
BxCar17_1_4097	GH167	BxCar17	NA	JAWXTF010000024.1_2	FM_16_G121_IV	g__Alistipes	53.4	726	335	3	39	762	19	743	8.07e-291	811
BxCar17_1_4097	GH167	BxCar17	NA	JAWXTC010000026.1_15	FM_13_G124_IV	g__Alistipes	50.7	735	359	3	29	761	9	742	9.27e-278	778
BxCar17_1_4097	GH167	BxCar17	NA	JAWXTR010000044.1_2	FM_28_G117_IV	f__Rikenellaceae	49.1	750	374	6	22	769	2	745	1.78e-258	729
BxCar17_1_4097	GH167	BxCar17	NA	JAWXTR010000046.1_6	FM_28_G117_IV	f__Rikenellaceae	48.5	746	382	2	42	786	1	745	1.78e-265	747
BxCar17_1_4098	GH2	BxCar17	NA	JAWXTC010000013.1_4	FM_13_G124_IV	g__Alistipes	55	1068	433	9	6	1031	5	1066	0	1187
BxCar17_1_4098	GH2	BxCar17	NA	JAWXTA010000001.1_122	FM_11_G125_V	g__Alistipes	54.2	1071	439	10	6	1032	7	1070	0	1197
BxCar17_1_4098	GH2	BxCar17	NA	JAWXTB010000006.1_28	FM_12_G117_V	g__Alistipes	52.9	1066	454	7	6	1029	7	1066	0	1149
BxCar17_1_4098	GH2	BxCar17	NA	JAWXTF010000008.1_61	FM_16_G121_IV	g__Alistipes	49.7	1072	488	11	2	1030	4	1067	0	1075
BxCar17_1_4098	GH2	BxCar17	NA	JAWXSY010000031.1_18	FM_09_G121_IV	g__Alistipes	49.4	1071	493	9	1	1030	4	1066	0	1067
BxCar17_1_4098	GH2	BxCar17	NA	JAWXTG010000005.1_13	FM_17_G117_V	g__Alistipes	49.3	1074	496	9	2	1034	5	1071	0	1067
BxCar17_1_4098	GH2	BxCar17	NA	JAWXTD010000015.1_7	FM_14_G117_V	g__Alistipes	49	1067	489	12	5	1022	6	1066	0	1078
BxCar17_1_4098	GH2	BxCar17	NA	JAWXSW010000003.1_31	FM_07_G117_IV	g__Alistipes	48.4	1082	484	17	14	1048	12	1066	0	1011
BxCar17_1_4098	GH2	BxCar17	NA	JAWXTG010000004.1_51	FM_17_G117_V	g__Alistipes	46.9	1086	511	16	4	1044	2	1066	0	961
BxCar17_1_4098	GH2	BxCar17	NA	JAWXTB010000004.1_26	FM_12_G117_V	g__Alistipes	46	1079	516	16	13	1046	10	1066	0	950
BxCar17_1_4098	GH2	BxCar17	NA	JAWXTE010000010.1_42	FM_15_G124_V	g__Alistipes	45.9	1085	520	16	7	1045	3	1066	0	967
BxCar17_1_4098	GH2	BxCar17	NA	JAWXTF010000017.1_3	FM_16_G121_IV	g__Alistipes	45.4	1083	525	16	7	1046	7	1066	0	950
BxCar17_1_4098	GH2	BxCar17	NA	JAWXTB010000012.1_33	FM_12_G117_V	g__Alistipes	40.5	528	268	15	2	516	4	498	2.6e-108	341
BxCar17_1_4098	GH2	BxCar17	NA	JAWXTB010000063.1_1	FM_12_G117_V	g__Alistipes	38.4	443	233	13	2	436	4	414	3.8e-86	278
BxCar17_1_4098	GH2	BxCar17	NA	JAWXSS010000227.1_1	FM_03_G117_V	g__Alistipes	38.4	315	176	7	1	307	1	305	3.11e-63	211
BxCar17_1_4098	GH2	BxCar17	NA	JAWXSR010000017.1_19	FM_02_G121_IV	g__Alistipes	37.2	513	263	12	36	518	25	508	2.45e-106	337
BxCar17_1_4098	GH2	BxCar17	NA	JAWXSX010000020.1_19	FM_08_G121_V	g__Alistipes	36.6	1099	608	33	1	1057	1	1052	1.8e-209	625
BxCar17_1_4098	GH2	BxCar17	NA	JAWXTC010000059.1_1	FM_13_G124_IV	g__Alistipes	35.4	1010	558	32	1	969	80	1036	1.88e-181	549
BxCar17_1_4098	GH2	BxCar17	NA	JAWXSV010000004.1_11	FM_06_G117_V	g__Alistipes	35.2	1119	621	32	1	1071	1	1063	1.4e-201	605
BxCar17_1_4098	GH2	BxCar17	NA	JAWXTC010000002.1_4	FM_13_G124_IV	g__Alistipes	35.1	1081	612	21	22	1046	20	1066	1.37e-208	622
BxCar17_1_4098	GH2	BxCar17	NA	JAWXTE010000014.1_11	FM_15_G124_V	g__Alistipes	35	1110	631	32	3	1074	4	1061	5.15e-195	588
BxCar17_1_4098	GH2	BxCar17	NA	JAWXTB010000106.1_3	FM_12_G117_V	g__Alistipes	34.9	1113	629	34	2	1071	4	1063	5.32e-197	593
BxCar17_1_4098	GH2	BxCar17	NA	JAWXTD010000070.1_5	FM_14_G117_V	g__Alistipes	34.8	1104	632	32	7	1071	7	1061	9.72e-191	577
BxCar17_1_4098	GH2	BxCar17	NA	JAWXTG010000010.1_15	FM_17_G117_V	g__Alistipes	34.7	1080	610	25	7	1011	6	1065	9.34e-194	583
BxCar17_1_4098	GH2	BxCar17	NA	JAWXTF010000002.1_58	FM_16_G121_IV	g__Alistipes	34.7	1111	638	31	3	1076	2	1061	6.91e-201	603
BxCar17_1_4098	GH2	BxCar17	NA	JAWXTH010000018.1_1	FM_18_G117_IV	g__Alistipes	34.6	1085	628	18	9	1038	9	1066	1.05e-216	644
BxCar17_1_4098	GH2	BxCar17	NA	JAWXSX010000023.1_26	FM_08_G121_V	g__Alistipes	34.4	1113	629	33	3	1068	4	1062	2.01e-193	584
BxCar17_1_4098	GH2	BxCar17	NA	JAWXTB010000003.1_31	FM_12_G117_V	g__Alistipes	34.2	1098	628	22	5	1045	5	1065	2.31e-206	617
BxCar17_1_4098	GH2	BxCar17	NA	JAWXSX010000084.1_2	FM_08_G121_V	g__Alistipes	34.2	1111	639	30	3	1072	4	1063	1.07e-192	582
BxCar17_1_4098	GH2	BxCar17	NA	JAWXTA010000028.1_4	FM_11_G125_V	g__Alistipes	34.1	1108	631	24	1	1049	1	1068	3.15e-207	619
BxCar17_1_4098	GH2	BxCar17	NA	JAWXSZ010000055.1_9	FM_10_G124_IV	g__Alistipes	34.1	1136	624	30	7	1091	5	1066	1.66e-197	595
BxCar17_1_4098	GH2	BxCar17	NA	JAWXSY010000006.1_39	FM_09_G121_IV	g__Alistipes	34.1	1132	632	28	5	1088	1	1066	3.04e-201	605
BxCar17_1_4098	GH2	BxCar17	NA	JAWXTE010000017.1_8	FM_15_G124_V	g__Alistipes	33.8	1088	605	24	14	1016	9	1066	3.65e-190	573
BxCar17_1_4098	GH2	BxCar17	NA	JAWXTG010000008.1_21	FM_17_G117_V	g__Alistipes	33.7	1108	651	28	1	1071	1	1061	8.39e-197	593
BxCar17_1_4098	GH2	BxCar17	NA	JAWXTF010000028.1_15	FM_16_G121_IV	g__Alistipes	33.6	1101	618	30	25	1072	25	1065	4.6e-195	588
BxCar17_1_4098	GH2	BxCar17	NA	JAWXTE010000053.1_2	FM_15_G124_V	g__Alistipes	33.6	1134	625	31	5	1076	1	1068	1.01e-193	585
BxCar17_1_4098	GH2	BxCar17	NA	JAWXTI010000030.1_7	FM_19_G117_IV	g__Alistipes	33.4	1107	655	28	1	1071	1	1061	4.24e-197	593
BxCar17_1_4098	GH2	BxCar17	NA	JAWXSQ010000017.1_5	FM_01_G117_V	g__Alistipes	33.4	1139	635	28	8	1095	1	1066	3.12e-199	600
BxCar17_1_4098	GH2	BxCar17	NA	JAWXSX010000042.1_4	FM_08_G121_V	g__Alistipes	33.3	1136	640	29	1	1088	1	1066	7.73e-198	596
BxCar17_1_4098	GH2	BxCar17	NA	JAWXSS010000104.1_6	FM_03_G117_V	g__Alistipes	33.3	756	457	19	32	759	316	1052	1.32e-121	385
BxCar17_1_4098	GH2	BxCar17	NA	JAWXSQ010000004.1_140	FM_01_G117_V	g__Alistipes	33.1	1091	622	29	28	1062	26	1064	1.56e-174	534
BxCar17_1_4098	GH2	BxCar17	NA	JAWXTA010000006.1_67	FM_11_G125_V	g__Alistipes	30.9	1096	661	32	20	1074	25	1065	4.79e-154	481
BxCar17_1_4098	GH2	BxCar17	NA	JAWXTA010000023.1_16	FM_11_G125_V	g__Alistipes	30.1	1096	668	34	26	1079	26	1065	6.9e-155	483
BxCar17_1_4098	GH2	BxCar17	NA	JAWXSV010000063.1_5	FM_06_G117_V	g__Alistipes	29.7	1053	659	27	28	1049	4	1006	7.55e-152	476
BxCar17_1_4098	GH2	BxCar17	NA	JAWXSX010000061.1_5	FM_08_G121_V	g__Alistipes	26.1	654	363	23	51	613	84	708	1.56e-49	184
BxCar17_1_4098	GH2	BxCar17	NA	JAWXSX010000089.1_1	FM_08_G121_V	g__Alistipes	23.8	320	190	12	118	434	158	426	2.96e-12	64.3
BxCar17_1_4098	GH2	BxCar17	NA	JAWXSS010000025.1_1	FM_03_G117_V	g__Alistipes	23.8	320	190	12	118	434	158	426	2.96e-12	64.3
BxCar17_1_4098	GH2	BxCar17	NA	JAWXTE010000043.1_11	FM_15_G124_V	g__Alistipes	23.1	320	192	12	118	434	158	426	5.93e-11	60.1
BxCar17_1_4098	GH2	BxCar17	NA	JAWXTL010000048.1_2	FM_22_G117_V	g__Mucinivorans	47.4	1093	509	16	7	1067	7	1065	0	1011
BxCar17_1_4098	GH2	BxCar17	NA	JAWXTM010000031.1_1	FM_23_G125_V	g__Mucinivorans	45.5	1070	540	15	14	1053	10	1066	0	937
BxCar17_1_4098	GH2	BxCar17	NA	JAWXTN010000045.1_4	FM_24_G117_V	g__Mucinivorans	34.5	1084	602	27	27	1046	25	1064	8.2e-204	610
BxCar17_1_4098	GH2	BxCar17	NA	JAWXTM010000045.1_8	FM_23_G125_V	g__Mucinivorans	34.5	1131	616	28	13	1086	4	1066	2.32e-187	569
BxCar17_1_4098	GH2	BxCar17	NA	JAWXTN010000022.1_1	FM_24_G117_V	g__Mucinivorans	33.4	1109	648	25	6	1076	7	1062	4.7e-193	583
BxCar17_1_4098	GH2	BxCar17	NA	JAWXTN010000023.1_19	FM_24_G117_V	g__Mucinivorans	33.1	1100	620	27	43	1085	26	1066	2.26e-187	569
BxCar17_1_4098	GH2	BxCar17	NA	JAWXTN010000029.1_12	FM_24_G117_V	g__Mucinivorans	30.6	1112	690	29	1	1077	1	1065	4.29e-158	491
BxCar17_1_4098	GH2	BxCar17	NA	JAWXTN010000043.1_10	FM_24_G117_V	g__Mucinivorans	30.3	1121	682	33	3	1081	2	1065	4.98e-157	489
BxCar17_1_4098	GH2	BxCar17	NA	JAWXTR010000041.1_6	FM_28_G117_IV	f__Rikenellaceae	45.5	1066	523	13	12	1029	10	1065	0	958
BxCar17_1_4098	GH2	BxCar17	NA	JAWXTQ010000184.1_1	FM_27_G117_V	f__Rikenellaceae	43.7	812	413	15	1	781	267	1065	2.92e-229	666
BxCar17_1_4098	GH2	BxCar17	NA	JAWXTR010000107.1_7	FM_28_G117_IV	f__Rikenellaceae	38.8	520	275	14	4	510	5	494	8.26e-110	345
BxCar17_1_4098	GH2	BxCar17	NA	JAWXTP010000084.1_6	FM_26_G125_V	f__Rikenellaceae	35.8	1087	597	22	28	1059	25	1065	2.1e-212	633
BxCar17_1_4098	GH2	BxCar17	NA	JAWXTP010000093.1_6	FM_26_G125_V	f__Rikenellaceae	35.7	1095	599	25	19	1056	20	1066	1.65e-213	636
BxCar17_1_4098	GH2	BxCar17	NA	JAWXTR010000069.1_2	FM_28_G117_IV	f__Rikenellaceae	35.6	1094	612	19	10	1047	9	1066	7.32e-220	652
BxCar17_1_4098	GH2	BxCar17	NA	JAWXTO010000048.1_2	FM_25_G125_V	f__Rikenellaceae	35.3	1114	613	25	3	1057	2	1066	3.94e-215	640
BxCar17_1_4098	GH2	BxCar17	NA	JAWXTQ010000141.1_3	FM_27_G117_V	f__Rikenellaceae	34.4	1091	590	32	178	1188	25	1069	1.19e-177	546
BxCar17_1_4098	GH2	BxCar17	NA	JAWXTO010000011.1_9	FM_25_G125_V	f__Rikenellaceae	34	1094	607	22	28	1059	25	1065	7.72e-202	606
BxCar17_1_4098	GH2	BxCar17	NA	JAWXTQ010000094.1_5	FM_27_G117_V	f__Rikenellaceae	32.4	1108	625	27	30	1093	17	1044	3.04e-168	525
BxCar17_1_4100	SusC	BxCar17	NA	JAWXTB010000083.1_1	FM_12_G117_V	g__Alistipes	58.3	175	73	0	25	199	26	200	6.07e-60	196
BxCar17_1_4100	SusC	BxCar17	NA	JAWXTE010000036.1_16	FM_15_G124_V	g__Alistipes	56.8	1019	434	5	5	1019	6	1022	0	1108
BxCar17_1_4100	SusC	BxCar17	NA	JAWXTB010000043.1_1	FM_12_G117_V	g__Alistipes	54.4	868	388	5	1	866	161	1022	0	936
BxCar17_1_4100	SusC	BxCar17	NA	JAWXTC010000036.1_2	FM_13_G124_IV	g__Alistipes	53.7	1023	466	5	2	1022	6	1022	0	1072
BxCar17_1_4100	SusC	BxCar17	NA	JAWXTB010000012.1_22	FM_12_G117_V	g__Alistipes	52.9	1003	464	5	22	1022	26	1022	0	1048
BxCar17_1_4100	SusC	BxCar17	NA	JAWXSW010000003.1_10	FM_07_G117_IV	g__Alistipes	47.6	42	21	1	44	85	32	72	0.000287	38.5
BxCar17_1_4100	SusC	BxCar17	NA	JAWXSR010000019.1_6	FM_02_G121_IV	g__Alistipes	46.8	62	32	1	23	84	31	91	1.19e-08	52.4
BxCar17_1_4100	SusC	BxCar17	NA	JAWXSX010000003.1_23	FM_08_G121_V	g__Alistipes	44.3	1021	547	14	17	1027	14	1022	3.95e-282	809
BxCar17_1_4100	SusC	BxCar17	NA	JAWXSU010000085.1_1	FM_05_G121_IV	g__Alistipes	43.7	199	108	2	14	212	12	206	2.49e-51	172
BxCar17_1_4100	SusC	BxCar17	NA	JAWXSX010000042.1_3	FM_08_G121_V	g__Alistipes	43.2	213	115	3	20	232	27	233	2.24e-39	139
BxCar17_1_4100	SusC	BxCar17	NA	JAWXSR010000035.1_3	FM_02_G121_IV	g__Alistipes	43.2	1039	539	19	19	1036	14	1022	1.47e-255	741
BxCar17_1_4100	SusC	BxCar17	NA	JAWXSY010000029.1_5	FM_09_G121_IV	g__Alistipes	42.5	221	121	3	46	266	15	229	1.38e-44	156
BxCar17_1_4100	SusC	BxCar17	NA	JAWXSY010000050.1_1	FM_09_G121_IV	g__Alistipes	42.3	1013	547	17	27	1019	28	1022	4.77e-255	739
BxCar17_1_4100	SusC	BxCar17	NA	JAWXTE010000011.1_2	FM_15_G124_V	g__Alistipes	39.4	1040	588	21	2	1019	3	1022	2.1e-225	663
BxCar17_1_4100	SusC	BxCar17	NA	JAWXTF010000006.1_15	FM_16_G121_IV	g__Alistipes	39.3	1035	596	18	2	1019	3	1022	1.7e-227	669
BxCar17_1_4100	SusC	BxCar17	NA	JAWXTF010000005.1_38	FM_16_G121_IV	g__Alistipes	34.5	377	207	9	35	409	27	365	1.09e-47	177
BxCar17_1_4100	SusC	BxCar17	NA	JAWXTA010000005.1_51	FM_11_G125_V	g__Alistipes	32.7	171	82	6	20	188	27	166	1.63e-11	62
BxCar17_1_4100	SusC	BxCar17	NA	JAWXTH010000047.1_6	FM_18_G117_IV	g__Alistipes	32.6	665	372	18	21	656	31	648	2.03e-94	309
BxCar17_1_4100	SusC	BxCar17	NA	JAWXTD010000002.1_28	FM_14_G117_V	g__Alistipes	32.6	1072	599	38	26	1055	32	1022	1.3e-132	422
BxCar17_1_4100	SusC	BxCar17	NA	JAWXTH010000018.1_5	FM_18_G117_IV	g__Alistipes	32	1082	604	38	12	1033	13	1022	5.22e-136	430
BxCar17_1_4100	SusC	BxCar17	NA	JAWXSS010000002.1_45	FM_03_G117_V	g__Alistipes	31.2	157	86	8	24	173	31	172	2.46e-10	58.2
BxCar17_1_4100	SusC	BxCar17	NA	JAWXTB010000024.1_22	FM_12_G117_V	g__Alistipes	30.9	220	120	11	24	231	31	230	8.42e-13	64.7
BxCar17_1_4100	SusC	BxCar17	NA	JAWXST010000091.1_5	FM_04_G121_IV	g__Alistipes	30.8	156	88	8	26	175	31	172	1.09e-10	59.3
BxCar17_1_4100	SusC	BxCar17	NA	JAWXSY010000070.1_2	FM_09_G121_IV	g__Alistipes	30.7	1049	633	27	48	1055	27	1022	2.71e-118	383
BxCar17_1_4100	SusC	BxCar17	NA	JAWXTF010000017.1_11	FM_16_G121_IV	g__Alistipes	30.6	1067	649	28	17	1055	19	1022	3.84e-124	399
BxCar17_1_4100	SusC	BxCar17	NA	JAWXTI010000001.1_32	FM_19_G117_IV	g__Alistipes	30.5	1076	647	31	8	1045	10	1022	8.32e-124	398
BxCar17_1_4100	SusC	BxCar17	NA	JAWXTH010000064.1_7	FM_18_G117_IV	g__Alistipes	30.5	1103	614	32	9	1053	15	1022	4.96e-117	380
BxCar17_1_4100	SusC	BxCar17	NA	JAWXTE010000010.1_9	FM_15_G124_V	g__Alistipes	30.2	1074	663	28	8	1055	10	1022	1.01e-126	406
BxCar17_1_4100	SusC	BxCar17	NA	JAWXTD010000058.1_3	FM_14_G117_V	g__Alistipes	29.5	1051	640	36	30	1034	27	1022	1.21e-114	373
BxCar17_1_4100	SusC	BxCar17	NA	JAWXTG010000010.1_19	FM_17_G117_V	g__Alistipes	28.6	1119	651	37	8	1089	15	1022	1.4e-106	352
BxCar17_1_4100	SusC	BxCar17	NA	JAWXSU010000061.1_3	FM_05_G121_IV	g__Alistipes	28.6	182	105	9	2	173	6	172	1.07e-10	59.3
BxCar17_1_4100	SusC	BxCar17	NA	JAWXTG010000002.1_34	FM_17_G117_V	g__Alistipes	28.3	1107	629	37	130	1189	34	1022	6.2e-104	347
BxCar17_1_4100	SusC	BxCar17	NA	JAWXTG010000014.1_20	FM_17_G117_V	g__Alistipes	27.9	937	517	42	29	876	145	1011	8.57e-58	209
BxCar17_1_4100	SusC	BxCar17	NA	JAWXTD010000009.1_18	FM_14_G117_V	g__Alistipes	27.3	810	488	23	142	942	29	746	2.28e-64	232
BxCar17_1_4100	SusC	BxCar17	NA	JAWXTI010000002.1_65	FM_19_G117_IV	g__Alistipes	25	1098	697	38	9	1074	19	1022	1.02e-59	216
BxCar17_1_4100	SusC	BxCar17	NA	JAWXTA010000001.1_160	FM_11_G125_V	g__Alistipes	23.5	247	163	8	26	264	32	260	1.01e-09	55.8
BxCar17_1_4100	SusC	BxCar17	NA	JAWXTN010000004.1_38	FM_24_G117_V	g__Mucinivorans	41.7	36	20	1	582	616	674	709	0.0476	31.2
BxCar17_1_4100	SusC	BxCar17	NA	JAWXTM010000002.1_9	FM_23_G125_V	g__Mucinivorans	38.5	91	50	3	12	101	27	112	1.32e-09	55.5
BxCar17_1_4100	SusC	BxCar17	NA	JAWXTL010000273.1_2	FM_22_G117_V	g__Mucinivorans	29.9	167	87	8	5	165	12	154	2.67e-08	47
BxCar17_1_4100	SusC	BxCar17	NA	JAWXTM010000001.1_16	FM_23_G125_V	g__Mucinivorans	26.8	1054	654	38	23	1016	27	1022	3.22e-77	268
BxCar17_1_4100	SusC	BxCar17	NA	JAWXTS010000072.1_6	FM_29_G117_IV	f__Rikenellaceae	38.3	243	130	2	22	264	32	254	1.45e-44	155
BxCar17_1_4100	SusC	BxCar17	NA	JAWXTS010000057.1_2	FM_29_G117_IV	f__Rikenellaceae	33.5	158	83	8	4	159	14	151	5.47e-08	50.8
BxCar17_1_4100	SusC	BxCar17	NA	JAWXTP010000059.1_1	FM_26_G125_V	f__Rikenellaceae	32.4	188	107	4	2	188	3	171	2.57e-20	82
BxCar17_1_4100	SusC	BxCar17	NA	JAWXTR010000009.1_4	FM_28_G117_IV	f__Rikenellaceae	31.3	1081	657	29	4	1058	2	1022	6.48e-147	460
BxCar17_1_4100	SusC	BxCar17	NA	JAWXTP010000026.1_18	FM_26_G125_V	f__Rikenellaceae	30.1	1077	630	33	2	1019	10	1022	3.33e-126	404
BxCar17_1_4100	SusC	BxCar17	NA	JAWXTO010000003.1_7	FM_25_G125_V	f__Rikenellaceae	30.1	1053	644	30	29	1046	27	1022	2.1e-113	370
BxCar17_1_4100	SusC	BxCar17	NA	JAWXTQ010000015.1_4	FM_27_G117_V	f__Rikenellaceae	29.9	231	136	12	12	233	18	231	1.61e-10	58.5
BxCar17_1_4100	SusC	BxCar17	NA	JAWXTP010000045.1_3	FM_26_G125_V	f__Rikenellaceae	29.2	1073	650	33	69	1109	28	1022	7.17e-114	372
BxCar17_1_4100	SusC	BxCar17	NA	JAWXTP010000092.1_2	FM_26_G125_V	f__Rikenellaceae	28.8	1104	624	37	35	1086	29	1022	3.66e-101	337
BxCar17_1_4100	SusC	BxCar17	NA	JAWXTR010000022.1_11	FM_28_G117_IV	f__Rikenellaceae	28.1	1117	619	37	48	1101	27	1022	1.13e-99	333
BxCar17_1_4100	SusC	BxCar17	NA	JAWXTS010000002.1_28	FM_29_G117_IV	f__Rikenellaceae	26.2	1057	655	36	151	1151	35	1022	6.09e-65	233
BxCar17_1_4100	SusC	BxCar17	NA	JAWXTP010000029.1_4	FM_26_G125_V	f__Rikenellaceae	26.2	225	138	9	6	219	15	222	3.15e-12	64.3
BxCar17_1_4100	SusC	BxCar17	NA	JAWXTS010000078.1_5	FM_29_G117_IV	f__Rikenellaceae	25.7	210	139	7	23	228	35	231	3.96e-07	47.4
BxCar17_1_4100	SusC	BxCar17	NA	JAWXTQ010000053.1_6	FM_27_G117_V	f__Rikenellaceae	24.4	948	591	38	7	883	14	906	1.3e-39	153
BxCar17_1_4101	SusD	BxCar17	NA	JAWXTC010000028.1_15	FM_13_G124_IV	g__Alistipes	57.7	594	234	7	3	579	2	595	1.52e-241	672
BxCar17_1_4101	SusD	BxCar17	NA	JAWXTB010000021.1_15	FM_12_G117_V	g__Alistipes	57.7	594	234	7	3	579	2	595	1.52e-241	672
BxCar17_1_4101	SusD	BxCar17	NA	JAWXTB010000011.1_14	FM_12_G117_V	g__Alistipes	56.1	594	244	8	3	579	2	595	1.66e-233	652
BxCar17_1_4101	SusD	BxCar17	NA	JAWXTE010000036.1_15	FM_15_G124_V	g__Alistipes	48	606	284	11	10	599	8	598	2.33e-187	535
BxCar17_1_4101	SusD	BxCar17	NA	JAWXSX010000020.1_7	FM_08_G121_V	g__Alistipes	40.6	608	325	15	12	603	11	598	1.22e-134	400
BxCar17_1_4101	SusD	BxCar17	NA	JAWXTC010000026.1_9	FM_13_G124_IV	g__Alistipes	39.8	616	337	12	3	603	2	598	7.6e-133	396
BxCar17_1_4101	SusD	BxCar17	NA	JAWXSY010000050.1_2	FM_09_G121_IV	g__Alistipes	36.6	361	200	10	3	354	5	345	2.42e-52	187
BxCar17_1_4101	SusD	BxCar17	NA	JAWXSY010000069.1_4	FM_09_G121_IV	g__Alistipes	35	403	219	12	3	394	5	375	5.29e-53	189
BxCar17_1_4101	SusD	BxCar17	NA	JAWXSR010000035.1_2	FM_02_G121_IV	g__Alistipes	34	356	209	8	11	361	5	339	5.75e-47	171
BxCar17_1_4101	SusD	BxCar17	NA	JAWXSQ010000010.1_54	FM_01_G117_V	g__Alistipes	33.9	348	207	10	16	353	9	343	1.07e-47	172
BxCar17_1_4101	SusD	BxCar17	NA	JAWXSX010000018.1_15	FM_08_G121_V	g__Alistipes	28.8	718	359	23	5	697	2	592	9.62e-62	211
BxCar17_1_4101	SusD	BxCar17	NA	JAWXTF010000006.1_16	FM_16_G121_IV	g__Alistipes	28.1	627	350	26	19	594	19	595	2.58e-49	175
BxCar17_1_4102	Hyp.	BxCar17	NA	JAWXTE010000044.1_11	FM_15_G124_V	g__Alistipes	30.9	181	99	7	1	179	1	157	3.45e-15	72.4
BxCar17_1_4102	Hyp.	BxCar17	NA	JAWXTF010000006.1_17	FM_16_G121_IV	g__Alistipes	28.2	124	66	6	4	108	7	126	0.00138	35
BxCar17_1_4103	Hyp.	BxCar17	NA	JAWXTC010000036.1_5	FM_13_G124_IV	g__Alistipes	23.1	590	354	26	30	570	144	682	4.61e-14	68.9
BxCar17_1_4103	Hyp.	BxCar17	NA	JAWXTB010000043.1_4	FM_12_G117_V	g__Alistipes	23.1	590	354	26	30	570	144	682	4.61e-14	68.9
BxCar17_1_4103	Hyp.	BxCar17	NA	JAWXTB010000012.1_25	FM_12_G117_V	g__Alistipes	22.6	558	335	26	61	570	174	682	2.25e-09	53.9
BxCar17_1_4104	GH16_17	BxCar17	NA	JAWXTF010000032.1_9	FM_16_G121_IV	g__Alistipes	50.3	302	140	5	71	369	73	367	1.04e-100	297
BxCar17_1_4104	GH16_17	BxCar17	NA	JAWXTE010000007.1_22	FM_15_G124_V	g__Alistipes	41.4	292	158	5	35	319	78	363	5.74e-77	235
BxCar17_1_4104	GH16_17	BxCar17	NA	JAWXTG010000006.1_27	FM_17_G117_V	g__Alistipes	38.1	270	146	8	36	287	84	350	3.54e-58	185
BxCar17_1_4105	Hyp.	BxCar17	NA	JAWXTI010000021.1_22	FM_19_G117_IV	g__Alistipes	42.9	35	20	0	9	43	12	46	2.44e-06	34.7
BxCar17_1_4109	S1_30	BxCar17	NA	JAWXTE010000001.1_3	FM_15_G124_V	g__Alistipes	55.1	512	226	4	18	527	18	527	7.39e-214	597
BxCar17_1_4109	S1_30	BxCar17	NA	JAWXTF010000001.1_21	FM_16_G121_IV	g__Alistipes	54.1	508	231	2	20	526	20	526	2.43e-212	593
BxCar17_1_4109	S1_30	BxCar17	NA	JAWXSS010000125.1_3	FM_03_G117_V	g__Alistipes	52.8	483	225	2	27	508	18	498	3.36e-199	561
BxCar17_1_4109	S1_30	BxCar17	NA	JAWXTE010000014.1_21	FM_15_G124_V	g__Alistipes	52.1	491	234	1	35	524	28	518	1.9e-198	558
BxCar17_1_4109	S1_30	BxCar17	NA	JAWXST010000113.1_3	FM_04_G121_IV	g__Alistipes	22.5	521	303	18	22	494	16	483	1.9e-18	82
BxCar17_1_4109	S1_30	BxCar17	NA	JAWXTR010000103.1_4	FM_28_G117_IV	f__Rikenellaceae	53.4	513	237	2	21	531	16	528	2.87e-202	568
BxCar17_1_4110	PF00392.22	BxCar17	NA	JAWXTF010000002.1_57	FM_16_G121_IV	g__Alistipes	58.3	230	96	0	11	240	12	241	1.58e-89	259
BxCar17_1_4110	PF00392.22	BxCar17	NA	JAWXTE010000050.1_9	FM_15_G124_V	g__Alistipes	56.4	225	98	0	12	236	12	236	2.25e-86	251
BxCar17_1_4110	PF00392.22	BxCar17	NA	JAWXTI010000029.1_4	FM_19_G117_IV	g__Alistipes	53.8	225	104	0	10	234	12	236	4.08e-84	245
BxCar17_1_4110	PF00392.22	BxCar17	NA	JAWXTG010000008.1_31	FM_17_G117_V	g__Alistipes	53.1	226	106	0	12	237	12	237	2.82e-81	238
BxCar17_1_4110	PF00392.22	BxCar17	NA	JAWXTI010000001.1_27	FM_19_G117_IV	g__Alistipes	28.2	213	141	5	15	222	20	225	1.14e-20	82
BxCar17_1_4110	PF00392.22	BxCar17	NA	JAWXTF010000017.1_6	FM_16_G121_IV	g__Alistipes	27.2	213	147	4	15	224	20	227	3.9e-19	77.8
BxCar17_1_4110	PF00392.22	BxCar17	NA	JAWXTR010000107.1_5	FM_28_G117_IV	f__Rikenellaceae	60	225	90	0	12	236	12	236	7.27e-94	270
BxCar17_1_4111	PF00392.22	BxCar17	NA	JAWXTE010000014.1_12	FM_15_G124_V	g__Alistipes	54.4	226	103	0	11	236	12	237	1.38e-84	246
BxCar17_1_4111	PF00392.22	BxCar17	NA	JAWXSV010000023.1_13	FM_06_G117_V	g__Alistipes	53.6	239	109	2	2	240	3	239	1.13e-81	239
BxCar17_1_4111	PF00392.22	BxCar17	NA	JAWXTB010000011.1_17	FM_12_G117_V	g__Alistipes	52	225	108	0	12	236	12	236	6.8e-72	214
BxCar17_1_4111	PF00392.22	BxCar17	NA	JAWXSS010000227.1_2	FM_03_G117_V	g__Alistipes	51.1	223	109	0	9	231	12	234	2.09e-73	218
BxCar17_1_4111	PF00392.22	BxCar17	NA	JAWXTI010000001.1_27	FM_19_G117_IV	g__Alistipes	30.5	220	140	6	15	227	20	233	5.92e-21	82.8
BxCar17_1_4111	PF00392.22	BxCar17	NA	JAWXSX010000043.1_3	FM_08_G121_V	g__Alistipes	27.1	214	148	3	15	227	20	226	3.77e-17	72.4
BxCar17_1_4112	PF13546.7	BxCar17	NA	JAWXTR010000105.1_4	FM_28_G117_IV	f__Rikenellaceae	56.2	162	70	1	31	191	1	162	2.12e-64	197
BxCar17_1_4112	PF13546.7	BxCar17	NA	JAWXTR010000105.1_3	FM_28_G117_IV	f__Rikenellaceae	52.5	162	76	1	1	161	182	343	1.74e-57	178
BxCar17_1_4113	PF12831.8	BxCar17	NA	JAWXSS010000125.1_1	FM_03_G117_V	g__Alistipes	70.1	261	74	1	1	261	1	257	1.74e-122	357
BxCar17_1_4113	PF12831.8	BxCar17	NA	JAWXTE010000050.1_7	FM_15_G124_V	g__Alistipes	68.9	601	186	1	39	639	44	643	9.17e-315	862
BxCar17_1_4113	PF12831.8	BxCar17	NA	JAWXSX010000039.1_6	FM_08_G121_V	g__Alistipes	68.6	646	199	1	1	646	1	642	0	916
BxCar17_1_4113	PF12831.8	BxCar17	NA	JAWXTC010000036.1_8	FM_13_G124_IV	g__Alistipes	67.4	644	208	2	1	643	1	643	0	892
BxCar17_1_4113	PF12831.8	BxCar17	NA	JAWXTB010000043.1_7	FM_12_G117_V	g__Alistipes	67.4	644	208	2	1	643	1	643	0	892
BxCar17_1_4113	PF12831.8	BxCar17	NA	JAWXTE010000014.1_10	FM_15_G124_V	g__Alistipes	67	646	210	3	1	646	1	643	0	885
BxCar17_1_4113	PF12831.8	BxCar17	NA	JAWXTF010000002.1_59	FM_16_G121_IV	g__Alistipes	66.7	601	199	1	37	637	44	643	1.12e-305	839
BxCar17_1_4113	PF12831.8	BxCar17	NA	JAWXSV010000006.1_6	FM_06_G117_V	g__Alistipes	66.7	607	202	0	32	638	37	643	3.09e-315	863
BxCar17_1_4113	PF12831.8	BxCar17	NA	JAWXTB010000012.1_28	FM_12_G117_V	g__Alistipes	66.2	642	217	0	1	642	1	642	0	890
BxCar17_1_4113	PF12831.8	BxCar17	NA	JAWXTG010000008.1_20	FM_17_G117_V	g__Alistipes	65.3	648	218	4	1	646	1	643	8.44e-315	863
BxCar17_1_4113	PF12831.8	BxCar17	NA	JAWXTF010000016.1_23	FM_16_G121_IV	g__Alistipes	65.3	643	219	2	1	639	1	643	2.39e-317	869
BxCar17_1_4113	PF12831.8	BxCar17	NA	JAWXTI010000030.1_8	FM_19_G117_IV	g__Alistipes	64.4	648	224	3	1	646	1	643	2.28e-312	857
BxCar17_1_4113	PF12831.8	BxCar17	NA	JAWXSQ010000007.1_60	FM_01_G117_V	g__Alistipes	39.4	477	277	7	5	478	49	516	1.77e-106	334
BxCar17_1_4113	PF12831.8	BxCar17	NA	JAWXSX010000013.1_11	FM_08_G121_V	g__Alistipes	37.3	432	246	8	179	593	48	471	8.01e-80	260
BxCar17_1_4113	PF12831.8	BxCar17	NA	JAWXTE010000054.1_7	FM_15_G124_V	g__Alistipes	35.9	432	252	8	175	589	48	471	9.08e-76	249
BxCar17_1_4113	PF12831.8	BxCar17	NA	JAWXSQ010000013.1_16	FM_01_G117_V	g__Alistipes	30.2	457	280	13	171	618	49	475	5.96e-57	197
BxCar17_1_4113	PF12831.8	BxCar17	NA	JAWXTL010000197.1_3	FM_22_G117_V	g__Mucinivorans	36.7	425	248	6	178	589	55	471	1.55e-81	264
BxCar17_1_4113	PF12831.8	BxCar17	NA	JAWXTR010000008.1_3	FM_28_G117_IV	f__Rikenellaceae	67.5	644	208	1	1	644	1	643	0	909
BxCar17_1_4114	PF02416.17	BxCar17	NA	JAWXSY010000010.1_37	FM_09_G121_IV	g__Alistipes	86.5	37	5	0	4	40	10	46	1.05e-18	66.6
BxCar17_1_4114	PF02416.17	BxCar17	NA	JAWXSX010000088.1_4	FM_08_G121_V	g__Alistipes	82.5	40	7	0	4	43	10	49	1.39e-19	68.9
BxCar17_1_4114	PF02416.17	BxCar17	NA	JAWXTB010000007.1_8	FM_12_G117_V	g__Alistipes	79.5	39	8	0	10	48	10	48	1.06e-18	67
BxCar17_1_4114	PF02416.17	BxCar17	NA	JAWXTA010000009.1_44	FM_11_G125_V	g__Alistipes	78.4	37	8	0	10	46	10	46	2.29e-17	63.5
BxCar17_1_4114	PF02416.17	BxCar17	NA	JAWXTH010000032.1_14	FM_18_G117_IV	g__Alistipes	76.9	39	9	0	13	51	13	51	1.55e-17	63.9
BxCar17_1_4114	PF02416.17	BxCar17	NA	JAWXSQ010000007.1_50	FM_01_G117_V	g__Alistipes	74	50	13	0	2	51	1	50	2.06e-21	73.6
BxCar17_1_4114	PF02416.17	BxCar17	NA	JAWXTJ010000006.1_45	FM_20_G117_IV	g__Alistipes	71.8	39	11	0	13	51	13	51	1.32e-16	61.6
BxCar17_1_4114	PF02416.17	BxCar17	NA	JAWXTI010000005.1_30	FM_19_G117_IV	g__Alistipes	71.7	46	10	1	6	51	9	51	4.3e-18	65.5
BxCar17_1_4114	PF02416.17	BxCar17	NA	JAWXST010000082.1_4	FM_04_G121_IV	g__Alistipes	70	40	12	0	10	49	10	49	3.96e-17	62.8
BxCar17_1_4114	PF02416.17	BxCar17	NA	JAWXTB010000011.1_24	FM_12_G117_V	g__Alistipes	64.2	53	19	0	8	60	8	60	3.26e-19	67.8
BxCar17_1_4114	PF02416.17	BxCar17	NA	JAWXTD010000001.1_46	FM_14_G117_V	g__Alistipes	63.6	55	20	0	1	55	1	55	8.04e-19	67
BxCar17_1_4114	PF02416.17	BxCar17	NA	JAWXTG010000011.1_10	FM_17_G117_V	g__Alistipes	62.7	51	19	0	1	51	1	51	9.68e-17	62
BxCar17_1_4114	PF02416.17	BxCar17	NA	JAWXSV010000031.1_7	FM_06_G117_V	g__Alistipes	59.3	59	20	1	9	67	8	62	2.31e-19	68.6
BxCar17_1_4114	PF02416.17	BxCar17	NA	JAWXSR010000084.1_5	FM_02_G121_IV	g__Alistipes	53.4	58	23	1	11	68	10	63	1.54e-17	64.3
BxCar17_1_4114	PF02416.17	BxCar17	NA	JAWXTF010000002.1_60	FM_16_G121_IV	g__Alistipes	52.1	48	22	1	2	49	3	49	2.82e-13	53.1
BxCar17_1_4114	PF02416.17	BxCar17	NA	JAWXTE010000050.1_6	FM_15_G124_V	g__Alistipes	52.1	48	22	1	2	49	3	49	2.39e-13	53.5
BxCar17_1_4114	PF02416.17	BxCar17	NA	JAWXTE010000014.1_9	FM_15_G124_V	g__Alistipes	49	49	25	0	1	49	1	49	2.17e-14	55.8
BxCar17_1_4114	PF02416.17	BxCar17	NA	JAWXTK010000019.1_44	FM_21_G125_V	f__Rikenellaceae	67.9	53	17	0	1	53	1	53	8.08e-20	69.7
BxCar17_1_4114	PF02416.17	BxCar17	NA	JAWXTR010000129.1_3	FM_28_G117_IV	f__Rikenellaceae	54.3	46	21	0	6	51	8	53	1.27e-16	61.6
BxCar17_1_4114	PF02416.17	BxCar17	NA	JAWXTQ010000005.1_3	FM_27_G117_V	f__Rikenellaceae	51.7	60	25	2	2	58	3	61	3.2e-14	55.5
BxCar17_1_4115	GH82	BxCar17	NA	JAWXSS010000002.1_11	FM_03_G117_V	g__Alistipes	42.9	42	23	1	284	325	108	148	0.00118	35.4
BxCar17_1_4115	GH82	BxCar17	NA	JAWXSV010000008.1_46	FM_06_G117_V	g__Alistipes	34.5	368	208	13	39	381	97	456	3.34e-45	157
BxCar17_1_4115	GH82	BxCar17	NA	JAWXSV010000059.1_2	FM_06_G117_V	g__Alistipes	33.7	169	101	4	2	167	241	401	4.54e-21	85.1
BxCar17_1_4115	GH82	BxCar17	NA	JAWXSV010000002.1_87	FM_06_G117_V	g__Alistipes	33.3	342	192	15	77	395	105	433	2.28e-36	134
BxCar17_1_4115	GH82	BxCar17	NA	JAWXTB010000082.1_2	FM_12_G117_V	g__Alistipes	29.8	369	220	13	115	456	96	452	1.24e-38	140
BxCar17_1_4115	GH82	BxCar17	NA	JAWXTB010000082.1_5	FM_12_G117_V	g__Alistipes	29.3	348	211	8	65	397	94	421	4.29e-37	136
BxCar17_1_4116	Hyp.	BxCar17	NA	JAWXSV010000001.1_1	FM_06_G117_V	g__Alistipes	51.8	301	143	2	6	306	31	329	1.06e-115	345
BxCar17_1_4116	Hyp.	BxCar17	NA	JAWXSV010000022.1_6	FM_06_G117_V	g__Alistipes	47.9	305	140	4	11	305	33	328	1.32e-105	309
BxCar17_1_4116	Hyp.	BxCar17	NA	JAWXTB010000039.1_3	FM_12_G117_V	g__Alistipes	27.4	288	172	10	47	301	45	328	3.15e-22	92.4
BxCar17_1_4116	Hyp.	BxCar17	NA	JAWXSX010000011.1_8	FM_08_G121_V	g__Alistipes	26.8	276	169	8	35	277	45	320	3.32e-24	98.2
BxCar17_1_4116	Hyp.	BxCar17	NA	JAWXSY010000003.1_37	FM_09_G121_IV	g__Alistipes	25.4	319	134	18	45	319	79	337	6.5e-13	63.2
BxCar17_1_4116	Hyp.	BxCar17	NA	JAWXSY010000003.1_35	FM_09_G121_IV	g__Alistipes	25.2	365	175	16	1	316	22	337	2.49e-15	70.5
BxCar17_1_4116	Hyp.	BxCar17	NA	JAWXSY010000044.1_9	FM_09_G121_IV	g__Alistipes	22.8	298	153	12	51	320	89	337	2.1e-13	64.7
BxCar17_1_4116	Hyp.	BxCar17	NA	JAWXTR010000022.1_9	FM_28_G117_IV	f__Rikenellaceae	58.1	277	115	1	23	299	46	321	7.98e-121	358
BxCar17_1_4116	Hyp.	BxCar17	NA	JAWXTR010000066.1_7	FM_28_G117_IV	f__Rikenellaceae	45.4	295	146	5	447	731	39	328	5.15e-86	271
BxCar17_1_4119	SusC	BxCar17	NA	JAWXTF010000032.1_4	FM_16_G121_IV	g__Alistipes	55.7	1038	438	10	24	1059	18	1035	0	1117
BxCar17_1_4119	SusC	BxCar17	NA	JAWXTD010000021.1_26	FM_14_G117_V	g__Alistipes	37.9	675	386	17	19	685	11	660	1.28e-127	398
BxCar17_1_4119	SusC	BxCar17	NA	JAWXTD010000004.1_40	FM_14_G117_V	g__Alistipes	37.2	1061	577	28	32	1053	25	1035	3.19e-200	600
BxCar17_1_4119	SusC	BxCar17	NA	JAWXTF010000016.1_15	FM_16_G121_IV	g__Alistipes	36.1	1050	587	27	43	1047	25	1035	1.37e-188	569
BxCar17_1_4119	SusC	BxCar17	NA	JAWXTC010000049.1_3	FM_13_G124_IV	g__Alistipes	35	1055	605	33	30	1044	21	1034	7.39e-152	473
BxCar17_1_4119	SusC	BxCar17	NA	JAWXTG010000006.1_34	FM_17_G117_V	g__Alistipes	34.6	1066	613	28	25	1051	15	1035	7.61e-176	536
BxCar17_1_4119	SusC	BxCar17	NA	JAWXTF010000045.1_2	FM_16_G121_IV	g__Alistipes	34.6	1069	613	32	23	1053	15	1035	1.82e-173	530
BxCar17_1_4119	SusC	BxCar17	NA	JAWXTE010000007.1_42	FM_15_G124_V	g__Alistipes	34.4	1057	619	32	29	1053	21	1035	2.73e-167	514
BxCar17_1_4119	SusC	BxCar17	NA	JAWXTB010000004.1_17	FM_12_G117_V	g__Alistipes	34.3	1065	623	30	23	1054	15	1035	3.92e-167	513
BxCar17_1_4119	SusC	BxCar17	NA	JAWXTG010000053.1_1	FM_17_G117_V	g__Alistipes	34.1	449	247	13	1	423	610	1035	5e-66	222
BxCar17_1_4119	SusC	BxCar17	NA	JAWXTG010000004.1_58	FM_17_G117_V	g__Alistipes	33.7	1054	631	31	29	1053	21	1035	1.39e-167	514
BxCar17_1_4119	SusC	BxCar17	NA	JAWXTC010000037.1_7	FM_13_G124_IV	g__Alistipes	33.2	1078	614	37	22	1057	21	1034	3.59e-145	456
BxCar17_1_4119	SusC	BxCar17	NA	JAWXTB010000002.1_18	FM_12_G117_V	g__Alistipes	32.9	1087	602	38	22	1054	21	1034	1.27e-144	454
BxCar17_1_4119	SusC	BxCar17	NA	JAWXTC010000018.1_23	FM_13_G124_IV	g__Alistipes	32.4	1097	639	29	12	1071	5	1035	3.55e-144	453
BxCar17_1_4119	SusC	BxCar17	NA	JAWXTI010000045.1_7	FM_19_G117_IV	g__Alistipes	32.2	650	400	18	22	649	19	649	2.58e-87	293
BxCar17_1_4119	SusC	BxCar17	NA	JAWXTA010000011.1_8	FM_11_G125_V	g__Alistipes	31.8	1081	638	32	24	1073	23	1035	8.22e-140	442
BxCar17_1_4119	SusC	BxCar17	NA	JAWXTF010000008.1_54	FM_16_G121_IV	g__Alistipes	31.5	1086	629	44	8	1032	4	1035	4.27e-120	388
BxCar17_1_4119	SusC	BxCar17	NA	JAWXTD010000001.1_140	FM_14_G117_V	g__Alistipes	31.5	1073	638	31	36	1065	17	1035	1.44e-136	433
BxCar17_1_4119	SusC	BxCar17	NA	JAWXSW010000003.1_18	FM_07_G117_IV	g__Alistipes	31.5	1084	662	32	14	1070	5	1035	8.28e-137	434
BxCar17_1_4119	SusC	BxCar17	NA	JAWXTG010000006.1_32	FM_17_G117_V	g__Alistipes	31.4	958	568	33	38	933	105	1035	1.79e-115	373
BxCar17_1_4119	SusC	BxCar17	NA	JAWXTB010000018.1_11	FM_12_G117_V	g__Alistipes	31.2	1084	640	27	26	1070	19	1035	3.13e-136	432
BxCar17_1_4119	SusC	BxCar17	NA	JAWXTB010000020.1_6	FM_12_G117_V	g__Alistipes	30.8	1073	654	35	11	1050	19	1035	9.34e-140	441
BxCar17_1_4119	SusC	BxCar17	NA	JAWXTG010000029.1_20	FM_17_G117_V	g__Alistipes	30.7	934	529	30	1	869	155	1035	3.99e-108	351
BxCar17_1_4119	SusC	BxCar17	NA	JAWXTF010000008.1_49	FM_16_G121_IV	g__Alistipes	29.4	221	139	9	29	242	32	242	1.87e-07	48.5
BxCar17_1_4119	SusC	BxCar17	NA	JAWXTG010000002.1_34	FM_17_G117_V	g__Alistipes	28.9	1123	634	40	124	1189	21	1035	2.78e-103	345
BxCar17_1_4119	SusC	BxCar17	NA	JAWXTC010000018.1_21	FM_13_G124_IV	g__Alistipes	28.4	1046	670	33	11	999	12	1035	1.5e-103	342
BxCar17_1_4119	SusC	BxCar17	NA	JAWXTF010000016.1_17	FM_16_G121_IV	g__Alistipes	28	1059	674	34	1	994	1	1035	1.78e-96	322
BxCar17_1_4119	SusC	BxCar17	NA	JAWXTD010000004.1_38	FM_14_G117_V	g__Alistipes	28	1029	639	31	6	969	19	1010	3.78e-99	330
BxCar17_1_4119	SusC	BxCar17	NA	JAWXTG010000010.1_19	FM_17_G117_V	g__Alistipes	27.9	1085	666	34	1	1042	1	1012	9.32e-107	353
BxCar17_1_4119	SusC	BxCar17	NA	JAWXTB010000020.1_4	FM_12_G117_V	g__Alistipes	27.8	1033	665	33	30	1007	29	1035	2.89e-85	291
BxCar17_1_4119	SusC	BxCar17	NA	JAWXTG010000004.1_56	FM_17_G117_V	g__Alistipes	27.5	936	607	28	25	905	117	1035	1.06e-85	290
BxCar17_1_4119	SusC	BxCar17	NA	JAWXTB010000018.1_9	FM_12_G117_V	g__Alistipes	27.5	1040	664	28	27	1005	25	1035	5.67e-92	310
BxCar17_1_4119	SusC	BxCar17	NA	JAWXTA010000011.1_6	FM_11_G125_V	g__Alistipes	27.5	1051	661	34	36	1023	23	1035	4.58e-90	305
BxCar17_1_4119	SusC	BxCar17	NA	JAWXTG010000039.1_1	FM_17_G117_V	g__Alistipes	27.3	929	592	31	55	917	124	1035	3.35e-77	266
BxCar17_1_4119	SusC	BxCar17	NA	JAWXTE010000007.1_44	FM_15_G124_V	g__Alistipes	27.3	898	584	25	48	891	130	1012	1.09e-76	265
BxCar17_1_4119	SusC	BxCar17	NA	JAWXTE010000017.1_14	FM_15_G124_V	g__Alistipes	27.2	1077	660	31	16	1048	16	1012	2.44e-104	346
BxCar17_1_4119	SusC	BxCar17	NA	JAWXTI010000045.1_8	FM_19_G117_IV	g__Alistipes	27	935	616	24	45	930	119	1035	1.54e-79	273
BxCar17_1_4119	SusC	BxCar17	NA	JAWXSW010000003.1_20	FM_07_G117_IV	g__Alistipes	26.8	926	594	26	54	916	130	1034	5.38e-78	269
BxCar17_1_4119	SusC	BxCar17	NA	JAWXTD010000001.1_138	FM_14_G117_V	g__Alistipes	26.6	1035	624	39	17	972	22	999	1.13e-63	228
BxCar17_1_4119	SusC	BxCar17	NA	JAWXTB010000004.1_19	FM_12_G117_V	g__Alistipes	26.6	957	582	31	36	913	120	1035	6.97e-74	257
BxCar17_1_4119	SusC	BxCar17	NA	JAWXTC010000037.1_5	FM_13_G124_IV	g__Alistipes	26.4	1065	654	36	35	1019	21	1035	1.31e-80	278
BxCar17_1_4119	SusC	BxCar17	NA	JAWXTB010000002.1_20	FM_12_G117_V	g__Alistipes	26	1053	677	35	37	1025	21	1035	3.97e-75	262
BxCar17_1_4119	SusC	BxCar17	NA	JAWXTC010000047.1_7	FM_13_G124_IV	g__Alistipes	25.8	1052	673	33	37	1019	23	1035	2.3e-74	260
BxCar17_1_4119	SusC	BxCar17	NA	JAWXTF010000045.1_4	FM_16_G121_IV	g__Alistipes	25.7	921	614	26	36	901	130	1035	3.12e-76	263
BxCar17_1_4119	SusC	BxCar17	NA	JAWXTR010000033.1_1	FM_28_G117_IV	f__Rikenellaceae	59.4	1023	399	6	60	1071	18	1035	0	1219
BxCar17_1_4119	SusC	BxCar17	NA	JAWXTR010000008.1_22	FM_28_G117_IV	f__Rikenellaceae	53.3	1021	458	11	39	1046	21	1035	0	1068
BxCar17_1_4119	SusC	BxCar17	NA	JAWXTR010000012.1_24	FM_28_G117_IV	f__Rikenellaceae	45.8	59	30	1	322	380	173	229	5.77e-09	52.4
BxCar17_1_4119	SusC	BxCar17	NA	JAWXTR010000072.1_14	FM_28_G117_IV	f__Rikenellaceae	41.5	183	101	5	39	218	24	203	1.14e-31	115
BxCar17_1_4119	SusC	BxCar17	NA	JAWXTK010000009.1_60	FM_21_G125_V	f__Rikenellaceae	35.6	132	73	4	25	150	24	149	1.46e-10	58.9
BxCar17_1_4119	SusC	BxCar17	NA	JAWXTO010000208.1_1	FM_25_G125_V	f__Rikenellaceae	31.8	192	102	7	13	194	863	1035	1.39e-17	74.3
BxCar17_1_4119	SusC	BxCar17	NA	JAWXTR010000065.1_7	FM_28_G117_IV	f__Rikenellaceae	29.1	1123	667	36	1	1082	1	1035	1.49e-105	349
BxCar17_1_4119	SusC	BxCar17	NA	JAWXTP010000045.1_1	FM_26_G125_V	f__Rikenellaceae	28.6	1117	619	34	50	1090	21	1035	2.5e-115	376
BxCar17_1_4119	SusC	BxCar17	NA	JAWXTR010000002.1_48	FM_28_G117_IV	f__Rikenellaceae	27.8	1097	667	32	41	1094	21	1035	3.68e-106	351
BxCar17_1_4119	SusC	BxCar17	NA	JAWXTP010000006.1_23	FM_26_G125_V	f__Rikenellaceae	27.6	1103	640	36	52	1087	25	1035	1.88e-108	357
BxCar17_1_4119	SusC	BxCar17	NA	JAWXTS010000064.1_2	FM_29_G117_IV	f__Rikenellaceae	25.5	1023	629	40	124	1067	21	989	1.17e-55	204
BxCar17_1_4120	SusD	BxCar17	NA	JAWXTF010000032.1_5	FM_16_G121_IV	g__Alistipes	48.2	639	292	11	16	648	8	613	1.7e-212	602
BxCar17_1_4120	SusD	BxCar17	NA	JAWXTF010000008.1_57	FM_16_G121_IV	g__Alistipes	27.4	555	301	21	105	607	109	613	1.74e-30	120
BxCar17_1_4120	SusD	BxCar17	NA	JAWXTB010000002.1_19	FM_12_G117_V	g__Alistipes	27	607	328	30	20	596	8	529	9.45e-24	100
BxCar17_1_4120	SusD	BxCar17	NA	JAWXTE010000007.1_43	FM_15_G124_V	g__Alistipes	26.7	633	342	34	39	603	35	613	5.13e-24	100
BxCar17_1_4120	SusD	BxCar17	NA	JAWXTF010000025.1_17	FM_16_G121_IV	g__Alistipes	26.3	433	257	17	87	472	119	536	1.3e-19	86.3
BxCar17_1_4120	SusD	BxCar17	NA	JAWXTB010000020.1_3	FM_12_G117_V	g__Alistipes	26.1	583	304	27	9	525	11	532	6.03e-24	100
BxCar17_1_4120	SusD	BxCar17	NA	JAWXTD010000004.1_39	FM_14_G117_V	g__Alistipes	25.9	683	369	32	1	616	1	613	1.02e-26	108
BxCar17_1_4120	SusD	BxCar17	NA	JAWXTB010000020.1_5	FM_12_G117_V	g__Alistipes	25.9	673	384	29	7	632	9	613	1.99e-27	111
BxCar17_1_4120	SusD	BxCar17	NA	JAWXTG010000004.1_57	FM_17_G117_V	g__Alistipes	25.8	524	286	23	136	602	136	613	1.44e-21	92.8
BxCar17_1_4120	SusD	BxCar17	NA	JAWXTB010000004.1_18	FM_12_G117_V	g__Alistipes	25.8	539	298	24	131	608	116	613	2.66e-22	95.1
BxCar17_1_4120	SusD	BxCar17	NA	JAWXTF010000045.1_3	FM_16_G121_IV	g__Alistipes	24.8	652	371	32	15	603	18	613	4.01e-19	85.1
BxCar17_1_4120	SusD	BxCar17	NA	JAWXTG010000053.1_2	FM_17_G117_V	g__Alistipes	24.2	513	318	18	128	591	123	613	2.36e-21	92
BxCar17_1_4120	SusD	BxCar17	NA	JAWXSW010000003.1_19	FM_07_G117_IV	g__Alistipes	24.1	627	361	28	39	598	35	613	1.17e-18	83.6
BxCar17_1_4120	SusD	BxCar17	NA	JAWXTE010000017.1_13	FM_15_G124_V	g__Alistipes	23.2	547	333	22	18	515	21	529	7.38e-16	74.7
BxCar17_1_4120	SusD	BxCar17	NA	JAWXTN010000017.1_15	FM_24_G117_V	g__Mucinivorans	27.3	132	81	5	376	495	403	531	7.14e-05	39.3
BxCar17_1_4120	SusD	BxCar17	NA	JAWXTR010000033.1_2	FM_28_G117_IV	f__Rikenellaceae	54.3	598	266	5	19	611	20	615	7.34e-227	637
BxCar17_1_4120	SusD	BxCar17	NA	JAWXTR010000008.1_23	FM_28_G117_IV	f__Rikenellaceae	52.2	615	279	10	6	609	3	613	5.51e-219	617
BxCar17_1_4120	SusD	BxCar17	NA	JAWXTP010000092.1_3	FM_26_G125_V	f__Rikenellaceae	24	546	335	20	1	482	1	530	7.8e-17	77.8
BxCar17_1_4121	SusC	BxCar17	NA	JAWXTF010000032.1_6	FM_16_G121_IV	g__Alistipes	48.5	924	466	6	23	939	97	1017	7.70e-317	894
BxCar17_1_4121	SusC	BxCar17	NA	JAWXTR010000033.1_3	FM_28_G117_IV	f__Rikenellaceae	53.4	1017	468	6	4	1016	3	1017	0	1073
BxCar17_1_4121	SusC	BxCar17	NA	JAWXTR010000008.1_24	FM_28_G117_IV	f__Rikenellaceae	52.5	998	463	8	26	1017	25	1017	0	1026
BxCar17_1_4122	SusD	BxCar17	NA	JAWXTF010000032.1_7	FM_16_G121_IV	g__Alistipes	50.5	586	274	8	15	590	15	594	9.27e-207	584
BxCar17_1_4122	SusD	BxCar17	NA	JAWXTE010000022.1_1	FM_15_G124_V	g__Alistipes	38.8	116	65	4	21	130	479	594	4.76e-18	73.2
BxCar17_1_4122	SusD	BxCar17	NA	JAWXTC010000049.1_4	FM_13_G124_IV	g__Alistipes	31.4	137	88	4	121	251	101	237	1.32e-12	62.8
BxCar17_1_4122	SusD	BxCar17	NA	JAWXTI010000044.1_4	FM_19_G117_IV	g__Alistipes	31.2	141	82	6	383	509	455	594	8.55e-05	38.9
BxCar17_1_4122	SusD	BxCar17	NA	JAWXTG010000008.1_3	FM_17_G117_V	g__Alistipes	31.2	141	82	6	383	509	455	594	1.79e-06	44.3
BxCar17_1_4122	SusD	BxCar17	NA	JAWXTE010000007.1_45	FM_15_G124_V	g__Alistipes	30.8	627	345	26	3	574	2	594	1.32e-55	192
BxCar17_1_4122	SusD	BxCar17	NA	JAWXTB010000018.1_8	FM_12_G117_V	g__Alistipes	30.7	659	329	29	6	603	3	594	7.16e-53	185
BxCar17_1_4122	SusD	BxCar17	NA	JAWXTF010000045.1_5	FM_16_G121_IV	g__Alistipes	30.6	628	346	25	3	575	2	594	3.69e-56	193
BxCar17_1_4122	SusD	BxCar17	NA	JAWXTD010000004.1_37	FM_14_G117_V	g__Alistipes	30.1	562	301	25	60	560	64	594	2.58e-49	174
BxCar17_1_4122	SusD	BxCar17	NA	JAWXTG010000006.1_31	FM_17_G117_V	g__Alistipes	30	610	329	27	12	552	14	594	3.25e-56	193
BxCar17_1_4122	SusD	BxCar17	NA	JAWXTG010000004.1_55	FM_17_G117_V	g__Alistipes	30	631	346	25	1	572	1	594	1.21e-54	189
BxCar17_1_4122	SusD	BxCar17	NA	JAWXTC010000018.1_20	FM_13_G124_IV	g__Alistipes	30	661	330	26	6	602	3	594	7.97e-55	190
BxCar17_1_4122	SusD	BxCar17	NA	JAWXTG010000039.1_2	FM_17_G117_V	g__Alistipes	29	620	359	23	4	569	2	594	3.41e-57	196
BxCar17_1_4122	SusD	BxCar17	NA	JAWXTB010000004.1_20	FM_12_G117_V	g__Alistipes	28.5	631	355	28	3	575	2	594	4.7e-46	165
BxCar17_1_4122	SusD	BxCar17	NA	JAWXSW010000003.1_21	FM_07_G117_IV	g__Alistipes	28.3	628	358	28	3	573	2	594	1.78e-46	166
BxCar17_1_4122	SusD	BxCar17	NA	JAWXTG010000029.1_19	FM_17_G117_V	g__Alistipes	27.4	609	335	24	3	534	2	580	2e-43	157
BxCar17_1_4122	SusD	BxCar17	NA	JAWXTC010000037.1_6	FM_13_G124_IV	g__Alistipes	26.1	452	254	20	157	585	139	533	6.6e-24	100
BxCar17_1_4122	SusD	BxCar17	NA	JAWXTB010000002.1_21	FM_12_G117_V	g__Alistipes	26.1	682	357	32	1	623	1	594	5.36e-26	106
BxCar17_1_4122	SusD	BxCar17	NA	JAWXTC010000047.1_6	FM_13_G124_IV	g__Alistipes	25.9	683	351	25	1	617	1	594	1.68e-29	117
BxCar17_1_4122	SusD	BxCar17	NA	JAWXTA010000011.1_5	FM_11_G125_V	g__Alistipes	25.9	660	308	32	63	667	61	594	2.87e-28	114
BxCar17_1_4122	SusD	BxCar17	NA	JAWXTC010000037.1_4	FM_13_G124_IV	g__Alistipes	25	687	337	27	5	612	2	589	3.91e-29	116
BxCar17_1_4122	SusD	BxCar17	NA	JAWXTD010000006.1_12	FM_14_G117_V	g__Alistipes	24.4	594	352	24	1	538	1	553	6.18e-25	103
BxCar17_1_4122	SusD	BxCar17	NA	JAWXTJ010000015.1_12	FM_20_G117_IV	g__Alistipes	23.9	439	261	16	130	542	139	530	2.72e-16	76.3
BxCar17_1_4122	SusD	BxCar17	NA	JAWXTG010000006.1_33	FM_17_G117_V	g__Alistipes	23.8	650	404	22	17	644	13	593	7.09e-23	97.1
BxCar17_1_4122	SusD	BxCar17	NA	JAWXTR010000033.1_4	FM_28_G117_IV	f__Rikenellaceae	56.6	585	243	6	18	594	13	594	9.19e-243	676
BxCar17_1_4122	SusD	BxCar17	NA	JAWXTR010000008.1_25	FM_28_G117_IV	f__Rikenellaceae	55	598	261	5	1	594	1	594	1.41e-239	668
BxCar17_1_4122	SusD	BxCar17	NA	JAWXTP010000059.1_6	FM_26_G125_V	f__Rikenellaceae	32.6	129	70	5	336	457	414	532	8.11e-10	55.1
BxCar17_1_4122	SusD	BxCar17	NA	JAWXTP010000026.1_19	FM_26_G125_V	f__Rikenellaceae	32	97	60	3	86	180	82	174	2.13e-05	40.8
BxCar17_1_4122	SusD	BxCar17	NA	JAWXTR010000009.1_3	FM_28_G117_IV	f__Rikenellaceae	30.9	152	68	6	375	497	434	577	1.47e-07	47.8
BxCar17_1_4123	PF04542.15	BxCar17	NA	JAWXTI010000011.1_11	FM_19_G117_IV	g__Alistipes	48.6	37	18	1	148	183	139	175	0.000504	33.9
BxCar17_1_4123	PF04542.15	BxCar17	NA	JAWXSY010000025.1_27	FM_09_G121_IV	g__Alistipes	45.9	37	19	1	152	187	139	175	0.00228	32
BxCar17_1_4123	PF04542.15	BxCar17	NA	JAWXTE010000003.1_17	FM_15_G124_V	g__Alistipes	43.2	37	20	1	149	184	139	175	0.000683	33.5
BxCar17_1_4123	PF04542.15	BxCar17	NA	JAWXTG010000038.1_1	FM_17_G117_V	g__Alistipes	32.4	176	105	4	6	170	9	181	1.11e-22	85.5
BxCar17_1_4123	PF04542.15	BxCar17	NA	JAWXSX010000110.1_3	FM_08_G121_V	g__Alistipes	31.7	104	53	5	96	188	79	175	0.00127	32.7
BxCar17_1_4123	PF04542.15	BxCar17	NA	JAWXTG010000002.1_40	FM_17_G117_V	g__Alistipes	28.7	174	114	3	12	176	11	183	2.59e-21	81.6
BxCar17_1_4123	PF04542.15	BxCar17	NA	JAWXTB010000040.1_3	FM_12_G117_V	g__Alistipes	28.1	167	102	2	3	155	21	183	1.52e-13	60.1
BxCar17_1_4123	PF04542.15	BxCar17	NA	JAWXTF010000034.1_4	FM_16_G121_IV	g__Alistipes	25	164	113	2	2	155	20	183	2.12e-14	62.4
BxCar17_1_4123	PF04542.15	BxCar17	NA	JAWXTP010000113.1_7	FM_26_G125_V	f__Rikenellaceae	41	39	22	1	155	192	137	175	0.000728	33.5
BxCar17_1_4123	PF04542.15	BxCar17	NA	JAWXTR010000038.1_9	FM_28_G117_IV	f__Rikenellaceae	30.6	170	104	2	3	160	21	188	2.95e-14	62
BxCar17_1_4125	SusC	BxCar17	NA	JAWXTD010000020.1_6	FM_14_G117_V	g__Alistipes	44.6	56	30	1	24	79	110	164	7.2e-07	46.6
BxCar17_1_4125	SusC	BxCar17	NA	JAWXTC010000038.1_4	FM_13_G124_IV	g__Alistipes	39.8	88	48	3	24	111	110	192	2.93e-09	54.7
BxCar17_1_4125	SusC	BxCar17	NA	JAWXTJ010000065.1_2	FM_20_G117_IV	g__Alistipes	29.9	1077	615	31	32	1049	111	1106	3.99e-106	352
BxCar17_1_4125	SusC	BxCar17	NA	JAWXTD010000015.1_6	FM_14_G117_V	g__Alistipes	29.9	1175	680	36	17	1134	19	1106	2.07e-123	401
BxCar17_1_4125	SusC	BxCar17	NA	JAWXTD010000006.1_11	FM_14_G117_V	g__Alistipes	29.7	1061	652	31	24	1047	103	1106	4.88e-111	365
BxCar17_1_4125	SusC	BxCar17	NA	JAWXTF010000010.1_63	FM_16_G121_IV	g__Alistipes	25.3	91	66	2	6	96	103	191	0.00246	35
BxCar17_1_4125	SusC	BxCar17	NA	JAWXTL010000299.1_2	FM_22_G117_V	g__Mucinivorans	30.8	91	61	2	19	109	105	193	2.42e-08	47.8
BxCar17_1_4125	SusC	BxCar17	NA	JAWXTR010000012.1_24	FM_28_G117_IV	f__Rikenellaceae	49.1	57	29	0	327	383	257	313	4.44e-09	52.8
BxCar17_1_4125	SusC	BxCar17	NA	JAWXTO010000030.1_13	FM_25_G125_V	f__Rikenellaceae	31.8	85	56	2	25	109	111	193	5.54e-07	47
BxCar17_1_4125	SusC	BxCar17	NA	JAWXTR010000095.1_3	FM_28_G117_IV	f__Rikenellaceae	30.4	1098	617	39	41	1092	110	1106	9.73e-108	357
BxCar17_1_4125	SusC	BxCar17	NA	JAWXTR010000005.1_32	FM_28_G117_IV	f__Rikenellaceae	29.8	1084	633	32	43	1086	111	1106	1.16e-113	373
BxCar17_1_4125	SusC	BxCar17	NA	JAWXTQ010000043.1_5	FM_27_G117_V	f__Rikenellaceae	27.6	1141	633	35	35	1120	104	1106	5.25e-90	308
BxCar17_1_4125	SusC	BxCar17	NA	JAWXTP010000006.1_23	FM_26_G125_V	f__Rikenellaceae	27.6	1079	669	32	45	1087	104	1106	6.09e-107	355
BxCar17_1_4125	SusC	BxCar17	NA	JAWXTS010000002.1_42	FM_29_G117_IV	f__Rikenellaceae	22.1	714	445	27	36	692	176	835	6.22e-13	66.6
BxCar17_1_4126	SusD	BxCar17	NA	JAWXTD010000001.1_137	FM_14_G117_V	g__Alistipes	23.5	643	367	28	1	580	1	581	3.94e-17	78.6
BxCar17_1_4129	Hyp.	BxCar17	NA	JAWXST010000004.1_26	FM_04_G121_IV	g__Alistipes	44.4	243	135	0	40	282	19	261	2.39e-68	207
BxCar17_1_4130	GH2	BxCar17	NA	JAWXTC010000028.1_6	FM_13_G124_IV	g__Alistipes	65.6	802	276	0	27	828	26	827	0	1154
BxCar17_1_4130	GH2	BxCar17	NA	JAWXTB010000021.1_6	FM_12_G117_V	g__Alistipes	65.6	802	276	0	27	828	26	827	0	1154
BxCar17_1_4130	GH2	BxCar17	NA	JAWXTF010000002.1_18	FM_16_G121_IV	g__Alistipes	65	824	288	0	3	826	4	827	0	1170
BxCar17_1_4130	GH2	BxCar17	NA	JAWXTB010000011.1_23	FM_12_G117_V	g__Alistipes	64.7	802	283	0	27	828	26	827	0	1143
BxCar17_1_4130	GH2	BxCar17	NA	JAWXTE010000014.1_25	FM_15_G124_V	g__Alistipes	64.4	806	287	0	11	816	22	827	0	1152
BxCar17_1_4130	GH2	BxCar17	NA	JAWXTI010000030.1_13	FM_19_G117_IV	g__Alistipes	63.9	823	296	1	6	827	5	827	0	1147
BxCar17_1_4130	GH2	BxCar17	NA	JAWXTG010000008.1_16	FM_17_G117_V	g__Alistipes	63.1	823	303	1	6	827	5	827	0	1110
BxCar17_1_4130	GH2	BxCar17	NA	JAWXSS010000163.1_2	FM_03_G117_V	g__Alistipes	60	553	220	1	1	552	275	827	1.39e-255	716
BxCar17_1_4130	GH2	BxCar17	NA	JAWXSV010000004.1_34	FM_06_G117_V	g__Alistipes	59.3	826	333	2	4	828	4	827	0	1063
BxCar17_1_4130	GH2	BxCar17	NA	JAWXSV010000004.1_56	FM_06_G117_V	g__Alistipes	47.8	805	406	5	458	1253	26	825	8.01e-278	799
BxCar17_1_4130	GH2	BxCar17	NA	JAWXTF010000013.1_19	FM_16_G121_IV	g__Alistipes	47.1	816	409	8	459	1266	24	824	1.08e-266	771
BxCar17_1_4130	GH2	BxCar17	NA	JAWXSU010000207.1_1	FM_05_G121_IV	g__Alistipes	38.1	113	55	4	6	108	6	113	7.89e-18	71.6
BxCar17_1_4130	GH2	BxCar17	NA	JAWXTB010000003.1_28	FM_12_G117_V	g__Alistipes	34.2	854	478	13	1	800	3	826	1.38e-165	495
BxCar17_1_4130	GH2	BxCar17	NA	JAWXTA010000028.1_7	FM_11_G125_V	g__Alistipes	34.2	855	480	14	1	804	3	825	4.06e-166	496
BxCar17_1_4130	GH2	BxCar17	NA	JAWXSX010000085.1_3	FM_08_G121_V	g__Alistipes	33.2	874	425	23	28	822	32	825	2.18e-140	430
BxCar17_1_4130	GH2	BxCar17	NA	JAWXTB010000003.1_29	FM_12_G117_V	g__Alistipes	33	854	487	13	1	800	3	825	4.34e-171	509
BxCar17_1_4130	GH2	BxCar17	NA	JAWXSZ010000006.1_9	FM_10_G124_IV	g__Alistipes	32.7	890	466	23	1	821	1	826	1.17e-143	439
BxCar17_1_4130	GH2	BxCar17	NA	JAWXSY010000059.1_2	FM_09_G121_IV	g__Alistipes	32.7	894	438	24	4	817	11	820	2.18e-140	430
BxCar17_1_4130	GH2	BxCar17	NA	JAWXSY010000031.1_8	FM_09_G121_IV	g__Alistipes	32.6	875	432	22	33	831	32	824	4.53e-143	437
BxCar17_1_4130	GH2	BxCar17	NA	JAWXSQ010000009.1_9	FM_01_G117_V	g__Alistipes	32.5	890	441	23	9	817	10	820	7.2e-138	424
BxCar17_1_4130	GH2	BxCar17	NA	JAWXSZ010000011.1_5	FM_10_G124_IV	g__Alistipes	32.3	886	451	21	11	821	13	824	4.81e-143	437
BxCar17_1_4130	GH2	BxCar17	NA	JAWXSR010000137.1_1	FM_02_G121_IV	g__Alistipes	31.8	859	451	21	26	814	32	825	2.36e-131	406
BxCar17_1_4130	GH2	BxCar17	NA	JAWXSY010000059.1_6	FM_09_G121_IV	g__Alistipes	31.1	296	176	5	29	296	34	329	2.2e-41	146
BxCar17_1_4130	GH2	BxCar17	NA	JAWXSY010000075.1_6	FM_09_G121_IV	g__Alistipes	28.8	608	316	11	2	563	288	824	6.3e-77	254
BxCar17_1_4130	GH2	BxCar17	NA	JAWXSV010000011.1_28	FM_06_G117_V	g__Alistipes	23.8	160	110	6	194	343	246	403	9.79e-05	38.5
BxCar17_1_4130	GH2	BxCar17	NA	JAWXTR010000001.1_16	FM_28_G117_IV	f__Rikenellaceae	64.2	823	293	1	6	826	5	827	0	1122
BxCar17_1_4130	GH2	BxCar17	NA	JAWXTK010000008.1_55	FM_21_G125_V	f__Rikenellaceae	30.7	140	62	6	295	410	367	495	4.76e-10	55.5
BxCar17_1_4130	GH2	BxCar17	NA	JAWXTR010000015.1_4	FM_28_G117_IV	f__Rikenellaceae	26.2	664	382	23	21	636	32	635	6.36e-49	180
BxCar17_1_4131	S1_8	BxCar17	NA	JAWXTF010000005.1_40	FM_16_G121_IV	g__Alistipes	66.1	478	157	3	20	493	15	491	9.99e-239	657
BxCar17_1_4131	S1_8	BxCar17	NA	JAWXTE010000052.1_6	FM_15_G124_V	g__Alistipes	65.7	493	165	3	1	491	1	491	4.42e-244	671
BxCar17_1_4131	S1_8	BxCar17	NA	JAWXTB010000037.1_2	FM_12_G117_V	g__Alistipes	63.6	464	162	4	24	482	30	491	2.28e-220	610
BxCar17_1_4131	S1_8	BxCar17	NA	JAWXSY010000013.1_13	FM_09_G121_IV	g__Alistipes	63	473	169	3	17	484	20	491	1.58e-223	619
BxCar17_1_4131	S1_8	BxCar17	NA	JAWXSV010000020.1_6	FM_06_G117_V	g__Alistipes	58.8	473	193	2	16	487	20	491	4.64e-214	595
BxCar17_1_4131	S1_8	BxCar17	NA	JAWXSS010000060.1_6	FM_03_G117_V	g__Alistipes	47.1	34	16	1	33	64	429	462	0.000923	30
BxCar17_1_4131	S1_8	BxCar17	NA	JAWXSS010000060.1_4	FM_03_G117_V	g__Alistipes	46.9	64	33	1	28	90	34	97	9.93e-13	61.2
BxCar17_1_4131	S1_8	BxCar17	NA	JAWXTC010000027.1_30	FM_13_G124_IV	g__Alistipes	43	100	54	2	22	118	34	133	2.16e-17	73.6
BxCar17_1_4131	S1_8	BxCar17	NA	JAWXTA010000007.1_43	FM_11_G125_V	g__Alistipes	29.1	444	270	10	30	441	35	465	1.77e-53	181
BxCar17_1_4131	S1_8	BxCar17	NA	JAWXSY010000023.1_8	FM_09_G121_IV	g__Alistipes	28.8	309	157	9	25	331	33	280	3.98e-25	102
BxCar17_1_4131	S1_8	BxCar17	NA	JAWXSV010000032.1_4	FM_06_G117_V	g__Alistipes	28.7	477	248	11	25	460	35	460	1.94e-35	133
BxCar17_1_4131	S1_8	BxCar17	NA	JAWXSR010000005.1_10	FM_02_G121_IV	g__Alistipes	28.3	311	156	8	27	334	34	280	7.43e-24	99
BxCar17_1_4131	S1_8	BxCar17	NA	JAWXTD010000001.1_146	FM_14_G117_V	g__Alistipes	27.5	527	251	20	17	503	32	467	1.41e-42	153
BxCar17_1_4131	S1_8	BxCar17	NA	JAWXSQ010000003.1_161	FM_01_G117_V	g__Alistipes	26	543	300	16	5	528	2	461	4.67e-43	155
BxCar17_1_4131	S1_8	BxCar17	NA	JAWXTG010000003.1_72	FM_17_G117_V	g__Alistipes	24.9	519	256	23	13	473	16	458	4.03e-23	96.3
BxCar17_1_4131	S1_8	BxCar17	NA	JAWXTN010000063.1_4	FM_24_G117_V	g__Mucinivorans	27.2	529	253	20	23	506	30	471	7.18e-36	134
BxCar17_1_4131	S1_8	BxCar17	NA	JAWXTR010000056.1_15	FM_28_G117_IV	f__Rikenellaceae	47.2	36	17	1	59	92	430	465	0.000166	34.3
BxCar17_1_4131	S1_8	BxCar17	NA	JAWXTP010000158.1_4	FM_26_G125_V	f__Rikenellaceae	24.5	526	242	21	23	481	35	472	1.17e-24	100
BxCar17_1_4131	S1_8	BxCar17	NA	JAWXTO010000128.1_3	FM_25_G125_V	f__Rikenellaceae	24.1	511	263	16	23	481	35	472	2.69e-25	102
BxCar17_1_4131	S1_8	BxCar17	NA	JAWXTO010000128.1_2	FM_25_G125_V	f__Rikenellaceae	23.3	514	261	18	23	479	35	472	2.93e-23	96.7
BxCar17_1_4132	S1_30	BxCar17	NA	JAWXSV010000058.1_6	FM_06_G117_V	g__Alistipes	62.8	487	176	4	1	487	1	482	1.67e-230	637
BxCar17_1_4132	S1_30	BxCar17	NA	JAWXSV010000012.1_13	FM_06_G117_V	g__Alistipes	60.9	478	182	4	10	485	9	483	3.43e-216	600
BxCar17_1_4132	S1_30	BxCar17	NA	JAWXSZ010000011.1_13	FM_10_G124_IV	g__Alistipes	56.1	488	200	7	1	485	1	477	8.53e-194	543
BxCar17_1_4132	S1_30	BxCar17	NA	JAWXSQ010000009.1_7	FM_01_G117_V	g__Alistipes	40.7	459	253	8	15	466	15	461	1.46e-117	349
BxCar17_1_4132	S1_30	BxCar17	NA	JAWXSZ010000024.1_5	FM_10_G124_IV	g__Alistipes	40.3	467	263	7	16	478	15	469	6.67e-121	357
BxCar17_1_4132	S1_30	BxCar17	NA	JAWXSX010000016.1_28	FM_08_G121_V	g__Alistipes	40	483	269	10	1	476	1	469	4.74e-123	362
BxCar17_1_4132	S1_30	BxCar17	NA	JAWXTE010000005.1_56	FM_15_G124_V	g__Alistipes	32.5	200	118	5	39	238	279	461	9.67e-24	93.6
BxCar17_1_4132	S1_30	BxCar17	NA	JAWXSX010000010.1_23	FM_08_G121_V	g__Alistipes	32.4	139	82	3	1	133	1	133	1.26e-14	70.5
BxCar17_1_4132	S1_30	BxCar17	NA	JAWXTD010000029.1_25	FM_14_G117_V	g__Alistipes	30.4	391	221	14	48	420	21	378	2.53e-44	157
BxCar17_1_4132	S1_30	BxCar17	NA	JAWXSY010000003.1_41	FM_09_G121_IV	g__Alistipes	30.4	392	208	7	32	398	22	373	4.82e-46	163
BxCar17_1_4132	S1_30	BxCar17	NA	JAWXSR010000143.1_2	FM_02_G121_IV	g__Alistipes	30.3	416	231	11	27	418	13	393	9.7e-49	170
BxCar17_1_4132	S1_30	BxCar17	NA	JAWXSY010000033.1_3	FM_09_G121_IV	g__Alistipes	30.2	427	254	11	48	448	59	467	6.86e-44	155
BxCar17_1_4132	S1_30	BxCar17	NA	JAWXSX010000072.1_4	FM_08_G121_V	g__Alistipes	30.1	405	227	9	10	390	23	395	8.03e-45	159
BxCar17_1_4132	S1_30	BxCar17	NA	JAWXTA010000017.1_32	FM_11_G125_V	g__Alistipes	29.2	514	277	23	14	483	7	477	5.24e-50	172
BxCar17_1_4132	S1_30	BxCar17	NA	JAWXST010000018.1_1	FM_04_G121_IV	g__Alistipes	29.1	278	172	9	35	301	194	457	3.63e-23	94
BxCar17_1_4132	S1_30	BxCar17	NA	JAWXSX010000073.1_7	FM_08_G121_V	g__Alistipes	28.6	504	298	18	4	475	2	475	7.04e-44	156
BxCar17_1_4132	S1_30	BxCar17	NA	JAWXTG010000010.1_14	FM_17_G117_V	g__Alistipes	27.7	524	267	18	30	513	20	471	1.7e-41	149
BxCar17_1_4132	S1_30	BxCar17	NA	JAWXSX010000016.1_25	FM_08_G121_V	g__Alistipes	27.5	538	284	16	7	518	5	462	5.49e-48	168
BxCar17_1_4132	S1_30	BxCar17	NA	JAWXTE010000005.1_57	FM_15_G124_V	g__Alistipes	27.2	268	143	5	30	257	23	278	1.2e-29	110
BxCar17_1_4132	S1_30	BxCar17	NA	JAWXSZ010000037.1_9	FM_10_G124_IV	g__Alistipes	27.2	533	282	12	10	507	6	467	1.76e-51	177
BxCar17_1_4132	S1_30	BxCar17	NA	JAWXSY010000025.1_14	FM_09_G121_IV	g__Alistipes	27.1	520	263	17	36	519	23	462	4.86e-45	160
BxCar17_1_4132	S1_30	BxCar17	NA	JAWXTF010000014.1_51	FM_16_G121_IV	g__Alistipes	27	533	268	13	27	523	20	467	9.31e-52	178
BxCar17_1_4132	S1_30	BxCar17	NA	JAWXSQ010000015.1_11	FM_01_G117_V	g__Alistipes	26.9	525	267	15	28	510	22	471	5.61e-47	165
BxCar17_1_4132	S1_30	BxCar17	NA	JAWXSY010000008.1_39	FM_09_G121_IV	g__Alistipes	26.6	552	293	18	5	526	2	471	1.36e-46	164
BxCar17_1_4132	S1_30	BxCar17	NA	JAWXTG010000006.1_36	FM_17_G117_V	g__Alistipes	26.3	520	280	14	25	515	17	462	1.8e-44	158
BxCar17_1_4132	S1_30	BxCar17	NA	JAWXTG010000039.1_7	FM_17_G117_V	g__Alistipes	26.1	552	280	16	1	508	1	468	3.02e-39	143
BxCar17_1_4132	S1_30	BxCar17	NA	JAWXSZ010000017.1_2	FM_10_G124_IV	g__Alistipes	26.1	556	300	15	1	530	1	471	9.65e-45	159
BxCar17_1_4132	S1_30	BxCar17	NA	JAWXSQ010000007.1_85	FM_01_G117_V	g__Alistipes	25.9	549	292	14	14	530	6	471	5.99e-43	154
BxCar17_1_4132	S1_30	BxCar17	NA	JAWXSY010000042.1_2	FM_09_G121_IV	g__Alistipes	25.8	511	302	9	28	520	20	471	4.59e-46	162
BxCar17_1_4132	S1_30	BxCar17	NA	JAWXTB010000040.1_6	FM_12_G117_V	g__Alistipes	24.9	397	231	13	40	385	19	399	1.14e-22	94.4
BxCar17_1_4132	S1_30	BxCar17	NA	JAWXTD010000001.1_148	FM_14_G117_V	g__Alistipes	24.8	501	291	19	36	515	22	457	3.69e-32	123
BxCar17_1_4132	S1_30	BxCar17	NA	JAWXSX010000008.1_23	FM_08_G121_V	g__Alistipes	24.3	478	274	19	9	440	5	440	1.74e-17	79.3
BxCar17_1_4132	S1_30	BxCar17	NA	JAWXSR010000036.1_2	FM_02_G121_IV	g__Alistipes	23.8	471	304	13	27	474	19	457	4.51e-32	122
BxCar17_1_4132	S1_30	BxCar17	NA	JAWXSY010000021.1_2	FM_09_G121_IV	g__Alistipes	23.7	439	273	14	55	468	62	463	1.47e-30	118
BxCar17_1_4132	S1_30	BxCar17	NA	JAWXTL010000200.1_1	FM_22_G117_V	g__Mucinivorans	30.1	239	115	9	1	201	1	225	4.89e-22	89
BxCar17_1_4132	S1_30	BxCar17	NA	JAWXTL010000036.1_9	FM_22_G117_V	g__Mucinivorans	29.1	254	164	5	14	262	237	479	9.67e-30	110
BxCar17_1_4132	S1_30	BxCar17	NA	JAWXTR010000024.1_17	FM_28_G117_IV	f__Rikenellaceae	60.2	452	173	4	28	475	21	469	7.52e-199	556
BxCar17_1_4132	S1_30	BxCar17	NA	JAWXTR010000024.1_18	FM_28_G117_IV	f__Rikenellaceae	59	471	187	4	16	483	9	476	4.23e-203	566
BxCar17_1_4132	S1_30	BxCar17	NA	JAWXTR010000003.1_30	FM_28_G117_IV	f__Rikenellaceae	57	447	185	4	33	475	22	465	5.97e-189	531
BxCar17_1_4132	S1_30	BxCar17	NA	JAWXTR010000001.1_62	FM_28_G117_IV	f__Rikenellaceae	40.2	488	241	14	17	490	13	463	1.32e-105	319
BxCar17_1_4132	S1_30	BxCar17	NA	JAWXTR010000021.1_7	FM_28_G117_IV	f__Rikenellaceae	29.7	489	283	13	3	452	2	468	7.57e-51	174
BxCar17_1_4132	S1_30	BxCar17	NA	JAWXTP010000011.1_11	FM_26_G125_V	f__Rikenellaceae	29.2	360	217	13	53	395	62	400	3.18e-34	128
BxCar17_1_4132	S1_30	BxCar17	NA	JAWXTQ010000004.1_2	FM_27_G117_V	f__Rikenellaceae	29	534	248	19	23	508	21	471	4.14e-47	165
BxCar17_1_4132	S1_30	BxCar17	NA	JAWXTO010000002.1_30	FM_25_G125_V	f__Rikenellaceae	29	359	217	14	53	394	62	399	7.06e-33	124
BxCar17_1_4132	S1_30	BxCar17	NA	JAWXTP010000040.1_14	FM_26_G125_V	f__Rikenellaceae	28.5	526	253	21	35	515	21	468	5.51e-47	165
BxCar17_1_4132	S1_30	BxCar17	NA	JAWXTO010000049.1_6	FM_25_G125_V	f__Rikenellaceae	28.3	538	258	22	36	526	22	478	2.28e-47	166
BxCar17_1_4132	S1_30	BxCar17	NA	JAWXTP010000126.1_3	FM_26_G125_V	f__Rikenellaceae	27.6	533	283	15	1	500	1	463	8.47e-51	175
BxCar17_1_4132	S1_30	BxCar17	NA	JAWXTR010000049.1_7	FM_28_G117_IV	f__Rikenellaceae	26.8	527	287	14	18	516	7	462	1.08e-46	164
BxCar17_1_4132	S1_30	BxCar17	NA	JAWXTK010000034.1_9	FM_21_G125_V	f__Rikenellaceae	25.2	333	178	13	48	322	24	343	3.87e-21	89.7
BxCar17_1_4133	GH2	BxCar17	NA	JAWXTB010000003.1_27	FM_12_G117_V	g__Alistipes	58	1013	409	6	20	1028	19	1019	0	1239
BxCar17_1_4133	GH2	BxCar17	NA	JAWXTA010000011.1_2	FM_11_G125_V	g__Alistipes	57.8	1021	422	5	12	1031	7	1019	0	1236
BxCar17_1_4133	GH2	BxCar17	NA	JAWXTE010000013.1_31	FM_15_G124_V	g__Alistipes	57.7	1023	421	8	6	1024	5	1019	0	1240
BxCar17_1_4133	GH2	BxCar17	NA	JAWXTC010000002.1_8	FM_13_G124_IV	g__Alistipes	57.7	1004	418	3	21	1024	23	1019	0	1227
BxCar17_1_4133	GH2	BxCar17	NA	JAWXSV010000020.1_9	FM_06_G117_V	g__Alistipes	56.7	1014	431	5	13	1024	12	1019	0	1239
BxCar17_1_4133	GH2	BxCar17	NA	JAWXTB010000037.1_8	FM_12_G117_V	g__Alistipes	56	996	426	9	18	1008	25	1013	0	1179
BxCar17_1_4133	GH2	BxCar17	NA	JAWXSY010000006.1_5	FM_09_G121_IV	g__Alistipes	53.8	195	81	4	1	186	609	803	1.33e-64	209
BxCar17_1_4133	GH2	BxCar17	NA	JAWXTB010000010.1_45	FM_12_G117_V	g__Alistipes	31.9	405	208	15	1	366	405	780	3.46e-42	152
BxCar17_1_4133	GH2	BxCar17	NA	JAWXSQ010000005.1_49	FM_01_G117_V	g__Alistipes	27.7	430	251	20	7	404	7	408	1.77e-25	106
BxCar17_1_4133	GH2	BxCar17	NA	JAWXTE010000020.1_11	FM_15_G124_V	g__Alistipes	27.6	439	269	17	1	414	1	415	2.21e-33	131
BxCar17_1_4133	GH2	BxCar17	NA	JAWXTG010000003.1_74	FM_17_G117_V	g__Alistipes	27.4	445	276	17	1	421	1	422	2.31e-33	131
BxCar17_1_4133	GH2	BxCar17	NA	JAWXTA010000022.1_8	FM_11_G125_V	g__Alistipes	26.8	739	442	31	28	711	24	718	9.21e-49	181
BxCar17_1_4133	GH2	BxCar17	NA	JAWXSX010000042.1_7	FM_08_G121_V	g__Alistipes	25.8	496	290	21	1	478	1	436	2.49e-20	90.9
BxCar17_1_4133	GH2	BxCar17	NA	JAWXSQ010000011.1_55	FM_01_G117_V	g__Alistipes	23.6	352	237	12	64	403	84	415	6.73e-13	64.7
BxCar17_1_4133	GH2	BxCar17	NA	JAWXSQ010000004.1_138	FM_01_G117_V	g__Alistipes	22.1	715	441	24	28	684	25	681	5.32e-27	111
BxCar17_1_4133	GH2	BxCar17	NA	JAWXSQ010000008.1_51	FM_01_G117_V	g__Alistipes	21.6	402	246	15	51	441	22	365	1.82e-15	74.7
BxCar17_1_4133	GH2	BxCar17	NA	JAWXTN010000013.1_5	FM_24_G117_V	g__Mucinivorans	56.1	1020	435	8	1	1014	1	1013	0	1170
BxCar17_1_4133	GH2	BxCar17	NA	JAWXTN010000064.1_2	FM_24_G117_V	g__Mucinivorans	22.5	387	230	15	92	467	84	411	8.28e-07	46.6
BxCar17_1_4133	GH2	BxCar17	NA	JAWXTR010000014.1_19	FM_28_G117_IV	f__Rikenellaceae	59	1017	408	8	28	1040	5	1016	0	1245
BxCar17_1_4133	GH2	BxCar17	NA	JAWXTR010000015.1_21	FM_28_G117_IV	f__Rikenellaceae	41.2	996	569	15	28	1011	26	1016	1.79e-281	807
BxCar17_1_4133	GH2	BxCar17	NA	JAWXTQ010000012.1_19	FM_27_G117_V	f__Rikenellaceae	33.2	814	443	25	35	810	29	779	6.35e-121	384
BxCar17_1_4133	GH2	BxCar17	NA	JAWXTR010000088.1_1	FM_28_G117_IV	f__Rikenellaceae	29.6	206	126	7	1	202	244	434	7.06e-17	79
BxCar17_1_4133	GH2	BxCar17	NA	JAWXTR010000011.1_25	FM_28_G117_IV	f__Rikenellaceae	25.8	679	415	27	30	655	20	662	1.02e-47	177
BxCar17_1_4133	GH2	BxCar17	NA	JAWXTR010000015.1_22	FM_28_G117_IV	f__Rikenellaceae	24.8	718	464	22	6	688	7	683	9.38e-46	170
BxCar17_1_4134	S1_16	BxCar17	NA	JAWXTE010000003.1_47	FM_15_G124_V	g__Alistipes	68.3	438	133	4	8	444	10	442	3.21e-223	614
BxCar17_1_4134	S1_16	BxCar17	NA	JAWXSX010000076.1_5	FM_08_G121_V	g__Alistipes	67.9	448	137	5	1	446	1	443	1.97e-226	622
BxCar17_1_4134	S1_16	BxCar17	NA	JAWXTF010000039.1_2	FM_16_G121_IV	g__Alistipes	67.4	448	137	6	1	445	1	442	6.46e-223	613
BxCar17_1_4134	S1_16	BxCar17	NA	JAWXSV010000012.1_11	FM_06_G117_V	g__Alistipes	65.2	437	147	2	9	444	10	442	6.88e-211	583
BxCar17_1_4134	S1_16	BxCar17	NA	JAWXTE010000014.1_27	FM_15_G124_V	g__Alistipes	64.8	421	147	1	32	451	22	442	6.93e-208	576
BxCar17_1_4134	S1_16	BxCar17	NA	JAWXSX010000020.1_16	FM_08_G121_V	g__Alistipes	62.7	440	156	4	12	450	10	442	1.99e-199	554
BxCar17_1_4134	S1_16	BxCar17	NA	JAWXTB010000086.1_4	FM_12_G117_V	g__Alistipes	62.6	423	154	2	31	452	23	442	2.29e-191	534
BxCar17_1_4134	S1_16	BxCar17	NA	JAWXSS010000187.1_1	FM_03_G117_V	g__Alistipes	61.7	209	75	1	9	217	10	213	1.87e-90	267
BxCar17_1_4134	S1_16	BxCar17	NA	JAWXTD010000083.1_3	FM_14_G117_V	g__Alistipes	61.6	437	166	2	15	449	6	442	1.24e-202	562
BxCar17_1_4134	S1_16	BxCar17	NA	JAWXTI010000029.1_3	FM_19_G117_IV	g__Alistipes	61.1	437	168	2	15	449	6	442	9.53e-200	555
BxCar17_1_4134	S1_16	BxCar17	NA	JAWXTG010000008.1_29	FM_17_G117_V	g__Alistipes	61.1	450	166	3	1	449	1	442	6.51e-205	568
BxCar17_1_4134	S1_16	BxCar17	NA	JAWXTC010000036.1_1	FM_13_G124_IV	g__Alistipes	60.1	439	174	1	12	449	4	442	1.66e-200	557
BxCar17_1_4134	S1_16	BxCar17	NA	JAWXTB010000083.1_2	FM_12_G117_V	g__Alistipes	60.1	439	174	1	12	449	4	442	1.66e-200	557
BxCar17_1_4134	S1_16	BxCar17	NA	JAWXTB010000012.1_21	FM_12_G117_V	g__Alistipes	60	440	175	1	11	449	3	442	1.52e-203	565
BxCar17_1_4134	S1_16	BxCar17	NA	JAWXTA010000001.1_121	FM_11_G125_V	g__Alistipes	35.3	464	246	18	4	438	2	440	3.37e-70	223
BxCar17_1_4134	S1_16	BxCar17	NA	JAWXSR010000017.1_13	FM_02_G121_IV	g__Alistipes	35.1	450	242	17	30	468	25	435	5.21e-67	218
BxCar17_1_4134	S1_16	BxCar17	NA	JAWXTJ010000007.1_29	FM_20_G117_IV	g__Alistipes	34.7	450	245	17	11	432	11	439	8.91e-68	217
BxCar17_1_4134	S1_16	BxCar17	NA	JAWXSX010000065.1_9	FM_08_G121_V	g__Alistipes	34.6	463	245	16	37	487	23	439	6.91e-67	218
BxCar17_1_4134	S1_16	BxCar17	NA	JAWXST010000013.1_21	FM_04_G121_IV	g__Alistipes	34.3	481	257	19	4	472	2	435	1.54e-72	232
BxCar17_1_4134	S1_16	BxCar17	NA	JAWXTC010000013.1_3	FM_13_G124_IV	g__Alistipes	34.1	457	260	16	8	449	5	435	1.6e-71	228
BxCar17_1_4134	S1_16	BxCar17	NA	JAWXTC010000002.1_55	FM_13_G124_IV	g__Alistipes	33.5	451	252	14	8	431	10	439	1.34e-62	203
BxCar17_1_4134	S1_16	BxCar17	NA	JAWXSX010000039.1_7	FM_08_G121_V	g__Alistipes	33.5	442	238	17	24	435	17	432	4.13e-55	184
BxCar17_1_4134	S1_16	BxCar17	NA	JAWXTB010000096.1_5	FM_12_G117_V	g__Alistipes	33.4	455	255	15	28	475	25	438	6.67e-63	207
BxCar17_1_4134	S1_16	BxCar17	NA	JAWXTC010000002.1_71	FM_13_G124_IV	g__Alistipes	33.3	450	238	18	10	420	6	432	4.03e-52	176
BxCar17_1_4134	S1_16	BxCar17	NA	JAWXTJ010000060.1_1	FM_20_G117_IV	g__Alistipes	33.2	470	264	17	13	473	7	435	1.12e-66	217
BxCar17_1_4134	S1_16	BxCar17	NA	JAWXTB010000004.1_28	FM_12_G117_V	g__Alistipes	31.8	459	253	15	14	467	12	415	4.11e-51	175
BxCar17_1_4134	S1_16	BxCar17	NA	JAWXTA010000008.1_17	FM_11_G125_V	g__Alistipes	31.7	482	241	22	24	487	21	432	8.4e-57	190
BxCar17_1_4134	S1_16	BxCar17	NA	JAWXSQ010000017.1_6	FM_01_G117_V	g__Alistipes	31.6	472	274	16	14	476	4	435	2.74e-63	208
BxCar17_1_4134	S1_16	BxCar17	NA	JAWXTC010000010.1_43	FM_13_G124_IV	g__Alistipes	31.3	486	246	20	1	455	1	429	6.42e-50	171
BxCar17_1_4134	S1_16	BxCar17	NA	JAWXTD010000066.1_2	FM_14_G117_V	g__Alistipes	31	471	264	14	4	469	6	420	1.99e-53	181
BxCar17_1_4134	S1_16	BxCar17	NA	JAWXSZ010000115.1_2	FM_10_G124_IV	g__Alistipes	30.9	444	255	15	21	429	13	439	6.45e-45	162
BxCar17_1_4134	S1_16	BxCar17	NA	JAWXSZ010000058.1_3	FM_10_G124_IV	g__Alistipes	30.9	475	254	18	1	444	1	432	4.68e-47	163
BxCar17_1_4134	S1_16	BxCar17	NA	JAWXTB010000018.1_1	FM_12_G117_V	g__Alistipes	30.8	452	255	17	6	420	2	432	5.99e-47	162
BxCar17_1_4134	S1_16	BxCar17	NA	JAWXTG010000004.1_49	FM_17_G117_V	g__Alistipes	30.6	467	266	13	3	464	2	415	1.43e-49	171
BxCar17_1_4134	S1_16	BxCar17	NA	JAWXST010000012.1_12	FM_04_G121_IV	g__Alistipes	30.6	480	244	22	23	483	23	432	1.11e-46	162
BxCar17_1_4134	S1_16	BxCar17	NA	JAWXTH010000039.1_2	FM_18_G117_IV	g__Alistipes	30.5	489	246	20	15	469	4	432	3.16e-49	169
BxCar17_1_4134	S1_16	BxCar17	NA	JAWXTB010000025.1_17	FM_12_G117_V	g__Alistipes	30.4	490	247	21	3	455	2	434	3.06e-44	155
BxCar17_1_4134	S1_16	BxCar17	NA	JAWXTA010000004.1_26	FM_11_G125_V	g__Alistipes	29.8	439	222	16	1	407	30	414	5.85e-40	143
BxCar17_1_4134	S1_16	BxCar17	NA	JAWXSY010000038.1_9	FM_09_G121_IV	g__Alistipes	29.7	438	271	14	19	437	13	432	4.73e-53	179
BxCar17_1_4134	S1_16	BxCar17	NA	JAWXSS010000089.1_7	FM_03_G117_V	g__Alistipes	29.7	505	260	22	1	483	1	432	8.69e-51	174
BxCar17_1_4134	S1_16	BxCar17	NA	JAWXSY010000016.1_26	FM_09_G121_IV	g__Alistipes	29.5	468	276	15	7	450	4	441	5.16e-56	187
BxCar17_1_4134	S1_16	BxCar17	NA	JAWXSX010000085.1_4	FM_08_G121_V	g__Alistipes	29.5	308	175	10	4	279	12	309	3.95e-34	123
BxCar17_1_4134	S1_16	BxCar17	NA	JAWXSV010000034.1_5	FM_06_G117_V	g__Alistipes	29	451	238	15	28	448	22	420	7.87e-48	166
BxCar17_1_4134	S1_16	BxCar17	NA	JAWXTF010000014.1_52	FM_16_G121_IV	g__Alistipes	27.6	170	113	5	20	180	246	414	9.13e-15	66.6
BxCar17_1_4134	S1_16	BxCar17	NA	JAWXSY010000053.1_2	FM_09_G121_IV	g__Alistipes	27.6	145	75	4	7	126	4	143	9.78e-11	52.8
BxCar17_1_4134	S1_16	BxCar17	NA	JAWXSY010000042.1_1	FM_09_G121_IV	g__Alistipes	27.4	485	234	20	6	458	2	400	9.37e-35	130
BxCar17_1_4134	S1_16	BxCar17	NA	JAWXTA010000011.1_26	FM_11_G125_V	g__Alistipes	27	538	261	21	23	547	18	436	7.46e-35	130
BxCar17_1_4134	S1_16	BxCar17	NA	JAWXSZ010000031.1_6	FM_10_G124_IV	g__Alistipes	27	456	220	19	28	451	20	394	1.94e-30	118
BxCar17_1_4134	S1_16	BxCar17	NA	JAWXTB010000003.1_26	FM_12_G117_V	g__Alistipes	26.5	514	267	15	14	506	9	432	9.97e-45	158
BxCar17_1_4134	S1_16	BxCar17	NA	JAWXSY010000053.1_3	FM_09_G121_IV	g__Alistipes	25.9	278	144	9	50	318	190	414	1.02e-15	72
BxCar17_1_4134	S1_16	BxCar17	NA	JAWXTB010000039.1_2	FM_12_G117_V	g__Alistipes	24.8	471	281	17	6	458	1	416	9.67e-27	106
BxCar17_1_4134	S1_16	BxCar17	NA	JAWXSZ010000058.1_1	FM_10_G124_IV	g__Alistipes	24.7	519	276	16	1	493	1	430	1.43e-38	140
BxCar17_1_4134	S1_16	BxCar17	NA	JAWXSY010000004.1_43	FM_09_G121_IV	g__Alistipes	24.3	292	159	12	238	518	191	431	1.52e-09	53.9
BxCar17_1_4134	S1_16	BxCar17	NA	JAWXTL010000279.1_2	FM_22_G117_V	g__Mucinivorans	29.4	493	285	19	1	488	1	435	2.9e-46	162
BxCar17_1_4134	S1_16	BxCar17	NA	JAWXTR010000014.1_20	FM_28_G117_IV	f__Rikenellaceae	60.7	453	166	4	1	452	1	442	2.23e-196	547
BxCar17_1_4134	S1_16	BxCar17	NA	JAWXTR010000053.1_7	FM_28_G117_IV	f__Rikenellaceae	58.3	427	168	4	12	430	14	438	3.13e-170	480
BxCar17_1_4134	S1_16	BxCar17	NA	JAWXTP010000031.1_14	FM_26_G125_V	f__Rikenellaceae	35.2	159	82	5	11	159	291	438	2e-16	70.5
BxCar17_1_4134	S1_16	BxCar17	NA	JAWXTP010000115.1_2	FM_26_G125_V	f__Rikenellaceae	32.4	450	260	16	9	430	4	437	9.12e-55	186
BxCar17_1_4134	S1_16	BxCar17	NA	JAWXTK010000001.1_98	FM_21_G125_V	f__Rikenellaceae	32	488	236	22	23	488	22	435	3.23e-52	177
BxCar17_1_4134	S1_16	BxCar17	NA	JAWXTK010000008.1_50	FM_21_G125_V	f__Rikenellaceae	31.9	420	206	15	1	393	1	367	2e-45	159
BxCar17_1_4134	S1_16	BxCar17	NA	JAWXTP010000031.1_1	FM_26_G125_V	f__Rikenellaceae	31	474	227	18	6	440	5	417	2.06e-49	170
BxCar17_1_4134	S1_16	BxCar17	NA	JAWXTO010000027.1_4	FM_25_G125_V	f__Rikenellaceae	30.3	465	242	16	31	464	22	435	3.6e-51	174
BxCar17_1_4134	S1_16	BxCar17	NA	JAWXTO010000016.1_18	FM_25_G125_V	f__Rikenellaceae	30.2	420	237	14	1	389	1	395	3.21e-49	168
BxCar17_1_4134	S1_16	BxCar17	NA	JAWXTR010000002.1_24	FM_28_G117_IV	f__Rikenellaceae	29.9	475	269	18	19	485	16	434	1.22e-38	140
BxCar17_1_4134	S1_16	BxCar17	NA	JAWXTP010000008.1_23	FM_26_G125_V	f__Rikenellaceae	29.3	461	243	15	8	431	5	419	5.49e-41	146
BxCar17_1_4134	S1_16	BxCar17	NA	JAWXTK010000036.1_6	FM_21_G125_V	f__Rikenellaceae	29.2	469	268	15	16	452	4	440	5.51e-49	171
BxCar17_1_4134	S1_16	BxCar17	NA	JAWXTO010000043.1_5	FM_25_G125_V	f__Rikenellaceae	27.6	467	252	16	11	440	8	425	2.41e-37	136
BxCar17_1_4134	S1_16	BxCar17	NA	JAWXTP010000160.1_3	FM_26_G125_V	f__Rikenellaceae	27.5	440	233	17	8	409	4	395	1.95e-28	111
BxCar17_1_4134	S1_16	BxCar17	NA	JAWXTR010000079.1_4	FM_28_G117_IV	f__Rikenellaceae	26.7	501	253	17	32	501	20	437	3.66e-38	140
BxCar17_1_4134	S1_16	BxCar17	NA	JAWXTR010000090.1_4	FM_28_G117_IV	f__Rikenellaceae	26.6	496	261	17	6	460	2	435	6.43e-26	103
BxCar17_1_4135	GH110	BxCar17	NA	JAWXSX010000076.1_4	FM_08_G121_V	g__Alistipes	63.8	583	210	1	18	600	25	606	3.9e-293	805
BxCar17_1_4135	GH110	BxCar17	NA	JAWXSS010000187.1_2	FM_03_G117_V	g__Alistipes	61.9	604	228	1	4	607	8	609	1.06e-282	778
BxCar17_1_4135	GH110	BxCar17	NA	JAWXTE010000003.1_48	FM_15_G124_V	g__Alistipes	60.9	586	228	1	16	601	23	607	8.5e-276	761
BxCar17_1_4135	GH110	BxCar17	NA	JAWXTC010000043.1_8	FM_13_G124_IV	g__Alistipes	60.7	585	225	4	26	608	24	605	9.49e-265	733
BxCar17_1_4135	GH110	BxCar17	NA	JAWXTB010000083.1_3	FM_12_G117_V	g__Alistipes	60.7	585	225	4	26	608	24	605	9.49e-265	733
BxCar17_1_4135	GH110	BxCar17	NA	JAWXTB010000012.1_20	FM_12_G117_V	g__Alistipes	60.6	571	221	3	39	608	38	605	4.82e-260	721
BxCar17_1_4135	GH110	BxCar17	NA	JAWXSV010000002.1_28	FM_06_G117_V	g__Alistipes	59.6	584	233	2	19	600	25	607	1.42e-276	763
BxCar17_1_4135	GH110	BxCar17	NA	JAWXTF010000039.1_3	FM_16_G121_IV	g__Alistipes	59.2	603	244	2	2	603	8	609	3.57e-275	759
BxCar17_1_4135	GH110	BxCar17	NA	JAWXSX010000020.1_13	FM_08_G121_V	g__Alistipes	59.1	591	241	1	12	601	19	609	2.13e-266	737
BxCar17_1_4135	GH110	BxCar17	NA	JAWXTG010000008.1_35	FM_17_G117_V	g__Alistipes	58.1	575	236	3	35	609	33	602	1.41e-246	687
BxCar17_1_4135	GH110	BxCar17	NA	JAWXTE010000014.1_26	FM_15_G124_V	g__Alistipes	57.6	606	253	3	3	607	5	607	4.64e-260	721
BxCar17_1_4135	GH110	BxCar17	NA	JAWXSV010000021.1_3	FM_06_G117_V	g__Alistipes	57.6	597	251	2	10	604	13	609	1.05e-262	728
BxCar17_1_4135	GH110	BxCar17	NA	JAWXTJ010000008.1_55	FM_20_G117_IV	g__Alistipes	57.4	329	140	0	12	340	19	347	4.97e-144	415
BxCar17_1_4135	GH110	BxCar17	NA	JAWXTB010000105.1_1	FM_12_G117_V	g__Alistipes	57.1	198	83	1	2	199	407	602	1.47e-79	243
BxCar17_1_4135	GH110	BxCar17	NA	JAWXTB010000100.1_5	FM_12_G117_V	g__Alistipes	57.1	198	83	1	2	199	407	602	7.44e-80	244
BxCar17_1_4135	GH110	BxCar17	NA	JAWXTC010000026.1_12	FM_13_G124_IV	g__Alistipes	56.6	581	247	3	28	608	27	602	3.48e-247	689
BxCar17_1_4135	GH110	BxCar17	NA	JAWXSS010000096.1_3	FM_03_G117_V	g__Alistipes	56.5	575	248	2	36	610	36	608	4.95e-244	681
BxCar17_1_4135	GH110	BxCar17	NA	JAWXTI010000029.1_8	FM_19_G117_IV	g__Alistipes	55.4	607	259	5	3	609	8	602	6.22e-236	660
BxCar17_1_4135	GH110	BxCar17	NA	JAWXTR010000014.1_21	FM_28_G117_IV	f__Rikenellaceae	60.8	597	233	1	9	605	12	607	5.52e-280	771
BxCar17_1_4136	S1_15	BxCar17	NA	JAWXSR010000055.1_2	FM_02_G121_IV	g__Alistipes	73.9	518	131	2	1	518	1	514	4.77e-289	787
BxCar17_1_4136	S1_15	BxCar17	NA	JAWXST010000075.1_7	FM_04_G121_IV	g__Alistipes	72.8	485	132	0	27	511	30	514	5.69e-279	761
BxCar17_1_4136	S1_15	BxCar17	NA	JAWXTF010000039.1_5	FM_16_G121_IV	g__Alistipes	72.1	516	142	2	1	516	1	514	3.79e-283	772
BxCar17_1_4136	S1_15	BxCar17	NA	JAWXTC010000003.1_2	FM_13_G124_IV	g__Alistipes	71.6	507	142	1	10	516	10	514	1.88e-283	773
BxCar17_1_4136	S1_15	BxCar17	NA	JAWXTA010000001.1_111	FM_11_G125_V	g__Alistipes	71.5	506	144	0	1	506	1	506	7.06e-276	753
BxCar17_1_4136	S1_15	BxCar17	NA	JAWXSX010000021.1_14	FM_08_G121_V	g__Alistipes	70.8	507	144	2	31	537	12	514	1.9e-279	763
BxCar17_1_4136	S1_15	BxCar17	NA	JAWXSZ010000082.1_6	FM_10_G124_IV	g__Alistipes	70.7	516	148	3	1	515	1	514	1.9e-278	760
BxCar17_1_4136	S1_15	BxCar17	NA	JAWXTG010000002.1_130	FM_17_G117_V	g__Alistipes	70.5	516	150	1	1	516	1	514	1.46e-280	765
BxCar17_1_4136	S1_15	BxCar17	NA	JAWXTC010000031.1_3	FM_13_G124_IV	g__Alistipes	70.5	515	148	3	1	512	1	514	1.87e-275	752
BxCar17_1_4136	S1_15	BxCar17	NA	JAWXSS010000104.1_2	FM_03_G117_V	g__Alistipes	70.4	514	151	1	5	518	2	514	3.52e-277	757
BxCar17_1_4136	S1_15	BxCar17	NA	JAWXTE010000003.1_50	FM_15_G124_V	g__Alistipes	69.9	515	154	1	1	515	1	514	2.84e-280	764
BxCar17_1_4136	S1_15	BxCar17	NA	JAWXTD010000005.1_25	FM_14_G117_V	g__Alistipes	69.4	516	156	1	1	516	1	514	7.62e-276	753
BxCar17_1_4136	S1_15	BxCar17	NA	JAWXSV010000002.1_37	FM_06_G117_V	g__Alistipes	69.1	502	153	2	11	512	15	514	1.94e-263	722
BxCar17_1_4136	S1_15	BxCar17	NA	JAWXTI010000030.1_14	FM_19_G117_IV	g__Alistipes	69	516	158	1	1	516	1	514	1.26e-274	750
BxCar17_1_4136	S1_15	BxCar17	NA	JAWXTF010000018.1_42	FM_16_G121_IV	g__Alistipes	69	507	156	1	6	512	9	514	4.37e-274	749
BxCar17_1_4136	S1_15	BxCar17	NA	JAWXSY010000006.1_13	FM_09_G121_IV	g__Alistipes	68.9	518	157	2	1	518	1	514	8.24e-276	753
BxCar17_1_4136	S1_15	BxCar17	NA	JAWXSV010000012.1_12	FM_06_G117_V	g__Alistipes	68.7	505	154	3	1	503	1	503	5.88e-266	728
BxCar17_1_4136	S1_15	BxCar17	NA	JAWXTE010000052.1_7	FM_15_G124_V	g__Alistipes	62.9	485	179	1	26	509	21	505	2e-234	649
BxCar17_1_4136	S1_15	BxCar17	NA	JAWXSS010000164.1_1	FM_03_G117_V	g__Alistipes	51.4	37	18	0	10	46	15	51	1.09e-08	42.7
BxCar17_1_4136	S1_15	BxCar17	NA	JAWXSR010000042.1_13	FM_02_G121_IV	g__Alistipes	50	54	24	2	25	76	20	72	1.48e-11	52.4
BxCar17_1_4136	S1_15	BxCar17	NA	JAWXST010000051.1_1	FM_04_G121_IV	g__Alistipes	43.4	122	66	2	16	135	20	140	9.7e-27	100
BxCar17_1_4136	S1_15	BxCar17	NA	JAWXTC010000017.1_41	FM_13_G124_IV	g__Alistipes	43.3	457	236	10	23	465	26	473	3.89e-131	385
BxCar17_1_4136	S1_15	BxCar17	NA	JAWXTF010000036.1_4	FM_16_G121_IV	g__Alistipes	42.7	492	259	8	7	482	11	495	3.06e-144	418
BxCar17_1_4136	S1_15	BxCar17	NA	JAWXTC010000005.1_18	FM_13_G124_IV	g__Alistipes	40	450	233	9	11	441	14	445	4.69e-94	290
BxCar17_1_4136	S1_15	BxCar17	NA	JAWXTA010000019.1_31	FM_11_G125_V	g__Alistipes	37.6	516	259	10	16	503	20	500	3.42e-99	303
BxCar17_1_4136	S1_15	BxCar17	NA	JAWXTA010000012.1_13	FM_11_G125_V	g__Alistipes	37	541	269	16	1	518	1	492	4.58e-98	301
BxCar17_1_4136	S1_15	BxCar17	NA	JAWXTA010000012.1_12	FM_11_G125_V	g__Alistipes	37	462	254	9	1	442	1	445	1.97e-97	299
BxCar17_1_4136	S1_15	BxCar17	NA	JAWXTC010000004.1_43	FM_13_G124_IV	g__Alistipes	36.8	525	261	14	14	507	11	495	8.04e-93	287
BxCar17_1_4136	S1_15	BxCar17	NA	JAWXSS010000001.1_85	FM_03_G117_V	g__Alistipes	36.7	529	258	17	12	512	16	495	7.21e-92	285
BxCar17_1_4136	S1_15	BxCar17	NA	JAWXST010000003.1_6	FM_04_G121_IV	g__Alistipes	35.9	527	262	17	11	510	16	493	1.48e-82	260
BxCar17_1_4136	S1_15	BxCar17	NA	JAWXTB010000055.1_14	FM_12_G117_V	g__Alistipes	35.6	511	265	14	23	512	26	493	3.54e-89	278
BxCar17_1_4136	S1_15	BxCar17	NA	JAWXTC010000005.1_19	FM_13_G124_IV	g__Alistipes	34.7	476	271	13	15	471	18	472	2.59e-80	254
BxCar17_1_4136	S1_15	BxCar17	NA	JAWXTI010000027.1_4	FM_19_G117_IV	g__Alistipes	34.4	218	124	7	4	212	2	209	3.63e-37	130
BxCar17_1_4136	S1_15	BxCar17	NA	JAWXSS010000073.1_2	FM_03_G117_V	g__Alistipes	33.6	527	276	15	1	487	1	493	3.21e-74	238
BxCar17_1_4136	S1_15	BxCar17	NA	JAWXTD010000003.1_24	FM_14_G117_V	g__Alistipes	33.3	496	273	13	4	463	20	493	1.92e-72	233
BxCar17_1_4136	S1_15	BxCar17	NA	JAWXTC010000038.1_2	FM_13_G124_IV	g__Alistipes	33.1	520	284	20	10	500	15	499	1.48e-61	204
BxCar17_1_4136	S1_15	BxCar17	NA	JAWXTA010000034.1_11	FM_11_G125_V	g__Alistipes	32.8	515	285	14	5	481	8	499	2.77e-71	230
BxCar17_1_4136	S1_15	BxCar17	NA	JAWXTB010000001.1_96	FM_12_G117_V	g__Alistipes	32.7	535	262	18	6	486	3	493	3.1e-69	225
BxCar17_1_4136	S1_15	BxCar17	NA	JAWXTA010000034.1_10	FM_11_G125_V	g__Alistipes	32.6	509	279	14	5	472	8	493	7.39e-70	226
BxCar17_1_4136	S1_15	BxCar17	NA	JAWXTH010000024.1_7	FM_18_G117_IV	g__Alistipes	32.4	524	270	19	5	482	8	493	4.16e-67	219
BxCar17_1_4136	S1_15	BxCar17	NA	JAWXSU010000019.1_12	FM_05_G121_IV	g__Alistipes	32.4	525	266	20	18	501	23	499	2.74e-63	209
BxCar17_1_4136	S1_15	BxCar17	NA	JAWXTC010000017.1_9	FM_13_G124_IV	g__Alistipes	31.6	513	271	15	16	487	20	493	1.17e-67	221
BxCar17_1_4136	S1_15	BxCar17	NA	JAWXST010000105.1_3	FM_04_G121_IV	g__Alistipes	31.5	555	278	21	1	509	1	499	4.84e-63	209
BxCar17_1_4136	S1_15	BxCar17	NA	JAWXTA010000018.1_12	FM_11_G125_V	g__Alistipes	31.3	479	214	16	23	444	29	449	3.2e-53	181
BxCar17_1_4136	S1_15	BxCar17	NA	JAWXTG010000039.1_9	FM_17_G117_V	g__Alistipes	30.7	502	271	14	1	434	1	493	3.34e-61	202
BxCar17_1_4136	S1_15	BxCar17	NA	JAWXSY010000055.1_5	FM_09_G121_IV	g__Alistipes	29.1	485	272	16	18	467	23	470	1.51e-43	155
BxCar17_1_4136	S1_15	BxCar17	NA	JAWXTA010000030.1_7	FM_11_G125_V	g__Alistipes	28.2	273	164	8	39	302	253	502	3.55e-24	96.7
BxCar17_1_4136	S1_15	BxCar17	NA	JAWXSV010000021.1_5	FM_06_G117_V	g__Alistipes	28.2	500	270	17	17	442	11	495	5.96e-42	150
BxCar17_1_4136	S1_15	BxCar17	NA	JAWXTB010000039.1_1	FM_12_G117_V	g__Alistipes	27.8	414	212	13	12	351	1	401	1.17e-30	120
BxCar17_1_4136	S1_15	BxCar17	NA	JAWXTH010000052.1_1	FM_18_G117_IV	g__Alistipes	27.2	530	282	18	1	464	1	492	1.75e-42	152
BxCar17_1_4136	S1_15	BxCar17	NA	JAWXTJ010000015.1_1	FM_20_G117_IV	g__Alistipes	27.1	542	287	16	1	475	1	501	1.5e-44	158
BxCar17_1_4136	S1_15	BxCar17	NA	JAWXTB010000039.1_4	FM_12_G117_V	g__Alistipes	27.1	502	302	16	14	467	18	503	1.19e-40	147
BxCar17_1_4136	S1_15	BxCar17	NA	JAWXSQ010000003.1_183	FM_01_G117_V	g__Alistipes	27.1	461	228	18	4	390	1	427	2.26e-24	100
BxCar17_1_4136	S1_15	BxCar17	NA	JAWXSY010000063.1_2	FM_09_G121_IV	g__Alistipes	26.3	539	283	20	15	505	19	491	2.59e-27	109
BxCar17_1_4136	S1_15	BxCar17	NA	JAWXSY010000038.1_2	FM_09_G121_IV	g__Alistipes	26.3	548	276	20	4	467	2	505	4.81e-42	151
BxCar17_1_4136	S1_15	BxCar17	NA	JAWXTF010000018.1_43	FM_16_G121_IV	g__Alistipes	25.5	479	241	20	1	417	1	425	6.01e-24	99
BxCar17_1_4136	S1_15	BxCar17	NA	JAWXTE010000005.1_58	FM_15_G124_V	g__Alistipes	23.9	547	278	20	1	460	1	496	4.49e-30	117
BxCar17_1_4136	S1_15	BxCar17	NA	JAWXSZ010000027.1_4	FM_10_G124_IV	g__Alistipes	23.6	571	297	28	24	541	29	513	1.4e-18	82.8
BxCar17_1_4136	S1_15	BxCar17	NA	JAWXSX010000080.1_5	FM_08_G121_V	g__Alistipes	23.3	533	271	24	4	477	3	456	4.48e-19	84.3
BxCar17_1_4136	S1_15	BxCar17	NA	JAWXTN010000009.1_13	FM_24_G117_V	g__Mucinivorans	66	494	166	2	5	498	4	495	4.94e-258	708
BxCar17_1_4136	S1_15	BxCar17	NA	JAWXTL010000277.1_2	FM_22_G117_V	g__Mucinivorans	51.9	108	47	2	1	103	1	108	4.63e-29	103
BxCar17_1_4136	S1_15	BxCar17	NA	JAWXTL010000106.1_1	FM_22_G117_V	g__Mucinivorans	50	362	176	4	1	361	142	499	9.12e-119	348
BxCar17_1_4136	S1_15	BxCar17	NA	JAWXTN010000034.1_1	FM_24_G117_V	g__Mucinivorans	43.5	503	260	8	5	493	9	501	2.5e-148	429
BxCar17_1_4136	S1_15	BxCar17	NA	JAWXTN010000003.1_9	FM_24_G117_V	g__Mucinivorans	26.2	519	267	17	8	442	10	496	7.93e-40	144
BxCar17_1_4136	S1_15	BxCar17	NA	JAWXTM010000068.1_4	FM_23_G125_V	g__Mucinivorans	24	433	207	15	7	361	9	397	1.05e-24	101
BxCar17_1_4136	S1_15	BxCar17	NA	JAWXTR010000014.1_22	FM_28_G117_IV	f__Rikenellaceae	74.6	516	128	1	3	518	2	514	2.61e-293	798
BxCar17_1_4136	S1_15	BxCar17	NA	JAWXTP010000032.1_15	FM_26_G125_V	f__Rikenellaceae	66.7	505	167	1	7	511	11	514	2.79e-265	726
BxCar17_1_4136	S1_15	BxCar17	NA	JAWXTQ010000004.1_3	FM_27_G117_V	f__Rikenellaceae	56.3	494	209	6	1	490	1	491	2.29e-196	551
BxCar17_1_4136	S1_15	BxCar17	NA	JAWXTP010000059.1_9	FM_26_G125_V	f__Rikenellaceae	43.3	471	244	7	11	465	10	473	1.03e-140	409
BxCar17_1_4136	S1_15	BxCar17	NA	JAWXTR010000128.1_1	FM_28_G117_IV	f__Rikenellaceae	38.6	140	72	3	18	151	26	157	6.04e-24	93.6
BxCar17_1_4136	S1_15	BxCar17	NA	JAWXTO010000048.1_8	FM_25_G125_V	f__Rikenellaceae	36.1	543	272	17	1	517	1	494	6.98e-102	311
BxCar17_1_4136	S1_15	BxCar17	NA	JAWXTR010000161.1_1	FM_28_G117_IV	f__Rikenellaceae	34.8	492	255	16	22	475	28	491	6.17e-72	232
BxCar17_1_4136	S1_15	BxCar17	NA	JAWXTR010000004.1_24	FM_28_G117_IV	f__Rikenellaceae	32.6	531	287	22	2	501	1	491	1.01e-76	245
BxCar17_1_4136	S1_15	BxCar17	NA	JAWXTP010000142.1_1	FM_26_G125_V	f__Rikenellaceae	32.2	379	189	13	2	316	117	491	1.14e-37	135
BxCar17_1_4136	S1_15	BxCar17	NA	JAWXTK010000040.1_1	FM_21_G125_V	f__Rikenellaceae	32.2	525	269	16	5	481	8	493	8.15e-64	211
BxCar17_1_4136	S1_15	BxCar17	NA	JAWXTR010000088.1_4	FM_28_G117_IV	f__Rikenellaceae	31	491	261	13	12	436	14	492	8.45e-60	198
BxCar17_1_4136	S1_15	BxCar17	NA	JAWXTP010000070.1_2	FM_26_G125_V	f__Rikenellaceae	30.3	498	283	18	21	478	26	499	3.89e-59	198
BxCar17_1_4136	S1_15	BxCar17	NA	JAWXTO010000020.1_8	FM_25_G125_V	f__Rikenellaceae	30.2	503	278	20	21	479	26	499	2.87e-56	190
BxCar17_1_4136	S1_15	BxCar17	NA	JAWXTP010000169.1_3	FM_26_G125_V	f__Rikenellaceae	26.3	509	288	17	4	440	2	495	3.21e-34	129
BxCar17_1_4137	S1_20	BxCar17	NA	JAWXSV010000021.1_8	FM_06_G117_V	g__Alistipes	63.4	454	160	5	26	478	25	473	1.51e-219	608
BxCar17_1_4137	S1_20	BxCar17	NA	JAWXTE010000013.1_30	FM_15_G124_V	g__Alistipes	58.5	472	185	6	12	479	8	472	1.96e-203	567
BxCar17_1_4137	S1_20	BxCar17	NA	JAWXSV010000020.1_8	FM_06_G117_V	g__Alistipes	57.5	461	189	5	28	487	28	482	7.12e-204	568
BxCar17_1_4137	S1_20	BxCar17	NA	JAWXST010000052.1_1	FM_04_G121_IV	g__Alistipes	52.5	59	28	0	23	81	30	88	4.14e-18	71.6
BxCar17_1_4137	S1_20	BxCar17	NA	JAWXTB010000011.1_35	FM_12_G117_V	g__Alistipes	51.3	468	214	10	26	485	18	479	2.12e-164	468
BxCar17_1_4137	S1_20	BxCar17	NA	JAWXTB010000003.1_30	FM_12_G117_V	g__Alistipes	50	470	204	10	13	461	8	467	1.52e-148	427
BxCar17_1_4137	S1_20	BxCar17	NA	JAWXST010000025.1_15	FM_04_G121_IV	g__Alistipes	49.4	445	198	7	27	452	30	466	2.58e-145	418
BxCar17_1_4137	S1_20	BxCar17	NA	JAWXTG010000008.1_7	FM_17_G117_V	g__Alistipes	49.2	443	199	10	17	441	14	448	8.56e-138	400
BxCar17_1_4137	S1_20	BxCar17	NA	JAWXTC010000002.1_5	FM_13_G124_IV	g__Alistipes	48.4	463	210	8	13	454	8	462	2.75e-143	414
BxCar17_1_4137	S1_20	BxCar17	NA	JAWXTA010000028.1_5	FM_11_G125_V	g__Alistipes	46.7	465	221	8	25	471	19	474	3.44e-145	419
BxCar17_1_4137	S1_20	BxCar17	NA	JAWXSV010000047.1_1	FM_06_G117_V	g__Alistipes	43.7	478	235	10	21	478	12	475	9.62e-128	374
BxCar17_1_4137	S1_20	BxCar17	NA	JAWXTC010000014.1_33	FM_13_G124_IV	g__Alistipes	42.7	459	235	8	9	445	15	467	4.38e-125	367
BxCar17_1_4137	S1_20	BxCar17	NA	JAWXST010000075.1_8	FM_04_G121_IV	g__Alistipes	36.2	494	254	18	1	452	1	475	1.81e-83	263
BxCar17_1_4137	S1_20	BxCar17	NA	JAWXSS010000053.1_4	FM_03_G117_V	g__Alistipes	35.4	480	251	16	6	444	4	465	9.91e-74	234
BxCar17_1_4137	S1_20	BxCar17	NA	JAWXTH010000013.1_20	FM_18_G117_IV	g__Alistipes	33.3	435	246	9	21	416	27	456	3.02e-68	219
BxCar17_1_4137	S1_20	BxCar17	NA	JAWXTB010000005.1_32	FM_12_G117_V	g__Alistipes	33.3	444	229	16	20	415	26	450	8.67e-60	197
BxCar17_1_4137	S1_20	BxCar17	NA	JAWXSS010000060.1_5	FM_03_G117_V	g__Alistipes	33.3	129	71	3	4	132	291	404	2.79e-18	73.9
BxCar17_1_4137	S1_20	BxCar17	NA	JAWXTC010000003.1_22	FM_13_G124_IV	g__Alistipes	33	436	215	17	26	401	29	447	9.38e-53	182
BxCar17_1_4137	S1_20	BxCar17	NA	JAWXST010000100.1_1	FM_04_G121_IV	g__Alistipes	32.7	449	250	13	10	418	12	448	6.19e-65	211
BxCar17_1_4137	S1_20	BxCar17	NA	JAWXSU010000015.1_8	FM_05_G121_IV	g__Alistipes	32.5	467	258	13	14	438	12	463	1.28e-63	207
BxCar17_1_4137	S1_20	BxCar17	NA	JAWXTA010000011.1_12	FM_11_G125_V	g__Alistipes	32.4	515	242	15	24	504	17	459	3.26e-67	219
BxCar17_1_4137	S1_20	BxCar17	NA	JAWXSZ010000053.1_7	FM_10_G124_IV	g__Alistipes	32.3	474	259	15	1	429	1	457	6.54e-60	198
BxCar17_1_4137	S1_20	BxCar17	NA	JAWXSV010000004.1_4	FM_06_G117_V	g__Alistipes	32.2	463	243	15	25	438	15	455	4.21e-57	191
BxCar17_1_4137	S1_20	BxCar17	NA	JAWXTE010000011.1_34	FM_15_G124_V	g__Alistipes	32.1	473	244	20	1	413	1	456	1.89e-52	181
BxCar17_1_4137	S1_20	BxCar17	NA	JAWXSV010000034.1_6	FM_06_G117_V	g__Alistipes	32	472	243	19	5	424	10	455	1.9e-47	167
BxCar17_1_4137	S1_20	BxCar17	NA	JAWXTA010000001.1_69	FM_11_G125_V	g__Alistipes	31.9	458	241	12	14	416	16	457	5.64e-62	204
BxCar17_1_4137	S1_20	BxCar17	NA	JAWXSY010000030.1_9	FM_09_G121_IV	g__Alistipes	31.9	451	249	13	27	435	28	462	1.81e-60	200
BxCar17_1_4137	S1_20	BxCar17	NA	JAWXSY010000032.1_1	FM_09_G121_IV	g__Alistipes	31.8	497	242	17	17	463	15	464	1.51e-58	194
BxCar17_1_4137	S1_20	BxCar17	NA	JAWXTC010000003.1_24	FM_13_G124_IV	g__Alistipes	31.7	363	198	11	48	370	28	380	5.42e-39	144
BxCar17_1_4137	S1_20	BxCar17	NA	JAWXSR010000132.1_1	FM_02_G121_IV	g__Alistipes	31.6	449	225	24	5	396	31	454	2.02e-38	142
BxCar17_1_4137	S1_20	BxCar17	NA	JAWXTC010000054.1_3	FM_13_G124_IV	g__Alistipes	31.4	488	243	16	1	433	12	462	1.24e-62	205
BxCar17_1_4137	S1_20	BxCar17	NA	JAWXTC010000014.1_30	FM_13_G124_IV	g__Alistipes	31.4	462	230	18	23	431	27	454	2.37e-53	180
BxCar17_1_4137	S1_20	BxCar17	NA	JAWXST010000100.1_2	FM_04_G121_IV	g__Alistipes	31.4	478	273	16	3	440	1	463	6.44e-58	192
BxCar17_1_4137	S1_20	BxCar17	NA	JAWXTB010000008.1_27	FM_12_G117_V	g__Alistipes	31.2	474	246	12	73	497	20	462	1.38e-57	193
BxCar17_1_4137	S1_20	BxCar17	NA	JAWXSZ010000043.1_2	FM_10_G124_IV	g__Alistipes	31.2	317	178	13	55	363	25	309	1.76e-33	128
BxCar17_1_4137	S1_20	BxCar17	NA	JAWXSZ010000018.1_17	FM_10_G124_IV	g__Alistipes	31.2	446	249	15	14	414	17	449	2.68e-56	188
BxCar17_1_4137	S1_20	BxCar17	NA	JAWXTC010000034.1_1	FM_13_G124_IV	g__Alistipes	31.1	515	245	14	28	507	26	465	2.35e-64	211
BxCar17_1_4137	S1_20	BxCar17	NA	JAWXTA010000039.1_4	FM_11_G125_V	g__Alistipes	31.1	460	237	17	26	436	29	457	2.65e-50	172
BxCar17_1_4137	S1_20	BxCar17	NA	JAWXSZ010000025.1_12	FM_10_G124_IV	g__Alistipes	31	462	256	11	27	445	21	462	1.7e-67	219
BxCar17_1_4137	S1_20	BxCar17	NA	JAWXSX010000024.1_29	FM_08_G121_V	g__Alistipes	30.9	469	263	14	13	437	11	462	1.2e-63	208
BxCar17_1_4137	S1_20	BxCar17	NA	JAWXSS010000125.1_2	FM_03_G117_V	g__Alistipes	30.7	486	248	17	16	442	18	473	1.14e-54	184
BxCar17_1_4137	S1_20	BxCar17	NA	JAWXSQ010000004.1_174	FM_01_G117_V	g__Alistipes	30.7	460	262	15	25	441	29	474	6.36e-60	197
BxCar17_1_4137	S1_20	BxCar17	NA	JAWXSZ010000061.1_10	FM_10_G124_IV	g__Alistipes	30.6	487	237	16	28	464	29	464	1.26e-55	187
BxCar17_1_4137	S1_20	BxCar17	NA	JAWXSY010000033.1_2	FM_09_G121_IV	g__Alistipes	30.6	516	268	22	4	495	8	457	3.24e-51	176
BxCar17_1_4137	S1_20	BxCar17	NA	JAWXSV010000001.1_55	FM_06_G117_V	g__Alistipes	30.6	526	264	14	13	505	8	465	6.8e-60	200
BxCar17_1_4137	S1_20	BxCar17	NA	JAWXTJ010000014.1_2	FM_20_G117_IV	g__Alistipes	30.5	492	254	17	1	433	1	463	7.02e-55	188
BxCar17_1_4137	S1_20	BxCar17	NA	JAWXTA010000005.1_73	FM_11_G125_V	g__Alistipes	30.5	452	240	17	34	432	29	459	7.86e-49	171
BxCar17_1_4137	S1_20	BxCar17	NA	JAWXSZ010000087.1_2	FM_10_G124_IV	g__Alistipes	30.5	512	252	22	26	513	25	456	8.45e-49	170
BxCar17_1_4137	S1_20	BxCar17	NA	JAWXSZ010000021.1_22	FM_10_G124_IV	g__Alistipes	30.5	478	259	13	16	449	11	459	1.12e-55	187
BxCar17_1_4137	S1_20	BxCar17	NA	JAWXST010000013.1_6	FM_04_G121_IV	g__Alistipes	30.5	463	248	14	30	439	23	464	1.01e-53	185
BxCar17_1_4137	S1_20	BxCar17	NA	JAWXSS010000062.1_7	FM_03_G117_V	g__Alistipes	30.5	462	256	13	24	437	16	460	1.45e-53	184
BxCar17_1_4137	S1_20	BxCar17	NA	JAWXSS010000040.1_2	FM_03_G117_V	g__Alistipes	30.5	475	256	19	6	437	13	456	2.86e-53	184
BxCar17_1_4137	S1_20	BxCar17	NA	JAWXTJ010000043.1_8	FM_20_G117_IV	g__Alistipes	30.4	448	245	13	35	432	29	459	1.2e-50	176
BxCar17_1_4137	S1_20	BxCar17	NA	JAWXTH010000007.1_33	FM_18_G117_IV	g__Alistipes	30.4	483	250	15	1	427	1	453	7.14e-55	188
BxCar17_1_4137	S1_20	BxCar17	NA	JAWXTH010000014.1_17	FM_18_G117_IV	g__Alistipes	30.3	521	265	21	5	473	6	480	2.17e-50	173
BxCar17_1_4137	S1_20	BxCar17	NA	JAWXTD010000082.1_2	FM_14_G117_V	g__Alistipes	30.3	399	209	14	21	371	27	404	8.09e-45	160
BxCar17_1_4137	S1_20	BxCar17	NA	JAWXSY010000055.1_4	FM_09_G121_IV	g__Alistipes	30.3	501	258	23	21	505	28	453	2.27e-54	185
BxCar17_1_4137	S1_20	BxCar17	NA	JAWXSY010000016.1_26	FM_09_G121_IV	g__Alistipes	30.3	465	270	13	9	434	12	461	3.16e-56	189
BxCar17_1_4137	S1_20	BxCar17	NA	JAWXSU010000067.1_1	FM_05_G121_IV	g__Alistipes	30.3	350	183	11	7	312	9	341	1.21e-38	137
BxCar17_1_4137	S1_20	BxCar17	NA	JAWXTJ010000021.1_20	FM_20_G117_IV	g__Alistipes	30.2	490	234	18	23	457	28	464	3.4e-54	183
BxCar17_1_4137	S1_20	BxCar17	NA	JAWXTG010000006.1_28	FM_17_G117_V	g__Alistipes	30.2	474	267	17	1	427	1	457	7.47e-49	169
BxCar17_1_4137	S1_20	BxCar17	NA	JAWXTC010000001.1_88	FM_13_G124_IV	g__Alistipes	30.2	451	231	18	32	428	27	447	1.06e-43	154
BxCar17_1_4137	S1_20	BxCar17	NA	JAWXSY010000021.1_3	FM_09_G121_IV	g__Alistipes	30.1	475	243	18	15	426	11	459	1.56e-48	171
BxCar17_1_4137	S1_20	BxCar17	NA	JAWXSV010000004.1_13	FM_06_G117_V	g__Alistipes	30.1	501	260	18	14	460	17	481	2.32e-50	172
BxCar17_1_4137	S1_20	BxCar17	NA	JAWXST010000098.1_1	FM_04_G121_IV	g__Alistipes	30.1	462	255	21	34	450	30	468	1.57e-45	162
BxCar17_1_4137	S1_20	BxCar17	NA	JAWXST010000086.1_6	FM_04_G121_IV	g__Alistipes	30.1	459	238	17	33	438	29	457	4.29e-47	163
BxCar17_1_4137	S1_20	BxCar17	NA	JAWXST010000015.1_4	FM_04_G121_IV	g__Alistipes	30.1	505	260	19	1	448	1	469	5.47e-54	186
BxCar17_1_4137	S1_20	BxCar17	NA	JAWXSS010000181.1_2	FM_03_G117_V	g__Alistipes	30.1	442	238	16	25	411	29	454	1.72e-48	170
BxCar17_1_4137	S1_20	BxCar17	NA	JAWXTJ010000049.1_7	FM_20_G117_IV	g__Alistipes	30	474	252	22	7	425	8	456	1.05e-41	151
BxCar17_1_4137	S1_20	BxCar17	NA	JAWXTC010000035.1_12	FM_13_G124_IV	g__Alistipes	30	466	244	21	10	415	13	456	2.05e-39	145
BxCar17_1_4137	S1_20	BxCar17	NA	JAWXTA010000022.1_7	FM_11_G125_V	g__Alistipes	30	476	256	19	34	466	30	471	3.91e-45	159
BxCar17_1_4137	S1_20	BxCar17	NA	JAWXSZ010000020.1_9	FM_10_G124_IV	g__Alistipes	30	530	271	22	24	529	28	481	2.47e-50	174
BxCar17_1_4137	S1_20	BxCar17	NA	JAWXSY010000056.1_6	FM_09_G121_IV	g__Alistipes	30	463	251	14	36	454	27	460	2.12e-55	187
BxCar17_1_4137	S1_20	BxCar17	NA	JAWXTE010000005.1_59	FM_15_G124_V	g__Alistipes	29.9	455	251	13	21	429	28	460	2.48e-51	175
BxCar17_1_4137	S1_20	BxCar17	NA	JAWXTA010000028.1_6	FM_11_G125_V	g__Alistipes	29.9	478	232	18	27	441	29	466	3.66e-40	144
BxCar17_1_4137	S1_20	BxCar17	NA	JAWXSS010000043.1_1	FM_03_G117_V	g__Alistipes	29.9	505	246	18	4	451	9	462	2.8e-51	176
BxCar17_1_4137	S1_20	BxCar17	NA	JAWXTE010000014.1_17	FM_15_G124_V	g__Alistipes	29.8	506	259	17	15	461	13	481	1.03e-54	184
BxCar17_1_4137	S1_20	BxCar17	NA	JAWXSS010000093.1_7	FM_03_G117_V	g__Alistipes	29.8	484	264	16	2	436	4	460	4.8e-51	177
BxCar17_1_4137	S1_20	BxCar17	NA	JAWXTA010000004.1_33	FM_11_G125_V	g__Alistipes	29.7	482	249	18	18	441	8	457	3.34e-48	166
BxCar17_1_4137	S1_20	BxCar17	NA	JAWXTH010000010.1_7	FM_18_G117_IV	g__Alistipes	29.6	452	243	14	35	432	29	459	2.05e-48	170
BxCar17_1_4137	S1_20	BxCar17	NA	JAWXTF010000020.1_25	FM_16_G121_IV	g__Alistipes	29.5	438	258	13	24	425	27	449	2.27e-52	178
BxCar17_1_4137	S1_20	BxCar17	NA	JAWXSY010000048.1_7	FM_09_G121_IV	g__Alistipes	29.5	458	230	18	25	417	27	456	1.44e-41	151
BxCar17_1_4137	S1_20	BxCar17	NA	JAWXSY010000042.1_5	FM_09_G121_IV	g__Alistipes	29.5	434	236	18	21	397	29	449	1.04e-41	148
BxCar17_1_4137	S1_20	BxCar17	NA	JAWXSS010000009.1_7	FM_03_G117_V	g__Alistipes	29.5	444	249	21	30	426	30	456	1.78e-40	148
BxCar17_1_4137	S1_20	BxCar17	NA	JAWXTB010000092.1_4	FM_12_G117_V	g__Alistipes	29.4	453	240	19	24	419	28	457	3.6e-41	150
BxCar17_1_4137	S1_20	BxCar17	NA	JAWXTA010000020.1_37	FM_11_G125_V	g__Alistipes	29.3	484	264	18	25	489	29	453	2.54e-49	171
BxCar17_1_4137	S1_20	BxCar17	NA	JAWXSX010000006.1_29	FM_08_G121_V	g__Alistipes	29.3	433	257	13	24	419	27	447	4.47e-51	175
BxCar17_1_4137	S1_20	BxCar17	NA	JAWXTH010000022.1_4	FM_18_G117_IV	g__Alistipes	29.2	462	250	22	22	428	17	456	9.83e-41	149
BxCar17_1_4137	S1_20	BxCar17	NA	JAWXTG010000054.1_3	FM_17_G117_V	g__Alistipes	29.2	305	162	12	1	262	166	459	4e-23	95.5
BxCar17_1_4137	S1_20	BxCar17	NA	JAWXTE010000005.1_60	FM_15_G124_V	g__Alistipes	29.1	453	240	17	21	418	28	454	3.79e-40	145
BxCar17_1_4137	S1_20	BxCar17	NA	JAWXTC010000018.1_2	FM_13_G124_IV	g__Alistipes	29.1	426	207	16	21	430	27	373	5.47e-41	149
BxCar17_1_4137	S1_20	BxCar17	NA	JAWXTA010000039.1_5	FM_11_G125_V	g__Alistipes	29.1	485	267	20	10	440	12	473	1.59e-47	165
BxCar17_1_4137	S1_20	BxCar17	NA	JAWXSY010000007.1_28	FM_09_G121_IV	g__Alistipes	29.1	423	233	13	23	408	17	409	3.94e-39	144
BxCar17_1_4137	S1_20	BxCar17	NA	JAWXTI010000045.1_6	FM_19_G117_IV	g__Alistipes	29	473	261	17	2	425	3	449	8.58e-49	168
BxCar17_1_4137	S1_20	BxCar17	NA	JAWXSY010000056.1_7	FM_09_G121_IV	g__Alistipes	29	466	251	11	34	453	28	459	4.16e-53	181
BxCar17_1_4137	S1_20	BxCar17	NA	JAWXSQ010000012.1_36	FM_01_G117_V	g__Alistipes	29	472	267	16	6	433	8	455	4.47e-51	175
BxCar17_1_4137	S1_20	BxCar17	NA	JAWXSU010000108.1_2	FM_05_G121_IV	g__Alistipes	28.9	460	269	14	21	435	14	460	4.41e-45	161
BxCar17_1_4137	S1_20	BxCar17	NA	JAWXTF010000014.1_55	FM_16_G121_IV	g__Alistipes	28.8	458	245	18	16	418	23	454	4.84e-39	142
BxCar17_1_4137	S1_20	BxCar17	NA	JAWXSR010000132.1_2	FM_02_G121_IV	g__Alistipes	28.7	467	254	16	34	458	31	460	4.8e-45	159
BxCar17_1_4137	S1_20	BxCar17	NA	JAWXTB010000031.1_7	FM_12_G117_V	g__Alistipes	28.5	481	268	14	13	448	12	461	1.57e-50	173
BxCar17_1_4137	S1_20	BxCar17	NA	JAWXSY010000073.1_4	FM_09_G121_IV	g__Alistipes	28.5	466	255	16	25	441	27	463	2.7e-46	161
BxCar17_1_4137	S1_20	BxCar17	NA	JAWXTA010000014.1_34	FM_11_G125_V	g__Alistipes	28.4	366	194	11	29	340	27	378	6.1e-36	133
BxCar17_1_4137	S1_20	BxCar17	NA	JAWXTG010000010.1_8	FM_17_G117_V	g__Alistipes	28.3	453	231	19	37	423	31	455	9.83e-41	149
BxCar17_1_4137	S1_20	BxCar17	NA	JAWXSZ010000020.1_11	FM_10_G124_IV	g__Alistipes	28.2	433	243	15	27	404	29	448	5.42e-39	141
BxCar17_1_4137	S1_20	BxCar17	NA	JAWXSV010000062.1_2	FM_06_G117_V	g__Alistipes	28.1	474	265	19	10	429	9	460	4.08e-41	150
BxCar17_1_4137	S1_20	BxCar17	NA	JAWXSZ010000027.1_5	FM_10_G124_IV	g__Alistipes	28	461	259	18	42	450	15	454	2.03e-37	139
BxCar17_1_4137	S1_20	BxCar17	NA	JAWXSS010000020.1_1	FM_03_G117_V	g__Alistipes	27.7	491	264	17	4	440	2	455	3.35e-40	145
BxCar17_1_4137	S1_20	BxCar17	NA	JAWXTJ010000007.1_15	FM_20_G117_IV	g__Alistipes	27.1	462	248	16	29	436	29	455	4.68e-37	136
BxCar17_1_4137	S1_20	BxCar17	NA	JAWXST010000002.1_12	FM_04_G121_IV	g__Alistipes	27.1	494	265	17	1	439	1	454	9.17e-41	146
BxCar17_1_4137	S1_20	BxCar17	NA	JAWXSQ010000007.1_100	FM_01_G117_V	g__Alistipes	26.3	483	236	20	23	473	29	423	8.35e-25	101
BxCar17_1_4137	S1_20	BxCar17	NA	JAWXTB010000015.1_12	FM_12_G117_V	g__Alistipes	25.6	473	259	15	31	445	29	466	1.9e-37	137
BxCar17_1_4137	S1_20	BxCar17	NA	JAWXTA010000008.1_16	FM_11_G125_V	g__Alistipes	24.9	510	296	22	16	490	18	475	2.32e-26	105
BxCar17_1_4137	S1_20	BxCar17	NA	JAWXSS010000039.1_18	FM_03_G117_V	g__Alistipes	23.6	517	309	21	4	489	5	466	2.42e-26	105
BxCar17_1_4137	S1_20	BxCar17	NA	JAWXTL010000308.1_1	FM_22_G117_V	g__Mucinivorans	50	128	59	3	2	128	351	474	1.3e-37	127
BxCar17_1_4137	S1_20	BxCar17	NA	JAWXTN010000045.1_3	FM_24_G117_V	g__Mucinivorans	47.6	454	208	8	36	468	28	472	4.17e-133	388
BxCar17_1_4137	S1_20	BxCar17	NA	JAWXTL010000074.1_1	FM_22_G117_V	g__Mucinivorans	32.9	489	238	19	21	463	20	464	6.43e-59	196
BxCar17_1_4137	S1_20	BxCar17	NA	JAWXTM010000044.1_4	FM_23_G125_V	g__Mucinivorans	32.4	451	244	16	14	411	14	456	9.92e-61	203
BxCar17_1_4137	S1_20	BxCar17	NA	JAWXTM010000044.1_3	FM_23_G125_V	g__Mucinivorans	30.9	446	247	14	17	409	17	454	1.85e-54	186
BxCar17_1_4137	S1_20	BxCar17	NA	JAWXTN010000013.1_2	FM_24_G117_V	g__Mucinivorans	30.8	539	257	16	12	509	8	471	1.85e-64	211
BxCar17_1_4137	S1_20	BxCar17	NA	JAWXTL010000007.1_5	FM_22_G117_V	g__Mucinivorans	30.2	420	200	13	17	390	21	393	4.19e-50	172
BxCar17_1_4137	S1_20	BxCar17	NA	JAWXTN010000074.1_1	FM_24_G117_V	g__Mucinivorans	29.9	475	255	16	5	424	3	454	3.92e-55	189
BxCar17_1_4137	S1_20	BxCar17	NA	JAWXTL010000270.1_2	FM_22_G117_V	g__Mucinivorans	29.8	484	266	17	9	448	8	461	2.11e-53	181
BxCar17_1_4137	S1_20	BxCar17	NA	JAWXTN010000028.1_13	FM_24_G117_V	g__Mucinivorans	28.7	523	265	19	1	484	1	454	1.27e-51	177
BxCar17_1_4137	S1_20	BxCar17	NA	JAWXTK010000034.1_5	FM_21_G125_V	f__Rikenellaceae	56.6	53	22	1	1	52	36	88	1.02e-15	64.3
BxCar17_1_4137	S1_20	BxCar17	NA	JAWXTK010000001.1_95	FM_21_G125_V	f__Rikenellaceae	50.6	466	212	9	11	465	15	473	9.95e-163	463
BxCar17_1_4137	S1_20	BxCar17	NA	JAWXTR010000089.1_3	FM_28_G117_IV	f__Rikenellaceae	49.5	91	43	1	1	91	40	127	5.96e-26	94.4
BxCar17_1_4137	S1_20	BxCar17	NA	JAWXTR010000005.1_14	FM_28_G117_IV	f__Rikenellaceae	48.8	459	199	11	35	470	30	475	4.84e-140	405
BxCar17_1_4137	S1_20	BxCar17	NA	JAWXTQ010000066.1_8	FM_27_G117_V	f__Rikenellaceae	41.8	510	235	11	8	500	7	471	7.27e-124	365
BxCar17_1_4137	S1_20	BxCar17	NA	JAWXTO010000019.1_8	FM_25_G125_V	f__Rikenellaceae	38.4	86	49	2	21	102	11	96	5.08e-15	64.7
BxCar17_1_4137	S1_20	BxCar17	NA	JAWXTO010000068.1_1	FM_25_G125_V	f__Rikenellaceae	36.2	116	64	2	6	111	8	123	7.7e-20	77.4
BxCar17_1_4137	S1_20	BxCar17	NA	JAWXTP010000002.1_10	FM_26_G125_V	f__Rikenellaceae	33.3	445	248	11	37	442	29	463	7.62e-67	216
BxCar17_1_4137	S1_20	BxCar17	NA	JAWXTK010000016.1_4	FM_21_G125_V	f__Rikenellaceae	32.1	473	252	16	16	441	9	459	1.26e-58	198
BxCar17_1_4137	S1_20	BxCar17	NA	JAWXTP010000126.1_1	FM_26_G125_V	f__Rikenellaceae	31.5	375	195	12	33	358	29	390	3.65e-46	163
BxCar17_1_4137	S1_20	BxCar17	NA	JAWXTP010000023.1_22	FM_26_G125_V	f__Rikenellaceae	31.3	476	255	17	15	445	7	455	7.39e-52	179
BxCar17_1_4137	S1_20	BxCar17	NA	JAWXTK010000016.1_3	FM_21_G125_V	f__Rikenellaceae	31.3	483	237	19	16	435	7	457	1.93e-52	181
BxCar17_1_4137	S1_20	BxCar17	NA	JAWXTO010000019.1_7	FM_25_G125_V	f__Rikenellaceae	30.8	338	191	12	2	304	131	460	2.7e-31	120
BxCar17_1_4137	S1_20	BxCar17	NA	JAWXTP010000023.1_21	FM_26_G125_V	f__Rikenellaceae	30.7	488	260	20	1	437	1	461	3.87e-52	181
BxCar17_1_4137	S1_20	BxCar17	NA	JAWXTK010000040.1_2	FM_21_G125_V	f__Rikenellaceae	30.5	453	237	15	40	437	28	457	2.9e-50	173
BxCar17_1_4137	S1_20	BxCar17	NA	JAWXTP010000025.1_4	FM_26_G125_V	f__Rikenellaceae	30.2	474	260	15	14	440	15	464	6.38e-60	198
BxCar17_1_4137	S1_20	BxCar17	NA	JAWXTK010000037.1_1	FM_21_G125_V	f__Rikenellaceae	30.1	488	261	14	4	439	1	460	1.01e-54	184
BxCar17_1_4137	S1_20	BxCar17	NA	JAWXTR010000004.1_25	FM_28_G117_IV	f__Rikenellaceae	29.7	482	246	19	15	434	16	466	2.64e-46	164
BxCar17_1_4137	S1_20	BxCar17	NA	JAWXTK010000024.1_1	FM_21_G125_V	f__Rikenellaceae	29.7	428	235	13	4	391	53	454	2.42e-43	152
BxCar17_1_4137	S1_20	BxCar17	NA	JAWXTK010000003.1_97	FM_21_G125_V	f__Rikenellaceae	29.5	499	257	17	1	446	1	457	8.92e-49	169
BxCar17_1_4137	S1_20	BxCar17	NA	JAWXTK010000005.1_2	FM_21_G125_V	f__Rikenellaceae	29.3	393	216	14	7	349	12	392	1.38e-31	121
BxCar17_1_4137	S1_20	BxCar17	NA	JAWXTR010000030.1_6	FM_28_G117_IV	f__Rikenellaceae	29.2	528	267	14	17	511	12	465	1.15e-55	188
BxCar17_1_4137	S1_20	BxCar17	NA	JAWXTP010000192.1_2	FM_26_G125_V	f__Rikenellaceae	29.2	476	264	17	2	429	7	457	5.93e-50	174
BxCar17_1_4137	S1_20	BxCar17	NA	JAWXTK010000039.1_2	FM_21_G125_V	f__Rikenellaceae	29.2	506	245	18	7	452	12	464	4.69e-59	196
BxCar17_1_4137	S1_20	BxCar17	NA	JAWXTK010000029.1_13	FM_21_G125_V	f__Rikenellaceae	29.2	497	261	22	13	448	11	477	1.74e-42	154
BxCar17_1_4137	S1_20	BxCar17	NA	JAWXTR010000004.1_27	FM_28_G117_IV	f__Rikenellaceae	29	486	290	15	1	455	1	462	2.26e-43	154
BxCar17_1_4137	S1_20	BxCar17	NA	JAWXTK010000040.1_3	FM_21_G125_V	f__Rikenellaceae	28.8	438	248	12	46	436	28	448	7.86e-42	149
BxCar17_1_4137	S1_20	BxCar17	NA	JAWXTR010000015.1_18	FM_28_G117_IV	f__Rikenellaceae	28.5	471	266	16	19	443	15	460	4.12e-43	155
BxCar17_1_4137	S1_20	BxCar17	NA	JAWXTR010000056.1_17	FM_28_G117_IV	f__Rikenellaceae	28.4	194	107	8	18	200	268	440	1.13e-20	86.3
BxCar17_1_4137	S1_20	BxCar17	NA	JAWXTP010000031.1_13	FM_26_G125_V	f__Rikenellaceae	28	289	164	9	18	264	23	309	4.48e-29	109
BxCar17_1_4137	S1_20	BxCar17	NA	JAWXTK010000007.1_12	FM_21_G125_V	f__Rikenellaceae	28	475	263	15	3	421	2	453	5.77e-48	166
BxCar17_1_4137	S1_20	BxCar17	NA	JAWXTK010000007.1_13	FM_21_G125_V	f__Rikenellaceae	27.9	470	271	13	16	435	10	461	2.41e-51	175
BxCar17_1_4137	S1_20	BxCar17	NA	JAWXTK010000016.1_1	FM_21_G125_V	f__Rikenellaceae	27.6	500	246	23	13	464	17	448	1.74e-30	118
BxCar17_1_4137	S1_20	BxCar17	NA	JAWXTK010000005.1_1	FM_21_G125_V	f__Rikenellaceae	27.4	391	232	11	7	352	12	395	7.8e-29	113
BxCar17_1_4137	S1_20	BxCar17	NA	JAWXTK010000027.1_2	FM_21_G125_V	f__Rikenellaceae	27.3	495	277	15	21	455	10	481	1.54e-44	157
BxCar17_1_4137	S1_20	BxCar17	NA	JAWXTR010000004.1_26	FM_28_G117_IV	f__Rikenellaceae	26.5	465	254	18	37	456	27	448	3.63e-24	99.8
BxCar17_1_4137	S1_20	BxCar17	NA	JAWXTQ010000130.1_2	FM_27_G117_V	f__Rikenellaceae	26.5	476	271	17	20	467	24	448	7.24e-31	119
BxCar17_1_4137	S1_20	BxCar17	NA	JAWXTO010000009.1_15	FM_25_G125_V	f__Rikenellaceae	26.5	498	290	23	17	485	14	464	3.44e-25	102
BxCar17_1_4137	S1_20	BxCar17	NA	JAWXTR010000039.1_12	FM_28_G117_IV	f__Rikenellaceae	26.4	507	291	19	25	519	28	464	1.2e-32	125
BxCar17_1_4137	S1_20	BxCar17	NA	JAWXTP010000017.1_27	FM_26_G125_V	f__Rikenellaceae	25.5	501	299	22	12	484	9	463	4.31e-26	105
BxCar17_1_4137	S1_20	BxCar17	NA	JAWXTR010000088.1_3	FM_28_G117_IV	f__Rikenellaceae	25.4	511	300	23	8	488	5	464	3.81e-22	93.2
BxCar17_1_4139	GH150	BxCar17	NA	JAWXSV010000007.1_66	FM_06_G117_V	g__Alistipes	39.4	941	527	14	23	937	18	941	1.1e-236	687
BxCar17_1_4139	GH150	BxCar17	NA	JAWXSV010000023.1_2	FM_06_G117_V	g__Alistipes	38.3	977	534	26	1	941	1	944	6.61e-208	613
BxCar17_1_4139	GH150	BxCar17	NA	JAWXSX010000020.1_2	FM_08_G121_V	g__Alistipes	36.4	962	548	21	5	928	4	939	5.53e-197	584
BxCar17_1_4139	GH150	BxCar17	NA	JAWXTC010000026.1_18	FM_13_G124_IV	g__Alistipes	35.9	940	545	19	54	958	24	940	4.51e-201	596
BxCar17_1_4139	GH150	BxCar17	NA	JAWXTF010000052.1_5	FM_16_G121_IV	g__Alistipes	35.1	945	570	18	9	924	9	939	7.9e-188	560
BxCar17_1_4139	GH150	BxCar17	NA	JAWXSV010000011.1_25	FM_06_G117_V	g__Alistipes	34.8	952	580	20	4	928	3	940	9.46e-188	560
BxCar17_1_4139	GH150	BxCar17	NA	JAWXTR010000089.1_2	FM_28_G117_IV	f__Rikenellaceae	52.3	952	429	16	8	947	3	941	0	962
BxCar17_1_4139	GH150	BxCar17	NA	JAWXTR010000041.1_1	FM_28_G117_IV	f__Rikenellaceae	39.5	936	524	19	30	942	24	940	8.95e-216	633
BxCar17_1_4139	GH150	BxCar17	NA	JAWXTR010000024.1_16	FM_28_G117_IV	f__Rikenellaceae	36.5	942	550	21	24	940	22	940	3.63e-211	621
BxCar17_1_4139	GH150	BxCar17	NA	JAWXTR010000002.1_54	FM_28_G117_IV	f__Rikenellaceae	35.3	934	562	19	28	935	24	941	7.1e-186	556
BxCar17_1_4139	GH150	BxCar17	NA	JAWXTR010000015.1_6	FM_28_G117_IV	f__Rikenellaceae	34.8	932	568	20	25	928	21	940	6.11e-196	582
BxCar17_1_4139	GH150	BxCar17	NA	JAWXTR010000058.1_7	FM_28_G117_IV	f__Rikenellaceae	31.3	945	572	22	12	923	40	940	9.8e-142	440
BxCar17_1_4141	S1_8	BxCar17	NA	JAWXTA010000023.1_22	FM_11_G125_V	g__Alistipes	63.8	473	170	1	21	492	17	489	3.72e-244	672
BxCar17_1_4141	S1_8	BxCar17	NA	JAWXSZ010000017.1_13	FM_10_G124_IV	g__Alistipes	41.1	487	261	8	26	503	23	492	1.64e-130	383
BxCar17_1_4141	S1_8	BxCar17	NA	JAWXTA010000004.1_35	FM_11_G125_V	g__Alistipes	39.8	482	274	5	6	482	11	481	1.33e-114	343
BxCar17_1_4141	S1_8	BxCar17	NA	JAWXSY010000024.1_10	FM_09_G121_IV	g__Alistipes	39.6	498	273	10	12	498	11	491	6e-125	369
BxCar17_1_4141	S1_8	BxCar17	NA	JAWXSQ010000002.1_270	FM_01_G117_V	g__Alistipes	34.6	133	69	3	13	145	8	122	6.55e-12	62
BxCar17_1_4141	S1_8	BxCar17	NA	JAWXSZ010000024.1_8	FM_10_G124_IV	g__Alistipes	33.1	124	71	2	13	136	11	122	5.94e-11	58.9
BxCar17_1_4141	S1_8	BxCar17	NA	JAWXTR010000090.1_3	FM_28_G117_IV	f__Rikenellaceae	64.7	493	171	2	2	493	4	494	1.1e-242	668
BxCar17_1_4141	S1_8	BxCar17	NA	JAWXTR010000001.1_64	FM_28_G117_IV	f__Rikenellaceae	30	207	94	11	226	424	166	329	3.56e-09	52.8
BxCar17_1_4141	S1_8	BxCar17	NA	JAWXTO010000009.1_12	FM_25_G125_V	f__Rikenellaceae	23.5	272	165	14	262	505	23	279	1.58e-09	54.3
BxCar17_1_4142	PF13472.7	BxCar17	NA	JAWXSV010000019.1_24	FM_06_G117_V	g__Alistipes	45.5	268	137	4	3	262	2	268	2.33e-72	218
BxCar17_1_4143	S1_8	BxCar17	NA	JAWXTC010000055.1_2	FM_13_G124_IV	g__Alistipes	67.7	499	160	1	3	500	2	500	1.79e-266	729
BxCar17_1_4143	S1_8	BxCar17	NA	JAWXSX010000020.1_14	FM_08_G121_V	g__Alistipes	67.2	500	164	0	1	500	1	500	2.66e-261	716
BxCar17_1_4143	S1_8	BxCar17	NA	JAWXTB010000063.1_2	FM_12_G117_V	g__Alistipes	67.1	499	163	1	3	500	2	500	2.55e-266	728
BxCar17_1_4143	S1_8	BxCar17	NA	JAWXTA010000008.1_44	FM_11_G125_V	g__Alistipes	63	487	180	0	19	505	17	503	4.01e-243	670
BxCar17_1_4143	S1_8	BxCar17	NA	JAWXTE010000052.1_5	FM_15_G124_V	g__Alistipes	62.9	475	176	0	26	500	22	496	1.16e-230	638
BxCar17_1_4143	S1_8	BxCar17	NA	JAWXSV010000020.1_7	FM_06_G117_V	g__Alistipes	62.2	500	189	0	1	500	1	500	1.44e-237	655
BxCar17_1_4143	S1_8	BxCar17	NA	JAWXTB010000037.1_7	FM_12_G117_V	g__Alistipes	60.9	493	193	0	18	510	15	507	2.48e-233	645
BxCar17_1_4143	S1_8	BxCar17	NA	JAWXSV010000004.1_35	FM_06_G117_V	g__Alistipes	36	467	268	12	4	452	1	454	4.86e-89	278
BxCar17_1_4143	S1_8	BxCar17	NA	JAWXTA010000010.1_27	FM_11_G125_V	g__Alistipes	35.3	459	259	11	20	456	11	453	3.95e-76	244
BxCar17_1_4143	S1_8	BxCar17	NA	JAWXSY010000023.1_20	FM_09_G121_IV	g__Alistipes	34.1	419	247	11	33	431	25	434	3.6e-59	199
BxCar17_1_4143	S1_8	BxCar17	NA	JAWXTB010000012.1_27	FM_12_G117_V	g__Alistipes	33.7	448	251	13	22	444	22	448	2.8e-70	226
BxCar17_1_4143	S1_8	BxCar17	NA	JAWXTF010000039.1_4	FM_16_G121_IV	g__Alistipes	33.6	450	267	10	19	451	14	448	1.4e-73	235
BxCar17_1_4143	S1_8	BxCar17	NA	JAWXTA010000005.1_59	FM_11_G125_V	g__Alistipes	33.2	440	258	15	26	445	25	448	9.26e-62	207
BxCar17_1_4143	S1_8	BxCar17	NA	JAWXSV010000016.1_28	FM_06_G117_V	g__Alistipes	33.2	455	255	14	18	444	15	448	6.86e-65	212
BxCar17_1_4143	S1_8	BxCar17	NA	JAWXTG010000008.1_17	FM_17_G117_V	g__Alistipes	33	452	245	12	27	447	24	448	2.66e-66	216
BxCar17_1_4143	S1_8	BxCar17	NA	JAWXTE010000014.1_28	FM_15_G124_V	g__Alistipes	32.8	454	249	12	24	447	21	448	4.48e-69	223
BxCar17_1_4143	S1_8	BxCar17	NA	JAWXSZ010000004.1_40	FM_10_G124_IV	g__Alistipes	32.8	448	261	14	22	447	19	448	2.03e-59	201
BxCar17_1_4143	S1_8	BxCar17	NA	JAWXSV010000023.1_21	FM_06_G117_V	g__Alistipes	32.8	469	269	13	1	444	1	448	3.65e-71	229
BxCar17_1_4143	S1_8	BxCar17	NA	JAWXTE010000003.1_49	FM_15_G124_V	g__Alistipes	32.7	477	265	14	1	450	1	448	2.07e-73	235
BxCar17_1_4143	S1_8	BxCar17	NA	JAWXTC010000036.1_7	FM_13_G124_IV	g__Alistipes	32.7	471	254	17	1	439	1	440	8.33e-70	225
BxCar17_1_4143	S1_8	BxCar17	NA	JAWXTB010000043.1_6	FM_12_G117_V	g__Alistipes	32.7	471	254	17	1	439	1	440	8.33e-70	225
BxCar17_1_4143	S1_8	BxCar17	NA	JAWXSX010000076.1_3	FM_08_G121_V	g__Alistipes	32.3	471	271	13	1	446	1	448	6.44e-69	223
BxCar17_1_4143	S1_8	BxCar17	NA	JAWXSQ010000005.1_58	FM_01_G117_V	g__Alistipes	31.7	454	279	12	15	453	11	448	2.85e-58	198
BxCar17_1_4143	S1_8	BxCar17	NA	JAWXSX010000046.1_1	FM_08_G121_V	g__Alistipes	31.4	468	285	14	20	466	14	466	9.26e-62	207
BxCar17_1_4143	S1_8	BxCar17	NA	JAWXSY010000005.1_31	FM_09_G121_IV	g__Alistipes	31.3	453	276	13	1	437	1	434	4.64e-54	187
BxCar17_1_4143	S1_8	BxCar17	NA	JAWXSV010000049.1_8	FM_06_G117_V	g__Alistipes	31.3	48	26	1	299	346	215	255	0.00761	32.3
BxCar17_1_4143	S1_8	BxCar17	NA	JAWXTG010000038.1_3	FM_17_G117_V	g__Alistipes	31.1	222	138	7	18	224	283	504	1.95e-18	80.5
BxCar17_1_4143	S1_8	BxCar17	NA	JAWXTD010000051.1_1	FM_14_G117_V	g__Alistipes	30.9	521	314	17	3	495	2	504	5e-55	189
BxCar17_1_4143	S1_8	BxCar17	NA	JAWXSS010000171.1_1	FM_03_G117_V	g__Alistipes	30.8	390	220	10	15	382	12	373	2.48e-57	192
BxCar17_1_4143	S1_8	BxCar17	NA	JAWXTF010000016.1_28	FM_16_G121_IV	g__Alistipes	30.2	486	308	13	1	468	1	473	3.14e-59	201
BxCar17_1_4143	S1_8	BxCar17	NA	JAWXSV010000005.1_26	FM_06_G117_V	g__Alistipes	28.8	445	255	13	32	438	23	443	3.77e-47	166
BxCar17_1_4143	S1_8	BxCar17	NA	JAWXTC010000019.1_33	FM_13_G124_IV	g__Alistipes	28.1	417	192	19	1	371	1	355	3e-24	99.4
BxCar17_1_4143	S1_8	BxCar17	NA	JAWXTC010000027.1_29	FM_13_G124_IV	g__Alistipes	27.8	266	168	7	2	258	184	434	1.97e-26	105
BxCar17_1_4143	S1_8	BxCar17	NA	JAWXTB010000018.1_14	FM_12_G117_V	g__Alistipes	24.6	443	239	16	2	412	3	382	6.01e-22	92.4
BxCar17_1_4143	S1_8	BxCar17	NA	JAWXTM010000006.1_28	FM_23_G125_V	g__Mucinivorans	34.2	430	248	9	26	432	17	434	3.33e-66	218
BxCar17_1_4143	S1_8	BxCar17	NA	JAWXTR010000005.1_6	FM_28_G117_IV	f__Rikenellaceae	62.5	485	178	1	27	507	22	506	1e-232	644
BxCar17_1_4143	S1_8	BxCar17	NA	JAWXTR010000006.1_25	FM_28_G117_IV	f__Rikenellaceae	34.2	474	259	14	4	450	1	448	2.39e-76	243
BxCar17_1_4143	S1_8	BxCar17	NA	JAWXTR010000023.1_13	FM_28_G117_IV	f__Rikenellaceae	33.9	554	285	14	4	524	1	506	2.24e-96	296
BxCar17_1_4143	S1_8	BxCar17	NA	JAWXTR010000001.1_64	FM_28_G117_IV	f__Rikenellaceae	31.3	99	63	3	34	131	24	118	2.73e-09	53.1
BxCar17_1_4144	GH2	BxCar17	NA	JAWXTE010000003.1_51	FM_15_G124_V	g__Alistipes	59	781	303	7	8	781	10	780	0	902
BxCar17_1_4144	GH2	BxCar17	NA	JAWXTF010000039.1_6	FM_16_G121_IV	g__Alistipes	57.5	786	327	5	1	783	1	782	0	900
BxCar17_1_4144	GH2	BxCar17	NA	JAWXTB010000086.1_2	FM_12_G117_V	g__Alistipes	54.3	757	342	4	3	758	1	754	2.19e-293	820
BxCar17_1_4144	GH2	BxCar17	NA	JAWXTF010000012.1_44	FM_16_G121_IV	g__Alistipes	27.5	404	245	15	58	417	30	429	3.57e-31	123
BxCar17_1_4144	GH2	BxCar17	NA	JAWXTE010000052.1_1	FM_15_G124_V	g__Alistipes	26.7	424	253	17	32	417	26	429	6.33e-32	125
BxCar17_1_4144	GH2	BxCar17	NA	JAWXTH010000018.1_12	FM_18_G117_IV	g__Alistipes	26	408	246	15	58	417	30	429	1.72e-26	108
BxCar17_1_4144	GH2	BxCar17	NA	JAWXTG010000014.1_37	FM_17_G117_V	g__Alistipes	25.3	525	295	24	35	514	26	498	1.12e-34	134
BxCar17_1_4144	GH2	BxCar17	NA	JAWXTL010000006.1_14	FM_22_G117_V	g__Mucinivorans	25.1	638	395	23	27	629	43	632	1.15e-38	147
BxCar17_1_4144	GH2	BxCar17	NA	JAWXTR010000005.1_3	FM_28_G117_IV	f__Rikenellaceae	58.5	742	305	3	15	754	16	756	2.04e-320	888
BxCar17_1_4144	GH2	BxCar17	NA	JAWXTR010000002.1_49	FM_28_G117_IV	f__Rikenellaceae	24.4	533	308	18	30	522	26	503	1.57e-35	136
BxCar17_1_4147	GH167	BxCar17	NA	JAWXTB010000057.1_3	FM_12_G117_V	g__Alistipes	57.5	746	312	3	14	757	30	772	0	910
BxCar17_1_4147	GH167	BxCar17	NA	JAWXTC010000026.1_4	FM_13_G124_IV	g__Alistipes	57.4	747	311	4	14	757	30	772	0	911
BxCar17_1_4147	GH167	BxCar17	NA	JAWXTF010000013.1_18	FM_16_G121_IV	g__Alistipes	55.8	727	315	3	30	753	49	772	5.23e-308	855
BxCar17_1_4147	GH167	BxCar17	NA	JAWXSV010000020.1_14	FM_06_G117_V	g__Alistipes	54.2	721	327	3	29	748	54	772	3.92e-303	843
BxCar17_1_4147	GH167	BxCar17	NA	JAWXSV010000020.1_13	FM_06_G117_V	g__Alistipes	47.3	721	376	3	30	748	55	773	1.41e-252	714
BxCar17_1_4148	PF07494.12	BxCar17	NA	JAWXSS010000187.1_3	FM_03_G117_V	g__Alistipes	57.1	21	9	0	30	50	21	41	0.000214	30.8
BxCar17_1_4148	PF07494.12	BxCar17	NA	JAWXTD010000006.1_20	FM_14_G117_V	g__Alistipes	41.9	43	25	0	30	72	23	65	1.39e-05	42.7
BxCar17_1_4148	PF07494.12	BxCar17	NA	JAWXTF010000019.1_24	FM_16_G121_IV	g__Alistipes	41.7	72	42	0	49	120	1131	1202	2.89e-13	62.8
BxCar17_1_4148	PF07494.12	BxCar17	NA	JAWXTE010000077.1_3	FM_15_G124_V	g__Alistipes	41.3	1324	756	14	34	1343	17	1333	5.15e-320	929
BxCar17_1_4148	PF07494.12	BxCar17	NA	JAWXTE010000014.1_31	FM_15_G124_V	g__Alistipes	41.3	1324	756	14	34	1343	17	1333	5.15e-320	929
BxCar17_1_4148	PF07494.12	BxCar17	NA	JAWXTI010000029.1_5	FM_19_G117_IV	g__Alistipes	40.5	1376	745	26	22	1375	13	1336	8.12e-286	842
BxCar17_1_4148	PF07494.12	BxCar17	NA	JAWXSV010000021.1_6	FM_06_G117_V	g__Alistipes	40.1	1333	758	16	31	1344	21	1332	1.57e-293	861
BxCar17_1_4148	PF07494.12	BxCar17	NA	JAWXTC010000026.1_2	FM_13_G124_IV	g__Alistipes	39.3	1344	762	19	32	1351	23	1336	0	902
BxCar17_1_4148	PF07494.12	BxCar17	NA	JAWXST010000053.1_6	FM_04_G121_IV	g__Alistipes	38.6	1335	788	15	30	1351	21	1336	6.68e-301	880
BxCar17_1_4148	PF07494.12	BxCar17	NA	JAWXTB010000012.1_19	FM_12_G117_V	g__Alistipes	38.2	1347	780	22	30	1355	19	1334	3.73e-258	770
BxCar17_1_4148	PF07494.12	BxCar17	NA	JAWXTC010000043.1_6	FM_13_G124_IV	g__Alistipes	37.3	1338	803	20	31	1355	20	1334	1.89e-258	771
BxCar17_1_4148	PF07494.12	BxCar17	NA	JAWXTB010000057.1_1	FM_12_G117_V	g__Alistipes	36.6	1197	703	17	32	1204	23	1187	4.41e-243	726
BxCar17_1_4148	PF07494.12	BxCar17	NA	JAWXTB010000083.1_5	FM_12_G117_V	g__Alistipes	36.2	1247	760	19	31	1264	20	1244	2.23e-223	676
BxCar17_1_4148	PF07494.12	BxCar17	NA	JAWXTI010000016.1_11	FM_19_G117_IV	g__Alistipes	34.2	73	46	1	46	116	1130	1202	3.6e-09	50.4
BxCar17_1_4148	PF07494.12	BxCar17	NA	JAWXTD010000061.1_9	FM_14_G117_V	g__Alistipes	34.2	73	46	1	46	116	1130	1202	1.1e-09	52
BxCar17_1_4148	PF07494.12	BxCar17	NA	JAWXTE010000008.1_22	FM_15_G124_V	g__Alistipes	33.9	118	76	2	4	120	1086	1202	7.87e-15	67.4
BxCar17_1_4148	PF07494.12	BxCar17	NA	JAWXTE010000048.1_6	FM_15_G124_V	g__Alistipes	32.9	73	47	1	46	116	1130	1202	2.68e-09	50.8
BxCar17_1_4148	PF07494.12	BxCar17	NA	JAWXTI010000004.1_32	FM_19_G117_IV	g__Alistipes	31.4	118	79	2	4	120	1086	1202	6.45e-14	64.7
BxCar17_1_4148	PF07494.12	BxCar17	NA	JAWXSV010000021.1_7	FM_06_G117_V	g__Alistipes	29.8	1364	856	27	34	1350	23	1332	1.17e-162	518
BxCar17_1_4148	PF07494.12	BxCar17	NA	JAWXTB010000036.1_2	FM_12_G117_V	g__Alistipes	27.9	903	574	21	468	1352	492	1335	5.66e-88	308
BxCar17_1_4148	PF07494.12	BxCar17	NA	JAWXTH010000009.1_15	FM_18_G117_IV	g__Alistipes	27	1192	746	33	227	1340	187	1332	5.56e-92	320
BxCar17_1_4148	PF07494.12	BxCar17	NA	JAWXSS010000084.1_2	FM_03_G117_V	g__Alistipes	27	1192	746	33	227	1340	187	1332	5.56e-92	320
BxCar17_1_4148	PF07494.12	BxCar17	NA	JAWXTF010000005.1_14	FM_16_G121_IV	g__Alistipes	25.9	1380	885	42	37	1345	25	1338	7.64e-101	346
BxCar17_1_4148	PF07494.12	BxCar17	NA	JAWXTB010000004.1_3	FM_12_G117_V	g__Alistipes	25.9	1161	756	33	266	1390	247	1339	2.1e-90	315
BxCar17_1_4148	PF07494.12	BxCar17	NA	JAWXSQ010000007.1_18	FM_01_G117_V	g__Alistipes	25.5	1410	918	38	17	1369	3	1336	8.71e-102	349
BxCar17_1_4148	PF07494.12	BxCar17	NA	JAWXTD010000003.1_50	FM_14_G117_V	g__Alistipes	25.3	1393	903	38	14	1332	5	1334	5.72e-97	334
BxCar17_1_4148	PF07494.12	BxCar17	NA	JAWXSZ010000015.1_5	FM_10_G124_IV	g__Alistipes	25.1	1460	844	46	44	1404	27	1336	5.01e-92	320
BxCar17_1_4148	PF07494.12	BxCar17	NA	JAWXTE010000064.1_9	FM_15_G124_V	g__Alistipes	25	545	391	5	25	564	802	1333	2.36e-58	205
BxCar17_1_4148	PF07494.12	BxCar17	NA	JAWXSX010000097.1_1	FM_08_G121_V	g__Alistipes	25	116	84	2	3	116	1088	1202	1.23e-08	48.9
BxCar17_1_4148	PF07494.12	BxCar17	NA	JAWXTB010000018.1_12	FM_12_G117_V	g__Alistipes	24.4	1413	885	44	31	1359	20	1333	1.41e-74	266
BxCar17_1_4148	PF07494.12	BxCar17	NA	JAWXTC010000009.1_24	FM_13_G124_IV	g__Alistipes	24.3	1418	902	41	22	1365	15	1335	9.46e-84	295
BxCar17_1_4148	PF07494.12	BxCar17	NA	JAWXTG010000006.1_35	FM_17_G117_V	g__Alistipes	23.9	1416	878	47	31	1348	25	1338	1.23e-89	313
BxCar17_1_4148	PF07494.12	BxCar17	NA	JAWXTG010000004.1_60	FM_17_G117_V	g__Alistipes	23.9	1390	885	40	20	1304	16	1337	3.76e-81	286
BxCar17_1_4148	PF07494.12	BxCar17	NA	JAWXTE010000007.1_40	FM_15_G124_V	g__Alistipes	23.8	1384	877	41	36	1311	21	1335	6.38e-75	267
BxCar17_1_4148	PF07494.12	BxCar17	NA	JAWXTH010000034.1_6	FM_18_G117_IV	g__Alistipes	23.7	1385	899	41	39	1336	21	1334	1.86e-83	294
BxCar17_1_4148	PF07494.12	BxCar17	NA	JAWXTH010000014.1_19	FM_18_G117_IV	g__Alistipes	23.7	1385	919	34	28	1340	19	1337	1.42e-91	318
BxCar17_1_4148	PF07494.12	BxCar17	NA	JAWXTA010000011.1_9	FM_11_G125_V	g__Alistipes	23.7	1453	938	42	21	1420	3	1338	2.98e-83	294
BxCar17_1_4148	PF07494.12	BxCar17	NA	JAWXTC010000019.1_34	FM_13_G124_IV	g__Alistipes	23.4	1423	908	48	23	1362	16	1339	2.86e-82	290
BxCar17_1_4148	PF07494.12	BxCar17	NA	JAWXSX010000067.1_6	FM_08_G121_V	g__Alistipes	22.7	924	553	33	23	866	19	861	1.95e-34	136
BxCar17_1_4148	PF07494.12	BxCar17	NA	JAWXTN010000013.1_20	FM_24_G117_V	g__Mucinivorans	23.8	1481	851	51	36	1409	23	1333	6.33e-79	280
BxCar17_1_4148	PF07494.12	BxCar17	NA	JAWXTL010000092.1_5	FM_22_G117_V	g__Mucinivorans	21.4	112	85	2	4	113	1088	1198	5.63e-06	42.4
BxCar17_1_4148	PF07494.12	BxCar17	NA	JAWXTO010000049.1_8	FM_25_G125_V	f__Rikenellaceae	36.2	94	60	0	27	120	1109	1202	2.41e-14	65.9
BxCar17_1_4148	PF07494.12	BxCar17	NA	JAWXTP010000049.1_10	FM_26_G125_V	f__Rikenellaceae	31.5	73	48	1	46	116	1130	1202	8.35e-10	52.4
BxCar17_1_4148	PF07494.12	BxCar17	NA	JAWXTP010000006.1_24	FM_26_G125_V	f__Rikenellaceae	29.5	607	399	12	735	1327	744	1335	2.31e-65	237
BxCar17_1_4148	PF07494.12	BxCar17	NA	JAWXTR010000088.1_5	FM_28_G117_IV	f__Rikenellaceae	27.2	809	520	21	41	813	26	801	1.17e-57	210
BxCar17_1_4148	PF07494.12	BxCar17	NA	JAWXTR010000065.1_9	FM_28_G117_IV	f__Rikenellaceae	26	1442	856	43	28	1382	21	1338	1.56e-94	328
BxCar17_1_4148	PF07494.12	BxCar17	NA	JAWXTR010000008.1_21	FM_28_G117_IV	f__Rikenellaceae	25.6	1432	864	45	18	1343	3	1338	5.82e-101	346
BxCar17_1_4149	PF12831.8	BxCar17	NA	JAWXTB010000011.1_26	FM_12_G117_V	g__Alistipes	68.1	614	184	5	28	632	22	632	3.07e-306	840
BxCar17_1_4149	PF12831.8	BxCar17	NA	JAWXTJ010000008.1_53	FM_20_G117_IV	g__Alistipes	67.7	606	186	4	42	640	30	632	3.21e-303	833
BxCar17_1_4149	PF12831.8	BxCar17	NA	JAWXSX010000020.1_11	FM_08_G121_V	g__Alistipes	66.8	605	191	4	39	636	31	632	9.13e-302	829
BxCar17_1_4149	PF12831.8	BxCar17	NA	JAWXTC010000028.1_2	FM_13_G124_IV	g__Alistipes	66.7	631	197	5	9	632	8	632	2.16e-306	840
BxCar17_1_4149	PF12831.8	BxCar17	NA	JAWXTB010000021.1_2	FM_12_G117_V	g__Alistipes	66.7	631	197	5	9	632	8	632	2.16e-306	840
BxCar17_1_4149	PF12831.8	BxCar17	NA	JAWXSS010000163.1_1	FM_03_G117_V	g__Alistipes	64.6	599	204	2	2	592	3	601	2.53e-285	785
BxCar17_1_4149	PF12831.8	BxCar17	NA	JAWXTF010000021.1_8	FM_16_G121_IV	g__Alistipes	60.4	636	241	2	1	629	1	632	5.71e-277	766
BxCar17_1_4149	PF12831.8	BxCar17	NA	JAWXSV010000021.1_9	FM_06_G117_V	g__Alistipes	57.1	608	254	1	26	626	24	631	1.75e-256	714
BxCar17_1_4149	PF12831.8	BxCar17	NA	JAWXSY010000015.1_3	FM_09_G121_IV	g__Alistipes	38.2	55	24	1	3	57	50	94	0.00306	34.3
BxCar17_1_4149	PF12831.8	BxCar17	NA	JAWXSZ010000096.1_3	FM_10_G124_IV	g__Alistipes	37.2	436	238	10	179	593	39	459	6.42e-78	255
BxCar17_1_4149	PF12831.8	BxCar17	NA	JAWXTF010000035.1_9	FM_16_G121_IV	g__Alistipes	36.6	418	247	7	187	593	53	463	5.33e-73	241
BxCar17_1_4149	PF12831.8	BxCar17	NA	JAWXTE010000054.1_7	FM_15_G124_V	g__Alistipes	36.6	456	268	9	187	631	53	498	3.77e-75	247
BxCar17_1_4149	PF12831.8	BxCar17	NA	JAWXSR010000096.1_2	FM_02_G121_IV	g__Alistipes	34.8	440	239	9	186	610	53	459	1.07e-73	243
BxCar17_1_4149	PF12831.8	BxCar17	NA	JAWXTE010000006.1_19	FM_15_G124_V	g__Alistipes	33.3	36	24	0	6	41	53	88	0.000255	37.4
BxCar17_1_4149	PF12831.8	BxCar17	NA	JAWXST010000126.1_2	FM_04_G121_IV	g__Alistipes	25.1	467	283	15	8	458	53	468	7.88e-20	86.3
BxCar17_1_4149	PF12831.8	BxCar17	NA	JAWXTR010000054.1_10	FM_28_G117_IV	f__Rikenellaceae	37.8	45	28	0	4	48	51	95	0.000516	36.2
BxCar17_1_4150	GH110	BxCar17	NA	JAWXSX010000020.1_4	FM_08_G121_V	g__Alistipes	58.7	623	252	4	10	628	6	627	2.28e-260	723
BxCar17_1_4150	GH110	BxCar17	NA	JAWXSV010000011.1_19	FM_06_G117_V	g__Alistipes	55.8	599	261	4	32	629	32	627	1.4e-244	683
BxCar17_1_4150	GH110	BxCar17	NA	JAWXTB010000086.1_3	FM_12_G117_V	g__Alistipes	55	600	267	3	26	624	30	627	4.13e-235	659
BxCar17_1_4150	GH110	BxCar17	NA	JAWXTE010000052.1_4	FM_15_G124_V	g__Alistipes	50.7	623	299	4	7	624	8	627	7.18e-226	635
BxCar17_1_4150	GH110	BxCar17	NA	JAWXSV010000034.1_4	FM_06_G117_V	g__Alistipes	43.2	618	338	6	17	631	20	627	4.81e-173	501
BxCar17_1_4150	GH110	BxCar17	NA	JAWXTR010000028.1_11	FM_28_G117_IV	f__Rikenellaceae	63.7	611	216	4	25	634	22	627	6.31e-286	788
BxCar17_1_4150	GH110	BxCar17	NA	JAWXTR010000039.1_1	FM_28_G117_IV	f__Rikenellaceae	60.5	600	234	3	35	633	30	627	2.49e-268	744
BxCar17_1_4150	GH110	BxCar17	NA	JAWXTR010000051.1_4	FM_28_G117_IV	f__Rikenellaceae	59.9	593	237	1	31	623	36	627	3.52e-263	730
BxCar17_1_4150	GH110	BxCar17	NA	JAWXTR010000063.1_10	FM_28_G117_IV	f__Rikenellaceae	46.8	633	313	10	10	627	4	627	5.42e-198	565
BxCar17_1_4150	GH110	BxCar17	NA	JAWXTR010000011.1_26	FM_28_G117_IV	f__Rikenellaceae	46.4	625	320	10	16	638	16	627	9.08e-197	562
BxCar17_1_4150	GH110	BxCar17	NA	JAWXTR010000005.1_13	FM_28_G117_IV	f__Rikenellaceae	45.2	620	328	8	18	637	20	627	8.91e-178	513
BxCar17_1_4150	GH110	BxCar17	NA	JAWXTR010000022.1_1	FM_28_G117_IV	f__Rikenellaceae	29.6	646	371	20	1	600	1	608	4.9e-66	222
BxCar17_1_4152	PF05717.14	BxCar17	NA	JAWXTP010000128.1_4	FM_26_G125_V	f__Rikenellaceae	29.9	77	53	1	2	77	1	77	1.34e-10	49.3
BxCar5_1_1244	PF06379.13	BxCar5	PUL-2	JAWXSV010000023.1_6	FM_06_G117_V	g__Alistipes	72.9	339	88	2	1	336	1	338	3.31e-169	469
BxCar5_1_1244	PF06379.13	BxCar5	PUL-2	JAWXSX010000039.1_5	FM_08_G121_V	g__Alistipes	72.8	335	87	2	5	336	5	338	4.94e-171	474
BxCar5_1_1244	PF06379.13	BxCar5	PUL-2	JAWXTI010000029.1_2	FM_19_G117_IV	g__Alistipes	69.6	335	100	1	5	337	5	339	8.83e-165	458
BxCar5_1_1244	PF06379.13	BxCar5	PUL-2	JAWXTE010000003.1_52	FM_15_G124_V	g__Alistipes	69.6	339	102	1	1	338	1	339	3.57e-169	469
BxCar5_1_1244	PF06379.13	BxCar5	PUL-2	JAWXTD010000083.1_2	FM_14_G117_V	g__Alistipes	69.6	335	100	1	5	337	5	339	1.53e-165	460
BxCar5_1_1244	PF06379.13	BxCar5	PUL-2	JAWXTF010000039.1_8	FM_16_G121_IV	g__Alistipes	69.4	340	102	2	1	339	1	339	5.88e-168	466
BxCar5_1_1244	PF06379.13	BxCar5	PUL-2	JAWXTG010000008.1_28	FM_17_G117_V	g__Alistipes	69.3	335	101	1	5	337	5	339	5.37e-166	461
BxCar5_1_1244	PF06379.13	BxCar5	PUL-2	JAWXSS010000201.1_1	FM_03_G117_V	g__Alistipes	69.3	335	101	1	5	337	5	339	3.58e-164	456
BxCar5_1_1244	PF06379.13	BxCar5	PUL-2	JAWXTE010000014.1_20	FM_15_G124_V	g__Alistipes	68.7	335	103	1	5	337	5	339	4e-163	454
BxCar5_1_1244	PF06379.13	BxCar5	PUL-2	JAWXSZ010000102.1_1	FM_10_G124_IV	g__Alistipes	28.9	225	148	5	6	222	4	224	3.35e-24	94.7
BxCar5_1_1244	PF06379.13	BxCar5	PUL-2	JAWXSQ010000007.1_80	FM_01_G117_V	g__Alistipes	27.7	339	229	8	6	336	4	334	4.19e-39	136
BxCar5_1_1244	PF06379.13	BxCar5	PUL-2	JAWXSQ010000002.1_208	FM_01_G117_V	g__Alistipes	27.7	343	232	8	8	344	4	336	2.92e-32	118
BxCar5_1_1244	PF06379.13	BxCar5	PUL-2	JAWXSZ010000057.1_14	FM_10_G124_IV	g__Alistipes	25.5	341	241	6	8	343	4	336	4.97e-29	109
BxCar5_1_1244	PF06379.13	BxCar5	PUL-2	JAWXSR010000025.1_13	FM_02_G121_IV	g__Alistipes	25.4	347	234	8	7	342	4	336	3.9e-32	117
BxCar5_1_1244	PF06379.13	BxCar5	PUL-2	JAWXSX010000022.1_24	FM_08_G121_V	g__Alistipes	25.2	345	238	7	7	343	4	336	1.07e-25	100
BxCar5_1_1244	PF06379.13	BxCar5	PUL-2	JAWXTR010000029.1_21	FM_28_G117_IV	f__Rikenellaceae	25.1	335	228	6	4	320	5	334	6.93e-31	114
BxCar5_1_1245	PF02746.17	BxCar5	PUL-2	JAWXTI010000030.1_1	FM_19_G117_IV	g__Alistipes	83.3	48	8	0	1	48	330	377	2.22e-23	84
BxCar5_1_1245	PF02746.17	BxCar5	PUL-2	JAWXTD010000070.1_6	FM_14_G117_V	g__Alistipes	82.2	45	8	0	1	45	333	377	1.29e-21	79
BxCar5_1_1245	PF02746.17	BxCar5	PUL-2	JAWXTE010000003.1_53	FM_15_G124_V	g__Alistipes	80.4	377	74	0	1	377	1	377	2.35e-236	642
BxCar5_1_1245	PF02746.17	BxCar5	PUL-2	JAWXSX010000039.1_4	FM_08_G121_V	g__Alistipes	79.3	377	78	0	1	377	1	377	2.23e-232	632
BxCar5_1_1245	PF02746.17	BxCar5	PUL-2	JAWXSV010000023.1_7	FM_06_G117_V	g__Alistipes	79.1	378	78	1	1	378	1	377	3.5e-227	619
BxCar5_1_1245	PF02746.17	BxCar5	PUL-2	JAWXTF010000039.1_9	FM_16_G121_IV	g__Alistipes	79	377	79	0	1	377	1	377	1.02e-230	628
BxCar5_1_1245	PF02746.17	BxCar5	PUL-2	JAWXTE010000014.1_19	FM_15_G124_V	g__Alistipes	79	377	79	0	1	377	1	377	9.7e-229	623
BxCar5_1_1245	PF02746.17	BxCar5	PUL-2	JAWXTD010000083.1_1	FM_14_G117_V	g__Alistipes	78.6	323	69	0	1	323	1	323	3.8e-193	530
BxCar5_1_1245	PF02746.17	BxCar5	PUL-2	JAWXTI010000029.1_1	FM_19_G117_IV	g__Alistipes	77.7	368	82	0	1	368	1	368	1.62e-222	607
BxCar5_1_1245	PF02746.17	BxCar5	PUL-2	JAWXTG010000008.1_27	FM_17_G117_V	g__Alistipes	77.7	377	84	0	1	377	1	377	1.44e-230	627
BxCar5_1_1245	PF02746.17	BxCar5	PUL-2	JAWXSS010000201.1_2	FM_03_G117_V	g__Alistipes	77.7	377	84	0	1	377	1	377	9.25e-227	618
BxCar5_1_1245	PF02746.17	BxCar5	PUL-2	JAWXTB010000095.1_3	FM_12_G117_V	g__Alistipes	76.7	377	88	0	1	377	1	377	1.17e-227	620
BxCar5_1_1245	PF02746.17	BxCar5	PUL-2	JAWXTB010000011.1_4	FM_12_G117_V	g__Alistipes	76.2	378	90	0	1	378	1	378	1.43e-228	622
BxCar5_1_1245	PF02746.17	BxCar5	PUL-2	JAWXTE010000043.1_6	FM_15_G124_V	g__Alistipes	28.1	377	231	13	16	362	11	377	2.68e-36	130
BxCar5_1_1245	PF02746.17	BxCar5	PUL-2	JAWXSY010000030.1_5	FM_09_G121_IV	g__Alistipes	28.1	391	233	11	5	363	3	377	1.99e-38	135
BxCar5_1_1245	PF02746.17	BxCar5	PUL-2	JAWXSQ010000005.1_135	FM_01_G117_V	g__Alistipes	27.9	387	239	13	5	363	3	377	2.74e-36	130
BxCar5_1_1245	PF02746.17	BxCar5	PUL-2	JAWXSZ010000025.1_8	FM_10_G124_IV	g__Alistipes	27.8	381	239	13	11	363	5	377	7.4e-37	131
BxCar5_1_1245	PF02746.17	BxCar5	PUL-2	JAWXTF010000028.1_6	FM_16_G121_IV	g__Alistipes	27.6	387	240	13	4	362	3	377	2.71e-37	132
BxCar5_1_1245	PF02746.17	BxCar5	PUL-2	JAWXTR010000082.1_7	FM_28_G117_IV	f__Rikenellaceae	80.8	380	71	1	1	380	1	378	2.17e-235	640
BxCar5_1_1246	GH127	BxCar5	PUL-2	JAWXTB010000118.1_1	FM_12_G117_V	g__Alistipes	75.9	427	99	1	1	427	1	423	8.73e-243	672
BxCar5_1_1246	GH127	BxCar5	PUL-2	JAWXTC010000058.1_1	FM_13_G124_IV	g__Alistipes	75.1	679	165	3	1	679	1	675	0	1067
BxCar5_1_1246	GH127	BxCar5	PUL-2	JAWXTB010000095.1_2	FM_12_G117_V	g__Alistipes	75.1	679	165	3	1	679	1	675	0	1067
BxCar5_1_1246	GH127	BxCar5	PUL-2	JAWXSS010000125.1_4	FM_03_G117_V	g__Alistipes	74.9	335	84	0	1	335	1	335	5.45e-186	524
BxCar5_1_1246	GH127	BxCar5	PUL-2	JAWXSX010000039.1_8	FM_08_G121_V	g__Alistipes	74.8	675	169	1	1	674	1	675	0	1066
BxCar5_1_1246	GH127	BxCar5	PUL-2	JAWXTB010000011.1_5	FM_12_G117_V	g__Alistipes	74.7	679	168	2	1	679	1	675	0	1065
BxCar5_1_1246	GH127	BxCar5	PUL-2	JAWXSV010000002.1_27	FM_06_G117_V	g__Alistipes	74.4	675	173	0	1	675	1	675	0	1064
BxCar5_1_1246	GH127	BxCar5	PUL-2	JAWXTE010000014.1_18	FM_15_G124_V	g__Alistipes	74	677	174	2	1	677	1	675	0	1044
BxCar5_1_1246	GH127	BxCar5	PUL-2	JAWXTE010000003.1_54	FM_15_G124_V	g__Alistipes	74	677	173	3	1	676	1	675	0	1061
BxCar5_1_1246	GH127	BxCar5	PUL-2	JAWXTG010000008.1_26	FM_17_G117_V	g__Alistipes	73.8	676	176	1	1	676	1	675	0	1052
BxCar5_1_1246	GH127	BxCar5	PUL-2	JAWXTI010000030.1_2	FM_19_G117_IV	g__Alistipes	73.6	677	177	2	1	677	1	675	0	1049
BxCar5_1_1246	GH127	BxCar5	PUL-2	JAWXTF010000039.1_10	FM_16_G121_IV	g__Alistipes	73.6	677	177	2	1	677	1	675	0	1058
BxCar5_1_1246	GH127	BxCar5	PUL-2	JAWXSX010000020.1_18	FM_08_G121_V	g__Alistipes	67.7	657	209	3	12	666	20	675	0	954
BxCar5_1_1246	GH127	BxCar5	PUL-2	JAWXTF010000003.1_78	FM_16_G121_IV	g__Alistipes	64	677	239	4	1	674	1	675	0	898
BxCar5_1_1246	GH127	BxCar5	PUL-2	JAWXSV010000023.1_1	FM_06_G117_V	g__Alistipes	61.7	676	254	3	23	694	1	675	0	887
BxCar5_1_1246	GH127	BxCar5	PUL-2	JAWXSV010000025.1_1	FM_06_G117_V	g__Alistipes	59.5	676	271	2	1	674	1	675	3.69e-312	858
BxCar5_1_1246	GH127	BxCar5	PUL-2	JAWXSV010000004.1_14	FM_06_G117_V	g__Alistipes	37.6	668	388	13	31	688	27	675	3.26e-142	426
BxCar5_1_1246	GH127	BxCar5	PUL-2	JAWXSV010000005.1_27	FM_06_G117_V	g__Alistipes	37.4	695	401	14	1	681	1	675	2.25e-150	446
BxCar5_1_1246	GH127	BxCar5	PUL-2	JAWXTE010000041.1_9	FM_15_G124_V	g__Alistipes	29.3	666	387	18	34	658	43	665	1.56e-72	245
BxCar5_1_1246	GH127	BxCar5	PUL-2	JAWXTR010000153.1_1	FM_28_G117_IV	f__Rikenellaceae	75.7	676	162	2	9	683	1	675	0	1094
BxCar5_1_1246	GH127	BxCar5	PUL-2	JAWXTR010000107.1_6	FM_28_G117_IV	f__Rikenellaceae	61.6	677	254	4	1	673	1	675	1.28e-319	877
BxCar5_1_1247	S1_81	BxCar5	PUL-2	JAWXTB010000011.1_6	FM_12_G117_V	g__Alistipes	62	474	175	4	27	498	36	506	2.95e-224	622
BxCar5_1_1247	S1_81	BxCar5	PUL-2	JAWXTE010000009.1_2	FM_15_G124_V	g__Alistipes	60.2	502	196	3	8	507	12	511	2.2e-230	638
BxCar5_1_1247	S1_81	BxCar5	PUL-2	JAWXTC010000023.1_22	FM_13_G124_IV	g__Alistipes	28.3	488	286	18	8	458	20	480	8.2e-43	153
BxCar5_1_1247	S1_81	BxCar5	PUL-2	JAWXTC010000053.1_3	FM_13_G124_IV	g__Alistipes	27.5	483	288	22	18	460	17	477	1.71e-32	124
BxCar5_1_1247	S1_81	BxCar5	PUL-2	JAWXTA010000006.1_53	FM_11_G125_V	g__Alistipes	27.1	502	293	17	11	465	9	484	2.55e-35	132
BxCar5_1_1247	S1_81	BxCar5	PUL-2	JAWXTC010000021.1_2	FM_13_G124_IV	g__Alistipes	25.8	516	323	19	1	479	1	493	2.11e-36	135
BxCar5_1_1247	S1_81	BxCar5	PUL-2	JAWXTB010000049.1_1	FM_12_G117_V	g__Alistipes	25.7	471	257	19	18	450	28	443	1.03e-24	100
BxCar5_1_1247	S1_81	BxCar5	PUL-2	JAWXTJ010000021.1_19	FM_20_G117_IV	g__Alistipes	25.3	495	311	16	32	497	35	499	4.03e-35	132
BxCar5_1_1247	S1_81	BxCar5	PUL-2	JAWXSR010000005.1_10	FM_02_G121_IV	g__Alistipes	23.6	573	319	23	17	557	23	508	1.49e-23	98.2
BxCar5_1_1247	S1_81	BxCar5	PUL-2	JAWXTL010000133.1_2	FM_22_G117_V	g__Mucinivorans	25.9	483	296	18	36	475	36	499	1.43e-28	112
BxCar5_1_1247	S1_81	BxCar5	PUL-2	JAWXTO010000002.1_30	FM_25_G125_V	f__Rikenellaceae	26.3	486	273	19	29	468	37	483	9.51e-33	124
BxCar5_1_1248	S1_16	BxCar5	PUL-2	JAWXTC010000028.1_22	FM_13_G124_IV	g__Alistipes	64.1	448	154	4	20	460	28	475	5.87e-223	615
BxCar5_1_1248	S1_16	BxCar5	PUL-2	JAWXTB010000021.1_22	FM_12_G117_V	g__Alistipes	64.1	448	154	4	20	460	28	475	5.87e-223	615
BxCar5_1_1248	S1_16	BxCar5	PUL-2	JAWXTB010000011.1_7	FM_12_G117_V	g__Alistipes	62.2	473	165	5	2	460	3	475	3.57e-224	619
BxCar5_1_1248	S1_16	BxCar5	PUL-2	JAWXSV010000023.1_9	FM_06_G117_V	g__Alistipes	61.8	442	163	4	23	459	31	471	7.91e-205	570
BxCar5_1_1248	S1_16	BxCar5	PUL-2	JAWXTG010000008.1_24	FM_17_G117_V	g__Alistipes	61.1	445	165	4	19	457	30	472	1.27e-212	589
BxCar5_1_1248	S1_16	BxCar5	PUL-2	JAWXTI010000030.1_4	FM_19_G117_IV	g__Alistipes	60.7	448	168	4	11	452	30	475	3.78e-212	588
BxCar5_1_1248	S1_16	BxCar5	PUL-2	JAWXTE010000003.1_56	FM_15_G124_V	g__Alistipes	60.3	446	171	3	21	460	30	475	6.48e-208	577
BxCar5_1_1248	S1_16	BxCar5	PUL-2	JAWXTF010000039.1_11	FM_16_G121_IV	g__Alistipes	60	472	180	5	1	463	1	472	3.54e-215	596
BxCar5_1_1248	S1_16	BxCar5	PUL-2	JAWXSX010000039.1_9	FM_08_G121_V	g__Alistipes	60	477	176	6	2	471	7	475	1.04e-209	582
BxCar5_1_1248	S1_16	BxCar5	PUL-2	JAWXTE010000014.1_16	FM_15_G124_V	g__Alistipes	58.9	453	178	4	16	462	25	475	2.83e-207	576
BxCar5_1_1248	S1_16	BxCar5	PUL-2	JAWXSY010000031.1_17	FM_09_G121_IV	g__Alistipes	48.6	37	19	0	4	40	271	307	6.92e-05	37.7
BxCar5_1_1248	S1_16	BxCar5	PUL-2	JAWXSZ010000043.1_3	FM_10_G124_IV	g__Alistipes	34.2	462	249	16	23	459	29	460	1.4e-75	239
BxCar5_1_1248	S1_16	BxCar5	PUL-2	JAWXSY010000003.1_34	FM_09_G121_IV	g__Alistipes	31.6	472	275	17	1	444	5	456	4.76e-60	199
BxCar5_1_1248	S1_16	BxCar5	PUL-2	JAWXSY010000001.1_54	FM_09_G121_IV	g__Alistipes	31.6	465	257	17	7	446	10	438	1.86e-59	198
BxCar5_1_1248	S1_16	BxCar5	PUL-2	JAWXSU010000015.1_9	FM_05_G121_IV	g__Alistipes	29.4	504	280	16	8	480	3	461	3.52e-50	172
BxCar5_1_1248	S1_16	BxCar5	PUL-2	JAWXSW010000003.1_29	FM_07_G117_IV	g__Alistipes	29.3	461	269	15	15	466	29	441	3.98e-48	167
BxCar5_1_1248	S1_16	BxCar5	PUL-2	JAWXSV010000012.1_14	FM_06_G117_V	g__Alistipes	29.2	503	251	19	25	497	35	462	1.84e-51	176
BxCar5_1_1248	S1_16	BxCar5	PUL-2	JAWXSY010000008.1_38	FM_09_G121_IV	g__Alistipes	28.6	489	276	15	7	465	15	460	8.95e-52	177
BxCar5_1_1248	S1_16	BxCar5	PUL-2	JAWXTB010000027.1_5	FM_12_G117_V	g__Alistipes	27.8	489	255	17	6	440	9	453	1.19e-42	151
BxCar5_1_1248	S1_16	BxCar5	PUL-2	JAWXTC010000002.1_9	FM_13_G124_IV	g__Alistipes	27.4	533	264	18	24	524	33	474	2.78e-47	166
BxCar5_1_1248	S1_16	BxCar5	PUL-2	JAWXSZ010000006.1_8	FM_10_G124_IV	g__Alistipes	24.6	483	290	17	1	440	5	456	5.81e-27	108
BxCar5_1_1248	S1_16	BxCar5	PUL-2	JAWXSZ010000134.1_1	FM_10_G124_IV	g__Alistipes	24.1	551	292	17	1	531	5	449	3.18e-32	124
BxCar5_1_1248	S1_16	BxCar5	PUL-2	JAWXTN010000013.1_17	FM_24_G117_V	g__Mucinivorans	34.2	506	257	15	2	491	15	460	1.49e-76	243
BxCar5_1_1248	S1_16	BxCar5	PUL-2	JAWXTR010000107.1_1	FM_28_G117_IV	f__Rikenellaceae	63.3	472	161	6	11	475	8	474	7.51e-226	624
BxCar5_1_1248	S1_16	BxCar5	PUL-2	JAWXTK010000008.1_52	FM_21_G125_V	f__Rikenellaceae	35.9	459	231	15	19	444	35	463	3.07e-77	243
BxCar5_1_1248	S1_16	BxCar5	PUL-2	JAWXTP010000068.1_6	FM_26_G125_V	f__Rikenellaceae	33.8	452	251	13	24	452	34	460	1.16e-68	221
BxCar5_1_1248	S1_16	BxCar5	PUL-2	JAWXTO010000172.1_2	FM_25_G125_V	f__Rikenellaceae	32.6	482	239	15	20	468	36	464	1.43e-68	221
BxCar5_1_1248	S1_16	BxCar5	PUL-2	JAWXTO010000055.1_10	FM_25_G125_V	f__Rikenellaceae	29.4	446	258	14	26	429	39	469	5.16e-43	152
BxCar5_1_1248	S1_16	BxCar5	PUL-2	JAWXTK010000034.1_6	FM_21_G125_V	f__Rikenellaceae	28.2	316	172	10	2	304	171	444	3.88e-28	108
BxCar5_1_1248	S1_16	BxCar5	PUL-2	JAWXTO010000182.1_2	FM_25_G125_V	f__Rikenellaceae	27	434	249	15	1	402	66	463	2.49e-31	120
BxCar5_1_1248	S1_16	BxCar5	PUL-2	JAWXTO010000043.1_5	FM_25_G125_V	f__Rikenellaceae	26.2	462	246	14	27	439	36	451	2.77e-37	136
BxCar5_1_1249	PF00171.23	BxCar5	PUL-2	JAWXSX010000039.1_10	FM_08_G121_V	g__Alistipes	80.8	479	92	0	1	479	1	479	2.52e-293	795
BxCar5_1_1249	PF00171.23	BxCar5	PUL-2	JAWXSV010000023.1_10	FM_06_G117_V	g__Alistipes	79	480	100	1	1	480	1	479	5.65e-281	763
BxCar5_1_1249	PF00171.23	BxCar5	PUL-2	JAWXTG010000008.1_23	FM_17_G117_V	g__Alistipes	78.9	479	101	0	1	479	1	479	7.71e-281	763
BxCar5_1_1249	PF00171.23	BxCar5	PUL-2	JAWXTE010000014.1_15	FM_15_G124_V	g__Alistipes	78.9	479	101	0	1	479	1	479	1.99e-283	769
BxCar5_1_1249	PF00171.23	BxCar5	PUL-2	JAWXTI010000030.1_5	FM_19_G117_IV	g__Alistipes	78.7	479	102	0	1	479	1	479	3.29e-282	766
BxCar5_1_1249	PF00171.23	BxCar5	PUL-2	JAWXTE010000003.1_57	FM_15_G124_V	g__Alistipes	77.9	479	104	1	1	477	1	479	1.59e-277	754
BxCar5_1_1249	PF00171.23	BxCar5	PUL-2	JAWXTF010000039.1_12	FM_16_G121_IV	g__Alistipes	77.8	477	106	0	1	477	1	477	2.69e-281	764
BxCar5_1_1249	PF00171.23	BxCar5	PUL-2	JAWXTB010000011.1_8	FM_12_G117_V	g__Alistipes	76.2	479	114	0	1	479	1	479	1.64e-275	749
BxCar5_1_1249	PF00171.23	BxCar5	PUL-2	JAWXTC010000028.1_21	FM_13_G124_IV	g__Alistipes	76	479	115	0	1	479	1	479	4.04e-276	751
BxCar5_1_1249	PF00171.23	BxCar5	PUL-2	JAWXTB010000021.1_21	FM_12_G117_V	g__Alistipes	76	479	115	0	1	479	1	479	4.04e-276	751
BxCar5_1_1249	PF00171.23	BxCar5	PUL-2	JAWXTR010000107.1_2	FM_28_G117_IV	f__Rikenellaceae	80.3	476	94	0	1	476	1	476	1.39e-290	788
BxCar5_1_1250	Hyp.	BxCar5	PUL-2	JAWXTC010000028.1_20	FM_13_G124_IV	g__Alistipes	67.6	105	34	0	1	105	1	105	3.08e-47	141
BxCar5_1_1250	Hyp.	BxCar5	PUL-2	JAWXTB010000021.1_20	FM_12_G117_V	g__Alistipes	67.6	105	34	0	1	105	1	105	3.08e-47	141
BxCar5_1_1250	Hyp.	BxCar5	PUL-2	JAWXTB010000011.1_9	FM_12_G117_V	g__Alistipes	67.6	105	34	0	1	105	1	105	5.32e-48	143
BxCar5_1_1250	Hyp.	BxCar5	PUL-2	JAWXSS010000227.1_3	FM_03_G117_V	g__Alistipes	67.3	55	18	0	1	55	48	102	2.08e-23	79.3
BxCar5_1_1250	Hyp.	BxCar5	PUL-2	JAWXTA010000022.1_17	FM_11_G125_V	g__Alistipes	46.5	99	52	1	1	98	1	99	8.23e-26	87.4
BxCar5_1_1250	Hyp.	BxCar5	PUL-2	JAWXTL010000016.1_7	FM_22_G117_V	g__Mucinivorans	49.5	101	49	2	1	100	1	100	4.07e-29	95.9
BxCar5_1_1250	Hyp.	BxCar5	PUL-2	JAWXTP010000052.1_6	FM_26_G125_V	f__Rikenellaceae	47.2	106	55	1	1	106	1	105	9.45e-28	92.4
BxCar5_1_1250	Hyp.	BxCar5	PUL-2	JAWXTQ010000073.1_2	FM_27_G117_V	f__Rikenellaceae	46.6	103	55	0	1	103	1	103	1.95e-29	96.7
BxCar5_1_1250	Hyp.	BxCar5	PUL-2	JAWXTK010000001.1_30	FM_21_G125_V	f__Rikenellaceae	44.9	98	53	1	3	99	2	99	1.34e-22	79.3
BxCar5_1_1251	PF03328.15	BxCar5	PUL-2	JAWXSX010000039.1_12	FM_08_G121_V	g__Alistipes	81	253	48	0	1	253	1	253	8.95e-154	423
BxCar5_1_1251	PF03328.15	BxCar5	PUL-2	JAWXSV010000023.1_12	FM_06_G117_V	g__Alistipes	80.6	252	49	0	1	252	1	252	1.14e-154	425
BxCar5_1_1251	PF03328.15	BxCar5	PUL-2	JAWXTC010000028.1_19	FM_13_G124_IV	g__Alistipes	80.2	253	50	0	1	253	1	253	4.24e-152	419
BxCar5_1_1251	PF03328.15	BxCar5	PUL-2	JAWXTB010000021.1_19	FM_12_G117_V	g__Alistipes	80.2	253	50	0	1	253	1	253	4.24e-152	419
BxCar5_1_1251	PF03328.15	BxCar5	PUL-2	JAWXTB010000011.1_10	FM_12_G117_V	g__Alistipes	79.8	253	51	0	1	253	1	253	1.42e-150	415
BxCar5_1_1251	PF03328.15	BxCar5	PUL-2	JAWXTF010000039.1_14	FM_16_G121_IV	g__Alistipes	78.6	248	53	0	1	248	6	253	8.02e-146	402
BxCar5_1_1251	PF03328.15	BxCar5	PUL-2	JAWXTE010000003.1_59	FM_15_G124_V	g__Alistipes	77.1	253	58	0	1	253	1	253	5.65e-145	400
BxCar5_1_1251	PF03328.15	BxCar5	PUL-2	JAWXTR010000107.1_4	FM_28_G117_IV	f__Rikenellaceae	81	252	48	0	1	252	1	252	2.02e-152	419
BxCar5_1_1252	PF00294.25	BxCar5	PUL-2	JAWXTB010000095.1_5	FM_12_G117_V	g__Alistipes	92.1	76	6	0	1	76	266	341	4.85e-43	136
BxCar5_1_1252	PF00294.25	BxCar5	PUL-2	JAWXTB010000071.1_1	FM_12_G117_V	g__Alistipes	92.1	76	6	0	1	76	266	341	6.83e-43	136
BxCar5_1_1252	PF00294.25	BxCar5	PUL-2	JAWXSX010000076.1_7	FM_08_G121_V	g__Alistipes	90.8	141	13	0	1	141	201	341	1.57e-88	256
BxCar5_1_1252	PF00294.25	BxCar5	PUL-2	JAWXSQ010000005.1_140	FM_01_G117_V	g__Alistipes	88.9	341	38	0	1	341	1	341	1.6e-224	609
BxCar5_1_1252	PF00294.25	BxCar5	PUL-2	JAWXSY010000038.1_13	FM_09_G121_IV	g__Alistipes	88.5	339	39	0	2	340	3	341	1.21e-221	602
BxCar5_1_1252	PF00294.25	BxCar5	PUL-2	JAWXSS010000002.1_4	FM_03_G117_V	g__Alistipes	88.5	339	39	0	2	340	3	341	2.28e-226	613
BxCar5_1_1252	PF00294.25	BxCar5	PUL-2	JAWXSU010000058.1_8	FM_05_G121_IV	g__Alistipes	88.3	266	31	0	2	267	3	268	5.15e-177	486
BxCar5_1_1252	PF00294.25	BxCar5	PUL-2	JAWXST010000041.1_13	FM_04_G121_IV	g__Alistipes	88.2	339	40	0	2	340	3	341	3.78e-225	610
BxCar5_1_1252	PF00294.25	BxCar5	PUL-2	JAWXTB010000011.1_2	FM_12_G117_V	g__Alistipes	87.9	339	41	0	2	340	3	341	2.55e-223	606
BxCar5_1_1252	PF00294.25	BxCar5	PUL-2	JAWXTH010000022.1_1	FM_18_G117_IV	g__Alistipes	87.3	339	43	0	2	340	3	341	9.91e-221	599
BxCar5_1_1252	PF00294.25	BxCar5	PUL-2	JAWXTF010000017.1_15	FM_16_G121_IV	g__Alistipes	87.3	339	43	0	2	340	3	341	9.91e-221	599
BxCar5_1_1252	PF00294.25	BxCar5	PUL-2	JAWXTE010000010.1_5	FM_15_G124_V	g__Alistipes	87	339	44	0	2	340	3	341	1.04e-222	604
BxCar5_1_1252	PF00294.25	BxCar5	PUL-2	JAWXTA010000001.1_37	FM_11_G125_V	g__Alistipes	87	339	44	0	16	354	3	341	7.37e-222	603
BxCar5_1_1252	PF00294.25	BxCar5	PUL-2	JAWXTJ010000049.1_5	FM_20_G117_IV	g__Alistipes	86.9	335	44	0	1	335	7	341	1.57e-218	593
BxCar5_1_1252	PF00294.25	BxCar5	PUL-2	JAWXTD010000019.1_32	FM_14_G117_V	g__Alistipes	86.7	339	45	0	2	340	3	341	6.67e-219	595
BxCar5_1_1252	PF00294.25	BxCar5	PUL-2	JAWXTG010000005.1_56	FM_17_G117_V	g__Alistipes	86.1	339	47	0	2	340	3	341	1.57e-217	591
BxCar5_1_1252	PF00294.25	BxCar5	PUL-2	JAWXSZ010000002.1_27	FM_10_G124_IV	g__Alistipes	85.5	339	49	0	2	340	3	341	7.1e-214	582
BxCar5_1_1252	PF00294.25	BxCar5	PUL-2	JAWXSX010000043.1_1	FM_08_G121_V	g__Alistipes	85.4	41	6	0	2	42	3	43	5.86e-20	73.9
BxCar5_1_1252	PF00294.25	BxCar5	PUL-2	JAWXSV010000023.1_4	FM_06_G117_V	g__Alistipes	85.3	339	50	0	2	340	3	341	1.75e-214	583
BxCar5_1_1252	PF00294.25	BxCar5	PUL-2	JAWXSR010000051.1_2	FM_02_G121_IV	g__Alistipes	85.3	339	50	0	2	340	3	341	4.29e-215	585
BxCar5_1_1252	PF00294.25	BxCar5	PUL-2	JAWXTI010000001.1_36	FM_19_G117_IV	g__Alistipes	85	339	51	0	2	340	3	341	3.69e-216	588
BxCar5_1_1252	PF00294.25	BxCar5	PUL-2	JAWXTH010000089.1_1	FM_18_G117_IV	g__Alistipes	84.4	32	5	0	2	33	3	34	5.38e-15	59.7
BxCar5_1_1252	PF00294.25	BxCar5	PUL-2	JAWXSX010000009.1_3	FM_08_G121_V	g__Alistipes	84.1	339	54	0	2	340	3	341	7.55e-209	569
BxCar5_1_1252	PF00294.25	BxCar5	PUL-2	JAWXTC010000053.1_4	FM_13_G124_IV	g__Alistipes	83.6	55	9	0	2	56	3	57	7.66e-30	101
BxCar5_1_1252	PF00294.25	BxCar5	PUL-2	JAWXTB010000106.1_4	FM_12_G117_V	g__Alistipes	83.3	54	9	0	2	55	3	56	1.43e-28	97.8
BxCar5_1_1252	PF00294.25	BxCar5	PUL-2	JAWXTG010000008.1_34	FM_17_G117_V	g__Alistipes	45.4	368	169	9	1	363	1	341	1.49e-90	270
BxCar5_1_1252	PF00294.25	BxCar5	PUL-2	JAWXTI010000029.1_7	FM_19_G117_IV	g__Alistipes	45.1	366	173	8	1	363	1	341	1.05e-90	270
BxCar5_1_1252	PF00294.25	BxCar5	PUL-2	JAWXTF010000057.1_4	FM_16_G121_IV	g__Alistipes	44.8	366	174	8	1	363	1	341	5.25e-91	271
BxCar5_1_1252	PF00294.25	BxCar5	PUL-2	JAWXTE010000078.1_2	FM_15_G124_V	g__Alistipes	44.8	366	174	8	1	363	1	341	5.25e-91	271
BxCar5_1_1252	PF00294.25	BxCar5	PUL-2	JAWXTE010000067.1_2	FM_15_G124_V	g__Alistipes	44.8	366	174	8	1	363	1	341	5.25e-91	271
BxCar5_1_1252	PF00294.25	BxCar5	PUL-2	JAWXTN010000033.1_5	FM_24_G117_V	g__Mucinivorans	87.9	339	41	0	2	340	3	341	1.47e-222	604
BxCar5_1_1252	PF00294.25	BxCar5	PUL-2	JAWXTM010000007.1_6	FM_23_G125_V	g__Mucinivorans	80.2	339	67	0	2	340	3	341	1.33e-202	553
BxCar5_1_1252	PF00294.25	BxCar5	PUL-2	JAWXTR010000077.1_6	FM_28_G117_IV	f__Rikenellaceae	86.4	339	46	0	2	340	3	341	1.91e-218	593
BxCar5_1_1252	PF00294.25	BxCar5	PUL-2	JAWXTO010000020.1_6	FM_25_G125_V	f__Rikenellaceae	56.8	345	143	5	4	348	3	341	3.97e-128	365
BxCar5_1_1252	PF00294.25	BxCar5	PUL-2	JAWXTP010000070.1_3	FM_26_G125_V	f__Rikenellaceae	56.2	345	145	5	4	348	3	341	1.97e-128	366
BxCar5_1_1252	PF00294.25	BxCar5	PUL-2	JAWXTS010000013.1_19	FM_29_G117_IV	f__Rikenellaceae	51.6	349	161	5	1	349	1	341	1.26e-114	331
BxCar5_1_1253	PF01081.20	BxCar5	PUL-2	JAWXSQ010000005.1_139	FM_01_G117_V	g__Alistipes	80.5	221	43	0	1	221	1	221	2.89e-143	394
BxCar5_1_1253	PF01081.20	BxCar5	PUL-2	JAWXTB010000012.1_31	FM_12_G117_V	g__Alistipes	80.1	221	44	0	1	221	1	221	3.22e-140	386
BxCar5_1_1253	PF01081.20	BxCar5	PUL-2	JAWXTC010000036.1_11	FM_13_G124_IV	g__Alistipes	79.6	221	45	0	1	221	1	221	1.37e-141	389
BxCar5_1_1253	PF01081.20	BxCar5	PUL-2	JAWXTB010000043.1_10	FM_12_G117_V	g__Alistipes	79.6	221	45	0	1	221	1	221	1.37e-141	389
BxCar5_1_1253	PF01081.20	BxCar5	PUL-2	JAWXSR010000051.1_3	FM_02_G121_IV	g__Alistipes	79.2	221	46	0	1	221	1	221	4.38e-138	380
BxCar5_1_1253	PF01081.20	BxCar5	PUL-2	JAWXSS010000002.1_3	FM_03_G117_V	g__Alistipes	69.4	222	67	1	1	222	1	221	2.27e-117	328
BxCar5_1_1253	PF01081.20	BxCar5	PUL-2	JAWXTJ010000049.1_6	FM_20_G117_IV	g__Alistipes	68.9	222	68	1	1	222	1	221	1.13e-117	329
BxCar5_1_1253	PF01081.20	BxCar5	PUL-2	JAWXTG010000005.1_55	FM_17_G117_V	g__Alistipes	68.9	222	68	1	1	222	1	221	6.51e-117	327
BxCar5_1_1253	PF01081.20	BxCar5	PUL-2	JAWXTF010000017.1_16	FM_16_G121_IV	g__Alistipes	68.9	222	68	1	1	222	1	221	1.86e-116	326
BxCar5_1_1253	PF01081.20	BxCar5	PUL-2	JAWXST010000041.1_12	FM_04_G121_IV	g__Alistipes	68.5	222	69	1	1	222	1	221	5.33e-116	325
BxCar5_1_1253	PF01081.20	BxCar5	PUL-2	JAWXTE010000010.1_4	FM_15_G124_V	g__Alistipes	68	222	70	1	1	222	1	221	2.52e-114	320
BxCar5_1_1253	PF01081.20	BxCar5	PUL-2	JAWXTD010000019.1_33	FM_14_G117_V	g__Alistipes	68	222	70	1	1	222	1	221	1.6e-117	328
BxCar5_1_1253	PF01081.20	BxCar5	PUL-2	JAWXTH010000022.1_2	FM_18_G117_IV	g__Alistipes	67.6	222	71	1	1	222	1	221	2.52e-114	320
BxCar5_1_1253	PF01081.20	BxCar5	PUL-2	JAWXTB010000071.1_2	FM_12_G117_V	g__Alistipes	67.6	222	71	1	1	222	1	221	6.87e-112	314
BxCar5_1_1253	PF01081.20	BxCar5	PUL-2	JAWXTI010000001.1_37	FM_19_G117_IV	g__Alistipes	66.7	222	73	1	1	222	1	221	8.38e-113	317
BxCar5_1_1253	PF01081.20	BxCar5	PUL-2	JAWXTA010000001.1_36	FM_11_G125_V	g__Alistipes	66.2	222	74	1	1	222	1	221	5.91e-113	317
BxCar5_1_1253	PF01081.20	BxCar5	PUL-2	JAWXSY010000011.1_33	FM_09_G121_IV	g__Alistipes	65.3	222	76	1	1	222	1	221	6.87e-112	314
BxCar5_1_1253	PF01081.20	BxCar5	PUL-2	JAWXSZ010000067.1_5	FM_10_G124_IV	g__Alistipes	64.9	222	77	1	1	222	1	221	3.37e-110	310
BxCar5_1_1253	PF01081.20	BxCar5	PUL-2	JAWXSV010000023.1_5	FM_06_G117_V	g__Alistipes	64.3	213	75	1	1	213	10	221	5.34e-109	306
BxCar5_1_1253	PF01081.20	BxCar5	PUL-2	JAWXSX010000076.1_6	FM_08_G121_V	g__Alistipes	63.5	222	80	1	1	222	1	221	4.6e-110	310
BxCar5_1_1253	PF01081.20	BxCar5	PUL-2	JAWXSX010000033.1_4	FM_08_G121_V	g__Alistipes	63.5	222	80	1	1	222	1	221	2.65e-109	308
BxCar5_1_1253	PF01081.20	BxCar5	PUL-2	JAWXTN010000033.1_6	FM_24_G117_V	g__Mucinivorans	68	222	70	1	1	222	1	221	1.69e-112	316
BxCar5_1_1253	PF01081.20	BxCar5	PUL-2	JAWXTM010000007.1_7	FM_23_G125_V	g__Mucinivorans	64	222	79	1	1	222	1	221	4.35e-107	302
BxCar5_1_1253	PF01081.20	BxCar5	PUL-2	JAWXTP010000070.1_4	FM_26_G125_V	f__Rikenellaceae	71	224	64	1	1	224	1	223	1.92e-123	343
BxCar5_1_1253	PF01081.20	BxCar5	PUL-2	JAWXTO010000020.1_5	FM_25_G125_V	f__Rikenellaceae	71	224	64	1	1	224	1	223	2.23e-122	341
BxCar5_1_1253	PF01081.20	BxCar5	PUL-2	JAWXTS010000013.1_18	FM_29_G117_IV	f__Rikenellaceae	70.5	224	65	1	1	224	1	223	5.82e-118	330
BxCar5_1_1253	PF01081.20	BxCar5	PUL-2	JAWXTR010000077.1_5	FM_28_G117_IV	f__Rikenellaceae	67.6	222	71	1	1	222	1	221	1.25e-114	321
BxCar5_1_1254	S1_30	BxCar5	PUL-2	JAWXTB010000011.1_11	FM_12_G117_V	g__Alistipes	61.1	519	190	6	8	522	7	517	1.22e-241	667
BxCar5_1_1254	S1_30	BxCar5	PUL-2	JAWXTC010000028.1_18	FM_13_G124_IV	g__Alistipes	60.6	515	191	6	11	521	11	517	3.18e-239	661
BxCar5_1_1254	S1_30	BxCar5	PUL-2	JAWXTB010000021.1_18	FM_12_G117_V	g__Alistipes	60.6	515	191	6	11	521	11	517	3.18e-239	661
BxCar5_1_1254	S1_30	BxCar5	PUL-2	JAWXTE010000014.1_13	FM_15_G124_V	g__Alistipes	60.4	520	197	7	4	519	3	517	3.84e-230	638
BxCar5_1_1254	S1_30	BxCar5	PUL-2	JAWXTF010000002.1_19	FM_16_G121_IV	g__Alistipes	59.9	469	183	4	31	496	20	486	5.18e-208	582
BxCar5_1_1254	S1_30	BxCar5	PUL-2	JAWXTE010000012.1_34	FM_15_G124_V	g__Alistipes	58.9	479	192	4	21	496	10	486	2.97e-207	580
BxCar5_1_1254	S1_30	BxCar5	PUL-2	JAWXSS010000125.1_3	FM_03_G117_V	g__Alistipes	56.4	472	197	6	37	504	20	486	1.23e-198	559
BxCar5_1_1254	S1_30	BxCar5	PUL-2	JAWXTC010000053.1_2	FM_13_G124_IV	g__Alistipes	31.1	470	268	17	19	447	9	463	8.89e-54	183
BxCar5_1_1254	S1_30	BxCar5	PUL-2	JAWXTD010000001.1_85	FM_14_G117_V	g__Alistipes	30.7	430	224	16	26	431	13	392	1.23e-47	167
BxCar5_1_1254	S1_30	BxCar5	PUL-2	JAWXTD010000001.1_143	FM_14_G117_V	g__Alistipes	30	487	248	17	27	481	20	445	2.31e-50	175
BxCar5_1_1254	S1_30	BxCar5	PUL-2	JAWXSY010000003.1_41	FM_09_G121_IV	g__Alistipes	29.9	402	224	9	17	398	5	368	2.37e-46	164
BxCar5_1_1254	S1_30	BxCar5	PUL-2	JAWXTF010000033.1_3	FM_16_G121_IV	g__Alistipes	29.4	480	296	13	17	477	7	462	4.34e-53	182
BxCar5_1_1254	S1_30	BxCar5	PUL-2	JAWXST010000009.1_21	FM_04_G121_IV	g__Alistipes	29.4	523	270	14	4	494	3	458	1.86e-56	191
BxCar5_1_1254	S1_30	BxCar5	PUL-2	JAWXTE010000021.1_9	FM_15_G124_V	g__Alistipes	29.3	482	298	13	17	479	7	464	8.45e-54	184
BxCar5_1_1254	S1_30	BxCar5	PUL-2	JAWXSX010000088.1_6	FM_08_G121_V	g__Alistipes	29.3	409	230	11	32	419	20	390	2.2e-45	162
BxCar5_1_1254	S1_30	BxCar5	PUL-2	JAWXTD010000001.1_86	FM_14_G117_V	g__Alistipes	28.9	474	255	16	26	470	15	435	1.77e-43	155
BxCar5_1_1254	S1_30	BxCar5	PUL-2	JAWXSX010000080.1_2	FM_08_G121_V	g__Alistipes	28.7	536	268	18	31	534	20	473	2.21e-46	164
BxCar5_1_1254	S1_30	BxCar5	PUL-2	JAWXSY010000003.1_62	FM_09_G121_IV	g__Alistipes	28.6	504	270	18	23	501	20	458	1.19e-49	173
BxCar5_1_1254	S1_30	BxCar5	PUL-2	JAWXSX010000035.1_8	FM_08_G121_V	g__Alistipes	28.3	516	272	16	21	504	14	463	2.84e-48	169
BxCar5_1_1254	S1_30	BxCar5	PUL-2	JAWXTD010000014.1_28	FM_14_G117_V	g__Alistipes	28.2	479	307	11	17	479	7	464	2.86e-49	171
BxCar5_1_1254	S1_30	BxCar5	PUL-2	JAWXSQ010000003.1_186	FM_01_G117_V	g__Alistipes	28	418	215	16	14	373	10	399	2.43e-37	139
BxCar5_1_1254	S1_30	BxCar5	PUL-2	JAWXSY010000048.1_2	FM_09_G121_IV	g__Alistipes	27.7	527	275	19	18	510	5	459	1.94e-50	175
BxCar5_1_1254	S1_30	BxCar5	PUL-2	JAWXSZ010000077.1_8	FM_10_G124_IV	g__Alistipes	27.6	511	259	14	37	511	23	458	2.21e-45	161
BxCar5_1_1254	S1_30	BxCar5	PUL-2	JAWXSZ010000004.1_36	FM_10_G124_IV	g__Alistipes	27.5	510	277	15	29	514	18	458	3.05e-51	177
BxCar5_1_1254	S1_30	BxCar5	PUL-2	JAWXSQ010000004.1_160	FM_01_G117_V	g__Alistipes	27.3	532	291	17	14	523	1	458	1.65e-48	170
BxCar5_1_1254	S1_30	BxCar5	PUL-2	JAWXTE010000044.1_8	FM_15_G124_V	g__Alistipes	27.2	552	297	17	1	523	1	476	1.06e-38	142
BxCar5_1_1254	S1_30	BxCar5	PUL-2	JAWXTE010000021.1_4	FM_15_G124_V	g__Alistipes	27.2	515	263	17	35	509	23	465	1.47e-38	142
BxCar5_1_1254	S1_30	BxCar5	PUL-2	JAWXSR010000007.1_20	FM_02_G121_IV	g__Alistipes	26.9	554	276	19	1	515	1	464	3.78e-50	174
BxCar5_1_1254	S1_30	BxCar5	PUL-2	JAWXSQ010000007.1_16	FM_01_G117_V	g__Alistipes	26.9	513	290	11	21	512	11	459	9.37e-49	171
BxCar5_1_1254	S1_30	BxCar5	PUL-2	JAWXSY010000103.1_1	FM_09_G121_IV	g__Alistipes	24.7	519	296	18	32	508	19	484	1.62e-28	112
BxCar5_1_1254	S1_30	BxCar5	PUL-2	JAWXTB010000049.1_5	FM_12_G117_V	g__Alistipes	24.3	493	284	17	36	508	21	444	6.24e-30	117
BxCar5_1_1254	S1_30	BxCar5	PUL-2	JAWXSZ010000018.1_10	FM_10_G124_IV	g__Alistipes	24.2	541	335	15	27	554	21	499	6.92e-31	121
BxCar5_1_1254	S1_30	BxCar5	PUL-2	JAWXTL010000074.1_2	FM_22_G117_V	g__Mucinivorans	27.1	501	278	11	32	502	20	463	1e-48	170
BxCar5_1_1254	S1_30	BxCar5	PUL-2	JAWXTO010000160.1_2	FM_25_G125_V	f__Rikenellaceae	32	435	234	13	10	405	57	468	3.01e-51	175
BxCar5_1_1254	S1_30	BxCar5	PUL-2	JAWXTK010000007.1_73	FM_21_G125_V	f__Rikenellaceae	30.4	92	50	3	12	90	9	99	2.77e-09	47.8
BxCar5_1_1254	S1_30	BxCar5	PUL-2	JAWXTP010000013.1_5	FM_26_G125_V	f__Rikenellaceae	28.3	502	263	16	31	497	20	459	1.41e-49	172
BxCar5_1_1254	S1_30	BxCar5	PUL-2	JAWXTR010000022.1_10	FM_28_G117_IV	f__Rikenellaceae	28.1	533	267	20	29	527	10	460	7.47e-46	163
BxCar5_1_1254	S1_30	BxCar5	PUL-2	JAWXTO010000049.1_6	FM_25_G125_V	f__Rikenellaceae	26.3	521	269	15	40	520	23	468	7.74e-47	165
BxCar5_1_1255	GH2	BxCar5	PUL-2	JAWXTE010000014.1_23	FM_15_G124_V	g__Alistipes	68.2	828	259	2	25	852	19	842	0	1218
BxCar5_1_1255	GH2	BxCar5	PUL-2	JAWXTI010000030.1_9	FM_19_G117_IV	g__Alistipes	67.7	832	267	2	27	858	10	839	0	1200
BxCar5_1_1255	GH2	BxCar5	PUL-2	JAWXSV010000023.1_3	FM_06_G117_V	g__Alistipes	66.9	836	274	3	13	847	11	844	0	1212
BxCar5_1_1255	GH2	BxCar5	PUL-2	JAWXTG010000008.1_19	FM_17_G117_V	g__Alistipes	66.7	840	278	2	11	850	9	846	0	1202
BxCar5_1_1255	GH2	BxCar5	PUL-2	JAWXTE010000001.1_4	FM_15_G124_V	g__Alistipes	66.5	830	277	1	16	845	11	839	0	1192
BxCar5_1_1255	GH2	BxCar5	PUL-2	JAWXTC010000043.1_4	FM_13_G124_IV	g__Alistipes	66.2	817	275	1	22	838	20	835	0	1177
BxCar5_1_1255	GH2	BxCar5	PUL-2	JAWXTB010000084.1_4	FM_12_G117_V	g__Alistipes	66.2	817	275	1	22	838	20	835	0	1177
BxCar5_1_1255	GH2	BxCar5	PUL-2	JAWXTF010000001.1_20	FM_16_G121_IV	g__Alistipes	66.1	832	280	2	14	845	10	839	0	1190
BxCar5_1_1255	GH2	BxCar5	PUL-2	JAWXTF010000028.1_11	FM_16_G121_IV	g__Alistipes	54.2	836	370	7	41	870	12	840	0	954
BxCar5_1_1255	GH2	BxCar5	PUL-2	JAWXSQ010000004.1_106	FM_01_G117_V	g__Alistipes	53.6	841	378	7	19	853	12	846	0	950
BxCar5_1_1255	GH2	BxCar5	PUL-2	JAWXSS010000177.1_2	FM_03_G117_V	g__Alistipes	48.4	734	364	9	28	749	26	756	1.94e-261	739
BxCar5_1_1255	GH2	BxCar5	PUL-2	JAWXSQ010000006.1_109	FM_01_G117_V	g__Alistipes	46.4	800	411	8	34	820	26	820	3.86e-256	729
BxCar5_1_1255	GH2	BxCar5	PUL-2	JAWXSZ010000001.1_17	FM_10_G124_IV	g__Alistipes	44.8	806	425	9	35	826	26	825	4.72e-252	719
BxCar5_1_1255	GH2	BxCar5	PUL-2	JAWXSX010000031.1_6	FM_08_G121_V	g__Alistipes	44.7	838	432	14	17	829	11	842	7.12e-248	708
BxCar5_1_1255	GH2	BxCar5	PUL-2	JAWXSY010000049.1_3	FM_09_G121_IV	g__Alistipes	44.3	828	435	11	28	832	22	846	1.21e-248	710
BxCar5_1_1255	GH2	BxCar5	PUL-2	JAWXSY010000058.1_2	FM_09_G121_IV	g__Alistipes	44.2	826	440	9	28	837	22	842	6.86e-258	734
BxCar5_1_1255	GH2	BxCar5	PUL-2	JAWXSR010000013.1_14	FM_02_G121_IV	g__Alistipes	43.7	837	444	10	27	848	22	846	6.52e-250	714
BxCar5_1_1255	GH2	BxCar5	PUL-2	JAWXSQ010000003.1_128	FM_01_G117_V	g__Alistipes	43.5	833	429	12	1	805	1	819	8.87e-243	695
BxCar5_1_1255	GH2	BxCar5	PUL-2	JAWXSQ010000005.1_128	FM_01_G117_V	g__Alistipes	38.5	826	464	19	28	830	20	824	8.52e-181	536
BxCar5_1_1255	GH2	BxCar5	PUL-2	JAWXSZ010000058.1_7	FM_10_G124_IV	g__Alistipes	37.9	818	467	18	46	840	20	819	1.22e-177	529
BxCar5_1_1255	GH2	BxCar5	PUL-2	JAWXTB010000010.1_46	FM_12_G117_V	g__Alistipes	37.5	427	215	11	1	395	1	407	1.44e-82	265
BxCar5_1_1255	GH2	BxCar5	PUL-2	JAWXTG010000009.1_39	FM_17_G117_V	g__Alistipes	37.1	825	490	15	16	823	5	817	7.71e-178	529
BxCar5_1_1255	GH2	BxCar5	PUL-2	JAWXSR010000099.1_3	FM_02_G121_IV	g__Alistipes	36.2	835	499	15	1	819	1	817	6.16e-179	531
BxCar5_1_1255	GH2	BxCar5	PUL-2	JAWXTF010000006.1_43	FM_16_G121_IV	g__Alistipes	35.6	854	499	19	9	832	6	838	6.5e-168	503
BxCar5_1_1255	GH2	BxCar5	PUL-2	JAWXTC010000002.1_7	FM_13_G124_IV	g__Alistipes	35.4	836	496	12	1	795	1	833	3.22e-166	497
BxCar5_1_1255	GH2	BxCar5	PUL-2	JAWXTA010000029.1_4	FM_11_G125_V	g__Alistipes	34.3	846	479	22	25	810	18	846	1.82e-155	469
BxCar5_1_1255	GH2	BxCar5	PUL-2	JAWXTC010000002.1_6	FM_13_G124_IV	g__Alistipes	33.7	824	493	14	1	778	1	817	3.44e-165	494
BxCar5_1_1255	GH2	BxCar5	PUL-2	JAWXSR010000013.1_19	FM_02_G121_IV	g__Alistipes	33.2	856	478	21	14	808	11	833	9.96e-146	444
BxCar5_1_1255	GH2	BxCar5	PUL-2	JAWXTG010000008.1_15	FM_17_G117_V	g__Alistipes	33	827	497	15	15	791	11	830	9.33e-165	493
BxCar5_1_1255	GH2	BxCar5	PUL-2	JAWXSR010000042.1_12	FM_02_G121_IV	g__Alistipes	32.8	911	443	20	4	816	3	842	2.74e-150	456
BxCar5_1_1255	GH2	BxCar5	PUL-2	JAWXSX010000047.1_1	FM_08_G121_V	g__Alistipes	32.6	859	492	18	9	810	5	833	4.44e-144	440
BxCar5_1_1255	GH2	BxCar5	PUL-2	JAWXTG010000005.1_14	FM_17_G117_V	g__Alistipes	32.5	849	495	19	13	808	10	833	5.85e-140	429
BxCar5_1_1255	GH2	BxCar5	PUL-2	JAWXSY010000019.1_25	FM_09_G121_IV	g__Alistipes	32.3	854	495	17	10	808	8	833	7.08e-146	445
BxCar5_1_1255	GH2	BxCar5	PUL-2	JAWXSX010000029.1_2	FM_08_G121_V	g__Alistipes	32.2	889	435	19	29	822	27	842	1.74e-149	454
BxCar5_1_1255	GH2	BxCar5	PUL-2	JAWXTF010000008.1_60	FM_16_G121_IV	g__Alistipes	32.1	857	488	20	20	815	17	840	9.94e-142	434
BxCar5_1_1255	GH2	BxCar5	PUL-2	JAWXSZ010000006.1_9	FM_10_G124_IV	g__Alistipes	32	893	438	20	29	825	27	846	2.52e-144	441
BxCar5_1_1255	GH2	BxCar5	PUL-2	JAWXSQ010000003.1_205	FM_01_G117_V	g__Alistipes	31.9	904	445	23	4	809	3	833	2.49e-147	449
BxCar5_1_1255	GH2	BxCar5	PUL-2	JAWXTC010000045.1_3	FM_13_G124_IV	g__Alistipes	30.2	897	447	23	5	795	10	833	2.46e-127	396
BxCar5_1_1255	GH2	BxCar5	PUL-2	JAWXTN010000013.1_25	FM_24_G117_V	g__Mucinivorans	36.2	814	467	15	29	796	26	833	2.51e-172	513
BxCar5_1_1255	GH2	BxCar5	PUL-2	JAWXTN010000035.1_12	FM_24_G117_V	g__Mucinivorans	30.8	895	447	19	18	812	18	840	1.85e-136	420
BxCar5_1_1255	GH2	BxCar5	PUL-2	JAWXTR010000103.1_3	FM_28_G117_IV	f__Rikenellaceae	67.6	846	268	3	10	855	5	844	0	1207
BxCar5_1_1255	GH2	BxCar5	PUL-2	JAWXTR010000049.1_3	FM_28_G117_IV	f__Rikenellaceae	30.8	904	459	19	4	812	2	833	1.83e-143	439
BxCar5_1_1255	GH2	BxCar5	PUL-2	JAWXTR010000031.1_11	FM_28_G117_IV	f__Rikenellaceae	30.6	879	423	22	30	797	31	833	6.42e-134	413
BxCar5_1_1255	GH2	BxCar5	PUL-2	JAWXTP010000002.1_42	FM_26_G125_V	f__Rikenellaceae	28.3	893	448	22	34	824	31	833	3.66e-114	362
BxCar5_1_1257	GH167	BxCar5	PUL-2	JAWXTF010000024.1_2	FM_16_G121_IV	g__Alistipes	53.6	726	334	3	39	762	37	761	6.14e-290	809
BxCar5_1_1257	GH167	BxCar5	PUL-2	JAWXST010000053.1_2	FM_04_G121_IV	g__Alistipes	53	764	352	5	2	763	3	761	1.19e-300	837
BxCar5_1_1257	GH167	BxCar5	PUL-2	JAWXTC010000026.1_15	FM_13_G124_IV	g__Alistipes	51.4	735	354	3	29	761	27	760	1.63e-280	785
BxCar5_1_1257	GH167	BxCar5	PUL-2	JAWXTR010000044.1_2	FM_28_G117_IV	f__Rikenellaceae	48.8	748	375	6	24	769	22	763	9.38e-258	728
BxCar5_1_1257	GH167	BxCar5	PUL-2	JAWXTR010000046.1_6	FM_28_G117_IV	f__Rikenellaceae	48	744	385	2	44	786	21	763	3.32e-265	747
BxCar5_1_1258	GH2	BxCar5	PUL-2	JAWXTF010000008.1_61	FM_16_G121_IV	g__Alistipes	49.5	1065	488	10	8	1029	9	1066	0	1064
BxCar5_1_1258	GH2	BxCar5	PUL-2	JAWXSY010000031.1_18	FM_09_G121_IV	g__Alistipes	49.3	1074	489	11	1	1030	4	1066	0	1072
BxCar5_1_1258	GH2	BxCar5	PUL-2	JAWXTD010000015.1_7	FM_14_G117_V	g__Alistipes	49	1065	484	11	9	1022	10	1066	0	1077
BxCar5_1_1258	GH2	BxCar5	PUL-2	JAWXTB010000004.1_26	FM_12_G117_V	g__Alistipes	46.7	1075	508	15	15	1046	14	1066	0	951
BxCar5_1_1258	GH2	BxCar5	PUL-2	JAWXTD010000066.1_4	FM_14_G117_V	g__Alistipes	46.3	908	425	14	4	869	5	891	2.8e-279	798
BxCar5_1_1258	GH2	BxCar5	PUL-2	JAWXTE010000010.1_42	FM_15_G124_V	g__Alistipes	45.7	1071	518	15	18	1045	17	1066	0	964
BxCar5_1_1258	GH2	BxCar5	PUL-2	JAWXTF010000017.1_3	FM_16_G121_IV	g__Alistipes	45.6	1084	522	17	7	1046	7	1066	0	943
BxCar5_1_1258	GH2	BxCar5	PUL-2	JAWXTG010000008.1_14	FM_17_G117_V	g__Alistipes	35.7	1105	611	23	1	1045	1	1065	1.1e-214	638
BxCar5_1_1258	GH2	BxCar5	PUL-2	JAWXTA010000028.1_4	FM_11_G125_V	g__Alistipes	35	1110	619	25	1	1049	1	1068	2.62e-209	624
BxCar5_1_1258	GH2	BxCar5	PUL-2	JAWXTG010000010.1_15	FM_17_G117_V	g__Alistipes	34.7	1079	606	25	12	1011	7	1065	3.66e-193	581
BxCar5_1_1258	GH2	BxCar5	PUL-2	JAWXTD010000070.1_5	FM_14_G117_V	g__Alistipes	34.7	1111	623	33	7	1071	7	1061	4.1e-189	573
BxCar5_1_1258	GH2	BxCar5	PUL-2	JAWXTE010000050.1_8	FM_15_G124_V	g__Alistipes	34.6	1112	634	33	6	1076	2	1061	4.11e-195	588
BxCar5_1_1258	GH2	BxCar5	PUL-2	JAWXTC010000002.1_4	FM_13_G124_IV	g__Alistipes	34.6	1091	623	20	13	1047	11	1067	9.72e-209	623
BxCar5_1_1258	GH2	BxCar5	PUL-2	JAWXSX010000023.1_26	FM_08_G121_V	g__Alistipes	34.6	1110	636	31	1	1068	1	1062	1.1e-192	582
BxCar5_1_1258	GH2	BxCar5	PUL-2	JAWXTB010000003.1_31	FM_12_G117_V	g__Alistipes	34	1094	631	20	8	1045	7	1065	3.9e-204	611
BxCar5_1_1258	GH2	BxCar5	PUL-2	JAWXTI010000030.1_7	FM_19_G117_IV	g__Alistipes	33.9	1093	641	29	15	1071	15	1061	5.01e-195	588
BxCar5_1_1258	GH2	BxCar5	PUL-2	JAWXSZ010000016.1_18	FM_10_G124_IV	g__Alistipes	26	665	374	26	45	617	85	723	7.9e-48	179
BxCar5_1_1258	GH2	BxCar5	PUL-2	JAWXTD010000008.1_22	FM_14_G117_V	g__Alistipes	23.6	399	246	14	80	462	156	511	5.56e-24	99.8
BxCar5_1_1258	GH2	BxCar5	PUL-2	JAWXTL010000048.1_2	FM_22_G117_V	g__Mucinivorans	47	1094	512	15	7	1067	7	1065	0	1012
BxCar5_1_1258	GH2	BxCar5	PUL-2	JAWXTL010000274.1_2	FM_22_G117_V	g__Mucinivorans	39.6	616	307	12	15	588	13	605	3.69e-137	421
BxCar5_1_1258	GH2	BxCar5	PUL-2	JAWXTM010000045.1_8	FM_23_G125_V	g__Mucinivorans	34.9	1129	614	27	13	1086	4	1066	3.26e-187	568
BxCar5_1_1258	GH2	BxCar5	PUL-2	JAWXTN010000022.1_1	FM_24_G117_V	g__Mucinivorans	33.9	1109	645	26	7	1076	3	1062	3.92e-191	578
BxCar5_1_1258	GH2	BxCar5	PUL-2	JAWXTN010000023.1_19	FM_24_G117_V	g__Mucinivorans	33.8	1101	611	28	43	1085	26	1066	1.24e-186	567
BxCar5_1_1258	GH2	BxCar5	PUL-2	JAWXTR010000041.1_6	FM_28_G117_IV	f__Rikenellaceae	45.4	1066	524	12	12	1029	10	1065	0	963
BxCar5_1_1258	GH2	BxCar5	PUL-2	JAWXTQ010000184.1_1	FM_27_G117_V	f__Rikenellaceae	43	818	422	12	1	787	267	1071	7.33e-230	668
BxCar5_1_1258	GH2	BxCar5	PUL-2	JAWXTR010000107.1_7	FM_28_G117_IV	f__Rikenellaceae	40.1	519	270	13	4	510	5	494	2.18e-110	347
BxCar5_1_1258	GH2	BxCar5	PUL-2	JAWXTP010000093.1_6	FM_26_G125_V	f__Rikenellaceae	36.2	1100	595	26	19	1060	20	1070	5.38e-215	640
BxCar5_1_1258	GH2	BxCar5	PUL-2	JAWXTO010000048.1_2	FM_25_G125_V	f__Rikenellaceae	35.8	1116	604	27	3	1057	2	1066	1.41e-215	641
BxCar5_1_1258	GH2	BxCar5	PUL-2	JAWXTR010000069.1_2	FM_28_G117_IV	f__Rikenellaceae	35.2	1106	611	20	11	1051	6	1070	8.89e-218	647
BxCar5_1_1258	GH2	BxCar5	PUL-2	JAWXTQ010000040.1_4	FM_27_G117_V	f__Rikenellaceae	35.1	1124	618	27	1	1067	1	1070	3.37e-204	612
BxCar5_1_1258	GH2	BxCar5	PUL-2	JAWXTR010000058.1_8	FM_28_G117_IV	f__Rikenellaceae	34.4	1120	625	26	1	1064	1	1066	4.44e-193	583
BxCar5_1_1258	GH2	BxCar5	PUL-2	JAWXTQ010000094.1_5	FM_27_G117_V	f__Rikenellaceae	32.3	1104	615	24	38	1093	25	1044	4.1e-169	528
BxCar5_1_1258	GH2	BxCar5	PUL-2	JAWXTP010000031.1_19	FM_26_G125_V	f__Rikenellaceae	31.8	707	376	18	63	681	64	752	2.44e-103	342
BxCar5_1_1258	GH2	BxCar5	PUL-2	JAWXTS010000049.1_2	FM_29_G117_IV	f__Rikenellaceae	28.3	364	231	12	122	475	158	501	2.18e-31	124
BxCar5_1_1258	GH2	BxCar5	PUL-2	JAWXTS010000038.1_2	FM_29_G117_IV	f__Rikenellaceae	26.9	531	319	19	56	544	28	531	5.74e-40	149
BxCar5_1_1258	GH2	BxCar5	PUL-2	JAWXTR010000004.1_39	FM_28_G117_IV	f__Rikenellaceae	25.1	395	264	9	130	511	151	526	8.63e-28	113
BxCar5_1_1260	GH16_17	BxCar5	PUL-2	JAWXTG010000008.1_37	FM_17_G117_V	g__Alistipes	48.7	312	117	9	39	331	73	360	1.03e-93	278
BxCar5_1_1260	GH16_17	BxCar5	PUL-2	JAWXSV010000018.1_25	FM_06_G117_V	g__Alistipes	46.6	305	129	10	293	579	67	355	6.53e-79	248
BxCar5_1_1260	GH16_17	BxCar5	PUL-2	JAWXTE010000007.1_22	FM_15_G124_V	g__Alistipes	46.5	269	119	8	71	322	104	364	1.53e-77	237
BxCar5_1_1260	GH16_17	BxCar5	PUL-2	JAWXSV010000011.1_2	FM_06_G117_V	g__Alistipes	45.8	310	131	11	163	453	64	355	8.19e-78	242
BxCar5_1_1260	GH16_17	BxCar5	PUL-2	JAWXTG010000008.1_36	FM_17_G117_V	g__Alistipes	41.8	371	163	13	10	358	21	360	2.33e-81	248
BxCar5_1_1260	GH16_17	BxCar5	PUL-2	JAWXTF010000008.1_7	FM_16_G121_IV	g__Alistipes	40.9	308	158	6	21	311	60	360	8.42e-81	244
BxCar5_1_1261	SusC	BxCar5	PUL-2	JAWXTB010000099.1_1	FM_12_G117_V	g__Alistipes	63.5	52	19	0	1	52	971	1022	9.32e-20	74.3
BxCar5_1_1261	SusC	BxCar5	PUL-2	JAWXTB010000011.1_13	FM_12_G117_V	g__Alistipes	62.2	1011	380	2	12	1020	12	1022	0	1252
BxCar5_1_1261	SusC	BxCar5	PUL-2	JAWXTC010000028.1_16	FM_13_G124_IV	g__Alistipes	61.9	1022	387	2	1	1020	1	1022	0	1257
BxCar5_1_1261	SusC	BxCar5	PUL-2	JAWXTB010000021.1_16	FM_12_G117_V	g__Alistipes	61.9	1022	387	2	1	1020	1	1022	0	1256
BxCar5_1_1261	SusC	BxCar5	PUL-2	JAWXTB010000012.1_22	FM_12_G117_V	g__Alistipes	51.4	1023	491	4	1	1022	5	1022	0	1046
BxCar5_1_1261	SusC	BxCar5	PUL-2	JAWXSX010000020.1_8	FM_08_G121_V	g__Alistipes	50	1014	489	10	15	1020	19	1022	0	941
BxCar5_1_1261	SusC	BxCar5	PUL-2	JAWXTC010000026.1_8	FM_13_G124_IV	g__Alistipes	49.6	1007	485	8	29	1028	32	1022	0	950
BxCar5_1_1261	SusC	BxCar5	PUL-2	JAWXTB010000111.1_2	FM_12_G117_V	g__Alistipes	47.5	703	355	6	29	729	32	722	2.31e-213	622
BxCar5_1_1261	SusC	BxCar5	PUL-2	JAWXTB010000057.1_7	FM_12_G117_V	g__Alistipes	47.1	751	379	7	29	777	32	766	1.53e-225	655
BxCar5_1_1261	SusC	BxCar5	PUL-2	JAWXTF010000035.1_6	FM_16_G121_IV	g__Alistipes	45.1	1020	529	18	29	1036	22	1022	1.25e-274	790
BxCar5_1_1261	SusC	BxCar5	PUL-2	JAWXSX010000003.1_23	FM_08_G121_V	g__Alistipes	45.1	1011	529	15	29	1027	26	1022	2.73e-285	817
BxCar5_1_1261	SusC	BxCar5	PUL-2	JAWXTE010000044.1_9	FM_15_G124_V	g__Alistipes	44.6	1028	546	18	16	1035	10	1022	2.41e-274	790
BxCar5_1_1261	SusC	BxCar5	PUL-2	JAWXSQ010000010.1_53	FM_01_G117_V	g__Alistipes	44.4	1011	533	16	38	1039	32	1022	1.33e-280	806
BxCar5_1_1261	SusC	BxCar5	PUL-2	JAWXSX010000018.1_14	FM_08_G121_V	g__Alistipes	44.3	1031	542	20	16	1032	10	1022	4.99e-270	778
BxCar5_1_1261	SusC	BxCar5	PUL-2	JAWXTG010000003.1_54	FM_17_G117_V	g__Alistipes	43.6	1029	553	14	14	1034	13	1022	1.73e-285	818
BxCar5_1_1261	SusC	BxCar5	PUL-2	JAWXSR010000035.1_3	FM_02_G121_IV	g__Alistipes	43.2	1033	549	20	18	1036	14	1022	2.62e-256	743
BxCar5_1_1261	SusC	BxCar5	PUL-2	JAWXSQ010000005.1_126	FM_01_G117_V	g__Alistipes	42.3	1013	560	14	32	1036	27	1022	2.58e-265	766
BxCar5_1_1261	SusC	BxCar5	PUL-2	JAWXSY010000050.1_1	FM_09_G121_IV	g__Alistipes	41.8	1012	553	15	27	1019	28	1022	3.01e-256	743
BxCar5_1_1261	SusC	BxCar5	PUL-2	JAWXSZ010000006.1_10	FM_10_G124_IV	g__Alistipes	39.8	1037	601	15	1	1029	1	1022	4.58e-243	709
BxCar5_1_1261	SusC	BxCar5	PUL-2	JAWXTG010000013.1_4	FM_17_G117_V	g__Alistipes	39.7	1026	578	21	27	1036	22	1022	2.4e-232	682
BxCar5_1_1261	SusC	BxCar5	PUL-2	JAWXTE010000011.1_2	FM_15_G124_V	g__Alistipes	39	1031	595	16	7	1019	8	1022	2.67e-226	665
BxCar5_1_1261	SusC	BxCar5	PUL-2	JAWXTF010000006.1_15	FM_16_G121_IV	g__Alistipes	38.1	1029	607	14	7	1019	8	1022	5.31e-226	665
BxCar5_1_1261	SusC	BxCar5	PUL-2	JAWXTE010000039.1_1	FM_15_G124_V	g__Alistipes	36.7	188	105	9	4	183	8	189	4.27e-19	86.7
BxCar5_1_1261	SusC	BxCar5	PUL-2	JAWXTF010000020.1_21	FM_16_G121_IV	g__Alistipes	35.6	188	107	9	4	183	8	189	2.77e-20	90.5
BxCar5_1_1261	SusC	BxCar5	PUL-2	JAWXTH010000034.1_2	FM_18_G117_IV	g__Alistipes	33.1	1086	609	37	7	1049	12	1022	3.12e-131	418
BxCar5_1_1261	SusC	BxCar5	PUL-2	JAWXTD010000002.1_28	FM_14_G117_V	g__Alistipes	32.9	1083	621	33	7	1055	12	1022	2.47e-133	424
BxCar5_1_1261	SusC	BxCar5	PUL-2	JAWXTH010000023.1_8	FM_18_G117_IV	g__Alistipes	31.5	1062	583	31	30	1018	32	1022	3.77e-135	427
BxCar5_1_1261	SusC	BxCar5	PUL-2	JAWXSY010000024.1_15	FM_09_G121_IV	g__Alistipes	31.5	1057	611	32	11	1012	24	1022	2.6e-131	417
BxCar5_1_1261	SusC	BxCar5	PUL-2	JAWXTI010000013.1_12	FM_19_G117_IV	g__Alistipes	31.4	1065	634	21	5	1026	12	1022	8.06e-147	459
BxCar5_1_1261	SusC	BxCar5	PUL-2	JAWXTG010000030.1_9	FM_17_G117_V	g__Alistipes	31.2	1092	619	33	126	1185	31	1022	6.62e-120	390
BxCar5_1_1261	SusC	BxCar5	PUL-2	JAWXTH010000018.1_5	FM_18_G117_IV	g__Alistipes	31	1062	632	33	15	1033	19	1022	2.03e-134	426
BxCar5_1_1261	SusC	BxCar5	PUL-2	JAWXST010000054.1_4	FM_04_G121_IV	g__Alistipes	31	1101	632	30	17	1082	15	1022	5.37e-140	442
BxCar5_1_1261	SusC	BxCar5	PUL-2	JAWXTF010000014.1_40	FM_16_G121_IV	g__Alistipes	30.8	1063	614	30	18	1019	21	1022	8.28e-131	416
BxCar5_1_1261	SusC	BxCar5	PUL-2	JAWXTE010000026.1_20	FM_15_G124_V	g__Alistipes	30.6	1047	614	31	30	1019	32	1022	5.81e-132	419
BxCar5_1_1261	SusC	BxCar5	PUL-2	JAWXSS010000043.1_9	FM_03_G117_V	g__Alistipes	30.6	1121	616	34	17	1088	15	1022	1.43e-130	417
BxCar5_1_1261	SusC	BxCar5	PUL-2	JAWXSU010000079.1_2	FM_05_G121_IV	g__Alistipes	29.6	1107	650	30	17	1093	15	1022	5.84e-132	421
BxCar5_1_1261	SusC	BxCar5	PUL-2	JAWXTF010000017.1_11	FM_16_G121_IV	g__Alistipes	29.2	1077	672	31	7	1055	9	1022	7.39e-125	401
BxCar5_1_1261	SusC	BxCar5	PUL-2	JAWXTJ010000036.1_11	FM_20_G117_IV	g__Alistipes	29	1090	636	35	22	1067	27	1022	6.54e-100	333
BxCar5_1_1261	SusC	BxCar5	PUL-2	JAWXSY010000048.1_4	FM_09_G121_IV	g__Alistipes	28.8	1094	655	36	18	1064	6	1022	3.91e-103	342
BxCar5_1_1261	SusC	BxCar5	PUL-2	JAWXTG010000019.1_2	FM_17_G117_V	g__Alistipes	28.5	1108	662	32	13	1088	13	1022	2.25e-103	343
BxCar5_1_1261	SusC	BxCar5	PUL-2	JAWXTJ010000015.1_13	FM_20_G117_IV	g__Alistipes	27.7	1081	649	36	56	1100	9	992	6.88e-86	295
BxCar5_1_1261	SusC	BxCar5	PUL-2	JAWXSY010000024.1_7	FM_09_G121_IV	g__Alistipes	23.7	410	242	18	3	384	10	376	3.67e-11	60.8
BxCar5_1_1261	SusC	BxCar5	PUL-2	JAWXTB010000008.1_30	FM_12_G117_V	g__Alistipes	23.2	1122	687	38	9	1087	9	998	1.6e-46	175
BxCar5_1_1261	SusC	BxCar5	PUL-2	JAWXTM010000069.1_7	FM_23_G125_V	g__Mucinivorans	38.7	318	175	9	3	308	8	317	2.41e-56	190
BxCar5_1_1261	SusC	BxCar5	PUL-2	JAWXTM010000044.1_10	FM_23_G125_V	g__Mucinivorans	32.5	755	451	24	19	744	298	1022	7.77e-102	330
BxCar5_1_1261	SusC	BxCar5	PUL-2	JAWXTM010000022.1_5	FM_23_G125_V	g__Mucinivorans	31.8	1050	613	35	37	1038	28	1022	4.32e-135	428
BxCar5_1_1261	SusC	BxCar5	PUL-2	JAWXTN010000017.1_14	FM_24_G117_V	g__Mucinivorans	28.8	1078	615	33	3	993	10	1022	4.48e-107	351
BxCar5_1_1261	SusC	BxCar5	PUL-2	JAWXTM010000001.1_16	FM_23_G125_V	g__Mucinivorans	25.2	1057	667	34	23	1016	27	1022	9.45e-78	270
BxCar5_1_1261	SusC	BxCar5	PUL-2	JAWXTP010000073.1_2	FM_26_G125_V	f__Rikenellaceae	40.7	91	44	3	45	135	32	112	1.82e-09	55.5
BxCar5_1_1261	SusC	BxCar5	PUL-2	JAWXTP010000126.1_4	FM_26_G125_V	f__Rikenellaceae	33	1054	624	31	1	1012	9	1022	5.28e-155	480
BxCar5_1_1261	SusC	BxCar5	PUL-2	JAWXTR010000034.1_3	FM_28_G117_IV	f__Rikenellaceae	32.6	1064	587	36	22	1021	25	1022	1.49e-135	429
BxCar5_1_1261	SusC	BxCar5	PUL-2	JAWXTP010000059.1_5	FM_26_G125_V	f__Rikenellaceae	31.8	1043	624	32	35	1029	19	1022	5.02e-134	425
BxCar5_1_1261	SusC	BxCar5	PUL-2	JAWXTK010000030.1_3	FM_21_G125_V	f__Rikenellaceae	31.7	1085	620	34	1	1035	9	1022	8.57e-131	416
BxCar5_1_1261	SusC	BxCar5	PUL-2	JAWXTP010000003.1_31	FM_26_G125_V	f__Rikenellaceae	31.6	1061	589	32	29	1021	31	1022	1.61e-132	421
BxCar5_1_1261	SusC	BxCar5	PUL-2	JAWXTP010000155.1_1	FM_26_G125_V	f__Rikenellaceae	30.9	569	307	19	68	596	500	1022	1.98e-62	217
BxCar5_1_1261	SusC	BxCar5	PUL-2	JAWXTK010000005.1_72	FM_21_G125_V	f__Rikenellaceae	30.6	1018	603	31	3	975	63	1022	4.43e-108	353
BxCar5_1_1261	SusC	BxCar5	PUL-2	JAWXTO010000003.1_7	FM_25_G125_V	f__Rikenellaceae	29.8	1067	662	34	13	1046	10	1022	4.03e-113	369
BxCar5_1_1261	SusC	BxCar5	PUL-2	JAWXTR010000022.1_11	FM_28_G117_IV	f__Rikenellaceae	29.2	1110	616	37	48	1101	27	1022	8.24e-100	333
BxCar5_1_1261	SusC	BxCar5	PUL-2	JAWXTS010000101.1_3	FM_29_G117_IV	f__Rikenellaceae	27.3	747	461	23	19	704	297	1022	6.44e-66	229
BxCar5_1_1261	SusC	BxCar5	PUL-2	JAWXTR010000071.1_1	FM_28_G117_IV	f__Rikenellaceae	26	1129	665	45	6	1080	11	1022	1.87e-58	213
BxCar5_1_1261	SusC	BxCar5	PUL-2	JAWXTR010000057.1_9	FM_28_G117_IV	f__Rikenellaceae	26	1126	636	42	19	1075	25	1022	3.26e-60	218
BxCar5_1_1261	SusC	BxCar5	PUL-2	JAWXTQ010000053.1_6	FM_27_G117_V	f__Rikenellaceae	25.5	831	511	31	1	788	9	774	1.3e-39	153
BxCar5_1_1262	SusD	BxCar5	PUL-2	JAWXSY010000050.1_2	FM_09_G121_IV	g__Alistipes	36.1	338	193	9	9	339	10	331	2.51e-52	186
BxCar5_1_1262	SusD	BxCar5	PUL-2	JAWXTG010000013.1_3	FM_17_G117_V	g__Alistipes	36	511	261	18	17	491	17	497	2.91e-69	228
BxCar5_1_1262	SusD	BxCar5	PUL-2	JAWXSX010000003.1_24	FM_08_G121_V	g__Alistipes	34.9	350	201	7	2	345	3	331	5.72e-50	179
BxCar5_1_1262	SusD	BxCar5	PUL-2	JAWXTE010000011.1_3	FM_15_G124_V	g__Alistipes	31.3	608	336	28	19	596	21	576	3.35e-51	180
BxCar5_1_1262	SusD	BxCar5	PUL-2	JAWXTE010000044.1_10	FM_15_G124_V	g__Alistipes	30.6	689	344	18	7	686	10	573	2.61e-74	245
BxCar5_1_1262	SusD	BxCar5	PUL-2	JAWXSZ010000006.1_11	FM_10_G124_IV	g__Alistipes	29.7	354	204	11	9	355	10	325	1.43e-39	149
BxCar5_1_1262	SusD	BxCar5	PUL-2	JAWXSQ010000005.1_125	FM_01_G117_V	g__Alistipes	26.5	773	345	22	1	762	16	576	2.42e-47	171
BxCar5_1_1262	SusD	BxCar5	PUL-2	JAWXSQ010000009.1_13	FM_01_G117_V	g__Alistipes	24.4	491	309	18	22	471	25	494	4.56e-15	71.6
BxCar5_1_1262	SusD	BxCar5	PUL-2	JAWXTJ010000029.1_8	FM_20_G117_IV	g__Alistipes	23.6	517	317	19	10	479	14	499	5.67e-14	68.2
BxCar5_1_1262	SusD	BxCar5	PUL-2	JAWXSX010000001.1_4	FM_08_G121_V	g__Alistipes	23.6	276	194	7	10	277	14	280	1.07e-10	57.8
BxCar5_1_1263	PF13753.7	BxCar5	PUL-2	JAWXTE010000036.1_14	FM_15_G124_V	g__Alistipes	37.7	453	235	20	4	433	3	431	3.01e-59	201
BxCar5_1_1263	PF13753.7	BxCar5	PUL-2	JAWXTB010000012.1_24	FM_12_G117_V	g__Alistipes	33.2	283	171	8	6	278	5	279	5.6e-32	125
BxCar5_1_1263	PF13753.7	BxCar5	PUL-2	JAWXTC010000036.1_4	FM_13_G124_IV	g__Alistipes	33.1	266	164	7	19	278	22	279	5.77e-31	122
BxCar5_1_1263	PF13753.7	BxCar5	PUL-2	JAWXTB010000043.1_3	FM_12_G117_V	g__Alistipes	33.1	266	164	7	19	278	22	279	5.77e-31	122
BxCar5_1_1263	PF13753.7	BxCar5	PUL-2	JAWXTB010000011.1_15	FM_12_G117_V	g__Alistipes	31.2	565	342	20	19	568	13	545	1.74e-69	228
BxCar5_1_1263	PF13753.7	BxCar5	PUL-2	JAWXSQ010000005.1_124	FM_01_G117_V	g__Alistipes	25.8	225	138	10	2	218	3	206	7.42e-09	52.4
BxCar5_1_1263	PF13753.7	BxCar5	PUL-2	JAWXTF010000035.1_4	FM_16_G121_IV	g__Alistipes	23.6	500	309	24	1	477	2	451	2.76e-16	75.9
BxCar5_1_1266	GH16_17	BxCar5	PUL-2	JAWXTI010000029.1_9	FM_19_G117_IV	g__Alistipes	48.2	303	123	10	48	338	309	589	3.13e-82	257
BxCar5_1_1266	GH16_17	BxCar5	PUL-2	JAWXSV010000018.1_25	FM_06_G117_V	g__Alistipes	47.5	305	125	10	293	579	309	596	3.16e-76	248
BxCar5_1_1267	Hyp.	BxCar5	PUL-2	JAWXTQ010000019.1_5	FM_27_G117_V	f__Rikenellaceae	59.1	22	9	0	5	26	19	40	1.66e-05	32
BxCar5_1_1267	Hyp.	BxCar5	PUL-2	JAWXTQ010000045.1_1	FM_27_G117_V	f__Rikenellaceae	48.1	27	14	0	1	27	15	41	3.37e-06	33.1
BxCar5_1_1267	Hyp.	BxCar5	PUL-2	JAWXTQ010000031.1_13	FM_27_G117_V	f__Rikenellaceae	30.6	49	28	1	1	49	15	57	1.29e-05	32.7
BxCar5_1_1270	PF12831.8	BxCar5	PUL-2	JAWXTG010000005.1_68	FM_17_G117_V	g__Alistipes	54.5	33	15	0	1	33	40	72	0.00236	34.7
BxCar5_1_1270	PF12831.8	BxCar5	PUL-2	JAWXTI010000036.1_9	FM_19_G117_IV	g__Alistipes	51.5	33	16	0	1	33	40	72	0.00535	33.5
BxCar5_1_1270	PF12831.8	BxCar5	PUL-2	JAWXTD010000013.1_13	FM_14_G117_V	g__Alistipes	51.5	33	16	0	1	33	40	72	0.0031	34.3
BxCar5_1_1270	PF12831.8	BxCar5	PUL-2	JAWXSS010000001.1_50	FM_03_G117_V	g__Alistipes	51.5	33	16	0	9	41	40	72	0.0367	30.8
BxCar5_1_1270	PF12831.8	BxCar5	PUL-2	JAWXST010000074.1_4	FM_04_G121_IV	g__Alistipes	48.5	33	17	0	1	33	40	72	0.0475	30.4
BxCar5_1_1270	PF12831.8	BxCar5	PUL-2	JAWXSX010000115.1_2	FM_08_G121_V	g__Alistipes	43.3	450	244	6	20	466	45	486	4.5e-115	351
BxCar5_1_1270	PF12831.8	BxCar5	PUL-2	JAWXSY010000037.1_15	FM_09_G121_IV	g__Alistipes	43	449	247	5	21	467	45	486	5.72e-110	343
BxCar5_1_1270	PF12831.8	BxCar5	PUL-2	JAWXSV010000049.1_4	FM_06_G117_V	g__Alistipes	42.4	33	19	0	1	33	40	72	0.0275	31.2
BxCar5_1_1270	PF12831.8	BxCar5	PUL-2	JAWXSZ010000119.1_1	FM_10_G124_IV	g__Alistipes	38.4	513	286	9	16	517	39	532	7.08e-105	328
BxCar5_1_1270	PF12831.8	BxCar5	PUL-2	JAWXSZ010000096.1_3	FM_10_G124_IV	g__Alistipes	37.5	424	241	7	185	593	39	453	4.71e-78	255
BxCar5_1_1270	PF12831.8	BxCar5	PUL-2	JAWXSY010000044.1_10	FM_09_G121_IV	g__Alistipes	36.9	423	245	5	185	593	39	453	1.74e-79	259
BxCar5_1_1270	PF12831.8	BxCar5	PUL-2	JAWXTE010000054.1_7	FM_15_G124_V	g__Alistipes	35.8	425	247	7	181	589	39	453	1.43e-75	248
BxCar5_1_1270	PF12831.8	BxCar5	PUL-2	JAWXTF010000035.1_9	FM_16_G121_IV	g__Alistipes	35.6	421	251	7	182	589	40	453	3.91e-73	242
BxCar5_1_1270	PF12831.8	BxCar5	PUL-2	JAWXSZ010000036.1_13	FM_10_G124_IV	g__Alistipes	34.7	438	250	9	188	616	44	454	3.71e-64	217
BxCar5_1_1270	PF12831.8	BxCar5	PUL-2	JAWXSQ010000015.1_13	FM_01_G117_V	g__Alistipes	34.6	451	247	7	187	622	40	457	4.75e-76	250
BxCar5_1_1270	PF12831.8	BxCar5	PUL-2	JAWXTF010000028.1_13	FM_16_G121_IV	g__Alistipes	34.3	443	254	10	182	615	44	458	4.76e-66	222
BxCar5_1_1270	PF12831.8	BxCar5	PUL-2	JAWXSX010000056.1_8	FM_08_G121_V	g__Alistipes	33.9	439	250	7	186	613	44	453	1.23e-61	210
BxCar5_1_1270	PF12831.8	BxCar5	PUL-2	JAWXSR010000096.1_2	FM_02_G121_IV	g__Alistipes	33.8	444	250	6	181	610	40	453	2.92e-74	245
BxCar5_1_1270	PF12831.8	BxCar5	PUL-2	JAWXTE010000068.1_2	FM_15_G124_V	g__Alistipes	33.4	437	258	9	182	611	44	454	8.92e-64	216
BxCar5_1_1270	PF12831.8	BxCar5	PUL-2	JAWXSQ010000007.1_10	FM_01_G117_V	g__Alistipes	33	476	259	11	165	628	26	453	3.35e-63	215
BxCar5_1_1270	PF12831.8	BxCar5	PUL-2	JAWXSQ010000013.1_16	FM_01_G117_V	g__Alistipes	29.9	442	278	7	185	620	44	459	9.7e-57	197
BxCar5_1_1270	PF12831.8	BxCar5	PUL-2	JAWXTD010000006.1_19	FM_14_G117_V	g__Alistipes	25.2	452	281	10	3	441	38	445	2.55e-21	90.9
BxCar5_1_1270	PF12831.8	BxCar5	PUL-2	JAWXSS010000057.1_7	FM_03_G117_V	g__Alistipes	24.1	452	281	13	4	440	41	445	3.37e-21	90.5
BxCar5_1_1271	SusC	BxCar5	PUL-2	JAWXTF010000057.1_2	FM_16_G121_IV	g__Alistipes	58.5	605	250	1	4	607	450	1054	6.78e-264	747
BxCar5_1_1271	SusC	BxCar5	PUL-2	JAWXTE010000078.1_4	FM_15_G124_V	g__Alistipes	58.5	605	250	1	4	607	450	1054	6.78e-264	747
BxCar5_1_1271	SusC	BxCar5	PUL-2	JAWXTE010000067.1_4	FM_15_G124_V	g__Alistipes	58.5	605	250	1	4	607	450	1054	6.78e-264	747
BxCar5_1_1271	SusC	BxCar5	PUL-2	JAWXTE010000013.1_29	FM_15_G124_V	g__Alistipes	58.3	1032	422	4	23	1050	27	1054	0	1253
BxCar5_1_1271	SusC	BxCar5	PUL-2	JAWXTE010000023.1_28	FM_15_G124_V	g__Alistipes	57.5	1044	438	4	7	1044	11	1054	0	1228
BxCar5_1_1271	SusC	BxCar5	PUL-2	JAWXSX010000039.1_2	FM_08_G121_V	g__Alistipes	57.2	1049	443	3	4	1046	6	1054	0	1245
BxCar5_1_1271	SusC	BxCar5	PUL-2	JAWXTF010000055.1_2	FM_16_G121_IV	g__Alistipes	55.5	1052	462	4	6	1051	3	1054	0	1199
BxCar5_1_1271	SusC	BxCar5	PUL-2	JAWXTJ010000008.1_50	FM_20_G117_IV	g__Alistipes	55	1034	459	4	19	1048	23	1054	0	1170
BxCar5_1_1271	SusC	BxCar5	PUL-2	JAWXTE010000019.1_20	FM_15_G124_V	g__Alistipes	44.2	1076	531	21	22	1081	32	1054	3.91e-294	843
BxCar5_1_1271	SusC	BxCar5	PUL-2	JAWXTH010000018.1_17	FM_18_G117_IV	g__Alistipes	44	1031	517	19	2	1021	73	1054	6.44e-282	810
BxCar5_1_1271	SusC	BxCar5	PUL-2	JAWXSY010000009.1_4	FM_09_G121_IV	g__Alistipes	43.9	1069	543	20	22	1079	32	1054	1.19e-289	832
BxCar5_1_1271	SusC	BxCar5	PUL-2	JAWXSX010000003.1_4	FM_08_G121_V	g__Alistipes	43.7	1084	547	21	11	1079	19	1054	9.33e-292	837
BxCar5_1_1271	SusC	BxCar5	PUL-2	JAWXTF010000012.1_39	FM_16_G121_IV	g__Alistipes	38.7	543	297	11	10	544	18	532	4.84e-110	347
BxCar5_1_1271	SusC	BxCar5	PUL-2	JAWXSQ010000009.1_12	FM_01_G117_V	g__Alistipes	37	1051	605	28	36	1056	31	1054	1.08e-192	581
BxCar5_1_1271	SusC	BxCar5	PUL-2	JAWXTB010000064.1_6	FM_12_G117_V	g__Alistipes	36.8	1051	605	26	35	1054	32	1054	1.34e-180	549
BxCar5_1_1271	SusC	BxCar5	PUL-2	JAWXSS010000205.1_1	FM_03_G117_V	g__Alistipes	35.9	387	220	11	14	376	15	397	1.18e-62	214
BxCar5_1_1271	SusC	BxCar5	PUL-2	JAWXSX010000001.1_3	FM_08_G121_V	g__Alistipes	35.3	1056	613	27	36	1053	31	1054	3.6e-180	548
BxCar5_1_1271	SusC	BxCar5	PUL-2	JAWXTJ010000029.1_7	FM_20_G117_IV	g__Alistipes	35.1	1051	622	26	36	1053	31	1054	1.53e-173	531
BxCar5_1_1271	SusC	BxCar5	PUL-2	JAWXSY010000063.1_6	FM_09_G121_IV	g__Alistipes	34.5	1054	620	27	29	1033	22	1054	1.09e-170	523
BxCar5_1_1271	SusC	BxCar5	PUL-2	JAWXTE010000021.1_21	FM_15_G124_V	g__Alistipes	33.9	1051	608	24	17	1000	24	1054	7.6e-157	485
BxCar5_1_1271	SusC	BxCar5	PUL-2	JAWXTG010000008.1_11	FM_17_G117_V	g__Alistipes	32.5	1078	608	31	10	1009	19	1054	1.89e-156	484
BxCar5_1_1271	SusC	BxCar5	PUL-2	JAWXTG010000008.1_2	FM_17_G117_V	g__Alistipes	32.3	1048	602	38	36	1003	34	1054	4.14e-132	420
BxCar5_1_1271	SusC	BxCar5	PUL-2	JAWXTE010000011.1_25	FM_15_G124_V	g__Alistipes	32.2	1111	628	33	7	1059	11	1054	5.4e-154	479
BxCar5_1_1271	SusC	BxCar5	PUL-2	JAWXSZ010000079.1_2	FM_10_G124_IV	g__Alistipes	32.2	149	78	6	21	159	99	234	4.64e-07	47
BxCar5_1_1271	SusC	BxCar5	PUL-2	JAWXTI010000044.1_3	FM_19_G117_IV	g__Alistipes	31.8	1053	605	37	34	1003	32	1054	1.18e-128	410
BxCar5_1_1271	SusC	BxCar5	PUL-2	JAWXSQ010000011.1_38	FM_01_G117_V	g__Alistipes	31.6	79	48	3	32	109	32	105	0.0202	33.1
BxCar5_1_1271	SusC	BxCar5	PUL-2	JAWXTH010000047.1_7	FM_18_G117_IV	g__Alistipes	31.3	326	192	8	19	344	761	1054	1.52e-41	149
BxCar5_1_1271	SusC	BxCar5	PUL-2	JAWXTE010000010.1_9	FM_15_G124_V	g__Alistipes	30.9	1100	636	38	17	1055	18	1054	1.43e-127	409
BxCar5_1_1271	SusC	BxCar5	PUL-2	JAWXSX010000043.1_7	FM_08_G121_V	g__Alistipes	30.7	1090	653	31	14	1051	15	1054	6.36e-133	423
BxCar5_1_1271	SusC	BxCar5	PUL-2	JAWXTE010000041.1_6	FM_15_G124_V	g__Alistipes	30	1081	655	32	31	1059	24	1054	7.91e-120	388
BxCar5_1_1271	SusC	BxCar5	PUL-2	JAWXTB010000076.1_4	FM_12_G117_V	g__Alistipes	29.9	1083	639	30	25	1046	31	1054	1.49e-114	374
BxCar5_1_1271	SusC	BxCar5	PUL-2	JAWXTF010000025.1_16	FM_16_G121_IV	g__Alistipes	29.7	1104	666	38	8	1052	2	1054	3.29e-115	375
BxCar5_1_1271	SusC	BxCar5	PUL-2	JAWXTF010000017.1_11	FM_16_G121_IV	g__Alistipes	29.1	1098	658	35	17	1055	18	1054	1.44e-124	401
BxCar5_1_1271	SusC	BxCar5	PUL-2	JAWXTB010000004.1_9	FM_12_G117_V	g__Alistipes	28.5	1108	651	32	29	1066	18	1054	9.62e-103	342
BxCar5_1_1271	SusC	BxCar5	PUL-2	JAWXTJ010000073.1_1	FM_20_G117_IV	g__Alistipes	28	990	598	33	1	906	96	1054	2.55e-85	290
BxCar5_1_1271	SusC	BxCar5	PUL-2	JAWXTE010000060.1_5	FM_15_G124_V	g__Alistipes	27.2	1123	645	38	24	1071	30	1054	2.65e-81	281
BxCar5_1_1271	SusC	BxCar5	PUL-2	JAWXTI010000024.1_3	FM_19_G117_IV	g__Alistipes	27.1	1079	660	36	23	1053	29	1028	3.16e-82	284
BxCar5_1_1271	SusC	BxCar5	PUL-2	JAWXTE010000029.1_6	FM_15_G124_V	g__Alistipes	26.1	1091	635	42	58	1047	32	1052	5.79e-57	208
BxCar5_1_1271	SusC	BxCar5	PUL-2	JAWXTH010000014.1_15	FM_18_G117_IV	g__Alistipes	25.9	1131	649	48	24	1071	30	1054	6.65e-59	214
BxCar5_1_1271	SusC	BxCar5	PUL-2	JAWXTH010000053.1_5	FM_18_G117_IV	g__Alistipes	25.8	1091	638	43	63	1052	32	1052	5.6e-55	202
BxCar5_1_1271	SusC	BxCar5	PUL-2	JAWXTJ010000062.1_5	FM_20_G117_IV	g__Alistipes	25.7	944	552	31	35	935	12	849	3.87e-59	215
BxCar5_1_1271	SusC	BxCar5	PUL-2	JAWXTD010000011.1_34	FM_14_G117_V	g__Alistipes	24.9	1042	631	41	2	982	104	1054	3.07e-49	183
BxCar5_1_1271	SusC	BxCar5	PUL-2	JAWXTF010000017.1_38	FM_16_G121_IV	g__Alistipes	23.8	1125	688	36	13	1083	18	1027	4e-56	206
BxCar5_1_1271	SusC	BxCar5	PUL-2	JAWXTN010000019.1_26	FM_24_G117_V	g__Mucinivorans	40.6	1075	576	27	17	1079	31	1054	2.01e-255	744
BxCar5_1_1271	SusC	BxCar5	PUL-2	JAWXTM010000006.1_24	FM_23_G125_V	g__Mucinivorans	40.5	1077	587	24	15	1081	22	1054	2.84e-243	712
BxCar5_1_1271	SusC	BxCar5	PUL-2	JAWXTN010000013.1_22	FM_24_G117_V	g__Mucinivorans	31.8	1039	610	32	35	1001	43	1054	1.36e-135	429
BxCar5_1_1271	SusC	BxCar5	PUL-2	JAWXTM010000001.1_52	FM_23_G125_V	g__Mucinivorans	24.7	1097	690	36	26	1060	32	1054	1.46e-57	210
BxCar5_1_1271	SusC	BxCar5	PUL-2	JAWXTL010000114.1_2	FM_22_G117_V	g__Mucinivorans	24.4	992	605	35	26	969	32	926	2.52e-46	175
BxCar5_1_1271	SusC	BxCar5	PUL-2	JAWXTP010000096.1_4	FM_26_G125_V	f__Rikenellaceae	44.1	1085	542	21	10	1078	18	1054	1.38e-296	849
BxCar5_1_1271	SusC	BxCar5	PUL-2	JAWXTR010000046.1_4	FM_28_G117_IV	f__Rikenellaceae	43.8	1081	541	22	27	1089	23	1054	8.55e-284	817
BxCar5_1_1271	SusC	BxCar5	PUL-2	JAWXTP010000015.1_21	FM_26_G125_V	f__Rikenellaceae	35.1	1052	605	33	10	998	15	1051	5.49e-178	541
BxCar5_1_1271	SusC	BxCar5	PUL-2	JAWXTP010000100.1_4	FM_26_G125_V	f__Rikenellaceae	29.8	1119	654	31	26	1099	23	1054	9.49e-122	394
BxCar5_1_1271	SusC	BxCar5	PUL-2	JAWXTP010000087.1_1	FM_26_G125_V	f__Rikenellaceae	28.8	326	185	11	14	319	756	1054	4.45e-27	105
BxCar5_1_1271	SusC	BxCar5	PUL-2	JAWXTS010000024.1_4	FM_29_G117_IV	f__Rikenellaceae	24.2	1145	698	37	19	1110	27	1054	7.93e-66	236
BxCar5_1_1272	SusD	BxCar5	PUL-2	JAWXSX010000039.1_1	FM_08_G121_V	g__Alistipes	57.3	569	234	7	3	567	2	565	8.48e-245	679
BxCar5_1_1272	SusD	BxCar5	PUL-2	JAWXTF010000055.1_3	FM_16_G121_IV	g__Alistipes	57.2	579	230	9	1	575	1	565	4.01e-245	680
BxCar5_1_1272	SusD	BxCar5	PUL-2	JAWXTE010000023.1_29	FM_15_G124_V	g__Alistipes	57	579	231	9	1	575	1	565	6.98e-246	682
BxCar5_1_1272	SusD	BxCar5	PUL-2	JAWXTF010000057.1_3	FM_16_G121_IV	g__Alistipes	56.3	570	241	6	1	567	1	565	1.74e-239	665
BxCar5_1_1272	SusD	BxCar5	PUL-2	JAWXTE010000078.1_3	FM_15_G124_V	g__Alistipes	56.3	570	241	6	1	567	1	565	1.74e-239	665
BxCar5_1_1272	SusD	BxCar5	PUL-2	JAWXTE010000067.1_3	FM_15_G124_V	g__Alistipes	56.3	570	241	6	1	567	1	565	1.74e-239	665
BxCar5_1_1272	SusD	BxCar5	PUL-2	JAWXTE010000013.1_28	FM_15_G124_V	g__Alistipes	53.4	571	254	7	1	565	1	565	1.08e-217	610
BxCar5_1_1272	SusD	BxCar5	PUL-2	JAWXTJ010000008.1_49	FM_20_G117_IV	g__Alistipes	43.5	577	300	11	10	578	7	565	5.54e-159	461
BxCar5_1_1272	SusD	BxCar5	PUL-2	JAWXTF010000012.1_40	FM_16_G121_IV	g__Alistipes	34.1	590	311	22	22	584	16	554	5.78e-91	286
BxCar5_1_1272	SusD	BxCar5	PUL-2	JAWXSY010000009.1_5	FM_09_G121_IV	g__Alistipes	34	606	325	21	4	586	1	554	7.15e-98	304
BxCar5_1_1272	SusD	BxCar5	PUL-2	JAWXTH010000018.1_16	FM_18_G117_IV	g__Alistipes	33.5	594	309	25	22	584	16	554	1.26e-83	266
BxCar5_1_1272	SusD	BxCar5	PUL-2	JAWXSX010000003.1_3	FM_08_G121_V	g__Alistipes	33.3	583	326	17	22	585	16	554	8.34e-91	285
BxCar5_1_1272	SusD	BxCar5	PUL-2	JAWXTE010000019.1_19	FM_15_G124_V	g__Alistipes	33	591	316	21	22	584	16	554	3.83e-87	276
BxCar5_1_1272	SusD	BxCar5	PUL-2	JAWXTH010000064.1_6	FM_18_G117_IV	g__Alistipes	30.3	132	74	3	120	248	102	218	6.79e-08	48.9
BxCar5_1_1272	SusD	BxCar5	PUL-2	JAWXSU010000079.1_3	FM_05_G121_IV	g__Alistipes	27.9	240	148	9	1	232	1	223	1.46e-10	58.2
BxCar5_1_1272	SusD	BxCar5	PUL-2	JAWXSQ010000007.1_21	FM_01_G117_V	g__Alistipes	26.8	224	140	7	15	233	14	218	7.96e-11	58.5
BxCar5_1_1272	SusD	BxCar5	PUL-2	JAWXTI010000013.1_13	FM_19_G117_IV	g__Alistipes	26.4	550	292	27	48	520	41	554	1.12e-23	98.6
BxCar5_1_1272	SusD	BxCar5	PUL-2	JAWXTE010000010.1_8	FM_15_G124_V	g__Alistipes	26.1	475	251	18	103	500	103	554	2.29e-24	100
BxCar5_1_1272	SusD	BxCar5	PUL-2	JAWXTE010000021.1_20	FM_15_G124_V	g__Alistipes	26	570	295	26	18	495	17	551	1.5e-27	110
BxCar5_1_1272	SusD	BxCar5	PUL-2	JAWXTI010000001.1_33	FM_19_G117_IV	g__Alistipes	25.2	539	307	25	36	501	39	554	5.15e-19	84
BxCar5_1_1272	SusD	BxCar5	PUL-2	JAWXTF010000017.1_12	FM_16_G121_IV	g__Alistipes	25.1	490	256	21	95	501	93	554	3.98e-20	87.4
BxCar5_1_1272	SusD	BxCar5	PUL-2	JAWXSX010000043.1_8	FM_08_G121_V	g__Alistipes	24.8	476	257	21	103	501	103	554	7.04e-20	86.7
BxCar5_1_1272	SusD	BxCar5	PUL-2	JAWXTG010000008.1_12	FM_17_G117_V	g__Alistipes	24.7	576	327	21	21	527	17	554	3.87e-31	121
BxCar5_1_1272	SusD	BxCar5	PUL-2	JAWXTB010000076.1_3	FM_12_G117_V	g__Alistipes	23.4	522	323	19	7	475	4	501	3.1e-19	84.7
BxCar5_1_1272	SusD	BxCar5	PUL-2	JAWXSS010000043.1_8	FM_03_G117_V	g__Alistipes	23	491	279	21	1	441	1	442	1.07e-07	48.9
BxCar5_1_1272	SusD	BxCar5	PUL-2	JAWXSZ010000015.1_8	FM_10_G124_IV	g__Alistipes	22.2	631	362	23	8	588	3	554	1.48e-11	60.8
BxCar5_1_1272	SusD	BxCar5	PUL-2	JAWXTM010000006.1_25	FM_23_G125_V	g__Mucinivorans	33.3	600	338	18	3	587	2	554	5.23e-83	265
BxCar5_1_1272	SusD	BxCar5	PUL-2	JAWXTN010000019.1_25	FM_24_G117_V	g__Mucinivorans	29.3	601	362	18	1	585	1	554	1.68e-63	213
BxCar5_1_1272	SusD	BxCar5	PUL-2	JAWXTM010000044.1_9	FM_23_G125_V	g__Mucinivorans	26.3	536	279	23	12	489	12	489	7.62e-22	93.2
BxCar5_1_1272	SusD	BxCar5	PUL-2	JAWXTR010000046.1_3	FM_28_G117_IV	f__Rikenellaceae	33.8	589	315	20	22	585	16	554	1.76e-89	282
BxCar5_1_1272	SusD	BxCar5	PUL-2	JAWXTP010000096.1_5	FM_26_G125_V	f__Rikenellaceae	33.8	606	323	21	5	585	2	554	7.77e-92	288
BxCar5_1_1272	SusD	BxCar5	PUL-2	JAWXTS010000024.1_3	FM_29_G117_IV	f__Rikenellaceae	27.6	246	116	11	7	220	4	219	1.82e-08	50.4
BxCar5_1_1272	SusD	BxCar5	PUL-2	JAWXTP010000015.1_20	FM_26_G125_V	f__Rikenellaceae	25	551	297	24	19	478	17	542	1.61e-23	97.8
BxCar5_1_1272	SusD	BxCar5	PUL-2	JAWXTP010000149.1_3	FM_26_G125_V	f__Rikenellaceae	23.1	527	314	19	21	497	17	502	2.52e-12	63.2
BxCar5_1_1272	SusD	BxCar5	PUL-2	JAWXTP010000163.1_1	FM_26_G125_V	f__Rikenellaceae	20.7	610	378	24	22	595	17	556	3.74e-12	62.8
BxCar5_1_1273	S1_30	BxCar5	PUL-2	JAWXTE010000001.1_3	FM_15_G124_V	g__Alistipes	54.9	514	227	5	16	527	16	526	4.09e-213	595
BxCar5_1_1273	S1_30	BxCar5	PUL-2	JAWXTI010000030.1_10	FM_19_G117_IV	g__Alistipes	54.6	511	227	4	5	513	6	513	1.36e-206	579
BxCar5_1_1273	S1_30	BxCar5	PUL-2	JAWXTG010000008.1_18	FM_17_G117_V	g__Alistipes	54.1	514	231	4	2	513	3	513	1.57e-205	576
BxCar5_1_1273	S1_30	BxCar5	PUL-2	JAWXSS010000125.1_3	FM_03_G117_V	g__Alistipes	53	494	227	3	16	508	8	497	2.83e-200	563
BxCar5_1_1273	S1_30	BxCar5	PUL-2	JAWXSX010000039.1_3	FM_08_G121_V	g__Alistipes	52.3	528	248	3	2	528	3	527	1.31e-209	587
BxCar5_1_1273	S1_30	BxCar5	PUL-2	JAWXTE010000014.1_21	FM_15_G124_V	g__Alistipes	52.1	491	234	1	35	524	27	517	7.4e-198	557
BxCar5_1_1273	S1_30	BxCar5	PUL-2	JAWXTC010000043.1_3	FM_13_G124_IV	g__Alistipes	51.7	528	249	5	2	526	3	527	2e-203	571
BxCar5_1_1273	S1_30	BxCar5	PUL-2	JAWXTB010000084.1_3	FM_12_G117_V	g__Alistipes	51.7	528	249	5	2	526	3	527	2e-203	571
BxCar5_1_1273	S1_30	BxCar5	PUL-2	JAWXSV010000019.1_3	FM_06_G117_V	g__Alistipes	51	525	255	2	5	528	2	525	1.29e-190	538
BxCar5_1_1273	S1_30	BxCar5	PUL-2	JAWXSU010000001.1_19	FM_05_G121_IV	g__Alistipes	28.2	536	287	20	5	509	6	474	2.99e-45	161
BxCar5_1_1273	S1_30	BxCar5	PUL-2	JAWXTB010000037.1_9	FM_12_G117_V	g__Alistipes	26.3	533	293	14	10	514	14	474	5.59e-49	171
BxCar5_1_1273	S1_30	BxCar5	PUL-2	JAWXSQ010000003.1_77	FM_01_G117_V	g__Alistipes	24.6	533	321	12	4	519	7	475	6.85e-36	134
BxCar5_1_1273	S1_30	BxCar5	PUL-2	JAWXSZ010000018.1_10	FM_10_G124_IV	g__Alistipes	23.8	512	312	12	25	520	26	475	4.28e-31	122
BxCar5_1_1273	S1_30	BxCar5	PUL-2	JAWXTL010000200.1_2	FM_22_G117_V	g__Mucinivorans	26.9	464	268	14	20	452	22	445	9.2e-37	137
BxCar5_1_1273	S1_30	BxCar5	PUL-2	JAWXTR010000103.1_4	FM_28_G117_IV	f__Rikenellaceae	52.4	529	247	3	4	531	3	527	5.95e-204	572
BxCar5_1_1273	S1_30	BxCar5	PUL-2	JAWXTP010000010.1_2	FM_26_G125_V	f__Rikenellaceae	30.2	454	266	14	27	441	23	464	2.13e-51	177
BxCar5_1_1273	S1_30	BxCar5	PUL-2	JAWXTP010000006.1_19	FM_26_G125_V	f__Rikenellaceae	27.5	509	305	17	24	504	27	499	8.81e-39	142
BxCar5_1_1274	PF00392.22	BxCar5	PUL-2	JAWXTB010000106.1_1	FM_12_G117_V	g__Alistipes	57.4	94	40	0	13	106	10	103	3.5e-34	112
BxCar5_1_1274	PF00392.22	BxCar5	PUL-2	JAWXSX010000084.1_1	FM_08_G121_V	g__Alistipes	54.3	223	102	0	12	234	14	236	4.05e-83	243
BxCar5_1_1274	PF00392.22	BxCar5	PUL-2	JAWXSV010000023.1_13	FM_06_G117_V	g__Alistipes	53.8	240	110	1	1	240	1	239	2.79e-82	241
BxCar5_1_1274	PF00392.22	BxCar5	PUL-2	JAWXTG010000008.1_31	FM_17_G117_V	g__Alistipes	52.5	223	106	0	12	234	12	234	5.67e-81	238
BxCar5_1_1274	PF00392.22	BxCar5	PUL-2	JAWXSS010000227.1_2	FM_03_G117_V	g__Alistipes	52.2	224	107	0	11	234	14	237	1.04e-73	219
BxCar5_1_1274	PF00392.22	BxCar5	PUL-2	JAWXTB010000011.1_17	FM_12_G117_V	g__Alistipes	49.8	223	112	0	14	236	14	236	4.8e-72	214
BxCar5_1_1274	PF00392.22	BxCar5	PUL-2	JAWXTC010000028.1_12	FM_13_G124_IV	g__Alistipes	48.9	223	114	0	14	236	14	236	8.92e-70	209
BxCar5_1_1274	PF00392.22	BxCar5	PUL-2	JAWXTB010000021.1_12	FM_12_G117_V	g__Alistipes	48.9	223	114	0	14	236	14	236	8.92e-70	209
BxCar5_1_1274	PF00392.22	BxCar5	PUL-2	JAWXTB010000012.1_32	FM_12_G117_V	g__Alistipes	48.9	223	114	0	13	235	10	232	1.09e-76	226
BxCar5_1_1274	PF00392.22	BxCar5	PUL-2	JAWXTB010000106.1_2	FM_12_G117_V	g__Alistipes	43.3	120	68	0	1	120	113	232	1.52e-32	109
BxCar5_1_1274	PF00392.22	BxCar5	PUL-2	JAWXTE010000010.1_14	FM_15_G124_V	g__Alistipes	27.3	220	154	4	15	232	20	235	2.12e-19	78.6
BxCar5_1_1275	GH127	BxCar5	PUL-2	JAWXTE010000009.1_1	FM_15_G124_V	g__Alistipes	63	649	236	1	25	673	25	669	2.27e-321	882
BxCar5_1_1275	GH127	BxCar5	PUL-2	JAWXSV010000004.1_14	FM_06_G117_V	g__Alistipes	35.5	677	408	11	18	688	16	669	2.73e-142	426
BxCar5_1_1275	GH127	BxCar5	PUL-2	JAWXSZ010000087.1_4	FM_10_G124_IV	g__Alistipes	27.7	242	144	8	325	554	354	576	1.52e-17	80.5
BxCar5_1_1275	GH127	BxCar5	PUL-2	JAWXSY010000059.1_5	FM_09_G121_IV	g__Alistipes	23	431	258	15	151	539	178	576	5.19e-19	85.1
BxCar5_1_1275	GH127	BxCar5	PUL-2	JAWXTJ010000067.1_2	FM_20_G117_IV	g__Alistipes	22.6	399	253	13	159	546	201	554	1.13e-16	77.8
BxCar5_1_1275	GH127	BxCar5	PUL-2	JAWXSY010000077.1_2	FM_09_G121_IV	g__Alistipes	22.6	399	253	13	159	546	201	554	1.13e-16	77.8
BxCar5_1_1276	PF12831.8	BxCar5	PUL-2	JAWXSS010000125.1_1	FM_03_G117_V	g__Alistipes	70.5	261	73	2	1	261	1	257	1.96e-121	355
BxCar5_1_1276	PF12831.8	BxCar5	PUL-2	JAWXSX010000039.1_6	FM_08_G121_V	g__Alistipes	68	646	203	2	1	646	1	642	0	911
BxCar5_1_1276	PF12831.8	BxCar5	PUL-2	JAWXTE010000050.1_7	FM_15_G124_V	g__Alistipes	67.2	613	199	2	28	639	32	643	4.31e-313	858
BxCar5_1_1276	PF12831.8	BxCar5	PUL-2	JAWXTE010000014.1_10	FM_15_G124_V	g__Alistipes	66.8	647	210	3	1	646	1	643	0	885
BxCar5_1_1276	PF12831.8	BxCar5	PUL-2	JAWXTC010000036.1_8	FM_13_G124_IV	g__Alistipes	66.5	645	212	3	1	643	1	643	0	887
BxCar5_1_1276	PF12831.8	BxCar5	PUL-2	JAWXTB010000043.1_7	FM_12_G117_V	g__Alistipes	66.5	645	212	3	1	643	1	643	0	887
BxCar5_1_1276	PF12831.8	BxCar5	PUL-2	JAWXSV010000006.1_6	FM_06_G117_V	g__Alistipes	66.1	610	207	0	29	638	34	643	1.98e-318	872
BxCar5_1_1276	PF12831.8	BxCar5	PUL-2	JAWXTF010000002.1_59	FM_16_G121_IV	g__Alistipes	65.9	624	207	3	19	637	21	643	0	846
BxCar5_1_1276	PF12831.8	BxCar5	PUL-2	JAWXTF010000016.1_23	FM_16_G121_IV	g__Alistipes	65.8	643	216	2	1	639	1	643	2.77e-316	866
BxCar5_1_1276	PF12831.8	BxCar5	PUL-2	JAWXTB010000012.1_28	FM_12_G117_V	g__Alistipes	65.6	642	221	0	1	642	1	642	0	884
BxCar5_1_1276	PF12831.8	BxCar5	PUL-2	JAWXTG010000008.1_20	FM_17_G117_V	g__Alistipes	65.5	646	220	2	1	646	1	643	1.70e-314	862
BxCar5_1_1276	PF12831.8	BxCar5	PUL-2	JAWXTI010000030.1_8	FM_19_G117_IV	g__Alistipes	64.7	652	215	5	1	646	1	643	7.99e-313	858
BxCar5_1_1276	PF12831.8	BxCar5	PUL-2	JAWXTG010000014.1_9	FM_17_G117_V	g__Alistipes	51.4	35	17	0	4	38	65	99	0.000188	37
BxCar5_1_1276	PF12831.8	BxCar5	PUL-2	JAWXTE010000077.1_1	FM_15_G124_V	g__Alistipes	49	49	25	0	2	50	595	643	1.22e-14	59.7
BxCar5_1_1276	PF12831.8	BxCar5	PUL-2	JAWXSQ010000003.1_265	FM_01_G117_V	g__Alistipes	45.7	35	19	0	4	38	65	99	0.00141	34.3
BxCar5_1_1276	PF12831.8	BxCar5	PUL-2	JAWXSQ010000007.1_60	FM_01_G117_V	g__Alistipes	39.2	477	278	7	5	478	49	516	9.56e-106	332
BxCar5_1_1276	PF12831.8	BxCar5	PUL-2	JAWXSQ010000013.1_16	FM_01_G117_V	g__Alistipes	31	445	264	14	185	618	63	475	5.96e-57	197
BxCar5_1_1276	PF12831.8	BxCar5	PUL-2	JAWXSS010000028.1_1	FM_03_G117_V	g__Alistipes	28	460	269	17	7	450	63	476	6.02e-24	99
BxCar5_1_1276	PF12831.8	BxCar5	PUL-2	JAWXTL010000065.1_2	FM_22_G117_V	g__Mucinivorans	40.8	49	24	1	230	278	49	92	0.000215	38.1
BxCar5_1_1276	PF12831.8	BxCar5	PUL-2	JAWXTL010000197.1_3	FM_22_G117_V	g__Mucinivorans	36.2	426	251	6	177	589	54	471	1.15e-80	261
BxCar5_1_1276	PF12831.8	BxCar5	PUL-2	JAWXTP010000011.1_9	FM_26_G125_V	f__Rikenellaceae	48.6	35	18	0	5	39	65	99	0.000197	37
BxCar5_1_1276	PF12831.8	BxCar5	PUL-2	JAWXTO010000002.1_32	FM_25_G125_V	f__Rikenellaceae	48.6	35	18	0	5	39	65	99	4.89e-05	38.9
BxCar5_1_1276	PF12831.8	BxCar5	PUL-2	JAWXTS010000004.1_18	FM_29_G117_IV	f__Rikenellaceae	42.9	35	20	0	5	39	65	99	0.000255	36.6
BxCar5_1_1277	PF02416.17	BxCar5	PUL-2	JAWXSY010000010.1_37	FM_09_G121_IV	g__Alistipes	86.5	37	5	0	4	40	10	46	1.78e-18	66.2
BxCar5_1_1277	PF02416.17	BxCar5	PUL-2	JAWXTA010000009.1_44	FM_11_G125_V	g__Alistipes	78.4	37	8	0	10	46	10	46	3.87e-17	63.2
BxCar5_1_1277	PF02416.17	BxCar5	PUL-2	JAWXTI010000005.1_30	FM_19_G117_IV	g__Alistipes	71.7	46	10	1	6	51	9	51	5.11e-18	65.5
BxCar5_1_1277	PF02416.17	BxCar5	PUL-2	JAWXTC010000028.1_5	FM_13_G124_IV	g__Alistipes	67.3	52	17	0	8	59	8	59	1.87e-22	76.3
BxCar5_1_1277	PF02416.17	BxCar5	PUL-2	JAWXTB010000021.1_5	FM_12_G117_V	g__Alistipes	67.3	52	17	0	8	59	8	59	1.87e-22	76.3
BxCar5_1_1277	PF02416.17	BxCar5	PUL-2	JAWXTH010000032.1_14	FM_18_G117_IV	g__Alistipes	56.9	58	23	1	13	68	13	70	1.85e-17	63.9
BxCar5_1_1277	PF02416.17	BxCar5	PUL-2	JAWXTB010000011.1_24	FM_12_G117_V	g__Alistipes	54.5	55	25	0	8	62	8	62	5.51e-19	67.4
BxCar5_1_1277	PF02416.17	BxCar5	PUL-2	JAWXTE010000014.1_9	FM_15_G124_V	g__Alistipes	49	49	25	0	1	49	1	49	2.57e-14	55.8
BxCar5_1_1277	PF02416.17	BxCar5	PUL-2	JAWXTN010000004.1_16	FM_24_G117_V	g__Mucinivorans	71.7	46	13	0	8	53	8	53	1.81e-20	71.6
BxCar5_1_1277	PF02416.17	BxCar5	PUL-2	JAWXTL010000130.1_5	FM_22_G117_V	g__Mucinivorans	68	50	16	0	6	55	5	54	5.39e-21	72.8
BxCar5_1_1277	PF02416.17	BxCar5	PUL-2	JAWXTM010000088.1_5	FM_23_G125_V	g__Mucinivorans	54.2	72	30	2	2	73	3	71	3.66e-15	58.2
BxCar5_1_1277	PF02416.17	BxCar5	PUL-2	JAWXTK010000019.1_44	FM_21_G125_V	f__Rikenellaceae	66	53	18	0	1	53	1	53	6.79e-20	70.1
BxCar5_1_1277	PF02416.17	BxCar5	PUL-2	JAWXTS010000048.1_5	FM_29_G117_IV	f__Rikenellaceae	59.1	66	26	1	1	66	1	65	7.06e-20	70.1
BxCar5_1_1277	PF02416.17	BxCar5	PUL-2	JAWXTO010000064.1_5	FM_25_G125_V	f__Rikenellaceae	58.1	43	18	0	7	49	8	50	2.99e-14	55.8
BxCar5_1_1277	PF02416.17	BxCar5	PUL-2	JAWXTQ010000005.1_3	FM_27_G117_V	f__Rikenellaceae	57.1	49	20	1	2	50	3	50	3.78e-14	55.5
BxCar5_1_1277	PF02416.17	BxCar5	PUL-2	JAWXTP010000045.1_8	FM_26_G125_V	f__Rikenellaceae	55.6	63	23	1	7	64	8	70	5.52e-18	65.1
BxCar5_1_1281	PF04542.15	BxCar5	PUL-2	JAWXST010000125.1_3	FM_04_G121_IV	g__Alistipes	63.6	22	8	0	163	184	154	175	0.00166	32.3
BxCar5_1_1281	PF04542.15	BxCar5	PUL-2	JAWXSU010000086.1_10	FM_05_G121_IV	g__Alistipes	50	36	17	1	151	185	140	175	0.000689	33.5
BxCar5_1_1281	PF04542.15	BxCar5	PUL-2	JAWXTA010000006.1_34	FM_11_G125_V	g__Alistipes	48.6	37	18	1	162	197	139	175	0.000312	34.7
BxCar5_1_1281	PF04542.15	BxCar5	PUL-2	JAWXTF010000041.1_12	FM_16_G121_IV	g__Alistipes	42.9	42	23	1	143	183	134	175	0.00296	31.6
BxCar5_1_1281	PF04542.15	BxCar5	PUL-2	JAWXSS010000013.1_6	FM_03_G117_V	g__Alistipes	29.4	102	57	3	95	186	79	175	0.00303	31.6
BxCar5_1_1283	SusC	BxCar5	PUL-2	JAWXSQ010000005.1_96	FM_01_G117_V	g__Alistipes	37.5	88	49	4	24	111	110	191	8.69e-09	53.1
BxCar5_1_1283	SusC	BxCar5	PUL-2	JAWXTD010000005.1_15	FM_14_G117_V	g__Alistipes	37.4	91	48	3	19	107	110	193	1.58e-08	52
BxCar5_1_1283	SusC	BxCar5	PUL-2	JAWXSY010000042.1_7	FM_09_G121_IV	g__Alistipes	30.9	1104	621	36	30	1092	104	1106	6.65e-132	423
BxCar5_1_1283	SusC	BxCar5	PUL-2	JAWXTC010000038.1_4	FM_13_G124_IV	g__Alistipes	30.7	176	106	7	24	188	110	280	2.93e-09	54.7
BxCar5_1_1283	SusC	BxCar5	PUL-2	JAWXTF010000033.1_4	FM_16_G121_IV	g__Alistipes	30	1099	615	37	38	1083	109	1106	5.53e-113	371
BxCar5_1_1283	SusC	BxCar5	PUL-2	JAWXTJ010000065.1_2	FM_20_G117_IV	g__Alistipes	29.6	1085	608	32	32	1049	111	1106	5.5e-106	351
BxCar5_1_1283	SusC	BxCar5	PUL-2	JAWXTE010000021.1_8	FM_15_G124_V	g__Alistipes	29.4	1109	609	37	38	1083	109	1106	7.32e-112	368
BxCar5_1_1283	SusC	BxCar5	PUL-2	JAWXTD010000015.1_6	FM_14_G117_V	g__Alistipes	29.4	1165	687	35	23	1134	25	1106	1.49e-123	401
BxCar5_1_1283	SusC	BxCar5	PUL-2	JAWXTG010000049.1_3	FM_17_G117_V	g__Alistipes	28.1	224	133	9	22	225	110	325	1.01e-11	62.4
BxCar5_1_1283	SusC	BxCar5	PUL-2	JAWXTR010000012.1_24	FM_28_G117_IV	f__Rikenellaceae	43.3	67	38	0	317	383	247	313	5.86e-09	52.4
BxCar5_1_1283	SusC	BxCar5	PUL-2	JAWXTR010000024.1_15	FM_28_G117_IV	f__Rikenellaceae	34.9	209	116	6	63	260	111	310	3.5e-32	119
BxCar5_1_1283	SusC	BxCar5	PUL-2	JAWXTR010000082.1_8	FM_28_G117_IV	f__Rikenellaceae	31.1	1101	602	37	39	1086	110	1106	8.08e-113	371
BxCar5_1_1283	SusC	BxCar5	PUL-2	JAWXTP010000189.1_1	FM_26_G125_V	f__Rikenellaceae	30.1	748	461	21	45	777	111	811	1.24e-78	268
BxCar5_1_1283	SusC	BxCar5	PUL-2	JAWXTR010000095.1_3	FM_28_G117_IV	f__Rikenellaceae	29.9	1097	624	36	41	1092	110	1106	6.66e-107	355
BxCar5_1_1283	SusC	BxCar5	PUL-2	JAWXTP010000045.1_5	FM_26_G125_V	f__Rikenellaceae	29.3	1122	617	35	37	1089	92	1106	3.38e-114	375
BxCar5_1_1283	SusC	BxCar5	PUL-2	JAWXTP010000163.1_2	FM_26_G125_V	f__Rikenellaceae	29.2	1101	626	36	49	1096	106	1106	2.1e-108	359
BxCar5_1_1283	SusC	BxCar5	PUL-2	JAWXTP010000045.1_3	FM_26_G125_V	f__Rikenellaceae	29.1	1100	649	33	56	1109	92	1106	2.47e-113	373
BxCar5_1_1283	SusC	BxCar5	PUL-2	JAWXTP010000045.1_1	FM_26_G125_V	f__Rikenellaceae	28.7	1151	666	33	1	1090	50	1106	3.57e-115	377
BxCar5_1_1283	SusC	BxCar5	PUL-2	JAWXTS010000002.1_44	FM_29_G117_IV	f__Rikenellaceae	26.8	534	331	15	56	584	111	589	6.62e-34	135
BxCar5_1_1284	SusD	BxCar5	PUL-2	JAWXTP010000100.1_3	FM_26_G125_V	f__Rikenellaceae	28.4	162	88	6	365	505	427	581	3.64e-08	49.7
BxCar5_1_1286	PF05598.12	BxCar5	PUL-2	JAWXSY010000030.1_11	FM_09_G121_IV	g__Alistipes	62.1	66	25	0	1	66	254	319	1.8e-24	88.6
BxCar5_1_1286	PF05598.12	BxCar5	PUL-2	JAWXSU010000021.1_7	FM_05_G121_IV	g__Alistipes	52.3	264	120	3	1	258	270	533	2.11e-89	270
BxCar5_1_1286	PF05598.12	BxCar5	PUL-2	JAWXSY010000030.1_12	FM_09_G121_IV	g__Alistipes	45.4	130	69	2	11	139	99	227	6.2e-29	105
BxCar5_1_1286	PF05598.12	BxCar5	PUL-2	JAWXTE010000009.1_48	FM_15_G124_V	g__Alistipes	43.4	518	273	7	3	506	6	517	1.45e-142	415
BxCar5_1_1286	PF05598.12	BxCar5	PUL-2	JAWXTQ010000006.1_3	FM_27_G117_V	f__Rikenellaceae	44.9	263	143	2	1	261	254	516	2.97e-72	225
BxCar5_1_1286	PF05598.12	BxCar5	PUL-2	JAWXTQ010000006.1_2	FM_27_G117_V	f__Rikenellaceae	44.8	172	94	1	1	172	15	185	1.23e-50	166
BxCar5_1_1287	GH150	BxCar5	PUL-2	JAWXSV010000007.1_66	FM_06_G117_V	g__Alistipes	40.2	931	528	12	26	937	20	940	9.45e-238	689
BxCar5_1_1287	GH150	BxCar5	PUL-2	JAWXSV010000023.1_2	FM_06_G117_V	g__Alistipes	37.4	966	554	24	2	941	3	943	3.97e-206	608
BxCar5_1_1287	GH150	BxCar5	PUL-2	JAWXTR010000089.1_2	FM_28_G117_IV	f__Rikenellaceae	53.1	929	413	15	31	947	23	940	0	964
BxCar5_1_1287	GH150	BxCar5	PUL-2	JAWXTR010000041.1_1	FM_28_G117_IV	f__Rikenellaceae	40.7	937	512	21	30	942	23	939	9.85e-218	638
BxCar5_1_1287	GH150	BxCar5	PUL-2	JAWXTR010000024.1_16	FM_28_G117_IV	f__Rikenellaceae	36.3	937	555	21	26	940	23	939	7.98e-213	625
BxCar5_1_1288	S1_8	BxCar5	PUL-2	JAWXSX010000020.1_15	FM_08_G121_V	g__Alistipes	66	485	162	3	14	495	11	495	4.02e-255	699
BxCar5_1_1288	S1_8	BxCar5	PUL-2	JAWXTC010000028.1_1	FM_13_G124_IV	g__Alistipes	65.5	476	161	3	38	511	22	496	3.32e-251	690
BxCar5_1_1288	S1_8	BxCar5	PUL-2	JAWXTB010000021.1_1	FM_12_G117_V	g__Alistipes	65.5	476	161	3	25	498	22	496	2.01e-251	690
BxCar5_1_1288	S1_8	BxCar5	PUL-2	JAWXTB010000011.1_27	FM_12_G117_V	g__Alistipes	65	471	163	2	25	493	22	492	6.53e-252	691
BxCar5_1_1288	S1_8	BxCar5	PUL-2	JAWXTA010000023.1_22	FM_11_G125_V	g__Alistipes	63.3	477	173	2	24	498	19	495	8.51e-246	676
BxCar5_1_1288	S1_8	BxCar5	PUL-2	JAWXSV010000024.1_1	FM_06_G117_V	g__Alistipes	61.7	491	186	2	4	493	3	492	3.53e-248	682
BxCar5_1_1288	S1_8	BxCar5	PUL-2	JAWXTC010000026.1_17	FM_13_G124_IV	g__Alistipes	41.9	473	260	7	26	492	24	487	1.21e-131	387
BxCar5_1_1288	S1_8	BxCar5	PUL-2	JAWXTF010000052.1_6	FM_16_G121_IV	g__Alistipes	41.6	483	269	7	15	492	13	487	3.79e-133	390
BxCar5_1_1288	S1_8	BxCar5	PUL-2	JAWXSZ010000005.1_18	FM_10_G124_IV	g__Alistipes	30.6	36	25	0	442	477	222	257	0.00195	34.7
BxCar5_1_1288	S1_8	BxCar5	PUL-2	JAWXSX010000066.1_3	FM_08_G121_V	g__Alistipes	26.5	336	180	13	29	336	25	321	2.24e-12	62.8
BxCar5_1_1288	S1_8	BxCar5	PUL-2	JAWXSZ010000024.1_16	FM_10_G124_IV	g__Alistipes	23.7	397	231	13	11	405	6	332	4.4e-16	74.7
BxCar5_1_1288	S1_8	BxCar5	PUL-2	JAWXTR010000090.1_3	FM_28_G117_IV	f__Rikenellaceae	65.3	479	164	2	18	494	17	495	3.57e-244	672
BxCar5_1_1288	S1_8	BxCar5	PUL-2	JAWXTR010000041.1_12	FM_28_G117_IV	f__Rikenellaceae	42.4	495	259	11	15	501	6	482	1.61e-133	392
BxCar5_1_1289	PF13472.7	BxCar5	PUL-2	JAWXTR010000022.1_5	FM_28_G117_IV	f__Rikenellaceae	52.4	250	119	0	24	273	22	271	4.48e-93	271
BxCar5_1_1290	S1_8	BxCar5	PUL-2	JAWXSX010000020.1_14	FM_08_G121_V	g__Alistipes	68.4	493	155	1	9	500	1	493	1.32e-263	721
BxCar5_1_1290	S1_8	BxCar5	PUL-2	JAWXTC010000055.1_2	FM_13_G124_IV	g__Alistipes	68.3	489	155	0	9	497	1	489	9.8e-266	726
BxCar5_1_1290	S1_8	BxCar5	PUL-2	JAWXTB010000063.1_2	FM_12_G117_V	g__Alistipes	67.9	489	157	0	9	497	1	489	8.01e-265	724
BxCar5_1_1290	S1_8	BxCar5	PUL-2	JAWXTA010000008.1_44	FM_11_G125_V	g__Alistipes	64.8	483	170	0	24	506	14	496	4.03e-245	674
BxCar5_1_1290	S1_8	BxCar5	PUL-2	JAWXSR010000147.1_1	FM_02_G121_IV	g__Alistipes	36.5	63	38	1	33	95	15	75	4.59e-11	52.4
BxCar5_1_1290	S1_8	BxCar5	PUL-2	JAWXTI010000030.1_12	FM_19_G117_IV	g__Alistipes	34.2	468	248	15	11	447	2	440	1.87e-68	221
BxCar5_1_1290	S1_8	BxCar5	PUL-2	JAWXSV010000062.1_1	FM_06_G117_V	g__Alistipes	34.1	446	257	15	17	442	4	432	2.42e-55	190
BxCar5_1_1290	S1_8	BxCar5	PUL-2	JAWXTA010000020.1_1	FM_11_G125_V	g__Alistipes	33.8	456	254	14	28	458	15	447	1.32e-68	224
BxCar5_1_1290	S1_8	BxCar5	PUL-2	JAWXSX010000013.1_3	FM_08_G121_V	g__Alistipes	33.6	122	54	6	25	138	17	119	4.64e-12	62.4
BxCar5_1_1290	S1_8	BxCar5	PUL-2	JAWXSQ010000015.1_7	FM_01_G117_V	g__Alistipes	33.6	438	260	9	27	445	16	441	5.13e-63	211
BxCar5_1_1290	S1_8	BxCar5	PUL-2	JAWXSX010000016.1_35	FM_08_G121_V	g__Alistipes	33	446	271	11	23	453	8	440	3.28e-63	211
BxCar5_1_1290	S1_8	BxCar5	PUL-2	JAWXTJ010000013.1_7	FM_20_G117_IV	g__Alistipes	32.9	76	45	2	14	87	4	75	7.8e-05	38.9
BxCar5_1_1290	S1_8	BxCar5	PUL-2	JAWXSX010000013.1_13	FM_08_G121_V	g__Alistipes	32.5	449	267	9	16	442	7	441	6.47e-63	210
BxCar5_1_1290	S1_8	BxCar5	PUL-2	JAWXTC010000014.1_32	FM_13_G124_IV	g__Alistipes	32.3	465	278	12	18	461	10	458	3.44e-59	200
BxCar5_1_1290	S1_8	BxCar5	PUL-2	JAWXSY010000002.1_5	FM_09_G121_IV	g__Alistipes	31.8	157	74	8	21	161	8	147	1.66e-09	54.3
BxCar5_1_1290	S1_8	BxCar5	PUL-2	JAWXTB010000039.1_9	FM_12_G117_V	g__Alistipes	31.7	439	268	11	27	447	16	440	6.29e-55	189
BxCar5_1_1290	S1_8	BxCar5	PUL-2	JAWXSY010000005.1_31	FM_09_G121_IV	g__Alistipes	31.5	428	257	12	29	437	16	426	3.74e-54	187
BxCar5_1_1290	S1_8	BxCar5	PUL-2	JAWXSY010000044.1_8	FM_09_G121_IV	g__Alistipes	29.6	439	273	8	27	443	17	441	8.52e-56	191
BxCar5_1_1290	S1_8	BxCar5	PUL-2	JAWXTC010000027.1_29	FM_13_G124_IV	g__Alistipes	29.4	255	158	8	12	258	186	426	1.85e-26	105
BxCar5_1_1290	S1_8	BxCar5	PUL-2	JAWXTN010000013.1_11	FM_24_G117_V	g__Mucinivorans	29.6	449	258	14	17	438	9	426	9.04e-50	175
BxCar5_1_1290	S1_8	BxCar5	PUL-2	JAWXTR010000005.1_6	FM_28_G117_IV	f__Rikenellaceae	62.2	481	178	1	12	492	3	479	2.74e-232	642
BxCar5_1_1290	S1_8	BxCar5	PUL-2	JAWXTR010000001.1_90	FM_28_G117_IV	f__Rikenellaceae	33.3	487	277	15	12	477	4	463	1.77e-60	204
BxCar5_1_1290	S1_8	BxCar5	PUL-2	JAWXTP010000059.1_2	FM_26_G125_V	f__Rikenellaceae	32.2	177	110	5	5	174	265	438	2.6e-17	77
BxCar5_1_1291	GH2	BxCar5	PUL-2	JAWXSX010000020.1_12	FM_08_G121_V	g__Alistipes	59.2	758	303	5	23	776	27	782	0	928
BxCar5_1_1291	GH2	BxCar5	PUL-2	JAWXTJ010000008.1_54	FM_20_G117_IV	g__Alistipes	58.8	758	306	5	23	776	27	782	0	925
BxCar5_1_1291	GH2	BxCar5	PUL-2	JAWXTE010000003.1_51	FM_15_G124_V	g__Alistipes	58.5	738	302	3	25	761	27	761	0	900
BxCar5_1_1291	GH2	BxCar5	PUL-2	JAWXTC010000055.1_1	FM_13_G124_IV	g__Alistipes	58.5	754	305	4	25	771	30	782	0	909
BxCar5_1_1291	GH2	BxCar5	PUL-2	JAWXTG010000002.1_162	FM_17_G117_V	g__Alistipes	58.4	760	305	4	25	777	27	782	0	944
BxCar5_1_1291	GH2	BxCar5	PUL-2	JAWXTB010000063.1_3	FM_12_G117_V	g__Alistipes	58.4	754	306	4	25	771	30	782	0	908
BxCar5_1_1291	GH2	BxCar5	PUL-2	JAWXSX010000076.1_2	FM_08_G121_V	g__Alistipes	58.4	764	300	6	26	779	27	782	0	935
BxCar5_1_1291	GH2	BxCar5	PUL-2	JAWXTF010000039.1_6	FM_16_G121_IV	g__Alistipes	56.7	760	324	3	25	783	27	782	0	897
BxCar5_1_1291	GH2	BxCar5	PUL-2	JAWXTE010000077.1_4	FM_15_G124_V	g__Alistipes	56.1	782	328	6	7	778	4	780	0	917
BxCar5_1_1291	GH2	BxCar5	PUL-2	JAWXTE010000014.1_32	FM_15_G124_V	g__Alistipes	56.1	782	328	6	7	778	4	780	0	917
BxCar5_1_1291	GH2	BxCar5	PUL-2	JAWXTB010000086.1_2	FM_12_G117_V	g__Alistipes	53	758	350	6	3	758	1	754	3.83e-294	822
BxCar5_1_1291	GH2	BxCar5	PUL-2	JAWXSV010000020.1_2	FM_06_G117_V	g__Alistipes	52.6	775	362	5	13	786	12	782	9.04e-303	843
BxCar5_1_1291	GH2	BxCar5	PUL-2	JAWXSV010000008.1_78	FM_06_G117_V	g__Alistipes	30.2	789	476	23	42	797	28	774	7.11e-103	331
BxCar5_1_1291	GH2	BxCar5	PUL-2	JAWXSZ010000080.1_1	FM_10_G124_IV	g__Alistipes	27.8	701	422	22	36	677	29	704	1.1e-80	266
BxCar5_1_1291	GH2	BxCar5	PUL-2	JAWXSY010000019.1_11	FM_09_G121_IV	g__Alistipes	27.6	762	464	23	36	738	29	761	4.27e-89	296
BxCar5_1_1291	GH2	BxCar5	PUL-2	JAWXSQ010000009.1_26	FM_01_G117_V	g__Alistipes	27.6	783	466	26	50	768	31	776	2.34e-81	275
BxCar5_1_1291	GH2	BxCar5	PUL-2	JAWXSY010000003.1_60	FM_09_G121_IV	g__Alistipes	26.9	784	477	27	37	758	27	776	2.42e-79	270
BxCar5_1_1291	GH2	BxCar5	PUL-2	JAWXSV010000021.1_1	FM_06_G117_V	g__Alistipes	25.1	463	265	16	93	513	79	501	2.24e-25	105
BxCar5_1_1291	GH2	BxCar5	PUL-2	JAWXTL010000045.1_2	FM_22_G117_V	g__Mucinivorans	30.5	734	422	21	43	730	28	719	7.1e-100	323
BxCar5_1_1291	GH2	BxCar5	PUL-2	JAWXTN010000056.1_5	FM_24_G117_V	g__Mucinivorans	25.2	650	421	18	27	655	27	632	7.84e-56	201
BxCar5_1_1291	GH2	BxCar5	PUL-2	JAWXTR010000005.1_3	FM_28_G117_IV	f__Rikenellaceae	56.8	757	319	4	16	768	17	769	9.73e-322	892
BxCar5_1_1291	GH2	BxCar5	PUL-2	JAWXTR010000001.1_91	FM_28_G117_IV	f__Rikenellaceae	52.2	801	351	8	3	793	2	780	8.85e-303	844
BxCar5_1_1291	GH2	BxCar5	PUL-2	JAWXTQ010000024.1_1	FM_27_G117_V	f__Rikenellaceae	39.4	396	192	9	40	429	28	381	1.64e-88	280
BxCar5_1_1291	GH2	BxCar5	PUL-2	JAWXTQ010000142.1_5	FM_27_G117_V	f__Rikenellaceae	33.2	437	226	13	1	411	374	770	5.01e-63	211
BxCar5_1_1291	GH2	BxCar5	PUL-2	JAWXTR010000150.1_1	FM_28_G117_IV	f__Rikenellaceae	27	762	465	24	40	741	31	761	5.62e-78	266
BxCar5_1_1291	GH2	BxCar5	PUL-2	JAWXTP010000013.1_8	FM_26_G125_V	f__Rikenellaceae	23.8	667	414	23	14	631	14	635	1.81e-30	121
BxCar5_1_1292	GH167	BxCar5	PUL-2	JAWXTC010000026.1_4	FM_13_G124_IV	g__Alistipes	58.9	727	296	2	31	757	49	772	0	911
BxCar5_1_1292	GH167	BxCar5	PUL-2	JAWXTB010000057.1_3	FM_12_G117_V	g__Alistipes	58.9	727	296	2	31	757	49	772	0	909
BxCar5_1_1292	GH167	BxCar5	PUL-2	JAWXTF010000013.1_18	FM_16_G121_IV	g__Alistipes	56.7	734	312	3	26	756	45	775	0	857
BxCar5_1_1292	GH167	BxCar5	PUL-2	JAWXTI010000030.1_11	FM_19_G117_IV	g__Alistipes	52.8	744	344	5	21	763	37	774	1.76e-284	796
BxCar5_1_1292	GH167	BxCar5	PUL-2	JAWXTC010000036.1_6	FM_13_G124_IV	g__Alistipes	52	744	349	5	18	759	37	774	1e-284	796
BxCar5_1_1292	GH167	BxCar5	PUL-2	JAWXTB010000043.1_5	FM_12_G117_V	g__Alistipes	52	744	349	5	18	759	37	774	1e-284	796
BxCar5_1_1292	GH167	BxCar5	PUL-2	JAWXSR010000141.1_1	FM_02_G121_IV	g__Alistipes	51.8	734	349	4	24	754	41	772	2.62e-280	785
BxCar5_1_1292	GH167	BxCar5	PUL-2	JAWXTB010000012.1_26	FM_12_G117_V	g__Alistipes	51.4	736	350	5	27	760	46	775	1.31e-277	778
BxCar5_1_1293	PF07494.12	BxCar5	PUL-2	JAWXTF010000024.1_1	FM_16_G121_IV	g__Alistipes	54	389	174	4	62	447	947	1333	2.29e-136	419
BxCar5_1_1293	PF07494.12	BxCar5	PUL-2	JAWXTB010000084.1_6	FM_12_G117_V	g__Alistipes	52.7	131	60	2	3	132	1206	1335	2.77e-40	137
BxCar5_1_1293	PF07494.12	BxCar5	PUL-2	JAWXSS010000158.1_3	FM_03_G117_V	g__Alistipes	47.9	819	415	6	3	810	519	1336	3.33e-255	743
BxCar5_1_1293	PF07494.12	BxCar5	PUL-2	JAWXSS010000002.1_50	FM_03_G117_V	g__Alistipes	47.1	68	36	0	53	120	1136	1203	2.18e-13	63.2
BxCar5_1_1293	PF07494.12	BxCar5	PUL-2	JAWXTF010000019.1_24	FM_16_G121_IV	g__Alistipes	43.1	72	41	0	49	120	1132	1203	2.14e-13	63.2
BxCar5_1_1293	PF07494.12	BxCar5	PUL-2	JAWXTD010000005.1_26	FM_14_G117_V	g__Alistipes	41.7	72	42	0	49	120	1132	1203	2.83e-13	62.8
BxCar5_1_1293	PF07494.12	BxCar5	PUL-2	JAWXSV010000016.1_23	FM_06_G117_V	g__Alistipes	40.6	96	57	0	71	166	1136	1231	4.71e-15	68.6
BxCar5_1_1293	PF07494.12	BxCar5	PUL-2	JAWXTE010000077.1_3	FM_15_G124_V	g__Alistipes	40.3	1338	764	14	28	1343	10	1334	1.06e-319	929
BxCar5_1_1293	PF07494.12	BxCar5	PUL-2	JAWXTE010000014.1_31	FM_15_G124_V	g__Alistipes	40.3	1338	764	14	28	1343	10	1334	1.06e-319	929
BxCar5_1_1293	PF07494.12	BxCar5	PUL-2	JAWXSZ010000012.1_14	FM_10_G124_IV	g__Alistipes	40.2	97	54	1	386	482	1239	1331	1.73e-13	67
BxCar5_1_1293	PF07494.12	BxCar5	PUL-2	JAWXTF010000032.1_3	FM_16_G121_IV	g__Alistipes	39.4	1334	771	22	38	1354	21	1334	2.49e-305	892
BxCar5_1_1293	PF07494.12	BxCar5	PUL-2	JAWXSX010000020.1_3	FM_08_G121_V	g__Alistipes	39.4	1341	769	16	29	1351	19	1333	2.83e-320	931
BxCar5_1_1293	PF07494.12	BxCar5	PUL-2	JAWXTG010000008.1_32	FM_17_G117_V	g__Alistipes	38.9	1353	763	20	43	1368	22	1337	1.16e-296	870
BxCar5_1_1293	PF07494.12	BxCar5	PUL-2	JAWXTJ010000008.1_51	FM_20_G117_IV	g__Alistipes	38.8	1349	758	17	43	1365	26	1333	3.01e-291	856
BxCar5_1_1293	PF07494.12	BxCar5	PUL-2	JAWXST010000053.1_6	FM_04_G121_IV	g__Alistipes	38.5	1342	786	16	28	1351	18	1337	6.2e-302	883
BxCar5_1_1293	PF07494.12	BxCar5	PUL-2	JAWXSV010000021.1_6	FM_06_G117_V	g__Alistipes	38.3	1336	780	18	31	1344	20	1333	4.08e-294	863
BxCar5_1_1293	PF07494.12	BxCar5	PUL-2	JAWXTG010000023.1_7	FM_17_G117_V	g__Alistipes	37.7	69	41	1	46	112	1131	1199	3.13e-11	56.6
BxCar5_1_1293	PF07494.12	BxCar5	PUL-2	JAWXTF010000004.1_69	FM_16_G121_IV	g__Alistipes	35.6	73	45	1	46	116	1131	1203	1.03e-10	55.1
BxCar5_1_1293	PF07494.12	BxCar5	PUL-2	JAWXTC010000043.1_6	FM_13_G124_IV	g__Alistipes	35.3	1339	825	19	34	1355	22	1335	1.07e-257	769
BxCar5_1_1293	PF07494.12	BxCar5	PUL-2	JAWXTE010000052.1_3	FM_15_G124_V	g__Alistipes	33.9	1344	831	21	21	1330	18	1337	2.73e-241	725
BxCar5_1_1293	PF07494.12	BxCar5	PUL-2	JAWXSV010000020.1_1	FM_06_G117_V	g__Alistipes	33.1	1219	761	22	128	1305	132	1336	1.36e-209	642
BxCar5_1_1293	PF07494.12	BxCar5	PUL-2	JAWXSR010000051.1_9	FM_02_G121_IV	g__Alistipes	32.6	129	79	1	49	177	1132	1252	1.35e-15	69.7
BxCar5_1_1293	PF07494.12	BxCar5	PUL-2	JAWXSQ010000005.1_121	FM_01_G117_V	g__Alistipes	32.6	141	88	3	53	186	1136	1276	2.46e-15	68.9
BxCar5_1_1293	PF07494.12	BxCar5	PUL-2	JAWXTE010000008.1_22	FM_15_G124_V	g__Alistipes	32.5	151	81	4	49	184	1132	1276	1.06e-14	67
BxCar5_1_1293	PF07494.12	BxCar5	PUL-2	JAWXSS010000186.1_1	FM_03_G117_V	g__Alistipes	31.5	768	493	13	35	790	21	767	8.84e-113	367
BxCar5_1_1293	PF07494.12	BxCar5	PUL-2	JAWXSQ010000009.1_78	FM_01_G117_V	g__Alistipes	31.5	73	48	1	188	260	1264	1334	1.19e-05	40.4
BxCar5_1_1293	PF07494.12	BxCar5	PUL-2	JAWXTG010000002.1_137	FM_17_G117_V	g__Alistipes	30.8	133	80	1	49	181	1132	1252	2.57e-14	65.9
BxCar5_1_1293	PF07494.12	BxCar5	PUL-2	JAWXTJ010000026.1_3	FM_20_G117_IV	g__Alistipes	30.7	150	85	4	49	184	1132	1276	1.17e-13	63.9
BxCar5_1_1293	PF07494.12	BxCar5	PUL-2	JAWXSW010000003.1_16	FM_07_G117_IV	g__Alistipes	30.5	256	161	5	93	340	1088	1334	3.29e-28	110
BxCar5_1_1293	PF07494.12	BxCar5	PUL-2	JAWXTF010000019.1_25	FM_16_G121_IV	g__Alistipes	30.4	227	144	10	215	434	825	1044	7.54e-20	86.7
BxCar5_1_1293	PF07494.12	BxCar5	PUL-2	JAWXTE010000048.1_6	FM_15_G124_V	g__Alistipes	30.3	76	51	1	46	119	1131	1206	3.6e-09	50.4
BxCar5_1_1293	PF07494.12	BxCar5	PUL-2	JAWXTF010000051.1_6	FM_16_G121_IV	g__Alistipes	30	834	550	14	514	1337	526	1335	1.47e-102	351
BxCar5_1_1293	PF07494.12	BxCar5	PUL-2	JAWXSX010000018.1_12	FM_08_G121_V	g__Alistipes	30	920	600	23	464	1359	434	1333	1.59e-107	365
BxCar5_1_1293	PF07494.12	BxCar5	PUL-2	JAWXTG010000003.1_62	FM_17_G117_V	g__Alistipes	29.1	833	552	13	516	1332	525	1334	3.66e-89	311
BxCar5_1_1293	PF07494.12	BxCar5	PUL-2	JAWXSR010000123.1_1	FM_02_G121_IV	g__Alistipes	29.1	841	550	16	487	1298	513	1336	3.43e-99	340
BxCar5_1_1293	PF07494.12	BxCar5	PUL-2	JAWXTE010000023.1_30	FM_15_G124_V	g__Alistipes	29	929	620	22	468	1377	434	1341	1.55e-109	372
BxCar5_1_1293	PF07494.12	BxCar5	PUL-2	JAWXSX010000030.1_20	FM_08_G121_V	g__Alistipes	28.6	528	358	9	39	550	817	1341	2.99e-68	234
BxCar5_1_1293	PF07494.12	BxCar5	PUL-2	JAWXSY010000021.1_11	FM_09_G121_IV	g__Alistipes	28.2	884	575	16	523	1376	484	1337	4.71e-105	358
BxCar5_1_1293	PF07494.12	BxCar5	PUL-2	JAWXTB010000004.1_14	FM_12_G117_V	g__Alistipes	28	717	477	18	6	692	628	1335	2.23e-70	244
BxCar5_1_1293	PF07494.12	BxCar5	PUL-2	JAWXTG010000006.1_35	FM_17_G117_V	g__Alistipes	27.9	859	564	18	506	1350	524	1341	1.17e-90	316
BxCar5_1_1293	PF07494.12	BxCar5	PUL-2	JAWXTF010000005.1_14	FM_16_G121_IV	g__Alistipes	27.9	840	576	14	513	1345	523	1339	6.44e-100	343
BxCar5_1_1293	PF07494.12	BxCar5	PUL-2	JAWXTB010000036.1_2	FM_12_G117_V	g__Alistipes	27.9	876	573	16	511	1352	486	1336	1.31e-88	310
BxCar5_1_1293	PF07494.12	BxCar5	PUL-2	JAWXTH010000014.1_19	FM_18_G117_IV	g__Alistipes	27.8	832	563	16	532	1342	526	1340	2.6e-91	318
BxCar5_1_1293	PF07494.12	BxCar5	PUL-2	JAWXTF010000018.1_31	FM_16_G121_IV	g__Alistipes	27.8	824	566	13	517	1325	526	1335	1.17e-87	306
BxCar5_1_1293	PF07494.12	BxCar5	PUL-2	JAWXTD010000046.1_2	FM_14_G117_V	g__Alistipes	27.5	830	563	12	531	1346	524	1328	1.29e-87	306
BxCar5_1_1293	PF07494.12	BxCar5	PUL-2	JAWXSZ010000044.1_12	FM_10_G124_IV	g__Alistipes	27.4	106	77	0	850	955	1228	1333	4.39e-09	54.3
BxCar5_1_1293	PF07494.12	BxCar5	PUL-2	JAWXTC010000014.1_27	FM_13_G124_IV	g__Alistipes	27.3	985	606	27	56	970	389	1333	8.57e-82	284
BxCar5_1_1293	PF07494.12	BxCar5	PUL-2	JAWXTG010000008.1_8	FM_17_G117_V	g__Alistipes	27	1147	717	27	228	1323	259	1336	6.09e-107	363
BxCar5_1_1293	PF07494.12	BxCar5	PUL-2	JAWXTB010000004.1_3	FM_12_G117_V	g__Alistipes	26.3	1158	754	37	265	1387	245	1337	4.85e-91	317
BxCar5_1_1293	PF07494.12	BxCar5	PUL-2	JAWXSZ010000046.1_15	FM_10_G124_IV	g__Alistipes	26.3	80	59	0	204	283	1257	1336	2.59e-05	39.7
BxCar5_1_1293	PF07494.12	BxCar5	PUL-2	JAWXTG010000013.1_9	FM_17_G117_V	g__Alistipes	26.1	1201	804	28	184	1311	144	1333	1.44e-100	345
BxCar5_1_1293	PF07494.12	BxCar5	PUL-2	JAWXSY010000044.1_1	FM_09_G121_IV	g__Alistipes	26	1148	748	25	265	1339	216	1335	8.3e-113	381
BxCar5_1_1293	PF07494.12	BxCar5	PUL-2	JAWXSQ010000010.1_49	FM_01_G117_V	g__Alistipes	25.8	1037	657	23	363	1366	378	1335	1.8e-97	336
BxCar5_1_1293	PF07494.12	BxCar5	PUL-2	JAWXTB010000015.1_18	FM_12_G117_V	g__Alistipes	25.7	993	668	20	402	1352	368	1332	4.85e-84	296
BxCar5_1_1293	PF07494.12	BxCar5	PUL-2	JAWXSR010000005.1_13	FM_02_G121_IV	g__Alistipes	25.7	1421	849	42	16	1320	6	1335	1.8e-93	324
BxCar5_1_1293	PF07494.12	BxCar5	PUL-2	JAWXSR010000084.1_6	FM_02_G121_IV	g__Alistipes	25.4	1186	784	25	255	1364	180	1340	1.63e-85	300
BxCar5_1_1293	PF07494.12	BxCar5	PUL-2	JAWXTE010000008.1_23	FM_15_G124_V	g__Alistipes	25.2	254	179	9	186	433	796	1044	2.16e-17	79
BxCar5_1_1293	PF07494.12	BxCar5	PUL-2	JAWXTB010000003.1_19	FM_12_G117_V	g__Alistipes	25.2	1096	738	29	330	1388	291	1341	1.29e-93	325
BxCar5_1_1293	PF07494.12	BxCar5	PUL-2	JAWXTC010000018.1_24	FM_13_G124_IV	g__Alistipes	25	937	620	23	437	1309	417	1334	2.09e-79	281
BxCar5_1_1293	PF07494.12	BxCar5	PUL-2	JAWXTE010000024.1_22	FM_15_G124_V	g__Alistipes	24.9	1428	894	34	11	1349	1	1338	4.11e-108	367
BxCar5_1_1293	PF07494.12	BxCar5	PUL-2	JAWXTA010000011.1_34	FM_11_G125_V	g__Alistipes	24.9	1373	903	35	38	1333	21	1342	5.07e-98	337
BxCar5_1_1293	PF07494.12	BxCar5	PUL-2	JAWXSX010000008.1_3	FM_08_G121_V	g__Alistipes	24.8	1413	889	38	24	1348	14	1341	3.39e-105	359
BxCar5_1_1293	PF07494.12	BxCar5	PUL-2	JAWXSQ010000003.1_172	FM_01_G117_V	g__Alistipes	24.7	1394	903	45	26	1335	11	1342	1.37e-99	342
BxCar5_1_1293	PF07494.12	BxCar5	PUL-2	JAWXTF010000023.1_30	FM_16_G121_IV	g__Alistipes	24.2	1375	893	43	34	1315	17	1335	2.93e-82	290
BxCar5_1_1293	PF07494.12	BxCar5	PUL-2	JAWXTD010000021.1_24	FM_14_G117_V	g__Alistipes	24	1373	898	42	38	1319	21	1339	1.61e-76	272
BxCar5_1_1293	PF07494.12	BxCar5	PUL-2	JAWXTE010000007.1_40	FM_15_G124_V	g__Alistipes	23.4	1394	875	44	37	1313	21	1338	2.05e-75	269
BxCar5_1_1293	PF07494.12	BxCar5	PUL-2	JAWXSS010000016.1_31	FM_03_G117_V	g__Alistipes	19.8	207	159	5	442	642	825	1030	2.01e-07	48.1
BxCar5_1_1293	PF07494.12	BxCar5	PUL-2	JAWXTL010000092.1_1	FM_22_G117_V	g__Mucinivorans	34.7	124	80	1	1	124	1085	1207	7.89e-17	71.6
BxCar5_1_1293	PF07494.12	BxCar5	PUL-2	JAWXTN010000013.1_20	FM_24_G117_V	g__Mucinivorans	23.7	1090	663	26	356	1409	378	1334	4.66e-78	278
BxCar5_1_1293	PF07494.12	BxCar5	PUL-2	JAWXTK010000011.1_61	FM_21_G125_V	f__Rikenellaceae	46.8	77	41	0	49	125	1132	1208	3.22e-17	74.3
BxCar5_1_1293	PF07494.12	BxCar5	PUL-2	JAWXTR010000005.1_4	FM_28_G117_IV	f__Rikenellaceae	37.9	1328	788	17	31	1337	22	1333	7.25e-285	838
BxCar5_1_1293	PF07494.12	BxCar5	PUL-2	JAWXTQ010000010.1_13	FM_27_G117_V	f__Rikenellaceae	36.4	77	47	1	46	120	1131	1207	5.88e-11	55.8
BxCar5_1_1293	PF07494.12	BxCar5	PUL-2	JAWXTO010000049.1_8	FM_25_G125_V	f__Rikenellaceae	32.8	122	73	2	4	121	1088	1204	3.26e-14	65.5
BxCar5_1_1293	PF07494.12	BxCar5	PUL-2	JAWXTO010000002.1_11	FM_25_G125_V	f__Rikenellaceae	29.5	78	55	0	194	271	1257	1334	9.47e-07	43.9
BxCar5_1_1293	PF07494.12	BxCar5	PUL-2	JAWXTK010000008.1_1	FM_21_G125_V	f__Rikenellaceae	29.2	968	622	18	6	934	392	1335	1.58e-115	379
BxCar5_1_1293	PF07494.12	BxCar5	PUL-2	JAWXTR010000128.1_5	FM_28_G117_IV	f__Rikenellaceae	29	817	525	19	3	793	550	1337	6.43e-96	320
BxCar5_1_1293	PF07494.12	BxCar5	PUL-2	JAWXTP010000049.1_10	FM_26_G125_V	f__Rikenellaceae	28.9	76	52	1	46	119	1131	1206	1.12e-09	52
BxCar5_1_1293	PF07494.12	BxCar5	PUL-2	JAWXTK010000030.1_6	FM_21_G125_V	f__Rikenellaceae	27	1383	871	34	11	1308	6	1335	1.66e-126	418
BxCar5_1_1293	PF07494.12	BxCar5	PUL-2	JAWXTR010000088.1_5	FM_28_G117_IV	f__Rikenellaceae	26.7	804	539	18	37	813	22	802	5e-58	211
BxCar5_1_1293	PF07494.12	BxCar5	PUL-2	JAWXTP010000129.1_2	FM_26_G125_V	f__Rikenellaceae	25.6	86	64	0	188	273	1252	1337	1.71e-07	46.2
BxCar5_1_1293	PF07494.12	BxCar5	PUL-2	JAWXTK010000020.1_22	FM_21_G125_V	f__Rikenellaceae	23.5	85	65	0	195	279	1250	1334	2.73e-05	39.7
BxCar5_1_1294	PF12831.8	BxCar5	PUL-2	JAWXTB010000011.1_26	FM_12_G117_V	g__Alistipes	68.3	609	183	4	31	632	27	632	2.51e-305	838
BxCar5_1_1294	PF12831.8	BxCar5	PUL-2	JAWXTJ010000008.1_53	FM_20_G117_IV	g__Alistipes	66.6	611	194	4	37	640	25	632	3.94e-304	835
BxCar5_1_1294	PF12831.8	BxCar5	PUL-2	JAWXTC010000028.1_2	FM_13_G124_IV	g__Alistipes	66.5	632	200	5	10	632	4	632	1.32e-307	843
BxCar5_1_1294	PF12831.8	BxCar5	PUL-2	JAWXTB010000021.1_2	FM_12_G117_V	g__Alistipes	66.5	632	200	5	10	632	4	632	1.32e-307	843
BxCar5_1_1294	PF12831.8	BxCar5	PUL-2	JAWXSX010000020.1_11	FM_08_G121_V	g__Alistipes	66	611	198	4	33	636	25	632	2.38e-304	835
BxCar5_1_1294	PF12831.8	BxCar5	PUL-2	JAWXSS010000163.1_1	FM_03_G117_V	g__Alistipes	65.8	590	194	2	11	592	12	601	2.31e-288	793
BxCar5_1_1294	PF12831.8	BxCar5	PUL-2	JAWXTB010000082.1_4	FM_12_G117_V	g__Alistipes	63.5	602	212	2	36	629	31	632	4.96e-290	799
BxCar5_1_1294	PF12831.8	BxCar5	PUL-2	JAWXTF010000021.1_8	FM_16_G121_IV	g__Alistipes	63.1	602	214	2	35	629	32	632	4.94e-278	768
BxCar5_1_1294	PF12831.8	BxCar5	PUL-2	JAWXTI010000056.1_2	FM_19_G117_IV	g__Alistipes	62.1	601	221	1	34	627	32	632	4.31e-276	763
BxCar5_1_1294	PF12831.8	BxCar5	PUL-2	JAWXSS010000096.1_4	FM_03_G117_V	g__Alistipes	61.3	605	223	3	36	632	31	632	4.03e-285	786
BxCar5_1_1294	PF12831.8	BxCar5	PUL-2	JAWXTE010000050.1_10	FM_15_G124_V	g__Alistipes	60.3	609	234	2	28	629	25	632	3.87e-270	748
BxCar5_1_1294	PF12831.8	BxCar5	PUL-2	JAWXTE010000014.1_29	FM_15_G124_V	g__Alistipes	60.2	626	239	3	3	618	7	632	8.55e-281	775
BxCar5_1_1294	PF12831.8	BxCar5	PUL-2	JAWXSV010000021.1_9	FM_06_G117_V	g__Alistipes	58.5	600	242	1	34	626	32	631	6.56e-259	720
BxCar5_1_1294	PF12831.8	BxCar5	PUL-2	JAWXSZ010000071.1_10	FM_10_G124_IV	g__Alistipes	38.2	55	24	1	3	57	50	94	0.00137	35.4
BxCar5_1_1294	PF12831.8	BxCar5	PUL-2	JAWXSZ010000096.1_3	FM_10_G124_IV	g__Alistipes	36.8	432	245	8	179	593	39	459	4.61e-78	255
BxCar5_1_1294	PF12831.8	BxCar5	PUL-2	JAWXTF010000035.1_9	FM_16_G121_IV	g__Alistipes	36.3	419	247	7	187	593	53	463	1.98e-73	243
BxCar5_1_1294	PF12831.8	BxCar5	PUL-2	JAWXTE010000054.1_7	FM_15_G124_V	g__Alistipes	35.9	457	270	9	187	631	53	498	5.18e-76	249
BxCar5_1_1294	PF12831.8	BxCar5	PUL-2	JAWXTL010000022.1_1	FM_22_G117_V	g__Mucinivorans	42.6	54	21	1	4	57	51	94	7.3e-05	38.9
BxCar5_1_1294	PF12831.8	BxCar5	PUL-2	JAWXTQ010000220.1_2	FM_27_G117_V	f__Rikenellaceae	58	603	246	1	65	660	30	632	9.48e-262	728
BxCar5_1_1295	GH110	BxCar5	PUL-2	JAWXTJ010000008.1_52	FM_20_G117_IV	g__Alistipes	60	613	240	4	20	628	16	627	1.19e-267	742
BxCar5_1_1295	GH110	BxCar5	PUL-2	JAWXTC010000026.1_3	FM_13_G124_IV	g__Alistipes	58.7	632	255	5	1	631	1	627	4.28e-271	751
BxCar5_1_1295	GH110	BxCar5	PUL-2	JAWXTB010000057.1_2	FM_12_G117_V	g__Alistipes	58.4	632	257	5	1	631	1	627	1.33e-267	742
BxCar5_1_1295	GH110	BxCar5	PUL-2	JAWXSV010000011.1_19	FM_06_G117_V	g__Alistipes	55.3	611	269	4	20	629	20	627	1.4e-244	683
BxCar5_1_1295	GH110	BxCar5	PUL-2	JAWXTE010000052.1_4	FM_15_G124_V	g__Alistipes	51.7	613	292	3	15	624	16	627	3.33e-224	631
BxCar5_1_1295	GH110	BxCar5	PUL-2	JAWXTR010000028.1_11	FM_28_G117_IV	f__Rikenellaceae	65.4	599	203	4	36	634	33	627	2.34e-288	795
BxCar5_1_1295	GH110	BxCar5	PUL-2	JAWXTR010000039.1_1	FM_28_G117_IV	f__Rikenellaceae	61.1	597	229	3	38	633	33	627	8.73e-269	745
BxCar5_1_1296	GH82	BxCar5	PUL-2	JAWXSV010000019.1_22	FM_06_G117_V	g__Alistipes	53.6	422	182	8	27	443	25	437	2.6e-145	417
BxCar5_1_1296	GH82	BxCar5	PUL-2	JAWXSV010000016.1_29	FM_06_G117_V	g__Alistipes	51.7	406	191	3	35	438	35	437	2.69e-139	402
BxCar5_1_1296	GH82	BxCar5	PUL-2	JAWXSV010000019.1_23	FM_06_G117_V	g__Alistipes	44.9	410	211	6	34	440	35	432	5.95e-118	347
BxCar5_1_1296	GH82	BxCar5	PUL-2	JAWXSV010000043.1_9	FM_06_G117_V	g__Alistipes	44.5	420	224	6	26	441	23	437	1.58e-120	353
BxCar5_1_1296	GH82	BxCar5	PUL-2	JAWXSV010000009.1_24	FM_06_G117_V	g__Alistipes	42.6	401	208	4	100	500	59	437	4.01e-102	308
[truncated: 1,086 more rows]
