# Supplementary material for: Distribution of microbial carrageenan foraging pathways reveals a widespread latent trait within the ruminant intestinal microbiome
Source: Nat Commun. 2026 May 12;17:4237. doi: 10.1038/s41467-026-70776-7 (PMC13168452; doi:10.1038/s41467-026-70776-7)
Supplement: Supplementary file 13 — Supplementary Data 11 [file 41467_2026_70776_MOESM13_ESM.xlsx]

## Sheet: Supplementary Data 11
Supplementary Data 11: GC value statistics for all genomes compared.
Genome/loci	Mean	SD	N		Number of families	1									Number of families	1									Number of families	1
Saccharicrinis fermentans	37.7371	3.83408	4754		Number of comparisons per family	19									Number of comparisons per family	19									Number of comparisons per family	19
Saccharicrinis aurantiacus	35.3782	3.36821	4402		Alpha	0.05									Alpha	0.05									Alpha	0.05
Flavobacterium sp. 7A	34.3359	3.64048	3521		Games-Howell's multiple comparisons test	Mean Diff.	95.00% CI of diff.	Below threshold?	Summary	Adjusted P Value					Games-Howell's multiple comparisons test	Mean Diff.	95.00% CI of diff.	Below threshold?	Summary	Adjusted P Value					Games-Howell's multiple comparisons test	Mean Diff.	95.00% CI of diff.	Below threshold?	Summary	Adjusted P Value
Labilibacter marinus	35.5727	3.14673	4692		BxCar5BOV CarPUL-2 vs. S. fermentans	-2.011	-3.914 to -0.1079	Yes	*	0.0281					BxCar5BOV CarPUL-1 vs. S. fermentans	1.589	-0.3216 to 3.500	No	ns	0.2344					BxCar17BOV CarPUL vs. S. fermentans	1.082	-1.341 to 3.504	No	ns	0.9802
Lutibacter citreus	29.7645	3.28852	4419		BxCar5BOV CarPUL-2 vs. S. aurantiacus	0.3482	-1.553 to 2.250	No	ns	>0.9999					BxCar5BOV CarPUL-1 vs. S. aurantiacus	3.948	2.039 to 5.858	Yes	****	<0.0001					BxCar17BOV CarPUL vs. S. aurantiacus	3.441	1.019 to 5.862	Yes	***	0.0003
Wenyingzhuangia aestuarii	31.9126	2.95769	3006		BxCar5BOV CarPUL-2 vs. Flavobacterium sp. 7A	1.39	-0.5144 to 3.295	No	ns	0.4334					BxCar5BOV CarPUL-1 vs. Flavobacterium sp. 7A	4.991	3.078 to 6.904	Yes	****	<0.0001					BxCar17BOV CarPUL vs. Flavobacterium sp. 7A	4.483	2.059 to 6.907	Yes	****	<0.0001
BxCar5	42.5424	5.32601	5080		BxCar5BOV CarPUL-2 vs. L. marinus	0.1537	-1.746 to 2.054	No	ns	>0.9999					BxCar5BOV CarPUL-1 vs. L. marinus	3.754	1.846 to 5.662	Yes	****	<0.0001					BxCar17BOV CarPUL vs. L. marinus	3.246	0.8258 to 5.666	Yes	***	0.0009
BxCar5 CarPUL-1	39.3266	4.76068	84		BxCar5BOV CarPUL-2 vs. L. citreus	5.962	4.061 to 7.863	Yes	****	<0.0001					BxCar5BOV CarPUL-1 vs. L. citreus	9.562	7.653 to 11.47	Yes	****	<0.0001					BxCar17BOV CarPUL vs. L. citreus	9.054	6.633 to 11.48	Yes	****	<0.0001
BxCar5 CarPUL-2	35.7264	3.61732	51		BxCar5BOV CarPUL-2 vs. W. aestuarii	3.814	1.912 to 5.716	Yes	****	<0.0001					BxCar5BOV CarPUL-1 vs. W. aestuarii	7.414	5.504 to 9.325	Yes	****	<0.0001					BxCar17BOV CarPUL vs. W. aestuarii	6.906	4.484 to 9.328	Yes	****	<0.0001
BxCar17	42.3729	4.90559	4524		BxCar5BOV CarPUL-2 vs. BxCar5BOV	-6.816	-8.726 to -4.906	Yes	****	<0.0001					BxCar5BOV CarPUL-1 vs. BxCar5BOV	-3.216	-5.134 to -1.297	Yes	****	<0.0001					BxCar17BOV CarPUL vs. BxCar5BOV	-3.724	-6.152 to -1.295	Yes	****	<0.0001
BxCar17 CarPUL	38.8188	5.26886	65		BxCar5BOV CarPUL-2 vs. BxCar5BOV CarPUL-1	-3.6	-6.227 to -0.9734	Yes	***	0.0004					BxCar5BOV CarPUL-1 vs. BxCar5BOV CarPUL-2	3.6	0.9734 to 6.227	Yes	***	0.0004					BxCar17BOV CarPUL vs. BxCar5BOV CarPUL-1	-0.5078	-3.528 to 2.513	No	ns	>0.9999
BxCar5-xylan PUL	44.3932	5.02687	21		BxCar5BOV CarPUL-2 vs. BxCar17BOV	-6.647	-8.556 to -4.737	Yes	****	<0.0001					BxCar5BOV CarPUL-2 vs. BxCar17BOV	-3.046	-4.964 to -1.128	Yes	****	<0.0001					BxCar17BOV CarPUL vs. BxCar5BOV CarPUL-2	3.092	0.09082 to 6.094	Yes	*	0.0359
BxCar17-xylan	42.5167	2.48328	19		BxCar5BOV CarPUL-2 vs. BxCar17BOV CarPUL	-3.092	-6.094 to -0.09082	Yes	*	0.0359					BxCar5BOV CarPUL-2 vs. BxCar17BOV CarPUL	0.5078	-2.513 to 3.528	No	ns	>0.9999					BxCar17BOV CarPUL vs. BxCar17BOV	-3.554	-5.982 to -1.126	Yes	***	0.0002
BxXba1	42.5645	4.98203	4636		BxCar5BOV CarPUL-2 vs. BxCar5BOV xylan PUL	-8.667	-13.36 to -3.974	Yes	****	<0.0001					BxCar5BOV CarPUL-2 vs. BxCar5BOV xylan PUL	-5.067	-9.771 to -0.3625	Yes	*	0.0247					BxCar17BOV CarPUL vs. BxCar5BOV xylan PUL	-5.574	-10.45 to -0.6952	Yes	*	0.0124
FM_12_G117_V	50.97	5.194	2138		BxCar5BOV CarPUL-2 vs. BxCar17BOV xylan PUL	-6.79	-9.650 to -3.931	Yes	****	<0.0001					BxCar5BOV CarPUL-2 vs. BxCar17BOV xylan PUL	-3.19	-6.065 to -0.3148	Yes	*	0.0159					BxCar17BOV CarPUL vs. BxCar17BOV xylan PUL	-3.698	-6.900 to -0.4955	Yes	**	0.009
FM_12_G117_V "PUL"	50	2.396	29		BxCar5BOV CarPUL-2 vs. BxXB1AHOM	-6.838	-8.748 to -4.929	Yes	****	<0.0001					BxCar5BOV CarPUL-2 vs. BxXB1AHOM	-3.238	-5.156 to -1.320	Yes	****	<0.0001					BxCar17BOV CarPUL vs. BxXB1AHOM	-3.746	-6.174 to -1.318	Yes	****	<0.0001
FM_17_G117_V	48.03	4.584	1641		BxCar5BOV CarPUL-2 vs. FM_12_G117_V	-15.24	-17.16 to -13.32	Yes	****	<0.0001					BxCar5BOV CarPUL-2 vs. FM_12_G117_V	-11.64	-13.57 to -9.715	Yes	****	<0.0001					BxCar17BOV CarPUL vs. FM_12_G117_V	-12.15	-14.59 to -9.716	Yes	****	<0.0001
FM_17_G117_V "PUL"	46.37	4.228	23		BxCar5BOV CarPUL-2 vs. FM_12_G117_V "PUL"	-14.27	-16.75 to -11.80	Yes	****	<0.0001					BxCar5BOV CarPUL-2 vs. FM_12_G117_V "PUL"	-10.67	-13.17 to -8.181	Yes	****	<0.0001					BxCar17BOV CarPUL vs. FM_12_G117_V "PUL"	-11.18	-14.07 to -8.296	Yes	****	<0.0001
FM_15_G124_V	46.33	4.879	1910		BxCar5BOV CarPUL-2 vs. FM_17_G117_V	-12.3	-14.23 to -10.37	Yes	****	<0.0001					BxCar5BOV CarPUL-2 vs. FM_17_G117_V	-8.703	-10.64 to -6.763	Yes	****	<0.0001					BxCar17BOV CarPUL vs. FM_17_G117_V	-9.211	-11.66 to -6.766	Yes	****	<0.0001
FM_15_G124_V "PUL"	45.28	1.573	24		BxCar5BOV CarPUL-2 vs. FM_17_G117_V "PUL"	-10.64	-14.51 to -6.772	Yes	****	<0.0001					BxCar5BOV CarPUL-2 vs. FM_17_G117_V "PUL"	-7.043	-10.93 to -3.158	Yes	****	<0.0001					BxCar17BOV CarPUL vs. FM_17_G117_V "PUL"	-7.551	-11.66 to -3.438	Yes	****	<0.0001
					BxCar5BOV CarPUL-2 vs. FM_15_G124_V	-10.6	-12.53 to -8.674	Yes	****	<0.0001					BxCar5BOV CarPUL-2 vs. FM_15_G124_V	-7.003	-8.943 to -5.064	Yes	****	<0.0001					BxCar17BOV CarPUL vs. FM_15_G124_V	-7.511	-9.956 to -5.067	Yes	****	<0.0001
					BxCar5BOV CarPUL-2 vs. FM_15_G124_V "PUL"	-9.554	-11.76 to -7.348	Yes	****	<0.0001					BxCar5BOV CarPUL-2 vs. FM_15_G124_V "PUL"	-5.953	-8.175 to -3.732	Yes	****	<0.0001					BxCar17BOV CarPUL vs. FM_15_G124_V "PUL"	-6.461	-9.125 to -3.797	Yes	****	<0.0001
					Test details	Mean 1	Mean 2	Mean Diff.	SE of diff.	n1	n2	t	DF		Test details	Mean 1	Mean 2	Mean Diff.	SE of diff.	n1	n2	t	DF		Test details	Mean 1	Mean 2	Mean Diff.	SE of diff.	n1	n2	t	DF
					BxCar5BOV CarPUL-2 vs. S. fermentans	35.73	37.74	-2.011	0.5096	51	4754	3.946	51.21		BxCar5BOV CarPUL-1 vs. S. fermentans	39.33	37.74	1.589	0.5224	84	4754	3.043	84.91		BxCar17BOV CarPUL vs. S. fermentans	38.82	37.74	1.082	0.6559	65	4754	1.649	64.93
					BxCar5BOV CarPUL-2 vs. S. aurantiacus	35.73	35.38	0.3482	0.5091	51	4402	0.684	51.01		BxCar5BOV CarPUL-1 vs. S. aurantiacus	39.33	35.38	3.948	0.5219	84	4402	7.565	84.59		BxCar17BOV CarPUL vs. S. aurantiacus	38.82	35.38	3.441	0.6555	65	4402	5.249	64.77
					BxCar5BOV CarPUL-2 vs. Flavobacterium sp. 7A	35.73	34.34	1.39	0.5102	51	3521	2.725	51.48		BxCar5BOV CarPUL-1 vs. Flavobacterium sp. 7A	39.33	34.34	4.991	0.523	84	3521	9.542	85.33		BxCar17BOV CarPUL vs. Flavobacterium sp. 7A	38.82	34.34	4.483	0.6564	65	3521	6.83	65.13
					BxCar5BOV CarPUL-2 vs. L. marinus	35.73	35.57	0.1537	0.5086	51	4692	0.3022	50.83		BxCar5BOV CarPUL-1 vs. L. marinus	39.33	35.57	3.754	0.5215	84	4692	7.199	84.3		BxCar17BOV CarPUL vs. L. marinus	38.82	35.57	3.246	0.6551	65	4692	4.955	64.63
					BxCar5BOV CarPUL-2 vs. L. citreus	35.73	29.76	5.962	0.5089	51	4419	11.71	50.96		BxCar5BOV CarPUL-1 vs. L. citreus	39.33	29.76	9.562	0.5218	84	4419	18.33	84.51		BxCar17BOV CarPUL vs. L. citreus	38.82	29.76	9.054	0.6554	65	4419	13.82	64.74
					BxCar5BOV CarPUL-2 vs. W. aestuarii	35.73	31.91	3.814	0.5094	51	3006	7.487	51.14		BxCar5BOV CarPUL-1 vs. W. aestuarii	39.33	31.91	7.414	0.5222	84	3006	14.2	84.8		BxCar17BOV CarPUL vs. W. aestuarii	38.82	31.91	6.906	0.6557	65	3006	10.53	64.88
					BxCar5BOV CarPUL-2 vs. BxCar5BOV	35.73	42.54	-6.816	0.512	51	5080	13.31	52.2		BxCar5BOV CarPUL-1 vs. BxCar5BOV	39.33	42.54	-3.216	0.5248	84	5080	6.128	86.47		BxCar17BOV CarPUL vs. BxCar5BOV	38.82	42.54	-3.724	0.6578	65	5080	5.661	65.68
					BxCar5BOV CarPUL-2 vs. BxCar5BOV CarPUL-1	35.73	39.33	-3.6	0.7255	51	84	4.962	126.3		BxCar5BOV CarPUL-1 vs. BxCar5BOV CarPUL-2	39.33	35.73	3.6	0.7255	84	51	4.962	126.3		BxCar17BOV CarPUL vs. BxCar5BOV CarPUL-1	38.82	39.33	-0.5078	0.8348	65	84	0.6082	130.3
					BxCar5BOV CarPUL-2 vs. BxCar17BOV	35.73	42.37	-6.647	0.5117	51	4524	12.99	52.09		BxCar5BOV CarPUL-2 vs. BxCar17BOV	39.33	42.37	-3.046	0.5245	84	4524	5.808	86.3		BxCar17BOV CarPUL vs. BxCar5BOV CarPUL-2	38.82	35.73	3.092	0.8268	65	51	3.74	112.2
					BxCar5BOV CarPUL-2 vs. BxCar17BOV CarPUL	35.73	38.82	-3.092	0.8268	51	65	3.74	112.2		BxCar5BOV CarPUL-2 vs. BxCar17BOV CarPUL	39.33	38.82	0.5078	0.8348	84	65	0.6082	130.3		BxCar17BOV CarPUL vs. BxCar17BOV	38.82	42.37	-3.554	0.6576	65	4524	5.405	65.6
					BxCar5BOV CarPUL-2 vs. BxCar5BOV xylan PUL	35.73	44.39	-8.667	1.208	51	21	7.173	28.91		BxCar5BOV CarPUL-2 vs. BxCar5BOV xylan PUL	39.33	44.39	-5.067	1.214	84	21	4.174	29.62		BxCar17BOV CarPUL vs. BxCar5BOV xylan PUL	38.82	44.39	-5.574	1.277	65	21	4.366	35.33
					BxCar5BOV CarPUL-2 vs. BxCar17BOV xylan PUL	35.73	42.52	-6.79	0.7623	51	19	8.907	47.11		BxCar5BOV CarPUL-2 vs. BxCar17BOV xylan PUL	39.33	42.52	-3.19	0.771	84	19	4.138	52.5		BxCar17BOV CarPUL vs. BxCar17BOV xylan PUL	38.82	42.52	-3.698	0.867	65	19	4.265	64.92
					BxCar5BOV CarPUL-2 vs. BxXB1AHOM	35.73	42.56	-6.838	0.5118	51	4636	13.36	52.11		BxCar5BOV CarPUL-2 vs. BxXB1AHOM	39.33	42.56	-3.238	0.5246	84	4636	6.173	86.33		BxCar17BOV CarPUL vs. BxXB1AHOM	38.82	42.56	-3.746	0.6576	65	4636	5.696	65.61
					BxCar5BOV CarPUL-2 vs. FM_12_G117_V	35.73	50.97	-15.24	0.515	51	3128	29.6	53.42		BxCar5BOV CarPUL-2 vs. FM_12_G117_V	39.33	50.97	-11.64	0.5277	84	3128	22.07	88.39		BxCar17BOV CarPUL vs. FM_12_G117_V	38.82	50.97	-12.15	0.6601	65	3128	18.41	66.61
					BxCar5BOV CarPUL-2 vs. FM_12_G117_V "PUL"	35.73	50	-14.27	0.6742	51	29	21.17	76.06		BxCar5BOV CarPUL-2 vs. FM_12_G117_V "PUL"	39.33	50	-10.67	0.6839	84	29	15.61	96.11		BxCar17BOV CarPUL vs. FM_12_G117_V "PUL"	38.82	50	-11.18	0.7906	65	29	14.14	91.93
					BxCar5BOV CarPUL-2 vs. FM_17_G117_V	35.73	48.03	-12.3	0.519	51	1641	23.71	55.11		BxCar5BOV CarPUL-2 vs. FM_17_G117_V	39.33	48.03	-8.703	0.5316	84	1641	16.37	91.05		BxCar17BOV CarPUL vs. FM_17_G117_V	38.82	48.03	-9.211	0.6632	65	1641	13.89	67.89
					BxCar5BOV CarPUL-2 vs. FM_17_G117_V "PUL"	35.73	46.37	-10.64	1.017	51	23	10.47	37.14		BxCar5BOV CarPUL-2 vs. FM_17_G117_V "PUL"	39.33	46.37	-7.043	1.023	84	23	6.883	38.69		BxCar17BOV CarPUL vs. FM_17_G117_V "PUL"	38.82	46.37	-7.551	1.097	65	23	6.881	47.85
					BxCar5BOV CarPUL-2 vs. FM_15_G124_V	35.73	46.33	-10.6	0.5187	51	1910	20.44	54.97		BxCar5BOV CarPUL-2 vs. FM_15_G124_V	39.33	46.33	-7.003	0.5313	84	1910	13.18	90.84		BxCar17BOV CarPUL vs. FM_15_G124_V	38.82	46.33	-7.511	0.663	65	1910	11.33	67.79
					BxCar5BOV CarPUL-2 vs. FM_15_G124_V "PUL"	35.73	45.28	-9.554	0.5997	51	24	15.93	72.73		BxCar5BOV CarPUL-2 vs. FM_15_G124_V "PUL"	39.33	45.28	-5.953	0.6107	84	24	9.749	103.8		BxCar17BOV CarPUL vs. FM_15_G124_V "PUL"	38.82	45.28	-6.461	0.7281	65	24	8.874	84.87
