# Supplementary material for: Distribution of microbial carrageenan foraging pathways reveals a widespread latent trait within the ruminant intestinal microbiome
Source: Nat Commun. 2026 May 12;17:4237. doi: 10.1038/s41467-026-70776-7 (PMC13168452; doi:10.1038/s41467-026-70776-7)
Supplement: Supplementary file 16 — Source data [file 41467_2026_70776_MOESM16_ESM.xlsx]

## Sheet: Figure 1a
Box Plot Statistics
	ymin (%)	minima (%)	centre (%)	maxima (%)	ymax (%)
Control ad libitum	9.02997	9.36289	9.59035	10.3943	10.5574
Control silage	12.1616	13.2155	13.9148	14.5216	15.3653
M. japonica ad libitum	20.6274	21.7216	28.1967	32.9273	34.0001
M. japonica silage	40.3446	40.6463	42.1048	44.1318	46.0588

## Sheet: Fig. 3
Figure 3b: Representative electron density (blue mesh) for residues 148-156 in the active site. Density is contoured at 1s (0.247 electrons/A3).
Figure 3d: Uncropped FACE gel.

## Sheet: Supplementary Fig. 1a
Box Plot Statistics
	ymin (%)	minima (%)	centre (%)	maxima (%)	ymax (%)
Control ad libitum	0.0415928	0.0453515	0.0926562	0.100232	0.100679
Control silage	0.0267489	0.0272591	0.0365046	0.0503829	0.0562065
M. japonica ad libitum	0.0816627	0.128712	0.200022	0.386354	0.576789
M. japonica silage	0.376308	0.446615	0.522283	0.634478	0.844151

## Sheet: Supplementary Data 3
Raw non-transformed metaproteomic data
* BxMAGBOV CarPUL protein IDs are highlighted in yellow
Protein ID (first hit)	Environment	Diet	Faecal Control_1 Intensity	Faecal Control_2 Intensity	Faecal Control_3 Intensity	Faecal Control_4 Intensity	Faecal M.japonica_1 Intensity	Faecal M.japonica_2 Intensity	Faecal M.japonica_3 Intensity	Faecal M.japonica_4 Intensity	Rumen Control_1 Intensity	Rumen Control_2 Intensity	Rumen Control_3 Intensity	Rumen Control_4 Intensity	Rumen M.japonica_1 Intensity	Rumen M.japonica_2 Intensity	Rumen M.japonica_3 Intensity	Rumen M.japonica_4 Intensity	Compost 1	Compost 2	Soil	MjSM	MjSM	MAG ID	GTDB-tk taxonomy							Indistinguishable Proteins
			FC	FC	FC	FC	FT	FT	FT	FT	RC	RC	RC	RC	RT	RT	RT	RT	env	env	env	env	env		Kingdom	Phylum	Class	Order	Family	Genus	Species
Assembly_11_bin_1_NODE_10732_length_10347_cov_13.371648_1	Soil	NA		NaN	NaN	NaN	NaN	NaN	NaN	NaN	NaN	NaN	NaN	NaN	NaN	NaN	NaN	NaN	NaN	98133.5	107621	NaN	NaN	Assembly_11_bin.1	Bacteria	Proteobacteria	Alphaproteobacteria	Rhizobiales	Hyphomicrobiaceae			Assembly_41_bin_142_NODE_5352_length_37709_cov_17.170155_1
Assembly_11_bin_1_NODE_11923_length_9759_cov_14.872424_1	Soil	NA	NaN	NaN	NaN	NaN	NaN	NaN	NaN	NaN	NaN	NaN	NaN	NaN	NaN	NaN	NaN	NaN	38917.4	44720.8	22298.2	NaN	NaN	Assembly_11_bin.1	Bacteria	Proteobacteria	Alphaproteobacteria	Rhizobiales	Hyphomicrobiaceae
Assembly_11_bin_1_NODE_14915_length_8670_cov_14.332792_7	Soil	NA	NaN	NaN	NaN	NaN	NaN	NaN	NaN	NaN	NaN	NaN	NaN	NaN	NaN	NaN	NaN	NaN	158203	43618.5	331186	NaN	NaN	Assembly_11_bin.1	Bacteria	Proteobacteria	Alphaproteobacteria	Rhizobiales	Hyphomicrobiaceae			Assembly_41_bin_50_NODE_77466_length_5237_cov_22.758780_4
Assembly_11_bin_1_NODE_16971_length_8085_cov_13.375218_5	Soil	NA	NaN	NaN	NaN	NaN	NaN	NaN	NaN	NaN	NaN	826360	599378	732516	757803	987376	452889	461487	NaN	NaN	NaN	NaN	NaN	Assembly_11_bin.1	Bacteria	Proteobacteria	Alphaproteobacteria	Rhizobiales	Hyphomicrobiaceae
Assembly_11_bin_1_NODE_18761_length_7669_cov_12.627922_2	Soil	NA	NaN	NaN	NaN	NaN	NaN	NaN	NaN	NaN	NaN	NaN	NaN	NaN	NaN	NaN	NaN	NaN	47910.6	20519.4	20233.5	NaN	NaN	Assembly_11_bin.1	Bacteria	Proteobacteria	Alphaproteobacteria	Rhizobiales	Hyphomicrobiaceae			Assembly_41_bin_142_NODE_10269_length_24100_cov_15.787191_20
Assembly_11_bin_1_NODE_1971_length_24681_cov_14.000122_20	Soil	NA	NaN	NaN	NaN	NaN	NaN	NaN	NaN	NaN	NaN	NaN	NaN	NaN	NaN	NaN	NaN	NaN	53009.6	41594.4	60103.3	NaN	NaN	Assembly_11_bin.1	Bacteria	Proteobacteria	Alphaproteobacteria	Rhizobiales	Hyphomicrobiaceae
Assembly_11_bin_1_NODE_19794_length_7452_cov_13.601190_3	Soil	NA	NaN	NaN	NaN	NaN	61151.7	NaN	80169.9	101759	71645.3	NaN	NaN	NaN	NaN	NaN	NaN	NaN	NaN	15529.2	NaN	NaN	NaN	Assembly_11_bin.1	Bacteria	Proteobacteria	Alphaproteobacteria	Rhizobiales	Hyphomicrobiaceae			Assembly_41_bin_50_NODE_13309_length_20011_cov_22.390058_1
Assembly_11_bin_1_NODE_22077_length_7025_cov_15.037159_8	Soil	NA	NaN	NaN	NaN	NaN	NaN	NaN	NaN	NaN	NaN	NaN	NaN	NaN	NaN	NaN	NaN	NaN	NaN	34756.7	31755.8	NaN	NaN	Assembly_11_bin.1	Bacteria	Proteobacteria	Alphaproteobacteria	Rhizobiales	Hyphomicrobiaceae			Assembly_41_bin_119_NODE_15540_length_17872_cov_35.065331_1
Assembly_11_bin_1_NODE_2309_length_22888_cov_13.563307_2	Soil	NA	NaN	NaN	NaN	NaN	NaN	NaN	NaN	NaN	NaN	NaN	NaN	NaN	NaN	NaN	NaN	NaN	NaN	19341.3	9644.4	NaN	NaN	Assembly_11_bin.1	Bacteria	Proteobacteria	Alphaproteobacteria	Rhizobiales	Hyphomicrobiaceae
Assembly_11_bin_1_NODE_2391_length_22473_cov_14.778972_8	Soil	NA	NaN	NaN	NaN	NaN	NaN	NaN	NaN	NaN	NaN	NaN	NaN	NaN	NaN	NaN	NaN	NaN	54012.2	46743.1	26895.8	NaN	NaN	Assembly_11_bin.1	Bacteria	Proteobacteria	Alphaproteobacteria	Rhizobiales	Hyphomicrobiaceae			Assembly_41_bin_50_NODE_26046_length_12056_cov_22.474127_3
Assembly_11_bin_1_NODE_3123_length_19724_cov_13.929839_10	Soil	NA	NaN	NaN	NaN	NaN	NaN	NaN	NaN	NaN	NaN	90958.2	69297.6	73199.4	124233	88399.3	85940.4	NaN	NaN	NaN	NaN	NaN	NaN	Assembly_11_bin.1	Bacteria	Proteobacteria	Alphaproteobacteria	Rhizobiales	Hyphomicrobiaceae			Assembly_41_bin_50_NODE_21930_length_13772_cov_23.717139_10
Assembly_11_bin_1_NODE_31273_length_5847_cov_12.428349_4	Soil	NA	NaN	NaN	NaN	NaN	NaN	NaN	NaN	NaN	NaN	NaN	NaN	NaN	NaN	NaN	NaN	NaN	54060.7	18369.5	9302.35	NaN	NaN	Assembly_11_bin.1	Bacteria	Proteobacteria	Alphaproteobacteria	Rhizobiales	Hyphomicrobiaceae			Assembly_11_bin_9_NODE_7916_length_12240_cov_9.896840_2, Assembly_41_bin_119_NODE_34189_length_9774_cov_39.064410_2, Assembly_41_bin_129_NODE_46066_length_7766_cov_18.135910_8, Assembly_41_bin_142_NODE_45839_length_7793_cov_14.219307_3, Assembly_41_bin_145_NODE_2466_length_62565_cov_16.486178_9, Assembly_41_bin_50_NODE_52350_length_7037_cov_23.756946_2, Assembly_42_bin_21_NODE_8947_length_14362_c…
Assembly_11_bin_1_NODE_5105_length_15356_cov_14.038821_17	Soil	NA	NaN	NaN	NaN	NaN	NaN	NaN	NaN	NaN	NaN	NaN	26430.8	NaN	NaN	NaN	NaN	NaN	63657.7	21364.4	10280.6	NaN	NaN	Assembly_11_bin.1	Bacteria	Proteobacteria	Alphaproteobacteria	Rhizobiales	Hyphomicrobiaceae
Assembly_11_bin_1_NODE_7462_length_12593_cov_13.890652_10	Soil	NA	NaN	NaN	NaN	NaN	NaN	NaN	NaN	NaN	NaN	NaN	NaN	NaN	NaN	NaN	NaN	NaN	NaN	26233.6	9365.23	NaN	NaN	Assembly_11_bin.1	Bacteria	Proteobacteria	Alphaproteobacteria	Rhizobiales	Hyphomicrobiaceae
Assembly_11_bin_1_NODE_7783_length_12327_cov_13.489407_2	Soil	NA	NaN	NaN	NaN	NaN	NaN	NaN	NaN	NaN	NaN	NaN	NaN	NaN	NaN	NaN	NaN	NaN	120943	64404.3	56002.1	34842.7	NaN	Assembly_11_bin.1	Bacteria	Proteobacteria	Alphaproteobacteria	Rhizobiales	Hyphomicrobiaceae
Assembly_11_bin_1_NODE_7783_length_12327_cov_13.489407_3	Soil	NA	NaN	NaN	NaN	NaN	NaN	NaN	NaN	NaN	NaN	NaN	NaN	NaN	NaN	NaN	NaN	NaN	37573.8	24836	11442.6	NaN	NaN	Assembly_11_bin.1	Bacteria	Proteobacteria	Alphaproteobacteria	Rhizobiales	Hyphomicrobiaceae			Assembly_41_bin_142_NODE_9909_length_24707_cov_16.248783_5, Assembly_41_bin_16_NODE_4599_length_41714_cov_42.872489_29, Assembly_41_bin_50_NODE_23928_length_12868_cov_21.223523_12, Assembly_42_bin_47_NODE_13504_length_10817_cov_15.005575_11, Assembly_42_bin_54_NODE_15546_length_9770_cov_9.245703_4, Assembly_42_bin_7_NODE_1226_length_45114_cov_247.788588_33
Assembly_11_bin_1_NODE_93191_length_3266_cov_14.566802_1	Soil	NA	NaN	NaN	NaN	NaN	NaN	NaN	NaN	NaN	NaN	NaN	NaN	NaN	NaN	NaN	NaN	NaN	81341	59423.7	63160.6	26366.1	NaN	Assembly_11_bin.1	Bacteria	Proteobacteria	Alphaproteobacteria	Rhizobiales	Hyphomicrobiaceae
Assembly_11_bin_1_NODE_9859_length_10888_cov_13.178529_6	Soil	NA	NaN	NaN	NaN	NaN	NaN	NaN	NaN	NaN	NaN	NaN	NaN	NaN	NaN	NaN	NaN	NaN	58079.8	23935.6	32018.2	NaN	NaN	Assembly_11_bin.1	Bacteria	Proteobacteria	Alphaproteobacteria	Rhizobiales	Hyphomicrobiaceae			Assembly_41_bin_119_NODE_17898_length_16092_cov_34.103947_6, Assembly_41_bin_50_NODE_126326_length_3665_cov_22.843767_1, Assembly_41_bin_65_NODE_6054_length_34730_cov_36.010382_4
Assembly_11_bin_10_NODE_118455_length_2871_cov_17.549006_3	Soil	NA	NaN	NaN	NaN	NaN	36953.4	27878	NaN	30261.8	40895.9	47381.1	42521.8	50128.2	59618.4	48460.7	NaN	34101.3	33123.6	21926.1	32440	23974.9	25828.6	Assembly_11_bin.10	Bacteria	Acidobacteriota	Vicinamibacteria	Vicinamibacterales	Vicinamibacteraceae
Assembly_11_bin_10_NODE_12616_length_9475_cov_14.870276_7	Soil	NA	NaN	NaN	NaN	NaN	NaN	NaN	NaN	NaN	NaN	NaN	NaN	NaN	NaN	NaN	NaN	NaN	95188.6	104353	86076.1	NaN	NaN	Assembly_11_bin.10	Bacteria	Acidobacteriota	Vicinamibacteria	Vicinamibacterales	Vicinamibacteraceae
Assembly_11_bin_10_NODE_141_length_73703_cov_14.823702_16	Soil	NA	NaN	NaN	NaN	NaN	NaN	NaN	NaN	NaN	NaN	NaN	NaN	NaN	NaN	NaN	NaN	NaN	99027.3	61628.1	NaN	NaN	NaN	Assembly_11_bin.10	Bacteria	Acidobacteriota	Vicinamibacteria	Vicinamibacterales	Vicinamibacteraceae
Assembly_11_bin_10_NODE_15226_length_8581_cov_13.485339_2	Soil	NA	101287	NaN	NaN	74566.6	NaN	NaN	NaN	74833.1	48890.6	NaN	NaN	NaN	NaN	NaN	NaN	NaN	NaN	NaN	NaN	NaN	NaN	Assembly_11_bin.10	Bacteria	Acidobacteriota	Vicinamibacteria	Vicinamibacterales	Vicinamibacteraceae			Assembly_11_bin_7_NODE_450_length_47735_cov_15.637773_31, Assembly_41_bin_20_NODE_4022_length_45808_cov_23.278233_6
Assembly_11_bin_10_NODE_2932_length_20263_cov_14.899891_14	Soil	NA	NaN	NaN	NaN	NaN	NaN	NaN	NaN	NaN	NaN	NaN	NaN	NaN	NaN	NaN	NaN	NaN	134306	46896.5	18131.2	NaN	17843.1	Assembly_11_bin.10	Bacteria	Acidobacteriota	Vicinamibacteria	Vicinamibacterales	Vicinamibacteraceae
Assembly_11_bin_10_NODE_345_length_53263_cov_14.995771_29	Soil	NA	NaN	NaN	NaN	NaN	25108.2	NaN	NaN	23539.6	NaN	NaN	NaN	36114.3	42348.3	44126.1	NaN	NaN	NaN	NaN	NaN	NaN	NaN	Assembly_11_bin.10	Bacteria	Acidobacteriota	Vicinamibacteria	Vicinamibacterales	Vicinamibacteraceae			Assembly_11_bin_20_NODE_3386_length_18953_cov_12.754418_7, Assembly_11_bin_5_NODE_31019_length_5872_cov_16.165377_5, Assembly_15-18_bin.16_k141_88016_length_5275_cov_7.0000_2, Assembly_15-18_bin.25_k141_746106_length_5959_cov_84.4692_2, Assembly_15-18_bin.49_k141_8178221_length_4258_cov_9.0000_5, Assembly_15_bin.12_NODE_2361_length_9547_cov_7.160029_4, Assembly_18_bin.5_NODE_91_length_49597_cov_8…
Assembly_11_bin_10_NODE_396_length_50382_cov_14.136925_20	Soil	NA	NaN	NaN	NaN	NaN	24955.7	NaN	NaN	NaN	NaN	NaN	NaN	33079.8	44182.6	43822.7	NaN	NaN	24955.8	24955.7	57656.6	32596	34445.2	Assembly_11_bin.10	Bacteria	Acidobacteriota	Vicinamibacteria	Vicinamibacterales	Vicinamibacteraceae
Assembly_11_bin_10_NODE_396_length_50382_cov_14.136925_24	Soil	NA	NaN	NaN	NaN	NaN	NaN	NaN	NaN	NaN	NaN	NaN	NaN	NaN	NaN	NaN	NaN	NaN	46154.2	45934.3	117625	27689.7	27315.5	Assembly_11_bin.10	Bacteria	Acidobacteriota	Vicinamibacteria	Vicinamibacterales	Vicinamibacteraceae
Assembly_11_bin_10_NODE_515_length_45318_cov_14.374721_15	Soil	NA	NaN	NaN	NaN	NaN	37096.3	NaN	72357.6	NaN	NaN	NaN	NaN	NaN	NaN	NaN	NaN	NaN	NaN	NaN	NaN	NaN	37096.3	Assembly_11_bin.10	Bacteria	Acidobacteriota	Vicinamibacteria	Vicinamibacterales	Vicinamibacteraceae
Assembly_11_bin_10_NODE_521_length_45003_cov_14.837234_21	Soil	NA	NaN	NaN	NaN	NaN	NaN	NaN	NaN	NaN	NaN	NaN	NaN	NaN	NaN	NaN	NaN	NaN	NaN	13796.5	11534.5	NaN	NaN	Assembly_11_bin.10	Bacteria	Acidobacteriota	Vicinamibacteria	Vicinamibacterales	Vicinamibacteraceae			Assembly_11_bin_18_NODE_1187_length_31815_cov_31.339326_9, Assembly_11_bin_2_NODE_56711_length_4259_cov_6.181018_4, Assembly_11_bin_4_NODE_68329_length_3856_cov_27.434622_4, Assembly_15_bin.9_NODE_35_length_102691_cov_16.808810_24, Assembly_16_bin.9_NODE_42_length_105468_cov_19.638413_23, Assembly_20_bin.10_NODE_2424_length_7769_cov_5.035779_4, Assembly_41_bin_101_NODE_9798_length_24922_cov_8.715…
Assembly_11_bin_10_NODE_9939_length_10831_cov_11.625650_10	Soil	NA	NaN	NaN	NaN	NaN	NaN	NaN	NaN	NaN	NaN	NaN	NaN	NaN	NaN	NaN	NaN	NaN	NaN	22989.1	19379.7	NaN	NaN	Assembly_11_bin.10	Bacteria	Acidobacteriota	Vicinamibacteria	Vicinamibacterales	Vicinamibacteraceae
Assembly_11_bin_11_NODE_132_length_75630_cov_11.360953_10	Soil	NA	NaN	NaN	NaN	NaN	NaN	NaN	NaN	NaN	NaN	90923.9	NaN	54645.8	58957.2	NaN	NaN	NaN	NaN	NaN	NaN	NaN	NaN	Assembly_11_bin.11	Bacteria	Bacteroidota	Bacteroidia	Chitinophagales	Chitinophagaceae	UBA8621		Assembly_41_bin_144_NODE_99_length_304550_cov_41.459673_204
Assembly_11_bin_11_NODE_132_length_75630_cov_11.360953_12	Soil	NA	NaN	NaN	NaN	NaN	3319.73	30131.2	NaN	32344.4	17879.1	NaN	NaN	NaN	NaN	NaN	NaN	NaN	NaN	NaN	NaN	NaN	NaN	Assembly_11_bin.11	Bacteria	Bacteroidota	Bacteroidia	Chitinophagales	Chitinophagaceae	UBA8621		Assembly_41_bin_57_NODE_6016_length_34922_cov_21.178708_7
Assembly_11_bin_11_NODE_132_length_75630_cov_11.360953_7	Soil	NA	52606.8	NaN	NaN	NaN	88272.2	56710.4	69540.7	88086.9	73046.5	434008	208192	407786	454427	545565	216934	119312	79915.9	27905.8	43396.8	NaN	28757.2	Assembly_11_bin.11	Bacteria	Bacteroidota	Bacteroidia	Chitinophagales	Chitinophagaceae	UBA8621
Assembly_11_bin_11_NODE_218_length_63077_cov_12.068230_23	Soil	NA	NaN	NaN	NaN	NaN	NaN	NaN	NaN	NaN	NaN	NaN	NaN	NaN	59977	NaN	NaN	NaN	NaN	NaN	NaN	25073.5	32257.2	Assembly_11_bin.11	Bacteria	Bacteroidota	Bacteroidia	Chitinophagales	Chitinophagaceae	UBA8621		Assembly_41_bin_11_NODE_457_length_156918_cov_49.936792_124, Assembly_41_bin_135_NODE_6082_length_34617_cov_24.138244_20
Assembly_11_bin_11_NODE_256_length_59088_cov_11.265055_13	Soil	NA	NaN	NaN	NaN	NaN	NaN	NaN	NaN	NaN	NaN	51341.9	62816	64513.6	83176.2	52783.3	NaN	28794.1	NaN	NaN	NaN	25313.4	NaN	Assembly_11_bin.11	Bacteria	Bacteroidota	Bacteroidia	Chitinophagales	Chitinophagaceae	UBA8621		Assembly_15-18_bin.52_k141_407160_length_7807_cov_66.5894_2, Assembly_18_bin.6_NODE_18_length_104963_cov_332.246826_57, Assembly_41_bin_11_NODE_10531_length_23675_cov_40.778408_13
Assembly_11_bin_11_NODE_31048_length_5869_cov_10.120571_3	Soil	NA	NaN	NaN	NaN	NaN	28292.9	51632.8	NaN	31084.7	NaN	NaN	NaN	NaN	NaN	NaN	NaN	NaN	NaN	NaN	NaN	NaN	NaN	Assembly_11_bin.11	Bacteria	Bacteroidota	Bacteroidia	Chitinophagales	Chitinophagaceae	UBA8621		Assembly_11_bin_12_NODE_40509_length_5101_cov_6.343837_2, Assembly_41_bin_126_NODE_6226_length_34039_cov_23.869909_12, Assembly_41_bin_144_NODE_1558_length_82189_cov_40.744186_7, Assembly_41_bin_175_NODE_246393_length_2310_cov_25.115299_3, Assembly_41_bin_18_NODE_8246_length_27977_cov_20.829812_14, Assembly_41_bin_47_NODE_122624_length_3745_cov_6.701355_1, Assembly_41_bin_57_NODE_1393_length_8743…
Assembly_11_bin_11_NODE_353_length_52938_cov_10.980863_36	Soil	NA	NaN	NaN	NaN	NaN	NaN	NaN	NaN	NaN	NaN	NaN	NaN	NaN	NaN	NaN	NaN	NaN	NaN	14239.8	45752.7	NaN	NaN	Assembly_11_bin.11	Bacteria	Bacteroidota	Bacteroidia	Chitinophagales	Chitinophagaceae	UBA8621		Assembly_11_bin_8_NODE_4300_length_16772_cov_21.434468_11, Assembly_41_bin_18_NODE_6396_length_33330_cov_17.909812_7
Assembly_11_bin_11_NODE_353_length_52938_cov_10.980863_42	Soil	NA	NaN	NaN	NaN	NaN	55102.8	84590	65914.2	27180	67695.4	NaN	NaN	NaN	NaN	NaN	NaN	NaN	NaN	NaN	NaN	NaN	NaN	Assembly_11_bin.11	Bacteria	Bacteroidota	Bacteroidia	Chitinophagales	Chitinophagaceae	UBA8621
Assembly_11_bin_11_NODE_41554_length_5035_cov_10.848795_4	Soil	NA	69885	NaN	NaN	49623.7	80876.1	57770.7	42663.2	70305.2	NaN	49156.9	80164.7	52388.7	56175.9	51813.8	NaN	39638	NaN	NaN	NaN	NaN	NaN	Assembly_11_bin.11	Bacteria	Bacteroidota	Bacteroidia	Chitinophagales	Chitinophagaceae	UBA8621		Assembly_15-18_bin.25_k141_7187419_length_6785_cov_34.0000_5, Assembly_15-18_bin.4_k141_2759218_length_7847_cov_12.0000_6, Assembly_19-22_bin.33_k141_1915811_length_4499_cov_18.1592_4, Assembly_46_bin.7_NODE_5248_length_6818_cov_8.473015_4
Assembly_11_bin_11_NODE_4308_length_16758_cov_10.313417_6	Soil	NA	NaN	NaN	NaN	NaN	NaN	NaN	NaN	NaN	NaN	NaN	NaN	NaN	NaN	NaN	NaN	NaN	NaN	20571.2	19167.9	NaN	NaN	Assembly_11_bin.11	Bacteria	Bacteroidota	Bacteroidia	Chitinophagales	Chitinophagaceae	UBA8621		Assembly_41_bin_112_NODE_1431_length_86166_cov_37.110555_23, Assembly_41_bin_175_NODE_53822_length_6892_cov_21.753547_3, Assembly_41_bin_18_NODE_8246_length_27977_cov_20.829812_22, Assembly_41_bin_33_NODE_216_length_229722_cov_34.675404_89, Assembly_41_bin_92_NODE_42215_length_8316_cov_38.430335_6
Assembly_11_bin_11_NODE_471_length_46722_cov_10.594939_36	Soil	NA	NaN	34432.6	NaN	47552.1	51551.6	109719	98983.2	72728.6	90632.5	56964	52820.3	51551.6	92768.9	69327.5	43069.9	37406.3	51551.7	NaN	19182.9	26236.5	NaN	Assembly_11_bin.11	Bacteria	Bacteroidota	Bacteroidia	Chitinophagales	Chitinophagaceae	UBA8621
Assembly_11_bin_11_NODE_682_length_40108_cov_10.493022_11	Soil	NA	NaN	NaN	38556.2	NaN	NaN	NaN	NaN	NaN	64154.6	352085	225293	302708	189953	108318	52661	56919.9	NaN	NaN	NaN	NaN	NaN	Assembly_11_bin.11	Bacteria	Bacteroidota	Bacteroidia	Chitinophagales	Chitinophagaceae	UBA8621
Assembly_11_bin_11_NODE_980_length_34707_cov_10.326042_18	Soil	NA	NaN	NaN	NaN	NaN	NaN	NaN	NaN	NaN	NaN	NaN	NaN	NaN	NaN	NaN	NaN	NaN	54195.8	NaN	22509.2	NaN	NaN	Assembly_11_bin.11	Bacteria	Bacteroidota	Bacteroidia	Chitinophagales	Chitinophagaceae	UBA8621		Assembly_11_bin_12_NODE_7510_length_12547_cov_6.456292_10, Assembly_11_bin_14_NODE_102114_length_3111_cov_4.197644_2, Assembly_11_bin_15_NODE_897_length_35949_cov_14.995793_2, Assembly_41_bin_102_NODE_12964_length_20379_cov_35.901004_1, Assembly_41_bin_107_NODE_12183_length_21326_cov_13.401298_4, Assembly_41_bin_107_NODE_50977_length_7178_cov_12.170574_2, Assembly_41_bin_10_NODE_58765_length_6443…
Assembly_11_bin_12_NODE_43443_length_4915_cov_6.814198_2	Soil	NA	NaN	NaN	NaN	NaN	44645.3	45813.7	36531.9	33001.6	NaN	NaN	NaN	NaN	NaN	NaN	NaN	NaN	NaN	NaN	NaN	NaN	NaN	Assembly_11_bin.12	Bacteria	Bacteroidota	Bacteroidia	Chitinophagales	Chitinophagaceae	UBA8621
Assembly_11_bin_12_NODE_60668_length_4109_cov_6.250370_3	Soil	NA	228634	NaN	NaN	NaN	NaN	NaN	284122	248276	NaN	NaN	NaN	60085.2	NaN	NaN	NaN	NaN	NaN	NaN	NaN	NaN	NaN	Assembly_11_bin.12	Bacteria	Bacteroidota	Bacteroidia	Chitinophagales	Chitinophagaceae	UBA8621		Assembly_41_bin_64_NODE_1563_length_82141_cov_20.665217_66
Assembly_11_bin_12_NODE_8669_length_11706_cov_7.542958_6	Soil	NA	NaN	NaN	NaN	NaN	34385.5	20243.4	NaN	18035.1	NaN	NaN	NaN	NaN	NaN	NaN	NaN	NaN	NaN	NaN	NaN	NaN	NaN	Assembly_11_bin.12	Bacteria	Bacteroidota	Bacteroidia	Chitinophagales	Chitinophagaceae	UBA8621
Assembly_11_bin_12_NODE_96900_length_3199_cov_6.285623_1	Soil	NA	NaN	NaN	NaN	NaN	NaN	NaN	NaN	NaN	NaN	NaN	NaN	NaN	NaN	NaN	NaN	NaN	43490.5	16497.4	16366.6	NaN	NaN	Assembly_11_bin.12	Bacteria	Bacteroidota	Bacteroidia	Chitinophagales	Chitinophagaceae	UBA8621		Assembly_41_bin_126_NODE_4_length_925668_cov_24.364985_280, Assembly_41_bin_141_NODE_3265_length_52251_cov_11.278144_23, Assembly_41_bin_144_NODE_90_length_314273_cov_42.331439_53, Assembly_41_bin_175_NODE_45047_length_7905_cov_26.318471_1, Assembly_41_bin_18_NODE_10994_length_22994_cov_18.120493_23, Assembly_41_bin_24_NODE_2469_length_62552_cov_41.798054_39, Assembly_41_bin_57_NODE_341_length_18…
Assembly_11_bin_14_NODE_120968_length_2840_cov_5.052424_2	Soil	NA	NaN	NaN	NaN	NaN	NaN	NaN	NaN	NaN	NaN	NaN	NaN	NaN	NaN	NaN	NaN	NaN	61269.9	32903.1	36402.1	NaN	34214.3	Assembly_11_bin.14	Bacteria	Proteobacteria	Gammaproteobacteria	Pseudomonadales	Cellvibrionaceae	Cellvibrio		Assembly_11_bin_14_NODE_55159_length_4324_cov_5.575310_4, Assembly_11_bin_16_NODE_2337_length_22743_cov_10.667445_18, Assembly_11_bin_1_NODE_616_length_41640_cov_14.091716_30, Assembly_11_bin_3_NODE_1108_length_32932_cov_11.494692_30, Assembly_11_bin_4_NODE_1053_length_33746_cov_28.450595_13, Assembly_11_bin_9_NODE_9971_length_10814_cov_8.298913_6, Assembly_16_bin.12_NODE_76697_length_1646_cov_2.…
Assembly_11_bin_14_NODE_218665_length_2078_cov_5.644093_2	Soil	NA	NaN	NaN	NaN	NaN	80721.8	74657.7	77786.3	74351.4	NaN	NaN	54694.9	51559.5	NaN	55693.4	47482.9	37217.8	23660.2	27975.9	89426.8	31642	45062.7	Assembly_11_bin.14	Bacteria	Proteobacteria	Gammaproteobacteria	Pseudomonadales	Cellvibrionaceae	Cellvibrio		Assembly_42_bin_60_NODE_24330_length_7115_cov_17.495892_3
Assembly_11_bin_14_NODE_35609_length_5463_cov_4.557877_7	Soil	NA	NaN	NaN	NaN	NaN	NaN	NaN	NaN	NaN	NaN	NaN	NaN	NaN	NaN	NaN	NaN	35029.9	NaN	NaN	NaN	32449	61868.2	Assembly_11_bin.14	Bacteria	Proteobacteria	Gammaproteobacteria	Pseudomonadales	Cellvibrionaceae	Cellvibrio		Assembly_11_bin_16_NODE_35894_length_5440_cov_9.267595_2, Assembly_19-22_bin.29_k141_2701836_length_5916_cov_18.8990_3, Assembly_19-22_bin.2_k141_4323216_length_21927_cov_15.0000_28, Assembly_21_bin.4_NODE_876_length_12210_cov_6.301687_26, Assembly_42_bin_21_NODE_1399_length_42017_cov_14.665316_43, Assembly_42_bin_25_NODE_20298_length_8094_cov_14.469710_8, Assembly_42_bin_28_NODE_1298_length_4381…
Assembly_11_bin_14_NODE_35609_length_5463_cov_4.557877_9	Soil	NA	NaN	NaN	NaN	NaN	NaN	NaN	NaN	NaN	NaN	NaN	NaN	NaN	NaN	NaN	NaN	NaN	47769.8	17156.1	NaN	NaN	29208.3	Assembly_11_bin.14	Bacteria	Proteobacteria	Gammaproteobacteria	Pseudomonadales	Cellvibrionaceae	Cellvibrio
Assembly_11_bin_14_NODE_358631_length_1605_cov_5.565806_2	Soil	NA	64548.2	NaN	98539.4	77699.6	106634	NaN	156092	108286	183168	61731.5	69858.6	47296.5	NaN	28945.7	43309.5	NaN	NaN	NaN	NaN	NaN	NaN	Assembly_11_bin.14	Bacteria	Proteobacteria	Gammaproteobacteria	Pseudomonadales	Cellvibrionaceae	Cellvibrio
Assembly_11_bin_14_NODE_36059_length_5427_cov_5.630491_2	Soil	NA	NaN	NaN	NaN	105907	NaN	NaN	NaN	NaN	NaN	93424.8	97624.7	190191	NaN	NaN	NaN	NaN	NaN	NaN	NaN	NaN	NaN	Assembly_11_bin.14	Bacteria	Proteobacteria	Gammaproteobacteria	Pseudomonadales	Cellvibrionaceae	Cellvibrio
Assembly_11_bin_14_NODE_43761_length_4896_cov_4.604834_2	Soil	NA	NaN	NaN	NaN	NaN	NaN	NaN	NaN	NaN	NaN	NaN	NaN	NaN	NaN	NaN	NaN	NaN	47326.1	40535.3	83784.7	24381.9	NaN	Assembly_11_bin.14	Bacteria	Proteobacteria	Gammaproteobacteria	Pseudomonadales	Cellvibrionaceae	Cellvibrio		Assembly_41_bin_118_NODE_1104_length_99997_cov_10.777351_24, Assembly_41_bin_13_NODE_65008_length_5970_cov_5.761792_1, Assembly_41_bin_169_NODE_17129_length_16643_cov_13.894442_2, Assembly_41_bin_7_NODE_8473_length_27468_cov_18.458760_12, Assembly_42_bin_64_NODE_589_length_64675_cov_22.755881_6
Assembly_11_bin_14_NODE_51244_length_4496_cov_5.172484_5	Soil	NA	NaN	NaN	NaN	NaN	NaN	NaN	NaN	NaN	NaN	NaN	NaN	NaN	NaN	NaN	NaN	NaN	44855.9	NaN	12444.5	NaN	NaN	Assembly_11_bin.14	Bacteria	Proteobacteria	Gammaproteobacteria	Pseudomonadales	Cellvibrionaceae	Cellvibrio
Assembly_11_bin_15_NODE_1278_length_30497_cov_18.293969_30	Soil	NA	NaN	NaN	NaN	NaN	NaN	NaN	NaN	NaN	NaN	NaN	NaN	NaN	NaN	NaN	NaN	NaN	92223.7	NaN	11961.4	NaN	NaN	Assembly_11_bin.15	Bacteria	Actinobacteriota	Actinomycetia	Streptomycetales	Streptomycetaceae	Streptomyces_C
Assembly_11_bin_15_NODE_1631_length_27154_cov_19.257021_13	Soil	NA	NaN	NaN	NaN	NaN	38778	28026.6	NaN	46050.4	NaN	NaN	NaN	NaN	NaN	NaN	NaN	NaN	79732	67006.8	81333.3	39351.9	34545.6	Assembly_11_bin.15	Bacteria	Actinobacteriota	Actinomycetia	Streptomycetales	Streptomycetaceae	Streptomyces_C
Assembly_11_bin_15_NODE_1694_length_26720_cov_16.722408_25	Soil	NA	NaN	NaN	NaN	NaN	NaN	NaN	NaN	NaN	NaN	NaN	NaN	NaN	NaN	NaN	NaN	NaN	65271	21655.4	27901.9	NaN	NaN	Assembly_11_bin.15	Bacteria	Actinobacteriota	Actinomycetia	Streptomycetales	Streptomycetaceae	Streptomyces_C		Assembly_11_bin_2_NODE_46201_length_4755_cov_6.843617_3, Assembly_41_bin_107_NODE_2416_length_63587_cov_13.277136_12, Assembly_41_bin_55_NODE_34_length_447221_cov_27.038505_324
Assembly_11_bin_15_NODE_397_length_50327_cov_18.838618_11	Soil	NA	62837	68584.8	NaN	70806.8	62928.1	NaN	64373.5	NaN	63885.9	NaN	NaN	47686.3	53183.6	55892	NaN	NaN	NaN	NaN	NaN	NaN	NaN	Assembly_11_bin.15	Bacteria	Actinobacteriota	Actinomycetia	Streptomycetales	Streptomycetaceae	Streptomyces_C		Assembly_11_bin_9_NODE_46068_length_4762_cov_7.242617_5, Assembly_15-18_bin.38_k141_4735418_length_37823_cov_21.9908_35, Assembly_15-18_bin.3_k141_7320894_length_97427_cov_29.9953_47, Assembly_16_bin.8_NODE_7463_length_5252_cov_7.975178_2, Assembly_19-22_bin.17_k141_517079_length_9459_cov_11.0000_5, Assembly_19-22_bin.24_k141_10519219_length_6907_cov_19.0000_5, Assembly_19-22_bin.30_k141_76642_le…
Assembly_11_bin_15_NODE_4053_length_17321_cov_17.432816_18	Soil	NA	NaN	NaN	NaN	NaN	NaN	NaN	NaN	NaN	NaN	NaN	NaN	NaN	NaN	NaN	NaN	NaN	NaN	NaN	NaN	10205.6	12636.4	Assembly_11_bin.15	Bacteria	Actinobacteriota	Actinomycetia	Streptomycetales	Streptomycetaceae	Streptomyces_C
Assembly_11_bin_15_NODE_4116_length_17184_cov_19.969759_12	Soil	NA	NaN	NaN	NaN	NaN	NaN	NaN	NaN	NaN	NaN	NaN	NaN	NaN	NaN	NaN	NaN	NaN	34291.1	NaN	8908.4	NaN	NaN	Assembly_11_bin.15	Bacteria	Actinobacteriota	Actinomycetia	Streptomycetales	Streptomycetaceae	Streptomyces_C
Assembly_11_bin_15_NODE_4489_length_16364_cov_18.800478_13	Soil	NA	NaN	NaN	NaN	NaN	NaN	NaN	NaN	NaN	NaN	NaN	NaN	NaN	NaN	NaN	NaN	NaN	47524	NaN	14370	NaN	NaN	Assembly_11_bin.15	Bacteria	Actinobacteriota	Actinomycetia	Streptomycetales	Streptomycetaceae	Streptomyces_C		Assembly_11_bin_2_NODE_66546_length_3911_cov_7.398340_4, Assembly_11_bin_7_NODE_193_length_66205_cov_15.575495_14, Assembly_41_bin_132_NODE_405_length_169543_cov_29.269500_10, Assembly_41_bin_161_NODE_12193_length_21316_cov_31.275857_1, Assembly_41_bin_177_NODE_15407_length_17995_cov_13.920178_1, Assembly_41_bin_47_NODE_9429_length_25598_cov_7.817210_7, Assembly_41_bin_48_NODE_1001_length_104946_…
Assembly_11_bin_15_NODE_62_length_97310_cov_17.679831_23	Soil	NA	NaN	NaN	NaN	NaN	NaN	NaN	NaN	NaN	NaN	NaN	NaN	NaN	NaN	NaN	NaN	NaN	52958.6	22011	17020.7	NaN	NaN	Assembly_11_bin.15	Bacteria	Actinobacteriota	Actinomycetia	Streptomycetales	Streptomycetaceae	Streptomyces_C		Assembly_15_bin.6_NODE_45_length_87643_cov_11.911986_56, Assembly_16_bin.12_NODE_3540_length_7864_cov_13.364195_5, Assembly_17_bin.4_NODE_37_length_94521_cov_16.018959_61, Assembly_45_bin.13_NODE_9826_length_5265_cov_7.066027_1, Assembly_45_bin.2_NODE_43_length_50433_cov_24.915836_23
Assembly_11_bin_15_NODE_69935_length_3808_cov_18.908606_5	Soil	NA	49382.2	47803.5	NaN	NaN	NaN	35100.9	NaN	NaN	NaN	NaN	NaN	46012.6	NaN	NaN	NaN	NaN	68197.7	50315.1	25526.8	NaN	NaN	Assembly_11_bin.15	Bacteria	Actinobacteriota	Actinomycetia	Streptomycetales	Streptomycetaceae	Streptomyces_C
Assembly_11_bin_15_NODE_873_length_36364_cov_17.630643_25	Soil	NA	NaN	NaN	NaN	NaN	NaN	NaN	NaN	NaN	NaN	NaN	NaN	NaN	NaN	NaN	NaN	NaN	32774.7	34343.1	19875.7	NaN	NaN	Assembly_11_bin.15	Bacteria	Actinobacteriota	Actinomycetia	Streptomycetales	Streptomycetaceae	Streptomyces_C
Assembly_11_bin_15_NODE_9009_length_11435_cov_18.646134_13	Soil	NA	NaN	NaN	NaN	NaN	NaN	NaN	NaN	15190.8	NaN	NaN	NaN	33018.6	NaN	NaN	NaN	NaN	141365	82841.3	158431	NaN	NaN	Assembly_11_bin.15	Bacteria	Actinobacteriota	Actinomycetia	Streptomycetales	Streptomycetaceae	Streptomyces_C
Assembly_11_bin_16_NODE_1169_length_32091_cov_10.151642_15	Soil	NA	NaN	NaN	NaN	NaN	NaN	NaN	NaN	NaN	NaN	NaN	NaN	NaN	NaN	NaN	NaN	NaN	61009.3	28421	12835.5	NaN	NaN	Assembly_11_bin.16	Bacteria	Proteobacteria	Gammaproteobacteria	Steroidobacterales	Steroidobacteraceae	Bog-1198		Assembly_41_bin_112_NODE_83776_length_4949_cov_43.045770_2
Assembly_11_bin_16_NODE_1628_length_27159_cov_11.544827_23	Soil	NA	NaN	NaN	NaN	NaN	NaN	NaN	NaN	NaN	NaN	NaN	NaN	NaN	NaN	NaN	NaN	NaN	24343	23107.9	53560.7	NaN	NaN	Assembly_11_bin.16	Bacteria	Proteobacteria	Gammaproteobacteria	Steroidobacterales	Steroidobacteraceae	Bog-1198
Assembly_11_bin_16_NODE_2201_length_23433_cov_10.729917_24	Soil	NA	NaN	NaN	NaN	NaN	NaN	NaN	NaN	NaN	NaN	NaN	NaN	NaN	NaN	NaN	NaN	NaN	45150.2	NaN	11219	NaN	NaN	Assembly_11_bin.16	Bacteria	Proteobacteria	Gammaproteobacteria	Steroidobacterales	Steroidobacteraceae	Bog-1198		Assembly_41_bin_121_NODE_1157_length_97445_cov_90.614355_34, Assembly_41_bin_138_NODE_1633_length_80225_cov_26.415367_15, Assembly_41_bin_155_NODE_3441_length_50630_cov_19.051567_44, Assembly_41_bin_15_NODE_20958_length_14249_cov_48.396858_15, Assembly_41_bin_26_NODE_73_length_340436_cov_73.611850_181, Assembly_41_bin_30_NODE_33958_length_9829_cov_9.326683_6, Assembly_41_bin_30_NODE_46783_length_…
Assembly_11_bin_16_NODE_35894_length_5440_cov_9.267595_5	Soil	NA	NaN	NaN	NaN	NaN	NaN	NaN	NaN	NaN	NaN	NaN	NaN	35365.2	NaN	NaN	NaN	NaN	NaN	20105.4	20689.2	NaN	31667.8	Assembly_11_bin.16	Bacteria	Proteobacteria	Gammaproteobacteria	Steroidobacterales	Steroidobacteraceae	Bog-1198		Assembly_19-22_bin.2_k141_4323216_length_21927_cov_15.0000_31, Assembly_19-22_bin.32_k141_1201157_length_24324_cov_36.6058_29, Assembly_19_bin.2_NODE_10832_length_3616_cov_7.244313_2, Assembly_21_bin.11_NODE_3229_length_5988_cov_8.957694_7, Assembly_41_bin_121_NODE_16263_length_17314_cov_91.928095_12, Assembly_41_bin_125_NODE_55045_length_6771_cov_14.290203_8, Assembly_41_bin_155_NODE_136572_leng…
Assembly_11_bin_16_NODE_3594_length_18412_cov_9.884894_11	Soil	NA	NaN	NaN	NaN	NaN	NaN	NaN	NaN	NaN	NaN	NaN	NaN	NaN	NaN	NaN	NaN	NaN	87021.2	43870.9	29489.5	27890.7	16327.2	Assembly_11_bin.16	Bacteria	Proteobacteria	Gammaproteobacteria	Steroidobacterales	Steroidobacteraceae	Bog-1198		Assembly_11_bin_3_NODE_45050_length_4820_cov_14.031689_5, Assembly_19-22_bin.2_k141_3347919_length_8608_cov_14.2121_2, Assembly_41_bin_116_NODE_6397_length_33320_cov_67.568285_28, Assembly_41_bin_118_NODE_1973_length_71527_cov_10.949491_2, Assembly_41_bin_121_NODE_6650_length_32517_cov_91.257963_18, Assembly_41_bin_128_NODE_2789_length_57910_cov_10.864541_65, Assembly_41_bin_138_NODE_250_length_2…
Assembly_11_bin_16_NODE_365_length_52063_cov_10.297473_20	Soil	NA	NaN	NaN	NaN	NaN	NaN	NaN	NaN	NaN	NaN	NaN	NaN	NaN	NaN	NaN	NaN	NaN	50949.2	24063.1	19293.4	NaN	NaN	Assembly_11_bin.16	Bacteria	Proteobacteria	Gammaproteobacteria	Steroidobacterales	Steroidobacteraceae	Bog-1198		Assembly_11_bin_19_NODE_30040_length_5970_cov_12.107523_5, Assembly_41_bin_121_NODE_2503_length_62069_cov_88.774148_38, Assembly_41_bin_128_NODE_1282_length_91601_cov_11.278090_54, Assembly_41_bin_142_NODE_2587_length_60719_cov_16.255308_33, Assembly_41_bin_155_NODE_9556_length_25361_cov_19.725559_16, Assembly_41_bin_158_NODE_11075_length_22863_cov_26.098430_21, Assembly_41_bin_162_NODE_355_lengt…
Assembly_11_bin_16_NODE_9824_length_10907_cov_10.734888_7	Soil	NA	NaN	NaN	NaN	NaN	NaN	NaN	NaN	NaN	NaN	NaN	NaN	NaN	NaN	NaN	NaN	NaN	NaN	35978.6	36646.5	NaN	NaN	Assembly_11_bin.16	Bacteria	Proteobacteria	Gammaproteobacteria	Steroidobacterales	Steroidobacteraceae	Bog-1198		Assembly_11_bin_4_NODE_194_length_66194_cov_26.485341_58, Assembly_41_bin_129_NODE_6327_length_33631_cov_17.795896_1, Assembly_41_bin_145_NODE_3056_length_54787_cov_17.616531_16, Assembly_41_bin_62_NODE_2014_length_70900_cov_14.822994_5
Assembly_11_bin_17_k141_875986_length_1795_cov_9.0000_4	Soil	NA	65394.8	NaN	NaN	NaN	34744.4	31728.4	NaN	34649.9	NaN	NaN	NaN	NaN	NaN	NaN	NaN	NaN	NaN	NaN	NaN	NaN	NaN	Assembly_11_bin.17	#N/A	#N/A	#N/A	#N/A	#N/A	#N/A	#N/A
Assembly_11_bin_17_NODE_16304_length_8261_cov_9.046551_5	Soil	NA	NaN	NaN	NaN	NaN	NaN	NaN	NaN	NaN	NaN	NaN	NaN	NaN	NaN	NaN	NaN	NaN	82267.2	40357.7	99896	NaN	NaN	Assembly_11_bin.17	#N/A	#N/A	#N/A	#N/A	#N/A	#N/A	#N/A
Assembly_11_bin_17_NODE_25042_length_6579_cov_7.036941_1	Soil	NA	344494	351039	99807.8	725730	190136	230350	392328	362193	409338	37808.2	48520.5	53571	NaN	40548.9	NaN	NaN	NaN	NaN	NaN	NaN	NaN	Assembly_11_bin.17	#N/A	#N/A	#N/A	#N/A	#N/A	#N/A	#N/A
Assembly_11_bin_17_NODE_3092_length_19806_cov_7.587464_9	Soil	NA	NaN	NaN	NaN	NaN	31077.1	NaN	NaN	34026.9	178919	NaN	100920	78488.4	NaN	97815.4	100294	NaN	NaN	NaN	18668.2	NaN	NaN	Assembly_11_bin.17	#N/A	#N/A	#N/A	#N/A	#N/A	#N/A	#N/A
Assembly_11_bin_17_NODE_44866_length_4831_cov_6.506700_1	Soil	NA	NaN	NaN	NaN	NaN	NaN	NaN	NaN	NaN	NaN	NaN	NaN	NaN	NaN	NaN	NaN	NaN	NaN	23551.1	21329.1	NaN	NaN	Assembly_11_bin.17	#N/A	#N/A	#N/A	#N/A	#N/A	#N/A	#N/A	Assembly_41_bin_48_NODE_685_length_128014_cov_13.070749_36
Assembly_11_bin_17_NODE_4599_length_16204_cov_7.692179_6	Soil	NA	NaN	NaN	NaN	NaN	NaN	NaN	NaN	NaN	NaN	NaN	NaN	NaN	NaN	NaN	NaN	NaN	50327.4	18649	NaN	NaN	NaN	Assembly_11_bin.17	#N/A	#N/A	#N/A	#N/A	#N/A	#N/A	#N/A	Assembly_41_bin_127_NODE_7679_length_29468_cov_11.813586_19
Assembly_11_bin_18_NODE_1062_length_33659_cov_32.170069_8	Soil	NA	NaN	NaN	NaN	NaN	NaN	NaN	NaN	NaN	NaN	NaN	NaN	NaN	NaN	NaN	NaN	NaN	NaN	17669.4	10649.5	NaN	NaN	Assembly_11_bin.18	Bacteria	Actinobacteriota	Actinomycetia	Propionibacteriales	Nocardioidaceae	Nocardioides		Assembly_41_bin_54_NODE_499_length_150095_cov_24.860644_86
Assembly_11_bin_18_NODE_18948_length_7628_cov_31.026938_9	Soil	NA	NaN	38594.7	685411	452927	1.51336e+06	1.75555e+06	1.35362e+06	1.35127e+06	687522	472640	NaN	57972.3	277031	50119.2	NaN	NaN	33521.1	NaN	19449.1	NaN	51660.7	Assembly_11_bin.18	Bacteria	Actinobacteriota	Actinomycetia	Propionibacteriales	Nocardioidaceae	Nocardioides
Assembly_11_bin_18_NODE_2775_length_20717_cov_31.247459_3	Soil	NA	466062	145768	138478	351393	161900	121106	74765.9	214331	78794.9	100249	91100.7	276576	365199	454244	NaN	31519.7	39634.2	NaN	NaN	NaN	64798.2	Assembly_11_bin.18	Bacteria	Actinobacteriota	Actinomycetia	Propionibacteriales	Nocardioidaceae	Nocardioides
Assembly_11_bin_18_NODE_5236_length_15149_cov_33.053465_5	Soil	NA	NaN	NaN	NaN	NaN	47807.1	NaN	NaN	49017.1	NaN	NaN	NaN	NaN	NaN	NaN	NaN	NaN	NaN	NaN	NaN	NaN	NaN	Assembly_11_bin.18	Bacteria	Actinobacteriota	Actinomycetia	Propionibacteriales	Nocardioidaceae	Nocardioides
Assembly_11_bin_18_NODE_549_length_44011_cov_32.126877_48	Soil	NA	NaN	NaN	NaN	NaN	NaN	NaN	NaN	NaN	NaN	NaN	NaN	NaN	NaN	NaN	NaN	NaN	88924.8	5767.53	12284.7	NaN	NaN	Assembly_11_bin.18	Bacteria	Actinobacteriota	Actinomycetia	Propionibacteriales	Nocardioidaceae	Nocardioides
Assembly_11_bin_19_NODE_10948_length_10232_cov_9.437162_7	Soil	NA	NaN	NaN	NaN	NaN	NaN	NaN	NaN	NaN	NaN	NaN	51486.1	NaN	52760.9	49936	NaN	NaN	NaN	NaN	NaN	NaN	NaN	Assembly_11_bin.19	Bacteria	Proteobacteria	Alphaproteobacteria	Dongiales	Dongiaceae			Assembly_41_bin_153_NODE_46084_length_7764_cov_9.992736_1
Assembly_11_bin_19_NODE_11056_length_10172_cov_9.940694_2	Soil	NA	NaN	NaN	NaN	NaN	NaN	NaN	NaN	NaN	NaN	NaN	NaN	NaN	NaN	NaN	NaN	NaN	28634.9	16877.2	NaN	NaN	NaN	Assembly_11_bin.19	Bacteria	Proteobacteria	Alphaproteobacteria	Dongiales	Dongiaceae
Assembly_11_bin_19_NODE_11056_length_10172_cov_9.940694_6	Soil	NA	NaN	NaN	NaN	NaN	NaN	NaN	NaN	NaN	NaN	NaN	NaN	NaN	NaN	NaN	NaN	NaN	29626.4	19961.6	16037.4	NaN	NaN	Assembly_11_bin.19	Bacteria	Proteobacteria	Alphaproteobacteria	Dongiales	Dongiaceae			Assembly_11_bin_1_NODE_2272_length_23056_cov_15.147168_16, Assembly_11_bin_9_NODE_6937_length_13073_cov_9.614534_6, Assembly_41_bin_119_NODE_23593_length_13007_cov_38.019534_12, Assembly_41_bin_129_NODE_20832_length_14315_cov_17.911290_4, Assembly_41_bin_50_NODE_20837_length_14309_cov_21.515785_17, Assembly_41_bin_59_NODE_1156_length_97453_cov_33.432452_29, Assembly_41_bin_5_NODE_2635_length_6008…
Assembly_11_bin_19_NODE_14575_length_8770_cov_11.362823_5	Soil	NA	NaN	189722	104256	204412	72066	138610	105109	111421	116648	NaN	NaN	NaN	52996.3	38290.6	NaN	NaN	48692.2	20928.3	18449.9	21439.1	NaN	Assembly_11_bin.19	Bacteria	Proteobacteria	Alphaproteobacteria	Dongiales	Dongiaceae			Assembly_11_bin_9_NODE_19103_length_7594_cov_9.415042_9, Assembly_41_bin_104_NODE_748_length_122027_cov_12.072328_7, Assembly_41_bin_146_NODE_1441_length_85925_cov_12.386153_71, Assembly_41_bin_178_NODE_108924_length_4076_cov_9.645859_1, Assembly_41_bin_65_NODE_15083_length_18293_cov_32.907610_7, Assembly_41_bin_86_NODE_34364_length_9738_cov_7.036043_2, Assembly_41_bin_95_NODE_112038_length_3996_…
Assembly_11_bin_19_NODE_15072_length_8625_cov_10.950292_9	Soil	NA	NaN	NaN	NaN	NaN	NaN	NaN	NaN	NaN	NaN	NaN	NaN	NaN	NaN	NaN	NaN	NaN	NaN	54085.1	51308.3	NaN	NaN	Assembly_11_bin.19	Bacteria	Proteobacteria	Alphaproteobacteria	Dongiales	Dongiaceae
Assembly_11_bin_19_NODE_25637_length_6497_cov_9.764514_6	Soil	NA	NaN	NaN	NaN	NaN	NaN	NaN	NaN	NaN	NaN	NaN	NaN	NaN	NaN	NaN	NaN	NaN	NaN	17532.6	17496.3	NaN	NaN	Assembly_11_bin.19	Bacteria	Proteobacteria	Alphaproteobacteria	Dongiales	Dongiaceae			Assembly_41_bin_29_NODE_1351_length_89220_cov_12.826737_67, Assembly_41_bin_45_NODE_11145_length_22764_cov_25.954027_17, Assembly_41_bin_5_NODE_59_length_367600_cov_20.849439_198, Assembly_42_bin_57_NODE_57753_length_4095_cov_19.996782_3
Assembly_11_bin_19_NODE_26856_length_6339_cov_11.943507_8	Soil	NA	NaN	NaN	NaN	NaN	NaN	NaN	NaN	NaN	NaN	NaN	NaN	NaN	NaN	NaN	NaN	NaN	NaN	NaN	71005.8	24189.7	NaN	Assembly_11_bin.19	Bacteria	Proteobacteria	Alphaproteobacteria	Dongiales	Dongiaceae
Assembly_11_bin_19_NODE_28776_length_6107_cov_10.245373_6	Soil	NA	NaN	NaN	NaN	NaN	NaN	NaN	NaN	NaN	NaN	NaN	NaN	NaN	NaN	NaN	NaN	NaN	35882.1	13629.5	NaN	NaN	NaN	Assembly_11_bin.19	Bacteria	Proteobacteria	Alphaproteobacteria	Dongiales	Dongiaceae			Assembly_11_bin_3_NODE_1464_length_28667_cov_11.066371_18, Assembly_41_bin_120_NODE_35465_length_9515_cov_9.452114_5, Assembly_41_bin_128_NODE_4704_length_41073_cov_10.898435_37, Assembly_41_bin_133_NODE_79447_length_5144_cov_6.249558_4, Assembly_41_bin_162_NODE_43137_length_8174_cov_62.391428_3, Assembly_41_bin_176_NODE_15490_length_17915_cov_11.936338_12, Assembly_41_bin_21_NODE_246236_length_2…
Assembly_11_bin_19_NODE_3442_length_18792_cov_10.988739_8	Soil	NA	NaN	NaN	NaN	NaN	NaN	NaN	NaN	NaN	NaN	NaN	18506.8	45181.1	NaN	NaN	NaN	NaN	146286	57915.9	31440.2	NaN	NaN	Assembly_11_bin.19	Bacteria	Proteobacteria	Alphaproteobacteria	Dongiales	Dongiaceae
Assembly_11_bin_19_NODE_4297_length_16781_cov_10.636076_7	Soil	NA	NaN	NaN	NaN	NaN	39545.8	NaN	NaN	60990.2	NaN	NaN	NaN	NaN	NaN	NaN	NaN	NaN	NaN	NaN	NaN	NaN	NaN	Assembly_11_bin.19	Bacteria	Proteobacteria	Alphaproteobacteria	Dongiales	Dongiaceae
Assembly_11_bin_19_NODE_4316_length_16733_cov_10.403765_14	Soil	NA	NaN	NaN	NaN	NaN	NaN	NaN	NaN	NaN	NaN	NaN	NaN	NaN	70276.3	54118.5	66495.7	45431.3	NaN	NaN	NaN	NaN	NaN	Assembly_11_bin.19	Bacteria	Proteobacteria	Alphaproteobacteria	Dongiales	Dongiaceae			Assembly_41_bin_54_NODE_2036_length_70285_cov_24.899801_48
Assembly_11_bin_19_NODE_47681_length_4675_cov_12.020346_1	Soil	NA	NaN	NaN	NaN	NaN	NaN	NaN	NaN	NaN	NaN	NaN	NaN	NaN	NaN	39732.4	42973.1	NaN	34062.1	22035.6	37633.5	34032.8	NaN	Assembly_11_bin.19	Bacteria	Proteobacteria	Alphaproteobacteria	Dongiales	Dongiaceae
Assembly_11_bin_19_NODE_51743_length_4472_cov_11.364274_7	Soil	NA	NaN	NaN	NaN	NaN	42181.7	71170.3	NaN	NaN	NaN	NaN	NaN	NaN	NaN	NaN	NaN	NaN	NaN	NaN	NaN	NaN	NaN	Assembly_11_bin.19	Bacteria	Proteobacteria	Alphaproteobacteria	Dongiales	Dongiaceae			Assembly_42_bin_37_NODE_431_length_74534_cov_231.941191_30, Assembly_42_bin_4_NODE_1852_length_36538_cov_15.273991_35
Assembly_11_bin_19_NODE_79350_length_3559_cov_10.911815_2	Soil	NA	NaN	NaN	NaN	NaN	NaN	NaN	NaN	NaN	NaN	NaN	NaN	NaN	NaN	NaN	NaN	NaN	NaN	37452	99357.3	NaN	26629.7	Assembly_11_bin.19	Bacteria	Proteobacteria	Alphaproteobacteria	Dongiales	Dongiaceae
Assembly_11_bin_19_NODE_85632_length_3417_cov_10.356633_1	Soil	NA	NaN	NaN	NaN	NaN	46322.3	42565.8	45887	33945.9	NaN	NaN	NaN	NaN	NaN	NaN	NaN	NaN	NaN	NaN	NaN	NaN	NaN	Assembly_11_bin.19	Bacteria	Proteobacteria	Alphaproteobacteria	Dongiales	Dongiaceae
Assembly_11_bin_19_NODE_9694_length_10978_cov_9.573011_12	Soil	NA	NaN	NaN	NaN	NaN	NaN	NaN	NaN	NaN	NaN	NaN	NaN	NaN	NaN	NaN	NaN	NaN	25327.3	NaN	13126.3	NaN	NaN	Assembly_11_bin.19	Bacteria	Proteobacteria	Alphaproteobacteria	Dongiales	Dongiaceae
Assembly_11_bin_2_NODE_12560_length_9497_cov_6.781402_2	Soil	NA	NaN	NaN	NaN	NaN	NaN	NaN	NaN	NaN	NaN	NaN	NaN	NaN	NaN	NaN	NaN	NaN	NaN	25598.3	NaN	NaN	27640.7	Assembly_11_bin.2	Bacteria	Myxococcota	Polyangia	Polyangiales	Polyangiaceae	PMG-095		Assembly_41_bin_160_NODE_10019_length_24527_cov_44.290577_8, Assembly_41_bin_68_NODE_28032_length_11394_cov_36.485404_6
Assembly_11_bin_2_NODE_13750_length_9051_cov_7.219431_6	Soil	NA	NaN	NaN	NaN	NaN	40600.3	NaN	66643.8	NaN	NaN	NaN	NaN	NaN	NaN	49449.5	55369.3	NaN	NaN	NaN	NaN	NaN	NaN	Assembly_11_bin.2	Bacteria	Myxococcota	Polyangia	Polyangiales	Polyangiaceae	PMG-095
Assembly_11_bin_2_NODE_20667_length_7279_cov_7.196429_6	Soil	NA	71898.2	68383.5	66994.7	72023	NaN	NaN	NaN	NaN	107080	64561.3	93404.1	70397.6	172172	109208	NaN	NaN	NaN	NaN	NaN	NaN	33669.4	Assembly_11_bin.2	Bacteria	Myxococcota	Polyangia	Polyangiales	Polyangiaceae	PMG-095
Assembly_11_bin_2_NODE_37686_length_5303_cov_5.025724_3	Soil	NA	NaN	NaN	NaN	NaN	NaN	NaN	NaN	NaN	NaN	NaN	NaN	NaN	NaN	NaN	NaN	NaN	NaN	28952.2	11716.5	NaN	NaN	Assembly_11_bin.2	Bacteria	Myxococcota	Polyangia	Polyangiales	Polyangiaceae	PMG-095		Assembly_41_bin_137_NODE_7_length_752851_cov_65.619443_191, Assembly_41_bin_177_NODE_5027_length_39342_cov_14.778044_10, Assembly_41_bin_70_NODE_1019_length_104167_cov_17.050186_74, Assembly_41_bin_93_NODE_325_length_186208_cov_19.768814_143, Assembly_41_bin_96_NODE_39296_length_8779_cov_11.101903_1
Assembly_11_bin_2_NODE_46275_length_4750_cov_6.892652_1	Soil	NA	NaN	NaN	NaN	NaN	NaN	NaN	NaN	NaN	NaN	NaN	NaN	NaN	NaN	NaN	NaN	NaN	NaN	45801.1	50713	NaN	NaN	Assembly_11_bin.2	Bacteria	Myxococcota	Polyangia	Polyangiales	Polyangiaceae	PMG-095		Assembly_41_bin_115_NODE_41965_length_8355_cov_11.962410_1, Assembly_41_bin_156_NODE_970_length_106544_cov_13.347858_81, Assembly_41_bin_161_NODE_1994_length_71181_cov_33.843784_8, Assembly_41_bin_177_NODE_8858_length_26624_cov_14.963265_9, Assembly_41_bin_93_NODE_2773_length_58137_cov_19.967167_1
Assembly_11_bin_2_NODE_67188_length_3892_cov_6.535314_3	Soil	NA	NaN	104683	178949	66001.4	41072	68535	105729	NaN	127391	59073.3	NaN	NaN	NaN	NaN	NaN	NaN	NaN	NaN	NaN	NaN	NaN	Assembly_11_bin.2	Bacteria	Myxococcota	Polyangia	Polyangiales	Polyangiaceae	PMG-095
Assembly_11_bin_20_NODE_12311_length_9602_cov_13.341364_8	Soil	NA	NaN	NaN	NaN	NaN	NaN	NaN	NaN	NaN	NaN	NaN	NaN	NaN	NaN	NaN	NaN	NaN	65924.4	91996.7	98108.1	NaN	NaN	Assembly_11_bin.20	Bacteria	Acidobacteriota	Blastocatellia	UBA7656	UBA7656
Assembly_11_bin_20_NODE_14489_length_8796_cov_15.459330_9	Soil	NA	301572	NaN	NaN	NaN	212330	291392	224914	180616	222764	NaN	NaN	52051.5	NaN	NaN	NaN	NaN	NaN	NaN	NaN	NaN	NaN	Assembly_11_bin.20	Bacteria	Acidobacteriota	Blastocatellia	UBA7656	UBA7656			Assembly_41_bin_147_NODE_27682_length_11505_cov_9.183755_2
Assembly_11_bin_20_NODE_18_length_134180_cov_13.395661_28	Soil	NA	22637.3	NaN	NaN	NaN	11111.5	NaN	NaN	15220.2	NaN	NaN	NaN	18133.7	NaN	15062.7	NaN	NaN	NaN	NaN	NaN	NaN	NaN	Assembly_11_bin.20	Bacteria	Acidobacteriota	Blastocatellia	UBA7656	UBA7656			Assembly_15-18_bin.10_k141_4274693_length_34502_cov_31.0808_5, Assembly_15-18_bin.22_k141_3650213_length_13523_cov_44.0000_4, Assembly_15-18_bin.25_k141_2669896_length_8036_cov_15.0000_4, Assembly_15-18_bin.27_k141_3677220_length_19082_cov_41.8790_4, Assembly_15-18_bin.32_k141_1565945_length_5638_cov_49.7311_1, Assembly_15-18_bin.46_k141_3961625_length_59656_cov_52.5303_12, Assembly_15_bin.5_NODE…
Assembly_11_bin_20_NODE_212_length_63786_cov_14.950150_12	Soil	NA	NaN	NaN	NaN	NaN	11853	NaN	NaN	18801	NaN	NaN	NaN	NaN	NaN	NaN	NaN	NaN	NaN	NaN	NaN	NaN	NaN	Assembly_11_bin.20	Bacteria	Acidobacteriota	Blastocatellia	UBA7656	UBA7656			Assembly_15-18_bin.11_k141_7826049_length_3824_cov_76.5341_1, Assembly_15-18_bin.16_k141_5461149_length_6908_cov_19.0000_4, Assembly_15-18_bin.33_k141_4036079_length_5447_cov_16.3006_3, Assembly_15_bin.1_NODE_197_length_33992_cov_12.199694_16, Assembly_16_bin.15_NODE_943_length_17245_cov_20.085457_5, Assembly_17_bin.5_NODE_108_length_47582_cov_13.972668_29, Assembly_18_bin.1_NODE_4227_length_4250…
Assembly_11_bin_20_NODE_212_length_63786_cov_14.950150_65	Soil	NA	NaN	NaN	NaN	NaN	38362.4	85214.4	113201	72344.9	NaN	NaN	NaN	NaN	NaN	NaN	NaN	NaN	NaN	NaN	NaN	NaN	NaN	Assembly_11_bin.20	Bacteria	Acidobacteriota	Blastocatellia	UBA7656	UBA7656			Assembly_41_bin_147_NODE_30774_length_10602_cov_10.867450_11
Assembly_11_bin_20_NODE_386_length_50871_cov_13.981049_21	Soil	NA	NaN	NaN	NaN	NaN	NaN	NaN	NaN	NaN	NaN	NaN	74294.8	53091.5	40028.9	44006	NaN	NaN	NaN	NaN	NaN	NaN	NaN	Assembly_11_bin.20	Bacteria	Acidobacteriota	Blastocatellia	UBA7656	UBA7656
Assembly_11_bin_20_NODE_55_length_100359_cov_14.774366_13	Soil	NA	80512.9	67482	107203	75916.9	97371.7	64028.7	66894.4	90839	103862	110677	61957.9	52599.2	NaN	65605.4	NaN	NaN	NaN	NaN	NaN	NaN	NaN	Assembly_11_bin.20	Bacteria	Acidobacteriota	Blastocatellia	UBA7656	UBA7656
Assembly_11_bin_20_NODE_55_length_100359_cov_14.774366_46	Soil	NA	NaN	NaN	NaN	NaN	NaN	NaN	NaN	NaN	NaN	NaN	NaN	NaN	NaN	NaN	NaN	NaN	NaN	28429.2	94059.9	NaN	NaN	Assembly_11_bin.20	Bacteria	Acidobacteriota	Blastocatellia	UBA7656	UBA7656			Assembly_41_bin_76_NODE_3417_length_50885_cov_12.911942_44
Assembly_11_bin_20_NODE_796_length_37996_cov_14.660209_24	Soil	NA	NaN	NaN	NaN	NaN	13459	NaN	NaN	8200.28	NaN	NaN	NaN	NaN	NaN	NaN	13943.8	24475.3	55270.5	38906.8	31278.7	NaN	NaN	Assembly_11_bin.20	Bacteria	Acidobacteriota	Blastocatellia	UBA7656	UBA7656
Assembly_11_bin_20_NODE_822_length_37377_cov_13.611945_28	Soil	NA	792449	751107	577488	869049	577488	623093	720100	762226	651821	337506	264099	407008	360082	535436	NaN	NaN	NaN	NaN	NaN	NaN	NaN	Assembly_11_bin.20	Bacteria	Acidobacteriota	Blastocatellia	UBA7656	UBA7656
Assembly_11_bin_20_NODE_84_length_86605_cov_13.780797_9	Soil	NA	NaN	NaN	NaN	NaN	NaN	NaN	NaN	NaN	NaN	NaN	NaN	NaN	NaN	NaN	NaN	NaN	34043.5	22227.4	NaN	NaN	NaN	Assembly_11_bin.20	Bacteria	Acidobacteriota	Blastocatellia	UBA7656	UBA7656
Assembly_11_bin_20_NODE_939_length_35292_cov_14.900417_9	Soil	NA	NaN	NaN	NaN	NaN	NaN	NaN	NaN	NaN	NaN	NaN	NaN	NaN	NaN	NaN	NaN	NaN	NaN	28367	33300.5	NaN	NaN	Assembly_11_bin.20	Bacteria	Acidobacteriota	Blastocatellia	UBA7656	UBA7656
Assembly_11_bin_21_NODE_11255_length_10078_cov_7.344408_20	Soil	NA	72383.4	68618.2	NaN	50660.3	79832.1	49533.2	NaN	42160.3	NaN	NaN	NaN	NaN	NaN	NaN	NaN	NaN	NaN	NaN	NaN	NaN	NaN	Assembly_11_bin.21	Bacteria	Myxococcota	Polyangia	Polyangiales	Polyangiaceae	NIC37A-2
Assembly_11_bin_21_NODE_393361_length_1530_cov_3.906441_2	Soil	NA	NaN	NaN	NaN	NaN	NaN	NaN	NaN	NaN	NaN	NaN	NaN	NaN	NaN	NaN	NaN	NaN	NaN	20543.1	16530.6	NaN	NaN	Assembly_11_bin.21	Bacteria	Myxococcota	Polyangia	Polyangiales	Polyangiaceae	NIC37A-2		Assembly_41_bin_115_NODE_8255_length_27960_cov_12.640172_19, Assembly_41_bin_132_NODE_463_length_156125_cov_29.721535_42, Assembly_41_bin_137_NODE_54_length_378248_cov_66.097873_188, Assembly_41_bin_156_NODE_2575_length_60876_cov_12.957120_11, Assembly_41_bin_22_NODE_2500_length_62078_cov_20.265095_38, Assembly_41_bin_55_NODE_189_length_242919_cov_27.122838_190, Assembly_41_bin_6_NODE_6638_length…
Assembly_11_bin_21_NODE_51453_length_4485_cov_4.883747_1	Soil	NA	NaN	NaN	NaN	NaN	NaN	NaN	NaN	NaN	NaN	NaN	NaN	NaN	NaN	NaN	NaN	NaN	52599.4	24037	NaN	NaN	NaN	Assembly_11_bin.21	Bacteria	Myxococcota	Polyangia	Polyangiales	Polyangiaceae	NIC37A-2		Assembly_41_bin_96_NODE_57856_length_6517_cov_10.135871_1
Assembly_11_bin_21_NODE_86011_length_3409_cov_7.086166_4	Soil	NA	NaN	NaN	NaN	NaN	NaN	NaN	NaN	NaN	NaN	NaN	NaN	NaN	NaN	NaN	NaN	NaN	NaN	59542.3	76952.5	NaN	NaN	Assembly_11_bin.21	Bacteria	Myxococcota	Polyangia	Polyangiales	Polyangiaceae	NIC37A-2		Assembly_41_bin_161_NODE_4135_length_44911_cov_33.407749_23
Assembly_11_bin_3_NODE_249_length_59670_cov_11.581112_57	Soil	NA	142973	115911	134986	169347	84484.7	98192.2	129863	115871	128546	NaN	NaN	39245.4	NaN	NaN	NaN	NaN	71477.4	19563.2	17575	NaN	NaN	Assembly_11_bin.3	Bacteria	Proteobacteria	Gammaproteobacteria	Xanthomonadales	Rhodanobacteraceae	Rudaea
Assembly_11_bin_3_NODE_249_length_59670_cov_11.581112_61	Soil	NA	NaN	NaN	NaN	NaN	NaN	NaN	NaN	NaN	NaN	NaN	NaN	NaN	NaN	NaN	NaN	NaN	51688.1	14813.8	NaN	NaN	NaN	Assembly_11_bin.3	Bacteria	Proteobacteria	Gammaproteobacteria	Xanthomonadales	Rhodanobacteraceae	Rudaea		Assembly_41_bin_116_NODE_2520_length_61757_cov_72.118991_63, Assembly_41_bin_162_NODE_1476_length_85038_cov_59.419331_5, Assembly_41_bin_26_NODE_73_length_340436_cov_73.611850_12, Assembly_41_bin_66_NODE_2724_length_58768_cov_163.627033_13
Assembly_11_bin_3_NODE_26639_length_6366_cov_12.370781_1	Soil	NA	NaN	NaN	NaN	NaN	NaN	NaN	NaN	NaN	NaN	NaN	NaN	NaN	NaN	NaN	NaN	NaN	47680.8	26610	12961.8	NaN	NaN	Assembly_11_bin.3	Bacteria	Proteobacteria	Gammaproteobacteria	Xanthomonadales	Rhodanobacteraceae	Rudaea
Assembly_11_bin_3_NODE_3033_length_19977_cov_11.267845_8	Soil	NA	NaN	84334.8	NaN	NaN	130690	NaN	465129	101332	421851	143244	116643	128933	217426	236853	170098	65987.8	38092.7	NaN	11947.8	32428.1	26895.2	Assembly_11_bin.3	Bacteria	Proteobacteria	Gammaproteobacteria	Xanthomonadales	Rhodanobacteraceae	Rudaea
Assembly_11_bin_4_NODE_1216_length_31490_cov_29.300302_25	Soil	NA	NaN	NaN	NaN	NaN	NaN	NaN	NaN	NaN	NaN	NaN	NaN	NaN	NaN	NaN	NaN	NaN	115362	73622.1	40785	NaN	NaN	Assembly_11_bin.4	Bacteria	Proteobacteria	Gammaproteobacteria	Xanthomonadales	Rhodanobacteraceae
Assembly_11_bin_4_NODE_256285_length_1911_cov_27.853987_1	Soil	NA	NaN	NaN	NaN	NaN	NaN	NaN	NaN	NaN	NaN	NaN	NaN	NaN	NaN	NaN	NaN	NaN	42512.6	21037.3	14496	NaN	NaN	Assembly_11_bin.4	Bacteria	Proteobacteria	Gammaproteobacteria	Xanthomonadales	Rhodanobacteraceae
Assembly_11_bin_4_NODE_32897_length_5696_cov_29.892040_5	Soil	NA	NaN	NaN	NaN	NaN	NaN	NaN	NaN	NaN	NaN	NaN	NaN	NaN	NaN	NaN	NaN	NaN	87574.2	44523.1	73642.8	NaN	NaN	Assembly_11_bin.4	Bacteria	Proteobacteria	Gammaproteobacteria	Xanthomonadales	Rhodanobacteraceae
Assembly_11_bin_4_NODE_71248_length_3770_cov_28.641184_2	Soil	NA	NaN	NaN	NaN	NaN	NaN	NaN	NaN	NaN	NaN	NaN	NaN	NaN	NaN	NaN	NaN	NaN	NaN	21531.9	19298.1	NaN	NaN	Assembly_11_bin.4	Bacteria	Proteobacteria	Gammaproteobacteria	Xanthomonadales	Rhodanobacteraceae			Assembly_41_bin_13_NODE_195310_length_2699_cov_5.983359_3, Assembly_41_bin_39_NODE_1612_length_80874_cov_22.391220_64, Assembly_42_bin_24_NODE_608_length_63888_cov_13.967086_47, Assembly_42_bin_41_NODE_379_length_78743_cov_13.759036_45, Assembly_42_bin_46_NODE_439_length_74150_cov_34.590742_28, Assembly_42_bin_49_NODE_77906_length_3440_cov_12.380502_5, Assembly_42_bin_5_NODE_43089_length_4894_cov…
Assembly_11_bin_4_NODE_764_length_38616_cov_27.247504_33	Soil	NA	NaN	NaN	NaN	NaN	NaN	NaN	NaN	NaN	NaN	NaN	NaN	NaN	NaN	NaN	NaN	NaN	NaN	33494	16763.4	NaN	NaN	Assembly_11_bin.4	Bacteria	Proteobacteria	Gammaproteobacteria	Xanthomonadales	Rhodanobacteraceae			Assembly_41_bin_133_NODE_25919_length_12105_cov_5.881494_2, Assembly_41_bin_58_NODE_787_length_118676_cov_38.363081_7
Assembly_11_bin_5_NODE_1039_length_33947_cov_17.063348_12	Soil	NA	NaN	25051	NaN	NaN	18253	28541.1	31038.1	28180.6	NaN	NaN	NaN	NaN	NaN	NaN	NaN	NaN	NaN	NaN	NaN	NaN	NaN	Assembly_11_bin.5	Bacteria	Acidobacteriota	Thermoanaerobaculia	Gp7-AA8	Gp7-AA8
Assembly_11_bin_5_NODE_1435_length_28892_cov_15.336686_19	Soil	NA	NaN	NaN	NaN	NaN	NaN	NaN	NaN	NaN	NaN	NaN	NaN	NaN	NaN	NaN	NaN	NaN	NaN	28774.8	45819.4	NaN	NaN	Assembly_11_bin.5	Bacteria	Acidobacteriota	Thermoanaerobaculia	Gp7-AA8	Gp7-AA8			Assembly_41_bin_149_NODE_80405_length_5098_cov_12.041245_3
Assembly_11_bin_5_NODE_20881_length_7236_cov_12.937056_1	Soil	NA	NaN	NaN	NaN	NaN	NaN	NaN	NaN	NaN	NaN	NaN	NaN	NaN	NaN	NaN	NaN	NaN	94401	45773.3	30724.5	NaN	NaN	Assembly_11_bin.5	Bacteria	Acidobacteriota	Thermoanaerobaculia	Gp7-AA8	Gp7-AA8
Assembly_11_bin_5_NODE_3885_length_17700_cov_17.288750_32	Soil	NA	143303	151233	NaN	81116	203444	190811	194443	220899	112600	63834.9	105245	86612.8	119315	93266.7	31568.4	43210	53139.8	43670.8	46894.8	NaN	NaN	Assembly_11_bin.5	Bacteria	Acidobacteriota	Thermoanaerobaculia	Gp7-AA8	Gp7-AA8
Assembly_11_bin_6_NODE_13149_length_9271_cov_40.250109_1	Soil	NA	NaN	NaN	NaN	NaN	17972.8	NaN	NaN	22993.4	NaN	NaN	NaN	NaN	NaN	NaN	NaN	NaN	NaN	17744.3	NaN	NaN	NaN	Assembly_11_bin.6	Bacteria	Actinobacteriota	Thermoleophilia	Solirubrobacterales	70-9	VAYN01		Assembly_41_bin_54_NODE_1838_length_74529_cov_24.918992_8, Assembly_41_bin_73_NODE_2510_length_61970_cov_43.548655_33
Assembly_11_bin_6_NODE_179_length_68197_cov_40.294121_19	Soil	NA	NaN	NaN	NaN	NaN	NaN	NaN	NaN	NaN	NaN	NaN	NaN	NaN	NaN	NaN	NaN	NaN	NaN	23237.9	26462.8	NaN	NaN	Assembly_11_bin.6	Bacteria	Actinobacteriota	Thermoleophilia	Solirubrobacterales	70-9	VAYN01
Assembly_11_bin_6_NODE_179_length_68197_cov_40.294121_35	Soil	NA	NaN	NaN	NaN	NaN	NaN	NaN	NaN	NaN	NaN	NaN	NaN	NaN	NaN	NaN	NaN	NaN	23673.8	15624.6	NaN	NaN	NaN	Assembly_11_bin.6	Bacteria	Actinobacteriota	Thermoleophilia	Solirubrobacterales	70-9	VAYN01		Assembly_41_bin_54_NODE_7137_length_31026_cov_26.587840_31
Assembly_11_bin_6_NODE_21578_length_7113_cov_54.509918_2	Soil	NA	NaN	NaN	NaN	NaN	NaN	NaN	NaN	NaN	NaN	NaN	NaN	NaN	NaN	NaN	NaN	NaN	45262.2	24360.7	11830.7	NaN	NaN	Assembly_11_bin.6	Bacteria	Actinobacteriota	Thermoleophilia	Solirubrobacterales	70-9	VAYN01
Assembly_11_bin_6_NODE_314416_length_1719_cov_44.525240_4	Soil	NA	NaN	46655.9	NaN	47226.4	42620.9	45392.5	47223	43511.4	47864.5	NaN	NaN	NaN	NaN	NaN	NaN	NaN	NaN	NaN	NaN	NaN	NaN	Assembly_11_bin.6	Bacteria	Actinobacteriota	Thermoleophilia	Solirubrobacterales	70-9	VAYN01		Assembly_41_bin_54_NODE_19548_length_15037_cov_27.084702_9
Assembly_11_bin_6_NODE_43011_length_4943_cov_39.959288_6	Soil	NA	NaN	NaN	NaN	NaN	NaN	NaN	NaN	NaN	NaN	NaN	NaN	NaN	NaN	NaN	NaN	NaN	29409.6	22662.4	14308.1	NaN	NaN	Assembly_11_bin.6	Bacteria	Actinobacteriota	Thermoleophilia	Solirubrobacterales	70-9	VAYN01		Assembly_41_bin_54_NODE_7710_length_29378_cov_22.703373_6
Assembly_11_bin_6_NODE_48852_length_4615_cov_40.224561_4	Soil	NA	NaN	NaN	NaN	NaN	NaN	NaN	NaN	NaN	NaN	NaN	NaN	NaN	NaN	NaN	NaN	NaN	79368.1	34477.8	16784.6	NaN	NaN	Assembly_11_bin.6	Bacteria	Actinobacteriota	Thermoleophilia	Solirubrobacterales	70-9	VAYN01
Assembly_11_bin_6_NODE_7248_length_12773_cov_42.154034_11	Soil	NA	35526.7	NaN	NaN	NaN	44826	NaN	NaN	33454.7	NaN	NaN	NaN	NaN	NaN	NaN	NaN	NaN	NaN	NaN	NaN	NaN	NaN	Assembly_11_bin.6	Bacteria	Actinobacteriota	Thermoleophilia	Solirubrobacterales	70-9	VAYN01		Assembly_41_bin_50_NODE_35376_length_9533_cov_24.838679_8
Assembly_11_bin_6_NODE_7248_length_12773_cov_42.154034_2	Soil	NA	NaN	NaN	NaN	NaN	NaN	66307.9	NaN	NaN	NaN	NaN	NaN	NaN	NaN	45050.1	NaN	NaN	NaN	32256.6	191903	NaN	NaN	Assembly_11_bin.6	Bacteria	Actinobacteriota	Thermoleophilia	Solirubrobacterales	70-9	VAYN01
Assembly_11_bin_6_NODE_7248_length_12773_cov_42.154034_7	Soil	NA	231522	186648	302189	191888	138050	147613	213133	158165	186154	58482	61090.7	59080	66567.5	45373.5	NaN	NaN	62216.2	NaN	30207.9	NaN	NaN	Assembly_11_bin.6	Bacteria	Actinobacteriota	Thermoleophilia	Solirubrobacterales	70-9	VAYN01
Assembly_11_bin_6_NODE_769_length_38551_cov_39.177187_25	Soil	NA	NaN	NaN	NaN	NaN	NaN	NaN	NaN	NaN	NaN	NaN	NaN	NaN	NaN	NaN	NaN	NaN	49997.2	22167.1	15798	NaN	NaN	Assembly_11_bin.6	Bacteria	Actinobacteriota	Thermoleophilia	Solirubrobacterales	70-9	VAYN01		Assembly_41_bin_127_NODE_135650_length_3484_cov_11.984252_2, Assembly_41_bin_54_NODE_388720_length_1725_cov_28.022156_2, Assembly_41_bin_73_NODE_1444_length_85823_cov_42.867643_63, Assembly_45_bin.19_NODE_101285_length_1822_cov_4.989813_1
Assembly_11_bin_6_NODE_955_length_35118_cov_39.740695_5	Soil	NA	56915.1	NaN	NaN	NaN	45138	31208.7	NaN	NaN	42034.2	NaN	NaN	NaN	NaN	NaN	NaN	NaN	NaN	NaN	NaN	NaN	NaN	Assembly_11_bin.6	Bacteria	Actinobacteriota	Thermoleophilia	Solirubrobacterales	70-9	VAYN01		Assembly_15-18_bin.16_k141_2422199_length_13031_cov_22.0000_17, Assembly_15-18_bin.16_k141_8980830_length_3767_cov_11.0000_7, Assembly_15-18_bin.25_k141_1674451_length_3509_cov_14.0000_4, Assembly_15-18_bin.27_k141_4290360_length_6105_cov_34.0000_7, Assembly_15-18_bin.4_k141_697710_length_4567_cov_55.0000_6, Assembly_21_bin.9_NODE_9369_length_3619_cov_3.364198_2, Assembly_41_bin_82_NODE_799_lengt…
Assembly_11_bin_7_NODE_15782_length_8414_cov_14.858356_5	Soil	NA	NaN	NaN	NaN	NaN	NaN	NaN	NaN	NaN	NaN	NaN	NaN	NaN	NaN	NaN	NaN	NaN	NaN	37070.1	160393	NaN	NaN	Assembly_11_bin.7	Bacteria	Acidobacteriota	Acidobacteriae	UBA7541	UBA7541	UBA7541
Assembly_11_bin_7_NODE_5206_length_15198_cov_14.744634_15	Soil	NA	NaN	NaN	NaN	NaN	NaN	NaN	NaN	NaN	NaN	NaN	NaN	NaN	NaN	29078.9	44492.2	NaN	NaN	NaN	NaN	NaN	NaN	Assembly_11_bin.7	Bacteria	Acidobacteriota	Acidobacteriae	UBA7541	UBA7541	UBA7541
Assembly_11_bin_7_NODE_877_length_36309_cov_15.816489_28	Soil	NA	NaN	NaN	NaN	NaN	NaN	NaN	NaN	NaN	NaN	NaN	NaN	NaN	NaN	NaN	NaN	NaN	NaN	24011.7	16875.2	NaN	NaN	Assembly_11_bin.7	Bacteria	Acidobacteriota	Acidobacteriae	UBA7541	UBA7541	UBA7541
Assembly_11_bin_8_NODE_1645_length_27048_cov_21.560034_14	Soil	NA	NaN	NaN	NaN	NaN	NaN	NaN	NaN	NaN	NaN	NaN	NaN	NaN	NaN	NaN	NaN	NaN	NaN	41109	46646.7	NaN	NaN	Assembly_11_bin.8	Bacteria	Acidobacteriota	Acidobacteriae	Acidobacteriales	Koribacteraceae
Assembly_11_bin_8_NODE_1869_length_25373_cov_20.487361_8	Soil	NA	NaN	NaN	NaN	NaN	NaN	NaN	46357.8	NaN	NaN	NaN	NaN	NaN	NaN	NaN	NaN	NaN	29037.1	NaN	NaN	NaN	18028.8	Assembly_11_bin.8	Bacteria	Acidobacteriota	Acidobacteriae	Acidobacteriales	Koribacteraceae
Assembly_11_bin_8_NODE_310_length_55615_cov_20.100162_30	Soil	NA	NaN	NaN	NaN	NaN	NaN	NaN	NaN	NaN	NaN	NaN	NaN	NaN	NaN	NaN	NaN	NaN	55295.5	17838.2	NaN	NaN	NaN	Assembly_11_bin.8	Bacteria	Acidobacteriota	Acidobacteriae	Acidobacteriales	Koribacteraceae			Assembly_41_bin_117_NODE_126_length_281260_cov_55.504490_191, Assembly_41_bin_125_NODE_27901_length_11433_cov_21.205836_4, Assembly_41_bin_134_NODE_1099_length_100178_cov_32.831327_34, Assembly_41_bin_137_NODE_7_length_752851_cov_65.619443_166, Assembly_41_bin_147_NODE_53020_length_6968_cov_11.188630_3, Assembly_41_bin_153_NODE_12860_length_20507_cov_12.847643_13, Assembly_41_bin_15_NODE_17089_le…
Assembly_11_bin_8_NODE_52_length_102252_cov_20.751490_95	Soil	NA	17478.7	NaN	NaN	NaN	NaN	NaN	NaN	NaN	NaN	60748.3	61859.2	24880.6	58119	59185.6	NaN	37400.8	NaN	27220.5	NaN	NaN	NaN	Assembly_11_bin.8	Bacteria	Acidobacteriota	Acidobacteriae	Acidobacteriales	Koribacteraceae
Assembly_11_bin_8_NODE_627_length_41374_cov_20.566495_18	Soil	NA	NaN	NaN	NaN	NaN	19432.6	NaN	NaN	15253.2	NaN	NaN	NaN	NaN	NaN	NaN	NaN	NaN	NaN	NaN	NaN	NaN	NaN	Assembly_11_bin.8	Bacteria	Acidobacteriota	Acidobacteriae	Acidobacteriales	Koribacteraceae			Assembly_15-18_bin.35_k141_7634_length_3487_cov_25.0000_3, Assembly_16_bin.1_NODE_11173_length_4264_cov_23.130435_3, Assembly_17_bin.2_NODE_1935_length_8670_cov_21.030528_7, Assembly_18_bin.8_NODE_411_length_16814_cov_14.374545_14, Assembly_19-22_bin.18_k141_9222368_length_13040_cov_11.0212_4, Assembly_41_bin_152_NODE_11295_length_22532_cov_11.412778_12, Assembly_45_bin.9_NODE_27280_length_3324_c…
Assembly_11_bin_8_NODE_73_length_92628_cov_20.355665_50	Soil	NA	331478	NaN	NaN	NaN	171109	NaN	NaN	99142.5	68569.4	NaN	NaN	NaN	NaN	NaN	NaN	NaN	NaN	NaN	NaN	NaN	NaN	Assembly_11_bin.8	Bacteria	Acidobacteriota	Acidobacteriae	Acidobacteriales	Koribacteraceae
Assembly_11_bin_8_NODE_967_length_34863_cov_20.018013_19	Soil	NA	NaN	NaN	NaN	NaN	NaN	NaN	NaN	NaN	NaN	NaN	NaN	33563.2	37380.6	43525	NaN	NaN	NaN	NaN	NaN	NaN	NaN	Assembly_11_bin.8	Bacteria	Acidobacteriota	Acidobacteriae	Acidobacteriales	Koribacteraceae
Assembly_11_bin_9_NODE_10348_length_10562_cov_10.719235_10	Soil	NA	NaN	NaN	NaN	NaN	NaN	NaN	NaN	NaN	NaN	NaN	NaN	NaN	NaN	NaN	NaN	NaN	36169.5	15031.8	12995.9	NaN	NaN	Assembly_11_bin.9	Bacteria	Proteobacteria	Alphaproteobacteria	Rhizobiales	Rhodomicrobiaceae	FEN-921		Assembly_19-22_bin.36_k141_1285955_length_21115_cov_10.0000_18, Assembly_41_bin_104_NODE_2423_length_63437_cov_12.947619_25, Assembly_41_bin_108_NODE_53560_length_6916_cov_7.568430_5, Assembly_41_bin_29_NODE_5671_length_36387_cov_12.256028_43
Assembly_11_bin_9_NODE_10348_length_10562_cov_10.719235_4	Soil	NA	NaN	NaN	NaN	NaN	NaN	NaN	NaN	NaN	NaN	NaN	NaN	NaN	NaN	NaN	NaN	NaN	NaN	69628.5	89198.9	60465.6	68636.1	Assembly_11_bin.9	Bacteria	Proteobacteria	Alphaproteobacteria	Rhizobiales	Rhodomicrobiaceae	FEN-921
Assembly_11_bin_9_NODE_12358_length_9583_cov_10.811503_4	Soil	NA	NaN	NaN	NaN	NaN	NaN	NaN	NaN	NaN	NaN	NaN	NaN	NaN	NaN	NaN	NaN	NaN	79883	43887	31366.5	NaN	NaN	Assembly_11_bin.9	Bacteria	Proteobacteria	Alphaproteobacteria	Rhizobiales	Rhodomicrobiaceae	FEN-921
Assembly_11_bin_9_NODE_19440_length_7521_cov_9.439727_4	Soil	NA	NaN	NaN	NaN	NaN	NaN	NaN	NaN	NaN	NaN	NaN	NaN	NaN	NaN	NaN	NaN	NaN	55408.3	27019.9	18924.4	NaN	NaN	Assembly_11_bin.9	Bacteria	Proteobacteria	Alphaproteobacteria	Rhizobiales	Rhodomicrobiaceae	FEN-921		Assembly_42_bin_43_NODE_93891_length_3091_cov_15.328722_3
Assembly_11_bin_9_NODE_20893_length_7235_cov_10.339554_6	Soil	NA	NaN	NaN	NaN	NaN	NaN	NaN	NaN	NaN	NaN	NaN	NaN	NaN	NaN	NaN	NaN	NaN	46045.4	26567.8	NaN	NaN	NaN	Assembly_11_bin.9	Bacteria	Proteobacteria	Alphaproteobacteria	Rhizobiales	Rhodomicrobiaceae	FEN-921		Assembly_19-22_bin.36_k141_679166_length_66173_cov_16.0000_34, Assembly_41_bin_124_NODE_12510_length_20911_cov_11.200086_5, Assembly_41_bin_29_NODE_7745_length_29249_cov_12.829109_7, Assembly_41_bin_65_NODE_5132_length_38832_cov_33.036233_5, Assembly_42_bin_30_NODE_33781_length_5723_cov_31.659315_4, Assembly_42_bin_37_NODE_431_length_74534_cov_231.941191_6, Assembly_42_bin_56_NODE_39_length_19217…
Assembly_11_bin_9_NODE_22441_length_6964_cov_10.327833_4	Soil	NA	NaN	NaN	NaN	NaN	NaN	NaN	NaN	NaN	NaN	NaN	NaN	NaN	NaN	NaN	NaN	NaN	NaN	48860.3	67960.3	NaN	NaN	Assembly_11_bin.9	Bacteria	Proteobacteria	Alphaproteobacteria	Rhizobiales	Rhodomicrobiaceae	FEN-921
Assembly_11_bin_9_NODE_3923_length_17628_cov_9.857679_12	Soil	NA	NaN	NaN	NaN	NaN	NaN	NaN	NaN	NaN	NaN	NaN	NaN	NaN	NaN	NaN	NaN	NaN	44325.8	NaN	19616.6	17732.4	NaN	Assembly_11_bin.9	Bacteria	Proteobacteria	Alphaproteobacteria	Rhizobiales	Rhodomicrobiaceae	FEN-921
Assembly_11_bin_9_NODE_3923_length_17628_cov_9.857679_16	Soil	NA	NaN	NaN	NaN	NaN	NaN	NaN	NaN	NaN	NaN	NaN	NaN	NaN	NaN	NaN	NaN	NaN	62984.3	34186.7	NaN	NaN	NaN	Assembly_11_bin.9	Bacteria	Proteobacteria	Alphaproteobacteria	Rhizobiales	Rhodomicrobiaceae	FEN-921
Assembly_11_bin_9_NODE_3923_length_17628_cov_9.857679_17	Soil	NA	NaN	NaN	94173.6	NaN	270888	146153	270158	379410	270888	55524.6	54594.5	64301.6	53687.9	NaN	NaN	NaN	NaN	NaN	NaN	NaN	NaN	Assembly_11_bin.9	Bacteria	Proteobacteria	Alphaproteobacteria	Rhizobiales	Rhodomicrobiaceae	FEN-921
Assembly_11_bin_9_NODE_8786_length_11603_cov_9.635954_10	Soil	NA	NaN	NaN	NaN	NaN	NaN	NaN	197919	NaN	185467	NaN	NaN	NaN	NaN	NaN	NaN	NaN	50900.7	40059.8	21045.9	NaN	NaN	Assembly_11_bin.9	Bacteria	Proteobacteria	Alphaproteobacteria	Rhizobiales	Rhodomicrobiaceae	FEN-921
Assembly_15_bin.1_NODE_1230_length_13290_cov_16.118020_6	Faecal Silage	M. japonica	121824	NaN	NaN	NaN	64104.3	89198.3	73798.1	59605.1	NaN	61322	68575.7	64104.3	53399.9	53097	NaN	NaN	NaN	NaN	NaN	NaN	NaN	Assembly_15_bin.1	Bacteria	Firmicutes_A	Clostridia	Lachnospirales	Lachnospiraceae	CAG-791	CAG-791 sp900101015	Assembly_16_bin.15_NODE_2563_length_9602_cov_27.250969_5, Assembly_17_bin.5_NODE_434_length_19715_cov_17.245473_10, Assembly_18_bin.1_NODE_3144_length_4871_cov_19.931271_2, Assembly_20_bin.6_NODE_6254_length_4692_cov_26.221695_2, Assembly_21_bin.8_NODE_14068_length_3032_cov_18.824992_2, Assembly_45_bin.8_NODE_1561_length_12273_cov_25.462187_4
Assembly_15_bin.1_NODE_1347_length_12752_cov_10.532724_12	Faecal Silage	M. japonica	75319.2	76824	NaN	106038	137130	177676	174149	205749	73430.6	NaN	NaN	NaN	NaN	NaN	NaN	NaN	NaN	NaN	NaN	NaN	NaN	Assembly_15_bin.1	Bacteria	Firmicutes_A	Clostridia	Lachnospirales	Lachnospiraceae	CAG-791	CAG-791 sp900101015	Assembly_20_bin.6_NODE_571_length_17251_cov_21.797337_3, Assembly_45_bin.8_NODE_3604_length_8279_cov_16.930691_1
Assembly_15_bin.1_NODE_1446_length_12345_cov_12.543694_6	Faecal Silage	M. japonica	250411	288675	210088	265687	361167	1080899	508707	417727	542213	NaN	NaN	27105.6	43820.1	163148	NaN	NaN	NaN	NaN	NaN	NaN	NaN	Assembly_15_bin.1	Bacteria	Firmicutes_A	Clostridia	Lachnospirales	Lachnospiraceae	CAG-791	CAG-791 sp900101015	Assembly_16_bin.15_NODE_1662_length_12306_cov_25.786793_5, Assembly_17_bin.5_NODE_489_length_18094_cov_16.378735_13, Assembly_18_bin.1_NODE_601_length_13077_cov_18.816080_5, Assembly_20_bin.6_NODE_1051_length_12348_cov_27.309282_6, Assembly_21_bin.8_NODE_2167_length_7425_cov_20.974355_5, Assembly_45_bin.8_NODE_1008_length_14756_cov_19.754915_5
Assembly_15_bin.1_NODE_1526_length_12004_cov_10.662315_9	Faecal Silage	M. japonica	81953.7	NaN	NaN	47644.9	NaN	40977.8	NaN	NaN	NaN	NaN	NaN	30380.6	NaN	NaN	NaN	NaN	NaN	NaN	NaN	NaN	NaN	Assembly_15_bin.1	Bacteria	Firmicutes_A	Clostridia	Lachnospirales	Lachnospiraceae	CAG-791	CAG-791 sp900101015	Assembly_16_bin.15_NODE_13528_length_3853_cov_22.705371_4, Assembly_17_bin.5_NODE_36483_length_2010_cov_14.876726_1, Assembly_18_bin.1_NODE_4802_length_4041_cov_15.194932_3, Assembly_21_bin.8_NODE_6834_length_4172_cov_15.766821_3, Assembly_45_bin.8_NODE_14662_length_4405_cov_16.559540_2, Assembly_46_bin.4_NODE_223_length_22881_cov_5.911855_7
Assembly_15_bin.1_NODE_15844_length_3457_cov_11.636978_4	Faecal Silage	M. japonica	17246.3	NaN	NaN	NaN	49720.5	63120.9	NaN	47777.9	NaN	NaN	NaN	23156.4	NaN	NaN	NaN	NaN	NaN	NaN	NaN	NaN	NaN	Assembly_15_bin.1	Bacteria	Firmicutes_A	Clostridia	Lachnospirales	Lachnospiraceae	CAG-791	CAG-791 sp900101015	Assembly_16_bin.15_NODE_704_length_21605_cov_20.461949_17, Assembly_17_bin.5_NODE_4027_length_5805_cov_15.217217_4, Assembly_18_bin.1_NODE_7689_length_3381_cov_18.708659_1, Assembly_19-22_bin.21_k141_2878458_length_2416_cov_37.3864_3, Assembly_20_bin.6_NODE_458_length_19598_cov_24.932917_2, Assembly_21_bin.10_NODE_868_length_12245_cov_5.669237_6, Assembly_21_bin.8_NODE_10909_length_3381_cov_19.15…
Assembly_15_bin.1_NODE_1622_length_11652_cov_11.177115_6	Faecal Silage	M. japonica	72721.9	NaN	NaN	50411	NaN	NaN	NaN	NaN	NaN	NaN	NaN	NaN	NaN	NaN	NaN	NaN	NaN	NaN	NaN	NaN	NaN	Assembly_15_bin.1	Bacteria	Firmicutes_A	Clostridia	Lachnospirales	Lachnospiraceae	CAG-791	CAG-791 sp900101015	Assembly_16_bin.15_NODE_1738_length_12022_cov_20.581767_7, Assembly_17_bin.5_NODE_1125_length_11648_cov_13.457000_4, Assembly_18_bin.1_NODE_658_length_12163_cov_15.679055_4, Assembly_19-22_bin.7_k141_1389632_length_24338_cov_25.4282_6, Assembly_19_bin.6_NODE_2219_length_7026_cov_5.965428_5, Assembly_20_bin.1_NODE_1137_length_11775_cov_8.298976_5, Assembly_20_bin.6_NODE_1179_length_11517_cov_21.77…
Assembly_15_bin.1_NODE_16495_length_3387_cov_10.656363_5	Faecal Silage	M. japonica	149476	186224	170453	187820	187649	157985	147477	137417	160058	NaN	NaN	NaN	NaN	NaN	NaN	NaN	NaN	NaN	NaN	NaN	NaN	Assembly_15_bin.1	Bacteria	Firmicutes_A	Clostridia	Lachnospirales	Lachnospiraceae	CAG-791	CAG-791 sp900101015	Assembly_18_bin.1_NODE_1344_length_7512_cov_16.179831_2, Assembly_21_bin.8_NODE_12834_length_3152_cov_20.761705_5, Assembly_45_bin.8_NODE_24483_length_3492_cov_22.020949_5
Assembly_15_bin.1_NODE_1833_length_10955_cov_13.092110_2	Faecal Silage	M. japonica	NaN	NaN	NaN	NaN	NaN	46115.8	NaN	7165.19	NaN	NaN	NaN	NaN	NaN	NaN	NaN	NaN	NaN	NaN	NaN	NaN	NaN	Assembly_15_bin.1	Bacteria	Firmicutes_A	Clostridia	Lachnospirales	Lachnospiraceae	CAG-791	CAG-791 sp900101015	Assembly_17_bin.5_NODE_231_length_29621_cov_17.692552_14, Assembly_20_bin.6_NODE_160_length_32178_cov_28.026087_2, Assembly_21_bin.8_NODE_132_length_32981_cov_21.675333_27, Assembly_45_bin.8_NODE_1448_length_12682_cov_22.017977_8
Assembly_15_bin.1_NODE_19312_length_3128_cov_16.551578_2	Faecal Silage	M. japonica	NaN	NaN	NaN	NaN	40716.1	72713.2	NaN	10532	NaN	NaN	NaN	NaN	NaN	NaN	NaN	NaN	NaN	NaN	NaN	NaN	NaN	Assembly_15_bin.1	Bacteria	Firmicutes_A	Clostridia	Lachnospirales	Lachnospiraceae	CAG-791	CAG-791 sp900101015
Assembly_15_bin.1_NODE_1963_length_10506_cov_12.080566_8	Faecal Silage	M. japonica	35892	NaN	NaN	NaN	18331.5	27644	NaN	21933.9	NaN	NaN	18585.9	19397.9	NaN	NaN	NaN	NaN	NaN	NaN	NaN	NaN	NaN	Assembly_15_bin.1	Bacteria	Firmicutes_A	Clostridia	Lachnospirales	Lachnospiraceae	CAG-791	CAG-791 sp900101015	Assembly_17_bin.5_NODE_32948_length_2110_cov_16.730414_1, Assembly_21_bin.8_NODE_9213_length_3647_cov_18.031737_2
Assembly_15_bin.1_NODE_231_length_30899_cov_13.171897_18	Faecal Silage	M. japonica	37806.6	NaN	NaN	NaN	44994	42911.9	NaN	38589.7	NaN	NaN	NaN	NaN	NaN	NaN	NaN	NaN	NaN	NaN	NaN	NaN	NaN	Assembly_15_bin.1	Bacteria	Firmicutes_A	Clostridia	Lachnospirales	Lachnospiraceae	CAG-791	CAG-791 sp900101015	Assembly_16_bin.15_NODE_638_length_22863_cov_23.807655_16, Assembly_17_bin.5_NODE_586_length_16528_cov_15.144357_13, Assembly_18_bin.1_NODE_884_length_9837_cov_18.677571_3, Assembly_20_bin.6_NODE_631_length_16462_cov_26.736454_11, Assembly_21_bin.8_NODE_584_length_15241_cov_20.158435_1, Assembly_45_bin.8_NODE_903_length_15440_cov_20.911927_12
Assembly_15_bin.1_NODE_2395_length_9471_cov_11.790463_6	Faecal Silage	M. japonica	NaN	NaN	NaN	NaN	41653.9	NaN	NaN	35839.5	NaN	NaN	NaN	NaN	NaN	NaN	NaN	NaN	NaN	NaN	NaN	NaN	NaN	Assembly_15_bin.1	Bacteria	Firmicutes_A	Clostridia	Lachnospirales	Lachnospiraceae	CAG-791	CAG-791 sp900101015	Assembly_16_bin.15_NODE_1264_length_14442_cov_21.263641_6, Assembly_17_bin.5_NODE_9665_length_3775_cov_14.464516_2, Assembly_18_bin.1_NODE_883_length_9849_cov_16.533898_4, Assembly_20_bin.6_NODE_440_length_19925_cov_22.279668_10, Assembly_21_bin.8_NODE_356_length_19847_cov_16.292795_4, Assembly_45_bin.8_NODE_414_length_22779_cov_19.120313_4
Assembly_15_bin.1_NODE_3068_length_8272_cov_14.605574_5	Faecal Silage	M. japonica	39454.4	NaN	NaN	NaN	38200.3	NaN	NaN	45420.8	NaN	NaN	NaN	NaN	NaN	NaN	NaN	NaN	NaN	NaN	NaN	NaN	NaN	Assembly_15_bin.1	Bacteria	Firmicutes_A	Clostridia	Lachnospirales	Lachnospiraceae	CAG-791	CAG-791 sp900101015	Assembly_16_bin.15_NODE_4250_length_7093_cov_24.307332_1, Assembly_17_bin.5_NODE_2682_length_7198_cov_16.570909_5, Assembly_19-22_bin.7_k141_4668533_length_5190_cov_14.1581_2, Assembly_19-22_bin.7_k141_6344101_length_4644_cov_71.6667_1, Assembly_19_bin.5_NODE_11771_length_3495_cov_10.057267_2, Assembly_20_bin.1_NODE_2357_length_7872_cov_9.947806_6, Assembly_20_bin.3_NODE_2389_length_7832_cov_9.97…
Assembly_15_bin.1_NODE_359_length_23829_cov_14.983680_2	Faecal Silage	M. japonica	NaN	NaN	NaN	NaN	32310.6	62113.5	30611.4	31519.4	NaN	NaN	NaN	NaN	NaN	NaN	NaN	NaN	NaN	NaN	NaN	NaN	NaN	Assembly_15_bin.1	Bacteria	Firmicutes_A	Clostridia	Lachnospirales	Lachnospiraceae	CAG-791	CAG-791 sp900101015	Assembly_17_bin.5_NODE_1602_length_9619_cov_17.832706_2, Assembly_18_bin.1_NODE_140_length_37498_cov_20.330823_11, Assembly_20_bin.6_NODE_151_length_32849_cov_28.420107_10, Assembly_21_bin.8_NODE_259_length_24233_cov_22.001654_2, Assembly_45_bin.8_NODE_161_length_33906_cov_23.879679_15
Assembly_15_bin.1_NODE_4855_length_6445_cov_13.178560_6	Faecal Silage	M. japonica	NaN	NaN	NaN	NaN	20303.3	24326.4	NaN	NaN	NaN	NaN	NaN	NaN	NaN	NaN	NaN	NaN	NaN	NaN	NaN	NaN	NaN	Assembly_15_bin.1	Bacteria	Firmicutes_A	Clostridia	Lachnospirales	Lachnospiraceae	CAG-791	CAG-791 sp900101015	Assembly_16_bin.15_NODE_4258_length_7087_cov_24.847696_7, Assembly_17_bin.5_NODE_5453_length_5001_cov_16.763041_5, Assembly_18_bin.1_NODE_1447_length_7169_cov_17.584903_7, Assembly_20_bin.6_NODE_3434_length_6441_cov_25.933135_1, Assembly_21_bin.8_NODE_811_length_12862_cov_20.852581_7, Assembly_45_bin.8_NODE_6410_length_6369_cov_21.542604_1
Assembly_15_bin.1_NODE_5224_length_6218_cov_15.488074_1	Faecal Silage	M. japonica	22286.4	NaN	NaN	NaN	45113.7	63217.4	59664.3	52364	66943.8	NaN	NaN	NaN	NaN	NaN	NaN	NaN	NaN	NaN	NaN	NaN	NaN	Assembly_15_bin.1	Bacteria	Firmicutes_A	Clostridia	Lachnospirales	Lachnospiraceae	CAG-791	CAG-791 sp900101015	Assembly_17_bin.5_NODE_231_length_29621_cov_17.692552_8, Assembly_18_bin.1_NODE_515_length_14334_cov_18.143287_6, Assembly_21_bin.7_NODE_2509_length_6821_cov_22.991871_1, Assembly_45_bin.8_NODE_1448_length_12682_cov_22.017977_2
Assembly_15_bin.1_NODE_5224_length_6218_cov_15.488074_4	Faecal Silage	M. japonica	198144	191169	80841.3	213508	246132	544208	340757	265675	297218	NaN	NaN	51437.8	57211.7	148179	NaN	NaN	NaN	NaN	NaN	NaN	NaN	Assembly_15_bin.1	Bacteria	Firmicutes_A	Clostridia	Lachnospirales	Lachnospiraceae	CAG-791	CAG-791 sp900101015	Assembly_17_bin.5_NODE_231_length_29621_cov_17.692552_11, Assembly_18_bin.1_NODE_515_length_14334_cov_18.143287_9, Assembly_21_bin.7_NODE_2509_length_6821_cov_22.991871_4, Assembly_45_bin.8_NODE_1448_length_12682_cov_22.017977_5
Assembly_15_bin.1_NODE_5224_length_6218_cov_15.488074_5	Faecal Silage	M. japonica	244189	248463	91865.3	279315	212020	856042	337077	359323	485817	NaN	NaN	89638.7	96561.5	169785	33178.2	NaN	NaN	NaN	NaN	NaN	NaN	Assembly_15_bin.1	Bacteria	Firmicutes_A	Clostridia	Lachnospirales	Lachnospiraceae	CAG-791	CAG-791 sp900101015	Assembly_17_bin.5_NODE_231_length_29621_cov_17.692552_12, Assembly_18_bin.1_NODE_515_length_14334_cov_18.143287_10, Assembly_21_bin.7_NODE_2509_length_6821_cov_22.991871_5, Assembly_45_bin.8_NODE_1448_length_12682_cov_22.017977_6
Assembly_15_bin.1_NODE_603_length_18638_cov_13.188398_8	Faecal Silage	M. japonica	74696.2	66461	NaN	88381.8	35925.3	45447.3	45137.4	85869.3	48476.7	NaN	NaN	NaN	NaN	NaN	NaN	NaN	NaN	NaN	NaN	NaN	NaN	Assembly_15_bin.1	Bacteria	Firmicutes_A	Clostridia	Lachnospirales	Lachnospiraceae	CAG-791	CAG-791 sp900101015
Assembly_15_bin.1_NODE_637_length_18167_cov_12.079395_13	Faecal Silage	M. japonica	NaN	NaN	NaN	NaN	NaN	31629.1	NaN	22303.9	NaN	NaN	NaN	40525.6	NaN	NaN	NaN	NaN	NaN	NaN	NaN	NaN	NaN	Assembly_15_bin.1	Bacteria	Firmicutes_A	Clostridia	Lachnospirales	Lachnospiraceae	CAG-791	CAG-791 sp900101015	Assembly_16_bin.15_NODE_812_length_19380_cov_22.894075_14, Assembly_17_bin.5_NODE_2633_length_7268_cov_15.874671_3, Assembly_18_bin.1_NODE_1371_length_7418_cov_16.412739_4, Assembly_20_bin.6_NODE_1156_length_11686_cov_24.742498_7, Assembly_21_bin.8_NODE_112_length_35691_cov_19.578432_14, Assembly_45_bin.8_NODE_3555_length_8328_cov_20.175027_4
Assembly_15_bin.1_NODE_792_length_16469_cov_12.438223_4	Faecal Silage	M. japonica	28346.7	NaN	NaN	NaN	19785.1	105457	NaN	18010.8	NaN	NaN	NaN	NaN	NaN	NaN	NaN	NaN	NaN	NaN	NaN	NaN	NaN	Assembly_15_bin.1	Bacteria	Firmicutes_A	Clostridia	Lachnospirales	Lachnospiraceae	CAG-791	CAG-791 sp900101015	Assembly_16_bin.15_NODE_24706_length_2852_cov_20.981766_4, Assembly_17_bin.5_NODE_1706_length_9334_cov_14.119086_6, Assembly_18_bin.1_NODE_268_length_22189_cov_16.523403_3, Assembly_20_bin.6_NODE_133_length_34898_cov_21.847774_3, Assembly_21_bin.8_NODE_295_length_22637_cov_15.916394_17, Assembly_45_bin.8_NODE_3005_length_8945_cov_20.993926_6
Assembly_15_bin.1_NODE_8326_length_4854_cov_20.616170_1	Faecal Silage	M. japonica	45081.4	69716.3	NaN	48653.3	52752.5	80674.7	50158.5	50736.8	54158.9	NaN	NaN	39418.7	NaN	46438.4	NaN	NaN	NaN	NaN	NaN	NaN	NaN	Assembly_15_bin.1	Bacteria	Firmicutes_A	Clostridia	Lachnospirales	Lachnospiraceae	CAG-791	CAG-791 sp900101015	Assembly_45_bin.8_NODE_46312_length_2609_cov_22.120204_1
Assembly_15_bin.1_NODE_8784_length_4715_cov_12.545923_2	Faecal Silage	M. japonica	188487	184885	NaN	76441.3	294577	514825	322634	231733	216782	NaN	105630	52194.5	73233.6	170778	86684.4	37799	NaN	NaN	NaN	NaN	NaN	Assembly_15_bin.1	Bacteria	Firmicutes_A	Clostridia	Lachnospirales	Lachnospiraceae	CAG-791	CAG-791 sp900101015	Assembly_16_bin.15_NODE_930_length_17352_cov_23.141759_8, Assembly_17_bin.5_NODE_5703_length_4898_cov_15.613876_3, Assembly_21_bin.8_NODE_2484_length_6863_cov_20.417744_4, Assembly_45_bin.8_NODE_11521_length_4908_cov_20.018545_2
Assembly_15_bin.1_NODE_9079_length_4632_cov_14.282718_4	Faecal Silage	M. japonica	NaN	NaN	NaN	NaN	26885.1	74504.7	NaN	35251.2	NaN	NaN	NaN	NaN	NaN	NaN	NaN	NaN	NaN	NaN	NaN	NaN	NaN	Assembly_15_bin.1	Bacteria	Firmicutes_A	Clostridia	Lachnospirales	Lachnospiraceae	CAG-791	CAG-791 sp900101015	Assembly_20_bin.6_NODE_394_length_21124_cov_30.667189_12
Assembly_15_bin.10_NODE_1243_length_13249_cov_6.583220_10	Faecal Silage	M. japonica	NaN	44359.5	NaN	34947.6	40673	45440.4	44630.4	39383.9	40589.6	NaN	NaN	NaN	NaN	18359.8	NaN	NaN	NaN	NaN	NaN	NaN	NaN	Assembly_15_bin.10	Bacteria	Firmicutes_A	Clostridia_A	Christensenellales	CAG-552			Assembly_45_bin.4_NODE_162_length_33888_cov_7.230012_31
Assembly_15_bin.10_NODE_1568_length_11871_cov_7.014218_5	Faecal Silage	M. japonica	NaN	NaN	NaN	NaN	35243.5	36615.5	NaN	NaN	NaN	NaN	NaN	NaN	NaN	NaN	NaN	NaN	NaN	NaN	NaN	NaN	NaN	Assembly_15_bin.10	Bacteria	Firmicutes_A	Clostridia_A	Christensenellales	CAG-552			Assembly_45_bin.4_NODE_404_length_23052_cov_7.773579_14
Assembly_15_bin.10_NODE_1744_length_11233_cov_5.922079_12	Faecal Silage	M. japonica	38031.1	NaN	NaN	NaN	30115.3	58834.4	47630	46273.3	NaN	NaN	NaN	NaN	NaN	NaN	NaN	NaN	NaN	NaN	NaN	NaN	NaN	Assembly_15_bin.10	Bacteria	Firmicutes_A	Clostridia_A	Christensenellales	CAG-552			Assembly_45_bin.4_NODE_840_length_15986_cov_7.655514_15
Assembly_15_bin.10_NODE_20658_length_3021_cov_6.292313_5	Faecal Silage	M. japonica	12889.5	NaN	NaN	NaN	19678.9	NaN	NaN	15190	NaN	52012.9	NaN	56513.1	56095.9	57829.5	32620.1	NaN	NaN	NaN	NaN	NaN	NaN	Assembly_15_bin.10	Bacteria	Firmicutes_A	Clostridia_A	Christensenellales	CAG-552
Assembly_15_bin.10_NODE_354_length_24066_cov_5.949273_9	Faecal Silage	M. japonica	NaN	39782.2	NaN	NaN	41022	NaN	NaN	45696	NaN	NaN	NaN	NaN	NaN	NaN	NaN	NaN	NaN	NaN	NaN	NaN	NaN	Assembly_15_bin.10	Bacteria	Firmicutes_A	Clostridia_A	Christensenellales	CAG-552
Assembly_15_bin.10_NODE_509_length_20171_cov_6.894910_10	Faecal Silage	M. japonica	NaN	NaN	NaN	NaN	31111.7	NaN	NaN	11522.6	NaN	NaN	NaN	NaN	NaN	NaN	NaN	NaN	NaN	NaN	NaN	NaN	NaN	Assembly_15_bin.10	Bacteria	Firmicutes_A	Clostridia_A	Christensenellales	CAG-552			Assembly_45_bin.4_NODE_733_length_17078_cov_6.578100_11
Assembly_15_bin.10_NODE_807_length_16299_cov_6.910552_1	Faecal Silage	M. japonica	NaN	NaN	NaN	NaN	NaN	NaN	58752.2	50016.7	NaN	NaN	NaN	NaN	NaN	NaN	NaN	NaN	NaN	NaN	NaN	NaN	26917.4	Assembly_15_bin.10	Bacteria	Firmicutes_A	Clostridia_A	Christensenellales	CAG-552
Assembly_15_bin.10_NODE_936_length_15106_cov_6.823068_2	Faecal Silage	M. japonica	NaN	NaN	NaN	NaN	NaN	NaN	47276.1	31135.8	NaN	NaN	NaN	NaN	NaN	NaN	NaN	NaN	NaN	NaN	NaN	NaN	NaN	Assembly_15_bin.10	Bacteria	Firmicutes_A	Clostridia_A	Christensenellales	CAG-552			Assembly_45_bin.4_NODE_599_length_18841_cov_6.754498_17
Assembly_15_bin.12_NODE_1013_length_14456_cov_7.323936_14	Faecal Silage	M. japonica	43017.9	NaN	NaN	NaN	70323.4	13117.1	NaN	84536.7	NaN	NaN	NaN	NaN	NaN	NaN	NaN	NaN	NaN	NaN	NaN	NaN	NaN	Assembly_15_bin.12	Bacteria	Firmicutes_B	Peptococcia	Peptococcales	Peptococcaceae			Assembly_18_bin.9_NODE_4858_length_4019_cov_6.596872_2, Assembly_45_bin.1_NODE_9102_length_5446_cov_20.339455_3
Assembly_15_bin.12_NODE_1013_length_14456_cov_7.323936_8	Faecal Silage	M. japonica	NaN	NaN	NaN	NaN	27037.2	NaN	NaN	40745.3	NaN	NaN	NaN	NaN	NaN	NaN	NaN	NaN	NaN	NaN	NaN	NaN	NaN	Assembly_15_bin.12	Bacteria	Firmicutes_B	Peptococcia	Peptococcales	Peptococcaceae			Assembly_18_bin.9_NODE_2128_length_5856_cov_6.104982_4
Assembly_15_bin.12_NODE_1013_length_14456_cov_7.323936_9	Faecal Silage	M. japonica	17751.4	NaN	NaN	NaN	9661.95	NaN	33759.7	27192.2	31925.9	NaN	NaN	NaN	NaN	NaN	NaN	NaN	NaN	NaN	NaN	NaN	NaN	Assembly_15_bin.12	Bacteria	Firmicutes_B	Peptococcia	Peptococcales	Peptococcaceae			Assembly_18_bin.9_NODE_2128_length_5856_cov_6.104982_3
Assembly_15_bin.12_NODE_1166_length_13595_cov_6.081462_8	Faecal Silage	M. japonica	NaN	NaN	NaN	68120.5	48333.6	51216.5	72662.7	62311.4	67593.2	NaN	NaN	NaN	NaN	NaN	NaN	NaN	NaN	NaN	NaN	NaN	NaN	Assembly_15_bin.12	Bacteria	Firmicutes_B	Peptococcia	Peptococcales	Peptococcaceae			Assembly_18_bin.9_NODE_35080_length_2188_cov_4.095171_1, Assembly_45_bin.1_NODE_2087_length_10705_cov_13.469108_1
Assembly_15_bin.12_NODE_13275_length_3794_cov_7.719444_5	Faecal Silage	M. japonica	71783.6	170041	172935	194255	158127	208434	214022	206822	173391	NaN	NaN	NaN	NaN	NaN	NaN	NaN	NaN	NaN	NaN	NaN	NaN	Assembly_15_bin.12	Bacteria	Firmicutes_B	Peptococcia	Peptococcales	Peptococcaceae			Assembly_18_bin.9_NODE_768_length_10926_cov_6.455064_10, Assembly_45_bin.1_NODE_1017_length_14705_cov_19.959795_8
Assembly_15_bin.12_NODE_14280_length_3651_cov_11.092325_3	Faecal Silage	M. japonica	179555	212737	67794.3	144984	462329	292509	329841	397240	193323	113719	103978	172244	209834	253683	108591	80421.4	NaN	NaN	NaN	NaN	NaN	Assembly_15_bin.12	Bacteria	Firmicutes_B	Peptococcia	Peptococcales	Peptococcaceae
Assembly_15_bin.12_NODE_1596_length_11742_cov_7.286986_5	Faecal Silage	M. japonica	20560.9	NaN	NaN	NaN	13503.8	NaN	NaN	39485.9	31284.2	NaN	NaN	NaN	NaN	NaN	NaN	NaN	NaN	NaN	NaN	NaN	NaN	Assembly_15_bin.12	Bacteria	Firmicutes_B	Peptococcia	Peptococcales	Peptococcaceae			Assembly_18_bin.9_NODE_953_length_9406_cov_5.648273_4, Assembly_45_bin.1_NODE_4203_length_7710_cov_15.425343_5
Assembly_15_bin.12_NODE_28713_length_2551_cov_5.592548_4	Faecal Silage	M. japonica	72379.7	83881.8	77019.3	56388.4	44473	65696	63712	44313.2	47004.2	NaN	NaN	NaN	NaN	NaN	NaN	NaN	NaN	NaN	NaN	NaN	NaN	Assembly_15_bin.12	Bacteria	Firmicutes_B	Peptococcia	Peptococcales	Peptococcaceae
Assembly_15_bin.12_NODE_3123_length_8199_cov_6.301203_4	Faecal Silage	M. japonica	95409.8	157608	NaN	84844.9	41353.9	41136.2	63755.8	51137	49190.4	NaN	NaN	NaN	NaN	NaN	NaN	NaN	NaN	NaN	NaN	NaN	NaN	Assembly_15_bin.12	Bacteria	Firmicutes_B	Peptococcia	Peptococcales	Peptococcaceae			Assembly_45_bin.1_NODE_81_length_42821_cov_14.534677_25
Assembly_15_bin.12_NODE_3445_length_7767_cov_5.857495_8	Faecal Silage	M. japonica	50300.8	NaN	NaN	47945.5	24848.1	28456.1	NaN	22138.2	NaN	NaN	NaN	40905.6	NaN	43293.1	NaN	NaN	31747.2	24848.1	NaN	NaN	NaN	Assembly_15_bin.12	Bacteria	Firmicutes_B	Peptococcia	Peptococcales	Peptococcaceae			Assembly_18_bin.9_NODE_3510_length_4630_cov_6.016175_6, Assembly_19-22_bin.19_k141_1090475_length_2228_cov_9.0000_1, Assembly_41_bin_137_NODE_1626_length_80432_cov_64.740548_2, Assembly_41_bin_58_NODE_431_length_164139_cov_38.462586_7, Assembly_45_bin.1_NODE_2124_length_10607_cov_15.418594_10
Assembly_15_bin.12_NODE_4214_length_6968_cov_8.635614_5	Faecal Silage	M. japonica	43836.5	NaN	NaN	54659.3	70033.5	NaN	38529.6	87957.2	NaN	NaN	NaN	NaN	NaN	NaN	NaN	NaN	NaN	NaN	NaN	NaN	NaN	Assembly_15_bin.12	Bacteria	Firmicutes_B	Peptococcia	Peptococcales	Peptococcaceae			Assembly_45_bin.1_NODE_124_length_37230_cov_19.448258_28
Assembly_15_bin.12_NODE_4214_length_6968_cov_8.635614_8	Faecal Silage	M. japonica	46135.2	31312.4	NaN	53352	29999	NaN	26758	33610.2	NaN	NaN	NaN	NaN	NaN	NaN	NaN	NaN	NaN	NaN	NaN	NaN	NaN	Assembly_15_bin.12	Bacteria	Firmicutes_B	Peptococcia	Peptococcales	Peptococcaceae			Assembly_18_bin.9_NODE_2892_length_5069_cov_7.744914_13, Assembly_45_bin.1_NODE_124_length_37230_cov_19.448258_31
Assembly_15_bin.12_NODE_5586_length_5998_cov_7.238768_2	Faecal Silage	M. japonica	34161.1	NaN	NaN	NaN	34641.5	25807.1	NaN	28829.3	NaN	NaN	NaN	NaN	NaN	NaN	NaN	NaN	NaN	NaN	NaN	NaN	NaN	Assembly_15_bin.12	Bacteria	Firmicutes_B	Peptococcia	Peptococcales	Peptococcaceae			Assembly_45_bin.1_NODE_1074_length_14422_cov_16.893019_4
Assembly_15_bin.12_NODE_6907_length_5370_cov_5.329821_3	Faecal Silage	M. japonica	32041.1	NaN	NaN	NaN	NaN	60834.1	65791.7	69460	52174	NaN	NaN	NaN	NaN	NaN	NaN	NaN	NaN	NaN	NaN	NaN	NaN	Assembly_15_bin.12	Bacteria	Firmicutes_B	Peptococcia	Peptococcales	Peptococcaceae
Assembly_15_bin.12_NODE_6947_length_5355_cov_5.534151_1	Faecal Silage	M. japonica	NaN	NaN	NaN	NaN	NaN	30007.7	NaN	36877.5	NaN	NaN	NaN	NaN	NaN	NaN	NaN	NaN	NaN	NaN	NaN	NaN	NaN	Assembly_15_bin.12	Bacteria	Firmicutes_B	Peptococcia	Peptococcales	Peptococcaceae
Assembly_15_bin.12_NODE_706_length_17429_cov_8.468113_14	Faecal Silage	M. japonica	NaN	NaN	NaN	74376.2	65155.7	57668.8	68306.2	65805.5	NaN	NaN	NaN	NaN	NaN	NaN	NaN	NaN	NaN	NaN	NaN	NaN	NaN	Assembly_15_bin.12	Bacteria	Firmicutes_B	Peptococcia	Peptococcales	Peptococcaceae			Assembly_45_bin.1_NODE_3449_length_8424_cov_19.014578_8
Assembly_15_bin.12_NODE_931_length_15154_cov_6.914167_17	Faecal Silage	M. japonica	NaN	NaN	NaN	NaN	NaN	NaN	NaN	NaN	NaN	374409	170005	313080	57072.9	NaN	NaN	NaN	NaN	NaN	NaN	NaN	NaN	Assembly_15_bin.12	Bacteria	Firmicutes_B	Peptococcia	Peptococcales	Peptococcaceae			Assembly_18_bin.9_NODE_2986_length_4995_cov_6.865385_2, Assembly_45_bin.1_NODE_124_length_37230_cov_19.448258_22
Assembly_15_bin.12_NODE_9562_length_4505_cov_6.827865_3	Faecal Silage	M. japonica	NaN	NaN	NaN	NaN	39894.9	NaN	NaN	41761.2	NaN	NaN	NaN	NaN	NaN	NaN	NaN	NaN	NaN	NaN	NaN	NaN	NaN	Assembly_15_bin.12	Bacteria	Firmicutes_B	Peptococcia	Peptococcales	Peptococcaceae			Assembly_45_bin.1_NODE_19085_length_3911_cov_17.616701_2
Assembly_15_bin.13_NODE_2516_length_9191_cov_10.102342_6	Faecal Silage	M. japonica	NaN	NaN	NaN	NaN	NaN	NaN	35093.5	36789.1	41445.6	NaN	NaN	NaN	NaN	NaN	NaN	NaN	NaN	NaN	NaN	NaN	NaN	Assembly_15_bin.13	Bacteria	Cyanobacteria	Vampirovibrionia	Gastranaerophilales	Gastranaerophilaceae	Gastranaerophilus	Gastranaerophilus phascolarctosicola	Assembly_18_bin.4_NODE_280_length_21656_cov_15.594185_16
Assembly_15_bin.13_NODE_3985_length_7194_cov_10.896344_5	Faecal Silage	M. japonica	NaN	NaN	334713	NaN	NaN	111278	199477	NaN	192386	NaN	NaN	NaN	NaN	NaN	NaN	NaN	NaN	NaN	NaN	NaN	NaN	Assembly_15_bin.13	Bacteria	Cyanobacteria	Vampirovibrionia	Gastranaerophilales	Gastranaerophilaceae	Gastranaerophilus	Gastranaerophilus phascolarctosicola	Assembly_18_bin.4_NODE_187_length_28216_cov_17.557438_19
Assembly_15_bin.13_NODE_420_length_22075_cov_9.479246_5	Faecal Silage	M. japonica	NaN	NaN	NaN	NaN	NaN	107456	105412	34613.1	48663.1	NaN	NaN	NaN	NaN	NaN	NaN	NaN	NaN	NaN	NaN	NaN	NaN	Assembly_15_bin.13	Bacteria	Cyanobacteria	Vampirovibrionia	Gastranaerophilales	Gastranaerophilaceae	Gastranaerophilus	Gastranaerophilus phascolarctosicola	Assembly_18_bin.4_NODE_70_length_56247_cov_17.461881_36
Assembly_15_bin.13_NODE_904_length_15366_cov_10.067990_15	Faecal Silage	M. japonica	33515.4	NaN	NaN	NaN	24978.2	28877.6	NaN	28248.9	29604.8	65739.8	41924.9	58754.2	93881.5	59378.1	30513.4	29666.2	NaN	NaN	NaN	NaN	NaN	Assembly_15_bin.13	Bacteria	Cyanobacteria	Vampirovibrionia	Gastranaerophilales	Gastranaerophilaceae	Gastranaerophilus	Gastranaerophilus phascolarctosicola	Assembly_18_bin.4_NODE_35_length_78668_cov_18.226209_31
Assembly_15_bin.14_NODE_1630_length_11619_cov_5.935489_3	Faecal Silage	M. japonica	21716.1	44318.5	NaN	19750.4	NaN	52355.9	40364.8	20152.7	NaN	NaN	NaN	NaN	NaN	NaN	NaN	NaN	NaN	NaN	NaN	NaN	NaN	Assembly_15_bin.14	Bacteria	Bacteroidota	Bacteroidia	Bacteroidales	Bacteroidaceae	UBA1179
Assembly_15_bin.2_NODE_1058_length_14198_cov_7.341300_11	Faecal Silage	M. japonica	71216.4	NaN	NaN	76075.3	55412.3	NaN	76562.7	27524.2	69664.3	48391.3	NaN	56574.9	35047.6	54291.9	NaN	NaN	NaN	NaN	NaN	NaN	NaN	Assembly_15_bin.2	Bacteria	Bacteroidota	Bacteroidia	Bacteroidales	UBA932	CAG-831		Assembly_18_bin.3_NODE_1187_length_8141_cov_8.880782_4, Assembly_45_bin.16_NODE_10490_length_5114_cov_7.376161_2
Assembly_15_bin.2_NODE_1142_length_13710_cov_9.351446_3	Faecal Silage	M. japonica	NaN	NaN	NaN	NaN	25777.4	NaN	NaN	25081	NaN	NaN	NaN	NaN	NaN	NaN	NaN	NaN	NaN	NaN	NaN	NaN	NaN	Assembly_15_bin.2	Bacteria	Bacteroidota	Bacteroidia	Bacteroidales	UBA932	CAG-831		Assembly_18_bin.3_NODE_241_length_23580_cov_10.091222_17, Assembly_45_bin.16_NODE_8793_length_5534_cov_7.319401_2
Assembly_15_bin.2_NODE_1238_length_13267_cov_8.532395_4	Faecal Silage	M. japonica	146005	67513	NaN	NaN	118862	66867.6	87936.4	108197	43881.5	NaN	NaN	NaN	NaN	NaN	NaN	NaN	NaN	NaN	NaN	NaN	NaN	Assembly_15_bin.2	Bacteria	Bacteroidota	Bacteroidia	Bacteroidales	UBA932	CAG-831		Assembly_16_bin.18_NODE_5843_length_5967_cov_4.528924_3, Assembly_18_bin.3_NODE_176_length_30006_cov_8.950452_28, Assembly_45_bin.16_NODE_2319_length_10125_cov_5.915094_3
Assembly_15_bin.2_NODE_2468_length_9291_cov_9.374621_6	Faecal Silage	M. japonica	NaN	NaN	NaN	NaN	25544.2	NaN	NaN	27312.9	NaN	NaN	NaN	NaN	NaN	NaN	NaN	NaN	NaN	NaN	NaN	NaN	NaN	Assembly_15_bin.2	Bacteria	Bacteroidota	Bacteroidia	Bacteroidales	UBA932	CAG-831		Assembly_18_bin.3_NODE_166_length_31933_cov_9.604335_23, Assembly_45_bin.16_NODE_75059_length_2092_cov_6.838979_2
Assembly_15_bin.2_NODE_251_length_29010_cov_11.039648_14	Faecal Silage	M. japonica	NaN	NaN	NaN	NaN	22885.8	NaN	NaN	35049.8	NaN	NaN	NaN	NaN	NaN	NaN	NaN	NaN	NaN	NaN	NaN	NaN	NaN	Assembly_15_bin.2	Bacteria	Bacteroidota	Bacteroidia	Bacteroidales	UBA932	CAG-831		Assembly_18_bin.3_NODE_22_length_102191_cov_10.162851_6
Assembly_15_bin.2_NODE_269_length_27816_cov_7.870934_21	Faecal Silage	M. japonica	NaN	NaN	NaN	NaN	22445.3	NaN	NaN	25236.4	NaN	66896.7	60130.6	71276.8	72054.6	57552.3	39247.3	41871.2	NaN	NaN	NaN	NaN	NaN	Assembly_15_bin.2	Bacteria	Bacteroidota	Bacteroidia	Bacteroidales	UBA932	CAG-831		Assembly_18_bin.3_NODE_115_length_42568_cov_8.372780_16, Assembly_45_bin.16_NODE_6552_length_6300_cov_5.864051_2
Assembly_15_bin.2_NODE_277_length_27621_cov_9.086266_11	Faecal Silage	M. japonica	111047	83235.3	NaN	70921.8	125207	189772	155457	129652	163146	106089	76398	122711	79680.5	61511	NaN	36733	NaN	NaN	NaN	NaN	NaN	Assembly_15_bin.2	Bacteria	Bacteroidota	Bacteroidia	Bacteroidales	UBA932	CAG-831
Assembly_15_bin.2_NODE_3987_length_7193_cov_9.824601_2	Faecal Silage	M. japonica	42812.6	NaN	NaN	NaN	43354.1	NaN	NaN	38746.3	NaN	NaN	NaN	45984.7	NaN	NaN	NaN	NaN	NaN	NaN	NaN	NaN	NaN	Assembly_15_bin.2	Bacteria	Bacteroidota	Bacteroidia	Bacteroidales	UBA932	CAG-831		Assembly_19-22_bin.2_k141_3064880_length_26166_cov_13.7607_19, Assembly_19-22_bin.30_k141_650821_length_5542_cov_11.0000_9, Assembly_21_bin.1_NODE_1132_length_10482_cov_7.586650_4, Assembly_41_bin_148_NODE_28889_length_11131_cov_8.918472_9, Assembly_41_bin_175_NODE_5998_length_34986_cov_24.760471_7, Assembly_41_bin_57_NODE_546_length_143826_cov_20.951812_106, Assembly_45_bin.16_NODE_2440_length_9…
Assembly_15_bin.2_NODE_663_length_17877_cov_7.555942_5	Faecal Silage	M. japonica	NaN	NaN	NaN	NaN	29207.9	37037.9	36826.8	28242.5	NaN	NaN	NaN	NaN	NaN	NaN	NaN	NaN	NaN	NaN	NaN	NaN	NaN	Assembly_15_bin.2	Bacteria	Bacteroidota	Bacteroidia	Bacteroidales	UBA932	CAG-831		Assembly_16_bin.18_NODE_12300_length_4053_cov_4.627564_5, Assembly_18_bin.3_NODE_1995_length_6043_cov_7.180361_3
Assembly_15_bin.2_NODE_837_length_15972_cov_9.438211_11	Faecal Silage	M. japonica	NaN	NaN	NaN	NaN	NaN	NaN	NaN	NaN	NaN	47452.8	63116.2	62315.1	64430	51973.4	NaN	NaN	NaN	NaN	NaN	NaN	NaN	Assembly_15_bin.2	Bacteria	Bacteroidota	Bacteroidia	Bacteroidales	UBA932	CAG-831		Assembly_16_bin.18_NODE_3658_length_7742_cov_5.034604_6, Assembly_18_bin.3_NODE_228_length_24430_cov_8.957579_13, Assembly_45_bin.16_NODE_83477_length_1991_cov_7.602273_1
Assembly_15_bin.3_NODE_5673_length_5950_cov_8.168617_4	Faecal Silage	M. japonica	65810.6	206896	141274	138932	141274	84975.2	188374	48168.1	88050.3	NaN	NaN	NaN	29898.9	51440.1	NaN	NaN	NaN	NaN	NaN	NaN	NaN	Assembly_15_bin.3	Bacteria	Proteobacteria	Alphaproteobacteria	Rs-D84	Rs-D84	Rs-D84		Assembly_16_bin.10_NODE_1838_length_11636_cov_9.448839_4, Assembly_16_bin.2_NODE_254_length_41217_cov_29.848307_11, Assembly_41_bin_167_NODE_55_length_378202_cov_14.381494_278
Assembly_15_bin.5_NODE_1743_length_11235_cov_11.654472_12	Faecal Silage	M. japonica	22065.1	NaN	NaN	NaN	37788.5	27004.6	NaN	39555.5	NaN	NaN	NaN	NaN	NaN	NaN	NaN	NaN	NaN	NaN	NaN	NaN	NaN	Assembly_15_bin.5	Bacteria	Firmicutes_A	Clostridia	Oscillospirales	CAG-272	UMGS1865		Assembly_45_bin.3_NODE_2395_length_9973_cov_9.319117_2
Assembly_15_bin.5_NODE_321_length_25272_cov_10.845779_3	Faecal Silage	M. japonica	NaN	NaN	NaN	NaN	16979.8	NaN	NaN	16588	NaN	NaN	NaN	NaN	NaN	NaN	NaN	NaN	NaN	NaN	NaN	NaN	NaN	Assembly_15_bin.5	Bacteria	Firmicutes_A	Clostridia	Oscillospirales	CAG-272	UMGS1865		Assembly_45_bin.3_NODE_552_length_19604_cov_10.110338_21
Assembly_15_bin.5_NODE_355_length_24009_cov_12.084036_2	Faecal Silage	M. japonica	NaN	NaN	NaN	NaN	4894.46	7866.58	NaN	4291.02	NaN	NaN	NaN	NaN	NaN	NaN	NaN	NaN	NaN	NaN	NaN	NaN	NaN	Assembly_15_bin.5	Bacteria	Firmicutes_A	Clostridia	Oscillospirales	CAG-272	UMGS1865		Assembly_45_bin.3_NODE_321_length_25698_cov_11.828881_3
Assembly_15_bin.5_NODE_5753_length_5908_cov_11.683752_8	Faecal Silage	M. japonica	NaN	106287	NaN	NaN	114745	121553	108516	107270	91289	NaN	24378	NaN	NaN	NaN	NaN	NaN	NaN	NaN	NaN	NaN	NaN	Assembly_15_bin.5	Bacteria	Firmicutes_A	Clostridia	Oscillospirales	CAG-272	UMGS1865		Assembly_45_bin.3_NODE_12924_length_4664_cov_10.635713_2
Assembly_15_bin.6_NODE_12_length_147628_cov_12.339818_121	Faecal Silage	M. japonica	NaN	NaN	NaN	NaN	NaN	NaN	NaN	NaN	NaN	41169	21384.2	37284.3	57423.6	48420.7	45424.2	38491.1	NaN	NaN	NaN	NaN	NaN	Assembly_15_bin.6	Bacteria	Fibrobacterota	Fibrobacteria	Fibrobacterales	Fibrobacteraceae	UBA1765		Assembly_17_bin.4_NODE_93_length_54192_cov_16.833478_25
Assembly_15_bin.6_NODE_12_length_147628_cov_12.339818_121	Faecal Silage	M. japonica	NaN	NaN	NaN	NaN	NaN	NaN	NaN	NaN	NaN	41169	21384.2	37284.3	57423.6	48420.7	45424.2	38491.1	NaN	NaN	NaN	NaN	NaN	Assembly_15_bin.6	Bacteria	Fibrobacterota	Fibrobacteria	Fibrobacterales	Fibrobacteraceae	UBA1765		Assembly_17_bin.4_NODE_93_length_54192_cov_16.833478_25
Assembly_15_bin.6_NODE_12_length_147628_cov_12.339818_25	Faecal Silage	M. japonica	NaN	NaN	NaN	NaN	NaN	NaN	NaN	NaN	NaN	NaN	33792	37733.6	62943.4	22384.7	NaN	NaN	NaN	NaN	NaN	NaN	NaN	Assembly_15_bin.6	Bacteria	Fibrobacterota	Fibrobacteria	Fibrobacterales	Fibrobacteraceae	UBA1765		Assembly_17_bin.4_NODE_19_length_114817_cov_16.916688_27, Assembly_45_bin.2_NODE_20_length_68259_cov_25.917322_2
Assembly_15_bin.6_NODE_13_length_147551_cov_14.173598_122	Faecal Silage	M. japonica	NaN	NaN	NaN	NaN	NaN	NaN	NaN	NaN	NaN	NaN	NaN	29158.4	62815	27021.5	31956	NaN	NaN	NaN	NaN	NaN	NaN	Assembly_15_bin.6	Bacteria	Fibrobacterota	Fibrobacteria	Fibrobacterales	Fibrobacteraceae	UBA1765		Assembly_17_bin.4_NODE_7_length_146508_cov_19.577824_2, Assembly_45_bin.2_NODE_65_length_45679_cov_28.169341_5
Assembly_15_bin.6_NODE_13_length_147551_cov_14.173598_75	Faecal Silage	M. japonica	NaN	NaN	NaN	NaN	NaN	NaN	NaN	NaN	NaN	NaN	NaN	NaN	111389	43315.1	NaN	NaN	NaN	NaN	NaN	NaN	NaN	Assembly_15_bin.6	Bacteria	Fibrobacterota	Fibrobacteria	Fibrobacterales	Fibrobacteraceae	UBA1765		Assembly_17_bin.4_NODE_7_length_146508_cov_19.577824_66, Assembly_45_bin.2_NODE_178_length_32805_cov_29.984855_29
Assembly_15_bin.6_NODE_155_length_38791_cov_14.677587_16	Faecal Silage	M. japonica	NaN	NaN	NaN	NaN	NaN	NaN	NaN	NaN	NaN	51104.1	NaN	28831.9	55256.1	48586.8	NaN	33792	NaN	NaN	NaN	NaN	NaN	Assembly_15_bin.6	Bacteria	Fibrobacterota	Fibrobacteria	Fibrobacterales	Fibrobacteraceae	UBA1765		Assembly_17_bin.4_NODE_158_length_37058_cov_19.851282_33, Assembly_45_bin.2_NODE_320_length_25764_cov_28.268700_23
Assembly_15_bin.6_NODE_155_length_38791_cov_14.677587_18	Faecal Silage	M. japonica	NaN	NaN	NaN	NaN	13081.6	NaN	NaN	NaN	NaN	103169	92442.9	90203.2	145278	96138.2	93666.9	87825	NaN	NaN	NaN	NaN	NaN	Assembly_15_bin.6	Bacteria	Fibrobacterota	Fibrobacteria	Fibrobacterales	Fibrobacteraceae	UBA1765		Assembly_17_bin.4_NODE_158_length_37058_cov_19.851282_31, Assembly_45_bin.2_NODE_320_length_25764_cov_28.268700_21
Assembly_15_bin.6_NODE_155_length_38791_cov_14.677587_20	Faecal Silage	M. japonica	NaN	NaN	NaN	NaN	NaN	NaN	NaN	NaN	NaN	47363.3	NaN	NaN	82545.9	55323.4	48488.6	38583.5	NaN	NaN	NaN	NaN	NaN	Assembly_15_bin.6	Bacteria	Fibrobacterota	Fibrobacteria	Fibrobacterales	Fibrobacteraceae	UBA1765		Assembly_17_bin.4_NODE_158_length_37058_cov_19.851282_29, Assembly_19-22_bin.13_k141_3873425_length_2241_cov_7.0000_3, Assembly_45_bin.2_NODE_320_length_25764_cov_28.268700_19
Assembly_15_bin.6_NODE_155_length_38791_cov_14.677587_21	Faecal Silage	M. japonica	32404.7	NaN	NaN	NaN	NaN	35533.7	NaN	NaN	NaN	53684.4	41083.6	50956.7	58368.9	50861.3	30756.6	NaN	NaN	NaN	NaN	NaN	NaN	Assembly_15_bin.6	Bacteria	Fibrobacterota	Fibrobacteria	Fibrobacterales	Fibrobacteraceae	UBA1765		Assembly_17_bin.4_NODE_158_length_37058_cov_19.851282_28, Assembly_45_bin.2_NODE_320_length_25764_cov_28.268700_18
Assembly_15_bin.6_NODE_155_length_38791_cov_14.677587_24	Faecal Silage	M. japonica	NaN	NaN	NaN	NaN	NaN	NaN	NaN	NaN	NaN	65386.6	54160.3	52529.1	118935	NaN	NaN	NaN	NaN	NaN	NaN	NaN	NaN	Assembly_15_bin.6	Bacteria	Fibrobacterota	Fibrobacteria	Fibrobacterales	Fibrobacteraceae	UBA1765		Assembly_17_bin.4_NODE_158_length_37058_cov_19.851282_25, Assembly_45_bin.2_NODE_320_length_25764_cov_28.268700_15
Assembly_15_bin.6_NODE_155_length_38791_cov_14.677587_47	Faecal Silage	M. japonica	20103	NaN	NaN	NaN	12696	NaN	NaN	7332.46	NaN	250039	187432	273056	480970	341195	206475	187098	NaN	NaN	NaN	NaN	NaN	Assembly_15_bin.6	Bacteria	Fibrobacterota	Fibrobacteria	Fibrobacterales	Fibrobacteraceae	UBA1765		Assembly_17_bin.4_NODE_158_length_37058_cov_19.851282_2, Assembly_45_bin.2_NODE_3634_length_8246_cov_29.283482_1
Assembly_15_bin.6_NODE_155_length_38791_cov_14.677587_8	Faecal Silage	M. japonica	NaN	NaN	NaN	NaN	NaN	NaN	NaN	NaN	NaN	NaN	NaN	NaN	59814.4	NaN	NaN	35814.8	NaN	NaN	NaN	NaN	NaN	Assembly_15_bin.6	Bacteria	Fibrobacterota	Fibrobacteria	Fibrobacterales	Fibrobacteraceae	UBA1765		Assembly_17_bin.4_NODE_158_length_37058_cov_19.851282_41, Assembly_45_bin.2_NODE_320_length_25764_cov_28.268700_31
Assembly_15_bin.6_NODE_17_length_122680_cov_13.512236_42	Faecal Silage	M. japonica	NaN	NaN	NaN	NaN	NaN	NaN	NaN	NaN	NaN	40432.2	35005.6	NaN	62704.2	55944.7	33299.2	36664.2	NaN	NaN	NaN	NaN	NaN	Assembly_15_bin.6	Bacteria	Fibrobacterota	Fibrobacteria	Fibrobacterales	Fibrobacteraceae	UBA1765		Assembly_17_bin.4_NODE_17_length_115426_cov_18.772733_31, Assembly_45_bin.2_NODE_80_length_43082_cov_27.665814_19
Assembly_15_bin.6_NODE_17_length_122680_cov_13.512236_42	Faecal Silage	M. japonica	NaN	NaN	NaN	NaN	NaN	NaN	NaN	NaN	NaN	40432.2	35005.6	NaN	62704.2	55944.7	33299.2	36664.2	NaN	NaN	NaN	NaN	NaN	Assembly_15_bin.6	Bacteria	Fibrobacterota	Fibrobacteria	Fibrobacterales	Fibrobacteraceae	UBA1765		Assembly_17_bin.4_NODE_17_length_115426_cov_18.772733_31, Assembly_45_bin.2_NODE_80_length_43082_cov_27.665814_19
Assembly_15_bin.6_NODE_17_length_122680_cov_13.512236_43	Faecal Silage	M. japonica	NaN	NaN	NaN	NaN	NaN	NaN	NaN	NaN	NaN	38018.1	NaN	39746.5	125058	46732.3	NaN	62861	NaN	NaN	NaN	NaN	NaN	Assembly_15_bin.6	Bacteria	Fibrobacterota	Fibrobacteria	Fibrobacterales	Fibrobacteraceae	UBA1765		Assembly_17_bin.4_NODE_17_length_115426_cov_18.772733_32, Assembly_45_bin.2_NODE_80_length_43082_cov_27.665814_18
Assembly_15_bin.6_NODE_17_length_122680_cov_13.512236_44	Faecal Silage	M. japonica	NaN	NaN	NaN	NaN	NaN	NaN	NaN	NaN	NaN	44099.9	101324	80705.4	121355	38764.3	57380.3	NaN	NaN	NaN	NaN	NaN	NaN	Assembly_15_bin.6	Bacteria	Fibrobacterota	Fibrobacteria	Fibrobacterales	Fibrobacteraceae	UBA1765		Assembly_17_bin.4_NODE_17_length_115426_cov_18.772733_33, Assembly_45_bin.2_NODE_80_length_43082_cov_27.665814_17
Assembly_15_bin.6_NODE_17_length_122680_cov_13.512236_45	Faecal Silage	M. japonica	NaN	157327	NaN	NaN	NaN	164494	77638.2	83751.3	102321	546645	NaN	518636	828775	552204	131113	NaN	NaN	NaN	NaN	NaN	NaN	Assembly_15_bin.6	Bacteria	Fibrobacterota	Fibrobacteria	Fibrobacterales	Fibrobacteraceae	UBA1765		Assembly_17_bin.4_NODE_17_length_115426_cov_18.772733_35, Assembly_45_bin.2_NODE_80_length_43082_cov_27.665814_16
Assembly_15_bin.6_NODE_179_length_35383_cov_13.760558_26	Faecal Silage	M. japonica	NaN	NaN	NaN	NaN	35177.4	NaN	64542	23882.9	55994.3	NaN	NaN	NaN	NaN	NaN	NaN	NaN	NaN	NaN	NaN	NaN	NaN	Assembly_15_bin.6	Bacteria	Fibrobacterota	Fibrobacteria	Fibrobacterales	Fibrobacteraceae	UBA1765		Assembly_17_bin.4_NODE_48_length_79991_cov_19.745096_61, Assembly_19-22_bin.13_k141_6234397_length_57070_cov_38.0000_17, Assembly_42_bin_59_NODE_1836_length_36667_cov_72.752431_33, Assembly_45_bin.2_NODE_295_length_26641_cov_31.521440_22
Assembly_15_bin.6_NODE_18_length_121544_cov_11.740594_26	Faecal Silage	M. japonica	NaN	NaN	NaN	NaN	NaN	NaN	NaN	NaN	NaN	117258	102208	171542	266126	114126	NaN	NaN	NaN	NaN	NaN	NaN	NaN	Assembly_15_bin.6	Bacteria	Fibrobacterota	Fibrobacteria	Fibrobacterales	Fibrobacteraceae	UBA1765		Assembly_17_bin.4_NODE_8_length_138750_cov_14.594614_28
Assembly_15_bin.6_NODE_18_length_121544_cov_11.740594_87	Faecal Silage	M. japonica	NaN	NaN	NaN	NaN	NaN	NaN	NaN	NaN	NaN	NaN	23300.8	35806.9	60149.9	56458.6	29922.4	NaN	NaN	NaN	NaN	NaN	NaN	Assembly_15_bin.6	Bacteria	Fibrobacterota	Fibrobacteria	Fibrobacterales	Fibrobacteraceae	UBA1765		Assembly_17_bin.4_NODE_8_length_138750_cov_14.594614_96, Assembly_45_bin.2_NODE_182_length_32683_cov_23.563749_4
Assembly_15_bin.6_NODE_200_length_33603_cov_12.062209_14	Faecal Silage	M. japonica	NaN	NaN	NaN	NaN	NaN	NaN	NaN	NaN	NaN	NaN	34506.2	53948.7	52872.6	NaN	NaN	NaN	NaN	NaN	NaN	NaN	NaN	Assembly_15_bin.6	Bacteria	Fibrobacterota	Fibrobacteria	Fibrobacterales	Fibrobacteraceae	UBA1765		Assembly_17_bin.4_NODE_411_length_20234_cov_15.248476_5, Assembly_45_bin.2_NODE_545_length_19764_cov_24.041859_14
Assembly_15_bin.6_NODE_200_length_33603_cov_12.062209_33	Faecal Silage	M. japonica	NaN	NaN	NaN	NaN	NaN	NaN	NaN	NaN	NaN	47552.6	71359.3	55709.9	35962.3	28260.7	NaN	NaN	NaN	NaN	NaN	NaN	NaN	Assembly_15_bin.6	Bacteria	Fibrobacterota	Fibrobacteria	Fibrobacterales	Fibrobacteraceae	UBA1765
Assembly_15_bin.6_NODE_221_length_31780_cov_11.206525_11	Faecal Silage	M. japonica	NaN	NaN	NaN	NaN	NaN	NaN	NaN	NaN	NaN	NaN	NaN	NaN	114236	102700	NaN	NaN	NaN	NaN	NaN	NaN	NaN	Assembly_15_bin.6	Bacteria	Fibrobacterota	Fibrobacteria	Fibrobacterales	Fibrobacteraceae	UBA1765		Assembly_17_bin.4_NODE_320_length_23813_cov_15.041965_3, Assembly_45_bin.2_NODE_726_length_17161_cov_22.867064_4
Assembly_15_bin.6_NODE_221_length_31780_cov_11.206525_19	Faecal Silage	M. japonica	NaN	NaN	NaN	NaN	NaN	NaN	NaN	NaN	NaN	NaN	NaN	NaN	57914	43434.8	NaN	NaN	NaN	NaN	NaN	NaN	NaN	Assembly_15_bin.6	Bacteria	Fibrobacterota	Fibrobacteria	Fibrobacterales	Fibrobacteraceae	UBA1765		Assembly_17_bin.4_NODE_1634_length_9554_cov_15.698284_8, Assembly_45_bin.2_NODE_71555_length_2138_cov_25.989438_2
Assembly_15_bin.6_NODE_2642_length_8945_cov_13.026209_4	Faecal Silage	M. japonica	NaN	NaN	NaN	NaN	NaN	NaN	NaN	NaN	NaN	41714.6	59670.9	45985.6	48737.4	28256.2	41183.7	33368	NaN	NaN	NaN	NaN	NaN	Assembly_15_bin.6	Bacteria	Fibrobacterota	Fibrobacteria	Fibrobacterales	Fibrobacteraceae	UBA1765		Assembly_17_bin.4_NODE_163_length_36519_cov_17.226086_4, Assembly_45_bin.2_NODE_192_length_32123_cov_27.056474_4
Assembly_15_bin.6_NODE_32_length_105221_cov_12.311260_1	Faecal Silage	M. japonica	NaN	NaN	NaN	NaN	NaN	NaN	NaN	NaN	NaN	840696	NaN	NaN	972375	924238	NaN	NaN	NaN	NaN	NaN	NaN	NaN	Assembly_15_bin.6	Bacteria	Fibrobacterota	Fibrobacteria	Fibrobacterales	Fibrobacteraceae	UBA1765
Assembly_15_bin.6_NODE_32_length_105221_cov_12.311260_71	Faecal Silage	M. japonica	31266.9	NaN	NaN	NaN	10664.2	18955.7	NaN	9840.71	NaN	112264	139562	123484	154365	118218	91027.7	94702.7	NaN	NaN	NaN	NaN	NaN	Assembly_15_bin.6	Bacteria	Fibrobacterota	Fibrobacteria	Fibrobacterales	Fibrobacteraceae	UBA1765		Assembly_17_bin.4_NODE_25_length_104887_cov_16.182578_70, Assembly_45_bin.2_NODE_195_length_31798_cov_26.654380_20
Assembly_15_bin.6_NODE_32_length_105221_cov_12.311260_75	Faecal Silage	M. japonica	56942.8	65056.5	NaN	72460.4	13056.5	33584.1	NaN	26698.6	NaN	NaN	NaN	NaN	NaN	NaN	NaN	NaN	NaN	NaN	NaN	NaN	NaN	Assembly_15_bin.6	Bacteria	Fibrobacterota	Fibrobacteria	Fibrobacterales	Fibrobacteraceae	UBA1765		Assembly_17_bin.4_NODE_25_length_104887_cov_16.182578_74, Assembly_45_bin.2_NODE_195_length_31798_cov_26.654380_24
Assembly_15_bin.6_NODE_325_length_25103_cov_13.150551_13	Faecal Silage	M. japonica	NaN	NaN	NaN	NaN	NaN	NaN	NaN	NaN	NaN	NaN	NaN	35735.1	61488.9	48503.7	NaN	NaN	NaN	NaN	NaN	NaN	NaN	Assembly_15_bin.6	Bacteria	Fibrobacterota	Fibrobacteria	Fibrobacterales	Fibrobacteraceae	UBA1765		Assembly_17_bin.4_NODE_43_length_88147_cov_19.722688_9, Assembly_45_bin.2_NODE_339_length_25061_cov_27.283652_10
Assembly_15_bin.6_NODE_325_length_25103_cov_13.150551_14	Faecal Silage	M. japonica	NaN	NaN	NaN	NaN	NaN	NaN	NaN	NaN	NaN	48304.1	67417.5	65713.7	83708.4	52496.2	43461.7	54094.9	NaN	NaN	NaN	NaN	NaN	Assembly_15_bin.6	Bacteria	Fibrobacterota	Fibrobacteria	Fibrobacterales	Fibrobacteraceae	UBA1765		Assembly_17_bin.4_NODE_43_length_88147_cov_19.722688_8, Assembly_45_bin.2_NODE_339_length_25061_cov_27.283652_9
Assembly_15_bin.6_NODE_325_length_25103_cov_13.150551_16	Faecal Silage	M. japonica	NaN	NaN	NaN	NaN	NaN	NaN	NaN	NaN	NaN	NaN	NaN	NaN	92554.4	48804.6	NaN	NaN	NaN	NaN	NaN	NaN	NaN	Assembly_15_bin.6	Bacteria	Fibrobacterota	Fibrobacteria	Fibrobacterales	Fibrobacteraceae	UBA1765		Assembly_17_bin.4_NODE_43_length_88147_cov_19.722688_6, Assembly_45_bin.2_NODE_339_length_25061_cov_27.283652_7
Assembly_15_bin.6_NODE_325_length_25103_cov_13.150551_17	Faecal Silage	M. japonica	NaN	NaN	NaN	NaN	NaN	NaN	NaN	NaN	NaN	93751.9	61813.2	73520.7	266910	306822	64649.1	64091.2	NaN	NaN	NaN	NaN	NaN	Assembly_15_bin.6	Bacteria	Fibrobacterota	Fibrobacteria	Fibrobacterales	Fibrobacteraceae	UBA1765		Assembly_17_bin.4_NODE_43_length_88147_cov_19.722688_5, Assembly_45_bin.2_NODE_339_length_25061_cov_27.283652_6
Assembly_15_bin.6_NODE_325_length_25103_cov_13.150551_19	Faecal Silage	M. japonica	NaN	NaN	NaN	NaN	NaN	NaN	NaN	NaN	NaN	47010.8	39278.6	40877.5	76579.7	50172.2	NaN	28050.8	NaN	NaN	NaN	NaN	NaN	Assembly_15_bin.6	Bacteria	Fibrobacterota	Fibrobacteria	Fibrobacterales	Fibrobacteraceae	UBA1765		Assembly_17_bin.4_NODE_43_length_88147_cov_19.722688_3, Assembly_45_bin.2_NODE_339_length_25061_cov_27.283652_4
Assembly_15_bin.6_NODE_325_length_25103_cov_13.150551_20	Faecal Silage	M. japonica	NaN	NaN	NaN	NaN	NaN	NaN	NaN	NaN	NaN	NaN	NaN	29378.8	75970.2	54925.5	49377	42825.9	NaN	NaN	NaN	NaN	NaN	Assembly_15_bin.6	Bacteria	Fibrobacterota	Fibrobacteria	Fibrobacterales	Fibrobacteraceae	UBA1765		Assembly_17_bin.4_NODE_43_length_88147_cov_19.722688_2, Assembly_45_bin.2_NODE_339_length_25061_cov_27.283652_3
Assembly_15_bin.6_NODE_392_length_22749_cov_15.404512_15	Faecal Silage	M. japonica	NaN	NaN	NaN	NaN	NaN	NaN	NaN	NaN	NaN	NaN	NaN	35369.5	56143.6	44248.6	NaN	NaN	NaN	NaN	NaN	NaN	NaN	Assembly_15_bin.6	Bacteria	Fibrobacterota	Fibrobacteria	Fibrobacterales	Fibrobacteraceae	UBA1765		Assembly_17_bin.4_NODE_21_length_111303_cov_21.530976_95, Assembly_45_bin.2_NODE_389_length_23564_cov_31.190310_9
Assembly_15_bin.6_NODE_495_length_20386_cov_14.536029_8	Faecal Silage	M. japonica	NaN	NaN	NaN	NaN	NaN	NaN	NaN	NaN	NaN	NaN	30880.6	NaN	83695.7	90167.7	NaN	24966	NaN	NaN	NaN	NaN	NaN	Assembly_15_bin.6	Bacteria	Fibrobacterota	Fibrobacteria	Fibrobacterales	Fibrobacteraceae	UBA1765		Assembly_45_bin.2_NODE_5952_length_6602_cov_29.453185_7
Assembly_15_bin.6_NODE_64_length_70047_cov_14.524446_10	Faecal Silage	M. japonica	NaN	NaN	NaN	NaN	NaN	NaN	NaN	NaN	NaN	NaN	56391.7	57436.9	56645.7	46113.4	45381.2	NaN	NaN	NaN	NaN	NaN	NaN	Assembly_15_bin.6	Bacteria	Fibrobacterota	Fibrobacteria	Fibrobacterales	Fibrobacteraceae	UBA1765		Assembly_17_bin.4_NODE_49_length_79568_cov_20.751965_22, Assembly_45_bin.2_NODE_23_length_65246_cov_30.385774_41
Assembly_15_bin.9_NODE_110_length_53282_cov_12.916903_22	Faecal Silage	M. japonica	NaN	NaN	NaN	NaN	32307.8	NaN	NaN	30810.3	NaN	NaN	NaN	NaN	NaN	NaN	NaN	NaN	NaN	NaN	NaN	NaN	NaN	Assembly_15_bin.9	Bacteria	Bacteroidota	Bacteroidia	Bacteroidales	WCHB1-69	UBA5429		Assembly_16_bin.9_NODE_599_length_23816_cov_14.974749_24, Assembly_45_bin.11_NODE_3507_length_8372_cov_7.809907_9
Assembly_15_bin.9_NODE_164_length_37247_cov_13.823161_30	Faecal Silage	M. japonica	NaN	NaN	NaN	NaN	87505.2	104407	176328	72820.2	149573	NaN	NaN	NaN	NaN	NaN	NaN	NaN	NaN	NaN	NaN	NaN	NaN	Assembly_15_bin.9	Bacteria	Bacteroidota	Bacteroidia	Bacteroidales	WCHB1-69	UBA5429		Assembly_16_bin.9_NODE_437_length_29859_cov_15.865421_29
Assembly_15_bin.9_NODE_2_length_232775_cov_14.294006_127	Faecal Silage	M. japonica	NaN	NaN	NaN	NaN	70273	104181	61748.7	32157.6	48862.8	NaN	NaN	NaN	NaN	44623.6	NaN	28616.6	NaN	NaN	NaN	NaN	NaN	Assembly_15_bin.9	Bacteria	Bacteroidota	Bacteroidia	Bacteroidales	WCHB1-69	UBA5429		Assembly_16_bin.9_NODE_4_length_228951_cov_16.057043_14
Assembly_15_bin.9_NODE_2_length_232775_cov_14.294006_140	Faecal Silage	M. japonica	NaN	NaN	NaN	NaN	266137	188334	281243	270114	252257	NaN	NaN	NaN	NaN	43597.2	NaN	NaN	40841.2	NaN	NaN	28649.1	37098.9	Assembly_15_bin.9	Bacteria	Bacteroidota	Bacteroidia	Bacteroidales	WCHB1-69	UBA5429
Assembly_15_bin.9_NODE_2_length_232775_cov_14.294006_173	Faecal Silage	M. japonica	NaN	NaN	NaN	NaN	NaN	NaN	NaN	NaN	NaN	108167	64195.1	113578	115567	112418	43461.3	79676.5	NaN	24497.5	NaN	NaN	NaN	Assembly_15_bin.9	Bacteria	Bacteroidota	Bacteroidia	Bacteroidales	WCHB1-69	UBA5429		Assembly_16_bin.9_NODE_322_length_36092_cov_17.048284_14, Assembly_45_bin.11_NODE_516_length_20299_cov_8.585408_13
Assembly_15_bin.9_NODE_2_length_232775_cov_14.294006_39	Faecal Silage	M. japonica	NaN	NaN	NaN	NaN	NaN	NaN	NaN	NaN	NaN	46131.5	53462.2	54092	51087.3	47134.1	NaN	NaN	NaN	NaN	NaN	NaN	NaN	Assembly_15_bin.9	Bacteria	Bacteroidota	Bacteroidia	Bacteroidales	WCHB1-69	UBA5429		Assembly_16_bin.9_NODE_4_length_228951_cov_16.057043_102
Assembly_15_bin.9_NODE_2_length_232775_cov_14.294006_64	Faecal Silage	M. japonica	NaN	NaN	NaN	NaN	NaN	35711.2	33890.1	31359.5	NaN	NaN	NaN	NaN	NaN	NaN	NaN	NaN	NaN	NaN	NaN	NaN	NaN	Assembly_15_bin.9	Bacteria	Bacteroidota	Bacteroidia	Bacteroidales	WCHB1-69	UBA5429		Assembly_16_bin.9_NODE_4_length_228951_cov_16.057043_77, Assembly_45_bin.11_NODE_231_length_29627_cov_8.265183_25, Assembly_45_bin.5_NODE_4609_length_7397_cov_16.867202_1
Assembly_15_bin.9_NODE_2_length_232775_cov_14.294006_97	Faecal Silage	M. japonica	NaN	NaN	NaN	NaN	NaN	NaN	NaN	NaN	NaN	NaN	73017.2	54313.9	42590.3	NaN	NaN	NaN	NaN	NaN	NaN	NaN	NaN	Assembly_15_bin.9	Bacteria	Bacteroidota	Bacteroidia	Bacteroidales	WCHB1-69	UBA5429		Assembly_16_bin.9_NODE_4_length_228951_cov_16.057043_44, Assembly_45_bin.11_NODE_988_length_14830_cov_7.473909_9
Assembly_15_bin.9_NODE_202_length_33539_cov_15.596135_4	Faecal Silage	M. japonica	296829	294284	312290	392615	519788	355501	423891	519697	416620	46074.1	56775.8	53339.6	39597.5	NaN	46165.8	NaN	NaN	NaN	NaN	NaN	NaN	Assembly_15_bin.9	Bacteria	Bacteroidota	Bacteroidia	Bacteroidales	WCHB1-69	UBA5429		Assembly_16_bin.9_NODE_206_length_45636_cov_18.137338_26
Assembly_15_bin.9_NODE_208_length_33298_cov_15.711548_26	Faecal Silage	M. japonica	NaN	NaN	NaN	NaN	NaN	NaN	NaN	NaN	NaN	38145.4	81011.5	116785	135595	113421	42937.4	36372.6	NaN	NaN	NaN	NaN	NaN	Assembly_15_bin.9	Bacteria	Bacteroidota	Bacteroidia	Bacteroidales	WCHB1-69	UBA5429		Assembly_16_bin.9_NODE_1311_length_14180_cov_18.050973_10, Assembly_45_bin.11_NODE_1880_length_11274_cov_8.759783_1
Assembly_15_bin.9_NODE_22_length_116174_cov_14.085619_17	Faecal Silage	M. japonica	NaN	NaN	NaN	NaN	52050.4	26901.1	NaN	23457	46301.1	1.29544e+06	907362	1504029	1.20364e+06	1.00255e+06	233171	267801	NaN	NaN	NaN	NaN	NaN	Assembly_15_bin.9	Bacteria	Bacteroidota	Bacteroidia	Bacteroidales	WCHB1-69	UBA5429
Assembly_15_bin.9_NODE_27_length_108712_cov_13.956202_57	Faecal Silage	M. japonica	91689.4	99408.8	121007	102501	91413.6	98747	93204.4	76635.3	73193.4	47295.3	72044.4	63693.1	51752.9	42064.1	46721.9	38298.2	NaN	NaN	NaN	NaN	NaN	Assembly_15_bin.9	Bacteria	Bacteroidota	Bacteroidia	Bacteroidales	WCHB1-69	UBA5429		Assembly_16_bin.9_NODE_4_length_228951_cov_16.057043_160
Assembly_15_bin.9_NODE_288_length_27038_cov_12.960086_19	Faecal Silage	M. japonica	NaN	NaN	NaN	NaN	NaN	39615.2	NaN	NaN	NaN	62958.6	38934.8	67572.8	78552.9	53433.2	43620.5	NaN	NaN	NaN	NaN	NaN	NaN	Assembly_15_bin.9	Bacteria	Bacteroidota	Bacteroidia	Bacteroidales	WCHB1-69	UBA5429		Assembly_16_bin.9_NODE_476_length_28663_cov_16.217806_4
Assembly_15_bin.9_NODE_35_length_102691_cov_16.808810_15	Faecal Silage	M. japonica	NaN	NaN	NaN	NaN	NaN	NaN	NaN	NaN	NaN	NaN	30996.1	76118.8	40738.2	NaN	NaN	NaN	NaN	NaN	NaN	NaN	NaN	Assembly_15_bin.9	Bacteria	Bacteroidota	Bacteroidia	Bacteroidales	WCHB1-69	UBA5429		Assembly_16_bin.9_NODE_42_length_105468_cov_19.638413_14, Assembly_45_bin.11_NODE_66_length_45667_cov_10.230378_29
Assembly_15_bin.9_NODE_41_length_96579_cov_15.255791_54	Faecal Silage	M. japonica	NaN	NaN	NaN	NaN	NaN	NaN	NaN	NaN	NaN	49313.7	56324.9	57115.6	NaN	61496.7	50528.4	39682.6	NaN	NaN	NaN	NaN	NaN	Assembly_15_bin.9	Bacteria	Bacteroidota	Bacteroidia	Bacteroidales	WCHB1-69	UBA5429		Assembly_16_bin.9_NODE_1_length_250483_cov_18.173455_42, Assembly_45_bin.11_NODE_35_length_54825_cov_9.320194_33
Assembly_15_bin.9_NODE_42_length_96342_cov_11.336349_15	Faecal Silage	M. japonica	NaN	NaN	NaN	NaN	50930.8	40275.1	NaN	NaN	NaN	44788.8	NaN	NaN	NaN	NaN	NaN	NaN	NaN	NaN	NaN	NaN	NaN	Assembly_15_bin.9	Bacteria	Bacteroidota	Bacteroidia	Bacteroidales	WCHB1-69	UBA5429		Assembly_16_bin.9_NODE_81_length_76146_cov_13.554481_51
Assembly_15_bin.9_NODE_42_length_96342_cov_11.336349_16	Faecal Silage	M. japonica	NaN	NaN	NaN	NaN	NaN	NaN	NaN	NaN	NaN	49148.6	NaN	52697.7	NaN	NaN	NaN	NaN	NaN	NaN	NaN	NaN	NaN	Assembly_15_bin.9	Bacteria	Bacteroidota	Bacteroidia	Bacteroidales	WCHB1-69	UBA5429		Assembly_16_bin.9_NODE_81_length_76146_cov_13.554481_50
Assembly_15_bin.9_NODE_53_length_79312_cov_17.846272_56	Faecal Silage	M. japonica	29933.4	NaN	NaN	NaN	73695.5	NaN	67934.4	38205.1	NaN	NaN	NaN	NaN	NaN	22038.8	52320.2	NaN	NaN	NaN	NaN	NaN	NaN	Assembly_15_bin.9	Bacteria	Bacteroidota	Bacteroidia	Bacteroidales	WCHB1-69	UBA5429		Assembly_16_bin.9_NODE_2_length_229397_cov_19.822902_5
Assembly_15_bin.9_NODE_675_length_17745_cov_11.682985_15	Faecal Silage	M. japonica	NaN	NaN	NaN	NaN	34600.1	NaN	NaN	30095.8	NaN	22542.3	NaN	41136.2	59963.6	44806.5	NaN	NaN	NaN	NaN	NaN	NaN	NaN	Assembly_15_bin.9	Bacteria	Bacteroidota	Bacteroidia	Bacteroidales	WCHB1-69	UBA5429		Assembly_16_bin.9_NODE_52_length_96490_cov_14.150091_47, Assembly_45_bin.11_NODE_18410_length_3976_cov_5.871206_1
Assembly_15-18_bin.10_k141_1069503_length_9035_cov_51.3588_1	Faecal Silage	M. japonica	NaN	NaN	NaN	NaN	NaN	NaN	46939.5	90863.1	NaN	NaN	NaN	NaN	NaN	NaN	NaN	NaN	NaN	NaN	NaN	NaN	NaN	Assembly_15-18_bin.10	Bacteria	Firmicutes_A	Clostridia	Lachnospirales	Lachnospiraceae
Assembly_15-18_bin.10_k141_1085229_length_8355_cov_21.8612_6	Faecal Silage	M. japonica	NaN	NaN	NaN	NaN	90109.4	48318.3	34603.4	62805.8	NaN	NaN	NaN	NaN	NaN	NaN	NaN	NaN	NaN	NaN	NaN	NaN	NaN	Assembly_15-18_bin.10	Bacteria	Firmicutes_A	Clostridia	Lachnospirales	Lachnospiraceae
Assembly_15-18_bin.10_k141_1586617_length_6509_cov_18.0000_6	Faecal Silage	M. japonica	NaN	NaN	NaN	NaN	13592.7	NaN	NaN	37809	39783.9	NaN	NaN	NaN	NaN	NaN	NaN	NaN	NaN	NaN	NaN	NaN	NaN	Assembly_15-18_bin.10	Bacteria	Firmicutes_A	Clostridia	Lachnospirales	Lachnospiraceae			Assembly_15-18_bin.35_k141_4273493_length_4390_cov_14.0464_1, Assembly_15_bin.10_NODE_509_length_20171_cov_6.894910_24, Assembly_45_bin.4_NODE_8767_length_5543_cov_7.012026_2
Assembly_15-18_bin.10_k141_166660_length_6123_cov_22.6369_4	Faecal Silage	M. japonica	45128.6	NaN	NaN	NaN	27205.9	27143.6	37379.7	30182.7	NaN	NaN	NaN	NaN	NaN	NaN	NaN	NaN	NaN	NaN	NaN	NaN	NaN	Assembly_15-18_bin.10	Bacteria	Firmicutes_A	Clostridia	Lachnospirales	Lachnospiraceae
Assembly_15-18_bin.10_k141_17772_length_9013_cov_20.3504_8	Faecal Silage	M. japonica	50838	45858.5	NaN	NaN	55917.9	42104.1	NaN	45331.3	NaN	NaN	NaN	NaN	NaN	NaN	NaN	NaN	NaN	NaN	NaN	NaN	NaN	Assembly_15-18_bin.10	Bacteria	Firmicutes_A	Clostridia	Lachnospirales	Lachnospiraceae			Assembly_15-18_bin.37_k141_6407800_length_4522_cov_168.4850_1, Assembly_16_bin.13_NODE_4462_length_6907_cov_4.611792_6, Assembly_19-22_bin.41_k141_4844525_length_51302_cov_21.1916_7, Assembly_20_bin.2_NODE_503_length_18376_cov_15.136510_9, Assembly_21_bin.6_NODE_34468_length_2089_cov_15.711898_2, Assembly_46_bin.1_NODE_13229_length_4638_cov_7.639537_5
Assembly_15-18_bin.10_k141_2113548_length_3533_cov_15.9027_3	Faecal Silage	M. japonica	NaN	NaN	NaN	NaN	40122.8	46039	NaN	NaN	NaN	NaN	NaN	NaN	NaN	NaN	NaN	NaN	NaN	NaN	NaN	NaN	NaN	Assembly_15-18_bin.10	Bacteria	Firmicutes_A	Clostridia	Lachnospirales	Lachnospiraceae
Assembly_15-18_bin.10_k141_2143027_length_32274_cov_34.6030_20	Faecal Silage	M. japonica	NaN	NaN	NaN	NaN	25914.8	NaN	NaN	68766.2	NaN	NaN	NaN	NaN	NaN	NaN	NaN	NaN	NaN	NaN	NaN	NaN	NaN	Assembly_15-18_bin.10	Bacteria	Firmicutes_A	Clostridia	Lachnospirales	Lachnospiraceae
Assembly_15-18_bin.10_k141_2166169_length_16891_cov_68.2375_16	Faecal Silage	M. japonica	NaN	NaN	NaN	NaN	14896.8	NaN	NaN	13662.7	NaN	NaN	14693	NaN	NaN	NaN	NaN	NaN	NaN	NaN	NaN	NaN	NaN	Assembly_15-18_bin.10	Bacteria	Firmicutes_A	Clostridia	Lachnospirales	Lachnospiraceae			Assembly_15-18_bin.18_k141_1196452_length_2780_cov_105.0000_1, Assembly_15-18_bin.22_k141_2259131_length_5377_cov_70.7576_7, Assembly_15-18_bin.27_k141_3329391_length_11871_cov_81.7473_13, Assembly_15-18_bin.3_k141_698247_length_119230_cov_27.4057_64, Assembly_15-18_bin.7_k141_2263485_length_12704_cov_31.0000_8, Assembly_15_bin.1_NODE_637_length_18167_cov_12.079395_2, Assembly_16_bin.15_NODE_812_…
Assembly_15-18_bin.10_k141_2166169_length_16891_cov_68.2375_4	Faecal Silage	M. japonica	39592.3	NaN	NaN	NaN	37561.7	31778.8	NaN	38237.2	NaN	NaN	30169.1	53207.3	50918.9	52789.5	45497.7	36348.7	NaN	NaN	NaN	NaN	NaN	Assembly_15-18_bin.10	Bacteria	Firmicutes_A	Clostridia	Lachnospirales	Lachnospiraceae
Assembly_15-18_bin.10_k141_2481782_length_10481_cov_25.2030_8	Faecal Silage	M. japonica	NaN	NaN	NaN	NaN	27437.8	NaN	NaN	23643.4	NaN	NaN	NaN	NaN	NaN	NaN	NaN	NaN	NaN	NaN	NaN	NaN	NaN	Assembly_15-18_bin.10	Bacteria	Firmicutes_A	Clostridia	Lachnospirales	Lachnospiraceae			Assembly_15-18_bin.11_k141_2629253_length_8312_cov_174.4449_1, Assembly_15_bin.1_NODE_26214_length_2673_cov_14.161192_1, Assembly_16_bin.15_NODE_47016_length_2077_cov_25.920376_1, Assembly_17_bin.5_NODE_26837_length_2320_cov_16.052097_1, Assembly_18_bin.1_NODE_25174_length_2383_cov_17.777491_1, Assembly_19-22_bin.21_k141_8337542_length_5831_cov_76.7831_2, Assembly_19_bin.6_NODE_2377_length_6803_c…
Assembly_15-18_bin.10_k141_3176520_length_9923_cov_19.5127_10	Faecal Silage	M. japonica	NaN	67982.6	149335	71285	289122	207748	251766	256172	227372	102264	62438.5	61552.5	58648	56663.4	45792.6	51881.9	51300.4	21985.1	NaN	NaN	NaN	Assembly_15-18_bin.10	Bacteria	Firmicutes_A	Clostridia	Lachnospirales	Lachnospiraceae
Assembly_15-18_bin.10_k141_3176520_length_9923_cov_19.5127_8	Faecal Silage	M. japonica	132276	101458	NaN	145739	156358	117235	126517	165409	73283.3	NaN	NaN	NaN	NaN	NaN	NaN	NaN	NaN	NaN	NaN	NaN	NaN	Assembly_15-18_bin.10	Bacteria	Firmicutes_A	Clostridia	Lachnospirales	Lachnospiraceae
Assembly_15-18_bin.10_k141_3176520_length_9923_cov_19.5127_9	Faecal Silage	M. japonica	66194.7	NaN	NaN	50437	60938.9	NaN	NaN	43881.9	NaN	NaN	NaN	NaN	NaN	NaN	NaN	NaN	NaN	NaN	NaN	NaN	NaN	Assembly_15-18_bin.10	Bacteria	Firmicutes_A	Clostridia	Lachnospirales	Lachnospiraceae
Assembly_15-18_bin.10_k141_3261900_length_8894_cov_20.0000_2	Faecal Silage	M. japonica	NaN	NaN	NaN	NaN	12476.8	NaN	NaN	NaN	NaN	26098	43058.9	36877.2	42201.8	39186	NaN	34782.9	NaN	NaN	NaN	NaN	NaN	Assembly_15-18_bin.10	Bacteria	Firmicutes_A	Clostridia	Lachnospirales	Lachnospiraceae			Assembly_15-18_bin.3_k141_698247_length_119230_cov_27.4057_73, Assembly_18_bin.9_NODE_16585_length_2670_cov_4.616444_2, Assembly_19-22_bin.41_k141_4216999_length_18583_cov_48.5227_15, Assembly_19-22_bin.9_k141_2184280_length_6247_cov_16.2537_4, Assembly_19_bin.2_NODE_6873_length_4367_cov_6.209416_4, Assembly_21_bin.11_NODE_3007_length_6194_cov_7.132269_4, Assembly_21_bin.3_NODE_16967_length_2805_…
Assembly_15-18_bin.10_k141_3699598_length_18105_cov_27.4211_5	Faecal Silage	M. japonica	50134.7	49872.2	86140.9	69602	NaN	40264.1	33132.1	26821.9	NaN	NaN	NaN	NaN	NaN	NaN	NaN	NaN	NaN	NaN	NaN	NaN	NaN	Assembly_15-18_bin.10	Bacteria	Firmicutes_A	Clostridia	Lachnospirales	Lachnospiraceae
Assembly_15-18_bin.10_k141_3949146_length_10034_cov_18.9778_6	Faecal Silage	M. japonica	NaN	NaN	NaN	NaN	38088.5	NaN	NaN	32547.4	NaN	NaN	NaN	NaN	NaN	NaN	NaN	NaN	NaN	NaN	NaN	NaN	NaN	Assembly_15-18_bin.10	Bacteria	Firmicutes_A	Clostridia	Lachnospirales	Lachnospiraceae
Assembly_15-18_bin.10_k141_3998977_length_4507_cov_12.0000_5	Faecal Silage	M. japonica	NaN	NaN	NaN	NaN	40009.1	53689.7	55003.5	49815.3	60496.6	NaN	NaN	NaN	NaN	NaN	NaN	NaN	NaN	NaN	NaN	NaN	NaN	Assembly_15-18_bin.10	Bacteria	Firmicutes_A	Clostridia	Lachnospirales	Lachnospiraceae
Assembly_15-18_bin.10_k141_4747869_length_5496_cov_22.4919_5	Faecal Silage	M. japonica	NaN	48417.1	NaN	70595.7	56618.4	37627.8	57729.5	68027.4	64074.2	51488.1	77393.8	56618.4	57860.9	51901	NaN	NaN	NaN	NaN	NaN	NaN	NaN	Assembly_15-18_bin.10	Bacteria	Firmicutes_A	Clostridia	Lachnospirales	Lachnospiraceae
Assembly_15-18_bin.10_k141_4877181_length_4959_cov_34.4658_4	Faecal Silage	M. japonica	NaN	NaN	NaN	NaN	29762.8	NaN	NaN	19221.1	NaN	NaN	NaN	NaN	NaN	NaN	NaN	NaN	NaN	NaN	NaN	NaN	NaN	Assembly_15-18_bin.10	Bacteria	Firmicutes_A	Clostridia	Lachnospirales	Lachnospiraceae			Assembly_19-22_bin.7_k141_5219742_length_10228_cov_16.4555_14, Assembly_19_bin.6_NODE_3952_length_5498_cov_6.373140_4, Assembly_20_bin.1_NODE_375_length_21657_cov_9.020646_19, Assembly_21_bin.10_NODE_482_length_17125_cov_7.835384_16, Assembly_21_bin.9_NODE_20224_length_2602_cov_4.588536_1, Assembly_22_bin.6_NODE_283_length_25169_cov_10.893048_17
Assembly_15-18_bin.10_k141_4906110_length_5777_cov_72.0000_6	Faecal Silage	M. japonica	296672	167722	92711.2	374499	112144	87402	228477	197892	198122	NaN	22812.9	NaN	NaN	NaN	NaN	NaN	NaN	NaN	NaN	NaN	NaN	Assembly_15-18_bin.10	Bacteria	Firmicutes_A	Clostridia	Lachnospirales	Lachnospiraceae
Assembly_15-18_bin.10_k141_4917528_length_15867_cov_42.7268_14	Faecal Silage	M. japonica	NaN	NaN	NaN	NaN	NaN	NaN	NaN	NaN	NaN	NaN	NaN	NaN	57434.4	54903.4	NaN	NaN	NaN	NaN	NaN	NaN	NaN	Assembly_15-18_bin.10	Bacteria	Firmicutes_A	Clostridia	Lachnospirales	Lachnospiraceae
Assembly_15-18_bin.10_k141_4918951_length_10376_cov_16.3170_2	Faecal Silage	M. japonica	NaN	67617.1	NaN	54389.9	79058.4	43719.9	NaN	NaN	NaN	61616	39815.8	54210	56710.7	55149.2	NaN	NaN	NaN	NaN	NaN	NaN	NaN	Assembly_15-18_bin.10	Bacteria	Firmicutes_A	Clostridia	Lachnospirales	Lachnospiraceae
Assembly_15-18_bin.10_k141_5345457_length_12980_cov_54.2570_8	Faecal Silage	M. japonica	43157	NaN	NaN	NaN	44214.7	NaN	NaN	37492.8	NaN	NaN	NaN	47596.6	NaN	NaN	NaN	NaN	NaN	NaN	NaN	NaN	NaN	Assembly_15-18_bin.10	Bacteria	Firmicutes_A	Clostridia	Lachnospirales	Lachnospiraceae			Assembly_19-22_bin.10_k141_3635845_length_7331_cov_9.0000_1
Assembly_15-18_bin.10_k141_5743213_length_8961_cov_106.4948_4	Faecal Silage	M. japonica	107255	NaN	NaN	101638	267097	192266	118774	209533	67484	NaN	NaN	NaN	NaN	NaN	NaN	NaN	NaN	NaN	NaN	NaN	NaN	Assembly_15-18_bin.10	Bacteria	Firmicutes_A	Clostridia	Lachnospirales	Lachnospiraceae
Assembly_15-18_bin.10_k141_5743213_length_8961_cov_106.4948_5	Faecal Silage	M. japonica	83137.4	45174	NaN	120785	124520	88401.5	87096	48903.6	NaN	NaN	NaN	NaN	NaN	NaN	NaN	NaN	NaN	NaN	NaN	NaN	NaN	Assembly_15-18_bin.10	Bacteria	Firmicutes_A	Clostridia	Lachnospirales	Lachnospiraceae
Assembly_15-18_bin.10_k141_5743213_length_8961_cov_106.4948_6	Faecal Silage	M. japonica	NaN	NaN	NaN	NaN	40319.4	41553.4	33683	34768.2	NaN	NaN	NaN	NaN	NaN	NaN	NaN	NaN	NaN	NaN	NaN	NaN	NaN	Assembly_15-18_bin.10	Bacteria	Firmicutes_A	Clostridia	Lachnospirales	Lachnospiraceae
Assembly_15-18_bin.10_k141_5939934_length_6601_cov_25.9375_4	Faecal Silage	M. japonica	NaN	NaN	NaN	NaN	NaN	NaN	NaN	34178.7	NaN	54107.7	125775	114087	50511.2	60799.3	NaN	33991.8	NaN	NaN	NaN	NaN	NaN	Assembly_15-18_bin.10	Bacteria	Firmicutes_A	Clostridia	Lachnospirales	Lachnospiraceae
Assembly_15-18_bin.10_k141_6065318_length_3291_cov_30.6337_2	Faecal Silage	M. japonica	NaN	NaN	NaN	NaN	44671.9	NaN	NaN	48546	NaN	NaN	NaN	NaN	NaN	NaN	NaN	NaN	NaN	NaN	NaN	NaN	NaN	Assembly_15-18_bin.10	Bacteria	Firmicutes_A	Clostridia	Lachnospirales	Lachnospiraceae
Assembly_15-18_bin.10_k141_6101384_length_10508_cov_14.9973_10	Faecal Silage	M. japonica	395711	406504	333979	387135	335135	400114	453811	378083	365383	NaN	NaN	186277	136941	100832	NaN	55340.4	NaN	NaN	NaN	NaN	NaN	Assembly_15-18_bin.10	Bacteria	Firmicutes_A	Clostridia	Lachnospirales	Lachnospiraceae
Assembly_15-18_bin.10_k141_6417777_length_6193_cov_34.5889_10	Faecal Silage	M. japonica	66657	NaN	NaN	NaN	47322.8	NaN	42676.2	40251.5	NaN	NaN	NaN	NaN	NaN	NaN	NaN	NaN	NaN	NaN	NaN	NaN	NaN	Assembly_15-18_bin.10	Bacteria	Firmicutes_A	Clostridia	Lachnospirales	Lachnospiraceae
Assembly_15-18_bin.10_k141_6417777_length_6193_cov_34.5889_10	Faecal Silage	M. japonica	66657	NaN	NaN	NaN	47322.8	NaN	42676.2	40251.5	NaN	NaN	NaN	NaN	NaN	NaN	NaN	NaN	NaN	NaN	NaN	NaN	NaN	Assembly_15-18_bin.10	Bacteria	Firmicutes_A	Clostridia	Lachnospirales	Lachnospiraceae
Assembly_15-18_bin.10_k141_6417777_length_6193_cov_34.5889_11	Faecal Silage	M. japonica	66615.3	41537	NaN	NaN	70615.6	NaN	69591.7	56151	NaN	NaN	NaN	NaN	NaN	NaN	NaN	NaN	NaN	NaN	NaN	NaN	NaN	Assembly_15-18_bin.10	Bacteria	Firmicutes_A	Clostridia	Lachnospirales	Lachnospiraceae			Assembly_15-18_bin.3_k141_4304400_length_35836_cov_22.6891_34
Assembly_15-18_bin.10_k141_6417777_length_6193_cov_34.5889_2	Faecal Silage	M. japonica	NaN	40422.4	NaN	51523.7	44674.3	35681	44609.4	31367.2	NaN	NaN	NaN	NaN	NaN	NaN	NaN	NaN	NaN	NaN	NaN	NaN	NaN	Assembly_15-18_bin.10	Bacteria	Firmicutes_A	Clostridia	Lachnospirales	Lachnospiraceae
Assembly_15-18_bin.10_k141_6661383_length_5082_cov_46.3503_1	Faecal Silage	M. japonica	38990.3	45355.5	48083.1	49991.8	53471.1	63687.3	41587.2	NaN	36836.9	55018.2	53132.5	58725.6	51512.6	55927.2	48206.3	NaN	NaN	NaN	NaN	NaN	NaN	Assembly_15-18_bin.10	Bacteria	Firmicutes_A	Clostridia	Lachnospirales	Lachnospiraceae
Assembly_15-18_bin.10_k141_6661383_length_5082_cov_46.3503_2	Faecal Silage	M. japonica	NaN	63421.1	NaN	NaN	30217	103386	65166	NaN	NaN	126861	31610.5	123012	152258	149016	96035.6	NaN	NaN	NaN	NaN	NaN	NaN	Assembly_15-18_bin.10	Bacteria	Firmicutes_A	Clostridia	Lachnospirales	Lachnospiraceae
Assembly_15-18_bin.10_k141_6703422_length_6975_cov_36.0000_6	Faecal Silage	M. japonica	69396.9	63841.7	NaN	74897.5	81326.2	57849.5	47818.4	77999.3	45306.8	57317.3	49668.3	56648.8	57759.6	51734.4	NaN	NaN	NaN	NaN	NaN	NaN	NaN	Assembly_15-18_bin.10	Bacteria	Firmicutes_A	Clostridia	Lachnospirales	Lachnospiraceae			Assembly_21_bin.9_NODE_7031_length_4119_cov_5.291831_2
Assembly_15-18_bin.10_k141_6703422_length_6975_cov_36.0000_7	Faecal Silage	M. japonica	NaN	NaN	NaN	NaN	19804	NaN	NaN	18346.6	NaN	NaN	NaN	NaN	NaN	NaN	NaN	NaN	NaN	NaN	NaN	NaN	NaN	Assembly_15-18_bin.10	Bacteria	Firmicutes_A	Clostridia	Lachnospirales	Lachnospiraceae
Assembly_15-18_bin.10_k141_6823484_length_4024_cov_58.3611_3	Faecal Silage	M. japonica	NaN	NaN	NaN	NaN	41648.9	NaN	NaN	28881.9	NaN	NaN	NaN	NaN	NaN	NaN	NaN	NaN	NaN	NaN	NaN	NaN	NaN	Assembly_15-18_bin.10	Bacteria	Firmicutes_A	Clostridia	Lachnospirales	Lachnospiraceae			Assembly_15-18_bin.32_k141_8824580_length_5420_cov_37.9292_6, Assembly_15-18_bin.4_k141_2512203_length_14699_cov_17.0000_5, Assembly_15_bin.5_NODE_995_length_14574_cov_11.763964_6, Assembly_45_bin.3_NODE_14601_length_4412_cov_13.140693_5
Assembly_15-18_bin.10_k141_6925724_length_9451_cov_19.9577_9	Faecal Silage	M. japonica	1.82958e+06	1606938	1.14602e+06	1.60458e+06	1.72028e+06	1.29468e+06	1128659	1.51412e+06	861333	1.19666e+06	610731	1.48839e+06	1.08994e+06	1.33971e+06	251972	252269	45083.9	20347.1	NaN	NaN	NaN	Assembly_15-18_bin.10	Bacteria	Firmicutes_A	Clostridia	Lachnospirales	Lachnospiraceae
Assembly_15-18_bin.10_k141_6927990_length_2873_cov_42.0000_3	Faecal Silage	M. japonica	NaN	NaN	NaN	NaN	58344.6	83828.7	89975.5	64552.4	72102.9	NaN	NaN	NaN	NaN	NaN	NaN	NaN	NaN	NaN	NaN	NaN	NaN	Assembly_15-18_bin.10	Bacteria	Firmicutes_A	Clostridia	Lachnospirales	Lachnospiraceae
Assembly_15-18_bin.10_k141_700585_length_25348_cov_18.5450_11	Faecal Silage	M. japonica	NaN	NaN	NaN	NaN	110696	89352.7	58412.3	99346.2	NaN	NaN	NaN	NaN	NaN	NaN	NaN	NaN	NaN	NaN	NaN	NaN	NaN	Assembly_15-18_bin.10	Bacteria	Firmicutes_A	Clostridia	Lachnospirales	Lachnospiraceae
Assembly_15-18_bin.10_k141_709652_length_30851_cov_19.0091_16	Faecal Silage	M. japonica	788850	899498	786370	717286	541354	606361	621450	569180	501846	53283.7	NaN	63834.8	NaN	59977.5	NaN	NaN	NaN	NaN	NaN	NaN	NaN	Assembly_15-18_bin.10	Bacteria	Firmicutes_A	Clostridia	Lachnospirales	Lachnospiraceae
Assembly_15-18_bin.10_k141_709652_length_30851_cov_19.0091_18	Faecal Silage	M. japonica	NaN	96080.5	65269.3	79153.6	61903.3	76876.4	101148	85298.7	82852.2	NaN	NaN	NaN	NaN	NaN	NaN	NaN	NaN	NaN	NaN	NaN	NaN	Assembly_15-18_bin.10	Bacteria	Firmicutes_A	Clostridia	Lachnospirales	Lachnospiraceae			Assembly_15-18_bin.3_k141_2480528_length_42501_cov_21.9960_18
Assembly_15-18_bin.10_k141_709652_length_30851_cov_19.0091_22	Faecal Silage	M. japonica	234208	NaN	NaN	54311.4	262176	33849.3	233508	219052	30682.9	NaN	NaN	NaN	NaN	NaN	NaN	NaN	NaN	NaN	NaN	NaN	NaN	Assembly_15-18_bin.10	Bacteria	Firmicutes_A	Clostridia	Lachnospirales	Lachnospiraceae
Assembly_15-18_bin.10_k141_7548183_length_14307_cov_96.0000_11	Faecal Silage	M. japonica	NaN	NaN	NaN	NaN	143991	NaN	347575	241892	NaN	NaN	NaN	NaN	306361	374145	93439.7	NaN	NaN	NaN	NaN	NaN	NaN	Assembly_15-18_bin.10	Bacteria	Firmicutes_A	Clostridia	Lachnospirales	Lachnospiraceae
Assembly_15-18_bin.10_k141_7591111_length_9068_cov_82.5984_9	Faecal Silage	M. japonica	27661.3	NaN	NaN	NaN	82101.1	NaN	NaN	74920.9	NaN	NaN	NaN	NaN	NaN	NaN	NaN	NaN	NaN	NaN	NaN	NaN	NaN	Assembly_15-18_bin.10	Bacteria	Firmicutes_A	Clostridia	Lachnospirales	Lachnospiraceae
Assembly_15-18_bin.10_k141_8404271_length_7762_cov_19.5646_7	Faecal Silage	M. japonica	89462.5	1.11133e+06	496148	807157	834345	1.31551e+06	1.21512e+06	910564	979777	370933	342966	572520	551012	540662	103765	104319	NaN	NaN	NaN	NaN	NaN	Assembly_15-18_bin.10	Bacteria	Firmicutes_A	Clostridia	Lachnospirales	Lachnospiraceae
Assembly_15-18_bin.10_k141_8705802_length_8323_cov_39.3159_4	Faecal Silage	M. japonica	307976	329564	225154	226751	475771	465665	269710	375666	147382	NaN	NaN	NaN	NaN	46994.9	NaN	NaN	NaN	NaN	NaN	NaN	NaN	Assembly_15-18_bin.10	Bacteria	Firmicutes_A	Clostridia	Lachnospirales	Lachnospiraceae
Assembly_15-18_bin.10_k141_934847_length_7629_cov_60.8237_6	Faecal Silage	M. japonica	266438	100388	99045.9	51930.7	210854	182677	88027.5	147317	63104.3	55801.9	135057	171931	56445.1	93244.2	51186.2	43529.9	NaN	NaN	NaN	NaN	NaN	Assembly_15-18_bin.10	Bacteria	Firmicutes_A	Clostridia	Lachnospirales	Lachnospiraceae
Assembly_15-18_bin.10_k141_934847_length_7629_cov_60.8237_7	Faecal Silage	M. japonica	NaN	NaN	NaN	NaN	19783.7	NaN	NaN	18651.2	NaN	NaN	NaN	NaN	NaN	NaN	NaN	NaN	NaN	NaN	NaN	NaN	NaN	Assembly_15-18_bin.10	Bacteria	Firmicutes_A	Clostridia	Lachnospirales	Lachnospiraceae			Assembly_15-18_bin.3_k141_6335014_length_78429_cov_30.8687_4
Assembly_15-18_bin.10_k141_9427752_length_9534_cov_32.8221_7	Faecal Silage	M. japonica	NaN	NaN	NaN	NaN	56231.3	28344.5	NaN	28917.4	NaN	NaN	NaN	NaN	NaN	NaN	NaN	NaN	NaN	NaN	NaN	NaN	NaN	Assembly_15-18_bin.10	Bacteria	Firmicutes_A	Clostridia	Lachnospirales	Lachnospiraceae			Assembly_19-22_bin.30_k141_100255_length_8393_cov_50.0456_7, Assembly_19-22_bin.3_k141_6687963_length_5701_cov_13.0000_6
Assembly_15-18_bin.11_k141_1049501_length_3021_cov_96.5118_1	Faecal Silage	M. japonica	69490.3	35949.3	NaN	NaN	48518.6	80358	NaN	26816.7	NaN	NaN	NaN	NaN	NaN	NaN	NaN	NaN	NaN	NaN	NaN	NaN	NaN	Assembly_15-18_bin.11	Bacteria	Firmicutes_A	Clostridia	Lachnospirales	Lachnospiraceae	CAG-791	CAG-791 sp900101015	Assembly_16_bin.15_NODE_17476_length_3393_cov_21.384661_2, Assembly_17_bin.5_NODE_446_length_19421_cov_15.778942_15, Assembly_45_bin.8_NODE_220_length_30163_cov_20.373389_15
Assembly_15-18_bin.11_k141_1049501_length_3021_cov_96.5118_2	Faecal Silage	M. japonica	86940.9	104583	95458.2	98513.6	78301.2	107791	74581.4	75794.3	NaN	NaN	NaN	NaN	NaN	NaN	NaN	NaN	NaN	NaN	NaN	NaN	NaN	Assembly_15-18_bin.11	Bacteria	Firmicutes_A	Clostridia	Lachnospirales	Lachnospiraceae	CAG-791	CAG-791 sp900101015	Assembly_15_bin.1_NODE_1022_length_14410_cov_13.844166_9, Assembly_17_bin.5_NODE_446_length_19421_cov_15.778942_14, Assembly_18_bin.1_NODE_546_length_13875_cov_18.357308_2, Assembly_21_bin.8_NODE_808_length_12883_cov_20.581229_10, Assembly_45_bin.8_NODE_220_length_30163_cov_20.373389_16
Assembly_15-18_bin.11_k141_1067374_length_3345_cov_307.1442_2	Faecal Silage	M. japonica	47183.8	NaN	NaN	48447.3	60397.3	45237.8	44011.3	55552.8	35586.5	NaN	NaN	NaN	NaN	NaN	NaN	NaN	NaN	NaN	NaN	NaN	NaN	Assembly_15-18_bin.11	Bacteria	Firmicutes_A	Clostridia	Lachnospirales	Lachnospiraceae	CAG-791	CAG-791 sp900101015	Assembly_15_bin.1_NODE_231_length_30899_cov_13.171897_17, Assembly_16_bin.15_NODE_638_length_22863_cov_23.807655_15, Assembly_17_bin.5_NODE_586_length_16528_cov_15.144357_12, Assembly_18_bin.1_NODE_884_length_9837_cov_18.677571_4, Assembly_20_bin.6_NODE_631_length_16462_cov_26.736454_10, Assembly_21_bin.8_NODE_584_length_15241_cov_20.158435_2, Assembly_45_bin.8_NODE_903_length_15440_cov_20.911927…
Assembly_15-18_bin.11_k141_1079279_length_3023_cov_111.3515_2	Faecal Silage	M. japonica	83341.8	45468.1	NaN	47598.3	157905	325711	204928	172444	215465	NaN	NaN	30629.5	108470	137934	89145.9	16375.3	NaN	NaN	NaN	NaN	NaN	Assembly_15-18_bin.11	Bacteria	Firmicutes_A	Clostridia	Lachnospirales	Lachnospiraceae	CAG-791	CAG-791 sp900101015	Assembly_15_bin.1_NODE_268_length_27926_cov_14.253453_6, Assembly_16_bin.15_NODE_683_length_21953_cov_25.259567_1, Assembly_17_bin.5_NODE_2852_length_6936_cov_17.402412_2, Assembly_18_bin.1_NODE_81_length_52802_cov_19.506114_16, Assembly_45_bin.8_NODE_151295_length_1517_cov_21.130643_1
Assembly_15-18_bin.11_k141_1154580_length_9419_cov_165.6510_6	Faecal Silage	M. japonica	NaN	NaN	NaN	NaN	98327.3	136204	126624	91240.8	68002.2	NaN	NaN	NaN	NaN	27583.3	NaN	NaN	NaN	NaN	NaN	NaN	NaN	Assembly_15-18_bin.11	Bacteria	Firmicutes_A	Clostridia	Lachnospirales	Lachnospiraceae	CAG-791	CAG-791 sp900101015	Assembly_15_bin.1_NODE_1678_length_11452_cov_13.947355_7, Assembly_16_bin.15_NODE_601_length_23794_cov_24.790766_9, Assembly_17_bin.5_NODE_539_length_17171_cov_18.580393_8, Assembly_18_bin.1_NODE_256_length_22744_cov_21.184847_8, Assembly_20_bin.6_NODE_394_length_21124_cov_30.667189_8, Assembly_45_bin.8_NODE_593_length_18922_cov_22.218848_7
Assembly_15-18_bin.11_k141_1154580_length_9419_cov_165.6510_8	Faecal Silage	M. japonica	67521	NaN	NaN	NaN	67146.1	99357.5	75687	71374	80849.5	NaN	NaN	NaN	NaN	NaN	NaN	NaN	NaN	NaN	NaN	NaN	NaN	Assembly_15-18_bin.11	Bacteria	Firmicutes_A	Clostridia	Lachnospirales	Lachnospiraceae	CAG-791	CAG-791 sp900101015	Assembly_15_bin.1_NODE_1678_length_11452_cov_13.947355_9, Assembly_16_bin.15_NODE_601_length_23794_cov_24.790766_11, Assembly_17_bin.5_NODE_539_length_17171_cov_18.580393_10, Assembly_18_bin.1_NODE_256_length_22744_cov_21.184847_10, Assembly_20_bin.6_NODE_394_length_21124_cov_30.667189_10, Assembly_45_bin.8_NODE_593_length_18922_cov_22.218848_9
Assembly_15-18_bin.11_k141_1398643_length_10507_cov_233.2323_2	Faecal Silage	M. japonica	NaN	NaN	NaN	NaN	32658.2	NaN	46100	46434.6	88080.1	50968.6	72968.5	34397.6	NaN	NaN	NaN	NaN	NaN	NaN	NaN	NaN	NaN	Assembly_15-18_bin.11	Bacteria	Firmicutes_A	Clostridia	Lachnospirales	Lachnospiraceae	CAG-791	CAG-791 sp900101015	Assembly_16_bin.15_NODE_2527_length_9692_cov_23.363806_8, Assembly_17_bin.5_NODE_3915_length_5875_cov_16.875086_2, Assembly_18_bin.1_NODE_685_length_11823_cov_18.810928_3, Assembly_21_bin.8_NODE_1214_length_10063_cov_18.414169_3, Assembly_45_bin.8_NODE_1457_length_12639_cov_23.201923_2
Assembly_15-18_bin.11_k141_1398643_length_10507_cov_233.2323_3	Faecal Silage	M. japonica	67708.2	142643	NaN	NaN	112924	222616	49117.4	55377.9	40751.6	NaN	NaN	NaN	62710.2	NaN	41022.3	NaN	NaN	NaN	NaN	NaN	NaN	Assembly_15-18_bin.11	Bacteria	Firmicutes_A	Clostridia	Lachnospirales	Lachnospiraceae	CAG-791	CAG-791 sp900101015	Assembly_15_bin.1_NODE_16435_length_3393_cov_13.324446_3, Assembly_16_bin.15_NODE_2527_length_9692_cov_23.363806_7, Assembly_18_bin.1_NODE_685_length_11823_cov_18.810928_4, Assembly_21_bin.8_NODE_1214_length_10063_cov_18.414169_4, Assembly_45_bin.8_NODE_1457_length_12639_cov_23.201923_1
Assembly_15-18_bin.11_k141_1398643_length_10507_cov_233.2323_4	Faecal Silage	M. japonica	NaN	NaN	NaN	NaN	67868.8	53097.3	NaN	15921	NaN	NaN	NaN	NaN	NaN	NaN	NaN	NaN	NaN	NaN	NaN	NaN	NaN	Assembly_15-18_bin.11	Bacteria	Firmicutes_A	Clostridia	Lachnospirales	Lachnospiraceae	CAG-791	CAG-791 sp900101015	Assembly_15_bin.1_NODE_16435_length_3393_cov_13.324446_2, Assembly_16_bin.15_NODE_2527_length_9692_cov_23.363806_6, Assembly_17_bin.5_NODE_55947_length_1650_cov_17.476489_2, Assembly_18_bin.1_NODE_685_length_11823_cov_18.810928_5, Assembly_20_bin.6_NODE_10399_length_3637_cov_24.858459_6, Assembly_21_bin.8_NODE_1214_length_10063_cov_18.414169_5
Assembly_15-18_bin.11_k141_1398643_length_10507_cov_233.2323_5	Faecal Silage	M. japonica	NaN	NaN	NaN	NaN	135345	138228	40773.3	66369.1	NaN	NaN	NaN	NaN	NaN	NaN	NaN	NaN	NaN	NaN	NaN	NaN	NaN	Assembly_15-18_bin.11	Bacteria	Firmicutes_A	Clostridia	Lachnospirales	Lachnospiraceae	CAG-791	CAG-791 sp900101015	Assembly_16_bin.15_NODE_2527_length_9692_cov_23.363806_5, Assembly_18_bin.1_NODE_685_length_11823_cov_18.810928_6, Assembly_20_bin.6_NODE_10399_length_3637_cov_24.858459_5
Assembly_15-18_bin.11_k141_1398643_length_10507_cov_233.2323_6	Faecal Silage	M. japonica	187846	136234	NaN	177324	84015.7	125814	NaN	NaN	87990	51954.2	NaN	NaN	NaN	NaN	NaN	NaN	NaN	NaN	NaN	NaN	NaN	Assembly_15-18_bin.11	Bacteria	Firmicutes_A	Clostridia	Lachnospirales	Lachnospiraceae	CAG-791	CAG-791 sp900101015	Assembly_16_bin.15_NODE_2527_length_9692_cov_23.363806_4, Assembly_17_bin.5_NODE_23865_length_2450_cov_17.896451_2, Assembly_18_bin.1_NODE_685_length_11823_cov_18.810928_7, Assembly_20_bin.6_NODE_10399_length_3637_cov_24.858459_4, Assembly_21_bin.8_NODE_27372_length_2296_cov_21.568942_2, Assembly_46_bin.7_NODE_93740_length_2026_cov_11.562151_2
Assembly_15-18_bin.11_k141_1405109_length_3294_cov_88.3140_1	Faecal Silage	M. japonica	21235	NaN	NaN	NaN	16069.2	NaN	NaN	16950.4	NaN	NaN	NaN	NaN	NaN	NaN	NaN	NaN	NaN	NaN	NaN	NaN	NaN	Assembly_15-18_bin.11	Bacteria	Firmicutes_A	Clostridia	Lachnospirales	Lachnospiraceae	CAG-791	CAG-791 sp900101015	Assembly_15_bin.1_NODE_30410_length_2475_cov_14.826446_1, Assembly_19-22_bin.7_k141_7442780_length_5962_cov_90.4424_3, Assembly_20_bin.6_NODE_56510_length_1696_cov_28.409506_2, Assembly_21_bin.8_NODE_24809_length_2391_cov_24.758134_3, Assembly_45_bin.8_NODE_93435_length_1891_cov_21.596405_2
Assembly_15-18_bin.11_k141_164527_length_1935_cov_358.5953_2	Faecal Silage	M. japonica	NaN	NaN	NaN	NaN	NaN	38817	NaN	17766.9	NaN	NaN	NaN	NaN	NaN	NaN	NaN	NaN	NaN	NaN	NaN	NaN	NaN	Assembly_15-18_bin.11	Bacteria	Firmicutes_A	Clostridia	Lachnospirales	Lachnospiraceae	CAG-791	CAG-791 sp900101015	Assembly_15_bin.1_NODE_9079_length_4632_cov_14.282718_2, Assembly_16_bin.15_NODE_601_length_23794_cov_24.790766_16, Assembly_17_bin.5_NODE_539_length_17171_cov_18.580393_15, Assembly_18_bin.1_NODE_256_length_22744_cov_21.184847_15, Assembly_20_bin.6_NODE_394_length_21124_cov_30.667189_14, Assembly_45_bin.8_NODE_593_length_18922_cov_22.218848_14
Assembly_15-18_bin.11_k141_1656701_length_5055_cov_71.6738_3	Faecal Silage	M. japonica	28329	NaN	NaN	NaN	89243.8	89201.9	103031	88429.2	NaN	NaN	NaN	NaN	NaN	NaN	NaN	NaN	NaN	NaN	NaN	NaN	NaN	Assembly_15-18_bin.11	Bacteria	Firmicutes_A	Clostridia	Lachnospirales	Lachnospiraceae	CAG-791	CAG-791 sp900101015	Assembly_15_bin.1_NODE_182_length_35053_cov_11.528802_26, Assembly_16_bin.15_NODE_1667_length_12295_cov_21.141830_2, Assembly_17_bin.5_NODE_170_length_35732_cov_14.628220_25, Assembly_18_bin.1_NODE_4601_length_4109_cov_18.509127_2, Assembly_20_bin.6_NODE_111_length_38397_cov_21.876584_29, Assembly_45_bin.8_NODE_76_length_43948_cov_19.492858_24
Assembly_15-18_bin.11_k141_17469_length_4165_cov_126.3601_2	Faecal Silage	M. japonica	NaN	NaN	NaN	NaN	10608.9	37122.3	23918.2	12133.9	NaN	NaN	NaN	NaN	NaN	NaN	NaN	NaN	NaN	NaN	NaN	NaN	NaN	Assembly_15-18_bin.11	Bacteria	Firmicutes_A	Clostridia	Lachnospirales	Lachnospiraceae	CAG-791	CAG-791 sp900101015	Assembly_15_bin.1_NODE_7753_length_5041_cov_13.102086_2, Assembly_16_bin.15_NODE_24850_length_2844_cov_26.181427_2, Assembly_17_bin.5_NODE_1731_length_9272_cov_16.558425_1, Assembly_18_bin.1_NODE_1680_length_6597_cov_20.755121_2, Assembly_20_bin.6_NODE_1828_length_9064_cov_30.488067_6, Assembly_21_bin.8_NODE_363_length_19691_cov_20.851446_14, Assembly_45_bin.8_NODE_6373_length_6389_cov_20.820019_4
Assembly_15-18_bin.11_k141_1762999_length_3638_cov_91.6683_3	Faecal Silage	M. japonica	NaN	NaN	NaN	NaN	54612.2	86557.1	27820.5	26580.1	NaN	NaN	NaN	NaN	NaN	NaN	NaN	NaN	NaN	NaN	NaN	NaN	NaN	Assembly_15-18_bin.11	Bacteria	Firmicutes_A	Clostridia	Lachnospirales	Lachnospiraceae	CAG-791	CAG-791 sp900101015	Assembly_15_bin.1_NODE_291_length_26708_cov_12.499156_9, Assembly_16_bin.15_NODE_1645_length_12415_cov_21.898382_4, Assembly_17_bin.5_NODE_2018_length_8435_cov_16.140095_6, Assembly_18_bin.1_NODE_744_length_11193_cov_18.302298_6, Assembly_20_bin.6_NODE_16481_length_2911_cov_24.962185_3, Assembly_45_bin.8_NODE_1392_length_12925_cov_20.956799_6
Assembly_15-18_bin.11_k141_1764469_length_1664_cov_208.3257_2	Faecal Silage	M. japonica	NaN	NaN	NaN	NaN	91204.1	123845	40996.8	39067	NaN	NaN	NaN	NaN	NaN	NaN	NaN	NaN	NaN	NaN	NaN	NaN	NaN	Assembly_15-18_bin.11	Bacteria	Firmicutes_A	Clostridia	Lachnospirales	Lachnospiraceae	CAG-791	CAG-791 sp900101015	Assembly_15_bin.1_NODE_428_length_21904_cov_13.409676_16, Assembly_16_bin.15_NODE_6709_length_5552_cov_25.425687_1, Assembly_18_bin.1_NODE_654_length_12210_cov_18.910160_12, Assembly_20_bin.6_NODE_29684_length_2229_cov_27.378105_1, Assembly_21_bin.8_NODE_440_length_17836_cov_20.585175_17, Assembly_45_bin.8_NODE_8469_length_5630_cov_21.809327_5
Assembly_15-18_bin.11_k141_1796782_length_1999_cov_176.7982_1	Faecal Silage	M. japonica	NaN	NaN	NaN	NaN	20970.6	27469.8	NaN	18131.1	NaN	NaN	NaN	NaN	NaN	NaN	NaN	NaN	NaN	NaN	NaN	NaN	NaN	Assembly_15-18_bin.11	Bacteria	Firmicutes_A	Clostridia	Lachnospirales	Lachnospiraceae	CAG-791	CAG-791 sp900101015	Assembly_15_bin.1_NODE_2622_length_8991_cov_11.968666_1, Assembly_16_bin.15_NODE_2984_length_8718_cov_20.927854_5, Assembly_17_bin.5_NODE_18652_length_2754_cov_13.901815_1, Assembly_18_bin.1_NODE_2076_length_5913_cov_17.342950_2, Assembly_20_bin.6_NODE_562_length_17379_cov_21.226564_10, Assembly_21_bin.8_NODE_2443_length_6925_cov_17.250073_7
Assembly_15-18_bin.11_k141_1806639_length_4344_cov_99.0188_2	Faecal Silage	M. japonica	NaN	NaN	NaN	NaN	17164	40317.7	NaN	20211.4	NaN	NaN	NaN	NaN	NaN	NaN	NaN	NaN	NaN	NaN	NaN	NaN	NaN	Assembly_15-18_bin.11	Bacteria	Firmicutes_A	Clostridia	Lachnospirales	Lachnospiraceae	CAG-791	CAG-791 sp900101015	Assembly_15_bin.1_NODE_1374_length_12663_cov_12.249603_9, Assembly_17_bin.5_NODE_2232_length_7939_cov_13.770675_6, Assembly_18_bin.1_NODE_2074_length_5916_cov_16.206449_6, Assembly_20_bin.6_NODE_2406_length_7796_cov_22.254618_3, Assembly_21_bin.8_NODE_2069_length_7628_cov_16.455698_3, Assembly_45_bin.8_NODE_3057_length_8873_cov_18.548083_3
Assembly_15-18_bin.11_k141_1950811_length_2772_cov_97.6112_1	Faecal Silage	M. japonica	NaN	NaN	NaN	NaN	26329.9	28514.7	29595.3	17768.3	22633.8	NaN	NaN	NaN	NaN	NaN	NaN	NaN	NaN	NaN	NaN	NaN	NaN	Assembly_15-18_bin.11	Bacteria	Firmicutes_A	Clostridia	Lachnospirales	Lachnospiraceae	CAG-791	CAG-791 sp900101015	Assembly_15-18_bin.11_k141_93986_length_3313_cov_152.6652_1, Assembly_20_bin.6_NODE_8085_length_4105_cov_19.913086_3
Assembly_15-18_bin.11_k141_1969076_length_5143_cov_53.5512_2	Faecal Silage	M. japonica	NaN	90624.6	71865.9	74239	58152.5	94708.1	67370.9	77656.1	58028.4	NaN	NaN	NaN	NaN	NaN	NaN	NaN	NaN	NaN	NaN	NaN	NaN	Assembly_15-18_bin.11	Bacteria	Firmicutes_A	Clostridia	Lachnospirales	Lachnospiraceae	CAG-791	CAG-791 sp900101015	Assembly_15_bin.1_NODE_7014_length_5328_cov_10.906126_3, Assembly_17_bin.5_NODE_6323_length_4647_cov_14.895470_4, Assembly_18_bin.1_NODE_2955_length_5022_cov_18.077109_1, Assembly_20_bin.6_NODE_18758_length_2735_cov_29.536567_1, Assembly_45_bin.8_NODE_33171_length_3043_cov_23.576640_1
Assembly_15-18_bin.11_k141_1969076_length_5143_cov_53.5512_3	Faecal Silage	M. japonica	NaN	NaN	NaN	NaN	36905	35389.5	NaN	28923.3	NaN	NaN	NaN	NaN	NaN	NaN	NaN	NaN	NaN	NaN	NaN	NaN	NaN	Assembly_15-18_bin.11	Bacteria	Firmicutes_A	Clostridia	Lachnospirales	Lachnospiraceae	CAG-791	CAG-791 sp900101015	Assembly_15_bin.1_NODE_7014_length_5328_cov_10.906126_2, Assembly_16_bin.15_NODE_10842_length_4336_cov_28.341042_2, Assembly_17_bin.5_NODE_6323_length_4647_cov_14.895470_3, Assembly_18_bin.1_NODE_2955_length_5022_cov_18.077109_2, Assembly_20_bin.6_NODE_18758_length_2735_cov_29.536567_2, Assembly_21_bin.8_NODE_12012_length_3242_cov_20.384060_2, Assembly_45_bin.8_NODE_33171_length_3043_cov_23.57664…
Assembly_15-18_bin.11_k141_2008764_length_11212_cov_77.0000_10	Faecal Silage	M. japonica	NaN	NaN	NaN	NaN	52877.3	NaN	NaN	21634.3	NaN	NaN	NaN	NaN	NaN	NaN	NaN	NaN	NaN	NaN	NaN	NaN	NaN	Assembly_15-18_bin.11	Bacteria	Firmicutes_A	Clostridia	Lachnospirales	Lachnospiraceae	CAG-791	CAG-791 sp900101015
Assembly_15-18_bin.11_k141_2008764_length_11212_cov_77.0000_8	Faecal Silage	M. japonica	NaN	NaN	NaN	NaN	63046.6	NaN	NaN	98012.3	NaN	NaN	NaN	NaN	NaN	NaN	NaN	NaN	NaN	NaN	NaN	NaN	NaN	Assembly_15-18_bin.11	Bacteria	Firmicutes_A	Clostridia	Lachnospirales	Lachnospiraceae	CAG-791	CAG-791 sp900101015
Assembly_15-18_bin.11_k141_2008764_length_11212_cov_77.0000_9	Faecal Silage	M. japonica	NaN	NaN	NaN	NaN	166942	139026	127325	175545	134651	NaN	NaN	NaN	NaN	NaN	NaN	NaN	NaN	NaN	NaN	NaN	NaN	Assembly_15-18_bin.11	Bacteria	Firmicutes_A	Clostridia	Lachnospirales	Lachnospiraceae	CAG-791	CAG-791 sp900101015
Assembly_15-18_bin.11_k141_202754_length_15378_cov_91.5009_11	Faecal Silage	M. japonica	NaN	NaN	NaN	NaN	28078.4	26651.7	29729.3	NaN	NaN	NaN	NaN	NaN	NaN	NaN	NaN	NaN	NaN	NaN	NaN	NaN	NaN	Assembly_15-18_bin.11	Bacteria	Firmicutes_A	Clostridia	Lachnospirales	Lachnospiraceae	CAG-791	CAG-791 sp900101015	Assembly_15_bin.1_NODE_805_length_16335_cov_14.695700_2, Assembly_16_bin.15_NODE_1606_length_12623_cov_28.076941_10, Assembly_18_bin.1_NODE_388_length_17323_cov_21.293954_8, Assembly_19-22_bin.24_k141_3367993_length_25858_cov_22.8966_26, Assembly_19_bin.4_NODE_413_length_16872_cov_14.113457_12, Assembly_20_bin.2_NODE_586_length_17019_cov_17.270278_12, Assembly_20_bin.6_NODE_1890_length_8897_cov_2…
Assembly_15-18_bin.11_k141_202754_length_15378_cov_91.5009_12	Faecal Silage	M. japonica	139823	119706	105136	121001	140211	124599	118132	112742	103334	NaN	48984.4	47065.3	57050.3	39534.3	26811.4	31045.8	NaN	NaN	NaN	NaN	NaN	Assembly_15-18_bin.11	Bacteria	Firmicutes_A	Clostridia	Lachnospirales	Lachnospiraceae	CAG-791	CAG-791 sp900101015	Assembly_18_bin.1_NODE_388_length_17323_cov_21.293954_9, Assembly_21_bin.8_NODE_844_length_12510_cov_22.033721_14
Assembly_15-18_bin.11_k141_202754_length_15378_cov_91.5009_14	Faecal Silage	M. japonica	192156	101726	181855	163825	103025	84456.4	110938	103088	106603	64976.3	53802.8	58708	58439.3	51260	NaN	NaN	NaN	NaN	NaN	NaN	NaN	Assembly_15-18_bin.11	Bacteria	Firmicutes_A	Clostridia	Lachnospirales	Lachnospiraceae	CAG-791	CAG-791 sp900101015	Assembly_15_bin.1_NODE_805_length_16335_cov_14.695700_5, Assembly_16_bin.15_NODE_1606_length_12623_cov_28.076941_13, Assembly_17_bin.5_NODE_2943_length_6824_cov_21.375092_4, Assembly_18_bin.1_NODE_388_length_17323_cov_21.293954_11, Assembly_21_bin.8_NODE_844_length_12510_cov_22.033721_12
Assembly_15-18_bin.11_k141_202754_length_15378_cov_91.5009_15	Faecal Silage	M. japonica	NaN	NaN	NaN	NaN	26752.6	NaN	NaN	29335.2	NaN	NaN	NaN	NaN	NaN	NaN	NaN	NaN	NaN	NaN	NaN	NaN	NaN	Assembly_15-18_bin.11	Bacteria	Firmicutes_A	Clostridia	Lachnospirales	Lachnospiraceae	CAG-791	CAG-791 sp900101015	Assembly_15_bin.1_NODE_805_length_16335_cov_14.695700_6, Assembly_16_bin.15_NODE_1606_length_12623_cov_28.076941_14, Assembly_17_bin.5_NODE_2943_length_6824_cov_21.375092_5, Assembly_18_bin.1_NODE_388_length_17323_cov_21.293954_12, Assembly_21_bin.8_NODE_844_length_12510_cov_22.033721_11
Assembly_15-18_bin.11_k141_202754_length_15378_cov_91.5009_19	Faecal Silage	M. japonica	30908.6	NaN	NaN	NaN	122110	NaN	NaN	71730.4	NaN	NaN	NaN	NaN	NaN	NaN	NaN	NaN	NaN	NaN	NaN	NaN	NaN	Assembly_15-18_bin.11	Bacteria	Firmicutes_A	Clostridia	Lachnospirales	Lachnospiraceae	CAG-791	CAG-791 sp900101015	Assembly_15_bin.1_NODE_805_length_16335_cov_14.695700_10, Assembly_16_bin.15_NODE_1606_length_12623_cov_28.076941_18, Assembly_17_bin.5_NODE_2943_length_6824_cov_21.375092_9, Assembly_18_bin.1_NODE_388_length_17323_cov_21.293954_16, Assembly_21_bin.8_NODE_844_length_12510_cov_22.033721_7
Assembly_15-18_bin.11_k141_202754_length_15378_cov_91.5009_20	Faecal Silage	M. japonica	188993	259789	201449	190833	362321	336869	298583	295571	291469	40540.6	NaN	47047.8	60688.3	44602.4	NaN	NaN	NaN	NaN	NaN	NaN	NaN	Assembly_15-18_bin.11	Bacteria	Firmicutes_A	Clostridia	Lachnospirales	Lachnospiraceae	CAG-791	CAG-791 sp900101015	Assembly_15_bin.1_NODE_805_length_16335_cov_14.695700_11, Assembly_16_bin.15_NODE_1606_length_12623_cov_28.076941_19, Assembly_17_bin.5_NODE_2943_length_6824_cov_21.375092_10, Assembly_18_bin.1_NODE_388_length_17323_cov_21.293954_17, Assembly_21_bin.8_NODE_844_length_12510_cov_22.033721_6
Assembly_15-18_bin.11_k141_202754_length_15378_cov_91.5009_24	Faecal Silage	M. japonica	NaN	NaN	NaN	NaN	17714.2	37064.5	NaN	14350.9	NaN	NaN	NaN	NaN	NaN	NaN	NaN	NaN	NaN	NaN	NaN	NaN	NaN	Assembly_15-18_bin.11	Bacteria	Firmicutes_A	Clostridia	Lachnospirales	Lachnospiraceae	CAG-791	CAG-791 sp900101015	Assembly_15_bin.1_NODE_805_length_16335_cov_14.695700_15, Assembly_16_bin.15_NODE_22688_length_2977_cov_23.417864_1, Assembly_17_bin.5_NODE_11546_length_3466_cov_13.157139_2, Assembly_17_bin.5_NODE_2943_length_6824_cov_21.375092_14, Assembly_18_bin.1_NODE_388_length_17323_cov_21.293954_21, Assembly_20_bin.6_NODE_1253_length_11161_cov_26.795696_4, Assembly_21_bin.8_NODE_844_length_12510_cov_22.033…
Assembly_15-18_bin.11_k141_202754_length_15378_cov_91.5009_3	Faecal Silage	M. japonica	NaN	NaN	NaN	30695.4	23681.3	NaN	NaN	27540.9	NaN	NaN	NaN	NaN	NaN	NaN	NaN	NaN	NaN	NaN	NaN	NaN	NaN	Assembly_15-18_bin.11	Bacteria	Firmicutes_A	Clostridia	Lachnospirales	Lachnospiraceae	CAG-791	CAG-791 sp900101015	Assembly_15-18_bin.18_k141_7514330_length_2717_cov_186.8591_1, Assembly_16_bin.15_NODE_1606_length_12623_cov_28.076941_2, Assembly_17_bin.5_NODE_2398_length_7630_cov_16.373597_6, Assembly_18_bin.1_NODE_10557_length_3052_cov_21.912246_5, Assembly_19-22_bin.7_k141_2288742_length_4970_cov_26.7318_1, Assembly_19_bin.4_NODE_413_length_16872_cov_14.113457_4, Assembly_20_bin.2_NODE_586_length_17019_cov_…
Assembly_15-18_bin.11_k141_2051063_length_2500_cov_86.6757_1	Faecal Silage	M. japonica	48005.3	NaN	NaN	NaN	29033.7	33656.1	NaN	29175.9	NaN	NaN	NaN	NaN	NaN	NaN	NaN	NaN	NaN	NaN	NaN	NaN	NaN	Assembly_15-18_bin.11	Bacteria	Firmicutes_A	Clostridia	Lachnospirales	Lachnospiraceae	CAG-791	CAG-791 sp900101015	Assembly_15_bin.1_NODE_2649_length_8931_cov_11.640266_5, Assembly_16_bin.15_NODE_9159_length_4735_cov_18.736752_3, Assembly_17_bin.5_NODE_1239_length_11070_cov_11.490967_1, Assembly_18_bin.1_NODE_6106_length_3679_cov_16.906733_2, Assembly_21_bin.8_NODE_7066_length_4110_cov_17.468804_3, Assembly_45_bin.8_NODE_8831_length_5522_cov_18.384855_2, Assembly_46_bin.7_NODE_87765_length_2082_cov_10.414406_1
Assembly_15-18_bin.11_k141_2156963_length_3616_cov_101.6262_2	Faecal Silage	M. japonica	NaN	NaN	NaN	NaN	65229.5	NaN	86264.6	62486.2	84737.2	NaN	NaN	NaN	NaN	NaN	NaN	NaN	NaN	NaN	NaN	NaN	NaN	Assembly_15-18_bin.11	Bacteria	Firmicutes_A	Clostridia	Lachnospirales	Lachnospiraceae	CAG-791	CAG-791 sp900101015	Assembly_15_bin.1_NODE_4439_length_6784_cov_10.600684_2, Assembly_16_bin.15_NODE_4020_length_7331_cov_21.479934_5, Assembly_17_bin.5_NODE_1797_length_9097_cov_15.905331_7, Assembly_18_bin.1_NODE_550_length_13800_cov_17.233830_11, Assembly_20_bin.6_NODE_2432_length_7753_cov_24.797610_7, Assembly_21_bin.8_NODE_632_length_14660_cov_18.606368_6, Assembly_45_bin.8_NODE_1271_length_13414_cov_19.920353_5
Assembly_15-18_bin.11_k141_220164_length_2238_cov_160.9757_1	Faecal Silage	M. japonica	88877	NaN	NaN	45877.7	NaN	89954.5	88149.9	32990.1	NaN	NaN	NaN	NaN	NaN	NaN	NaN	NaN	NaN	NaN	NaN	NaN	NaN	Assembly_15-18_bin.11	Bacteria	Firmicutes_A	Clostridia	Lachnospirales	Lachnospiraceae	CAG-791	CAG-791 sp900101015	Assembly_15_bin.1_NODE_1504_length_12102_cov_11.243546_8, Assembly_16_bin.15_NODE_2936_length_8794_cov_22.639776_2, Assembly_17_bin.5_NODE_17470_length_2837_cov_13.715672_2, Assembly_20_bin.6_NODE_10896_length_3555_cov_21.912000_2, Assembly_21_bin.8_NODE_3485_length_5782_cov_20.042954_2, Assembly_45_bin.8_NODE_2132_length_10588_cov_20.341118_4
Assembly_15-18_bin.11_k141_223630_length_2695_cov_60.4029_2	Faecal Silage	M. japonica	NaN	NaN	NaN	NaN	30757.1	23489.2	NaN	26787	NaN	NaN	NaN	35477.2	NaN	22149	NaN	NaN	NaN	NaN	NaN	NaN	NaN	Assembly_15-18_bin.11	Bacteria	Firmicutes_A	Clostridia	Lachnospirales	Lachnospiraceae	CAG-791	CAG-791 sp900101015	Assembly_15_bin.1_NODE_457_length_21190_cov_12.266288_13, Assembly_16_bin.15_NODE_1165_length_15135_cov_20.203050_11, Assembly_17_bin.5_NODE_286_length_25548_cov_14.168478_19, Assembly_18_bin.1_NODE_247_length_23237_cov_16.735700_3, Assembly_19-22_bin.21_k141_9496012_length_6653_cov_89.8252_3, Assembly_19_bin.6_NODE_26223_length_2543_cov_5.840032_1, Assembly_20_bin.6_NODE_367_length_22011_cov_24.…
Assembly_15-18_bin.11_k141_2276514_length_1663_cov_61.0125_1	Faecal Silage	M. japonica	NaN	NaN	NaN	NaN	42395.7	43592.7	NaN	34131.1	NaN	NaN	NaN	NaN	NaN	NaN	NaN	NaN	NaN	NaN	NaN	NaN	NaN	Assembly_15-18_bin.11	Bacteria	Firmicutes_A	Clostridia	Lachnospirales	Lachnospiraceae	CAG-791	CAG-791 sp900101015	Assembly_15_bin.1_NODE_8176_length_4899_cov_11.991949_1, Assembly_17_bin.5_NODE_4224_length_5673_cov_17.437522_5, Assembly_18_bin.1_NODE_2285_length_5678_cov_21.477859_5, Assembly_19-22_bin.17_k141_193973_length_4543_cov_16.0000_4, Assembly_20_bin.2_NODE_18673_length_2740_cov_14.070391_2, Assembly_20_bin.6_NODE_4417_length_5648_cov_28.158055_5, Assembly_45_bin.8_NODE_13791_length_4531_cov_21.8764…
Assembly_15-18_bin.11_k141_2467516_length_4556_cov_98.3968_3	Faecal Silage	M. japonica	51207.5	50893	NaN	64442.9	NaN	55417.6	NaN	53394.4	54713.9	NaN	NaN	NaN	NaN	NaN	NaN	NaN	NaN	NaN	NaN	NaN	NaN	Assembly_15-18_bin.11	Bacteria	Firmicutes_A	Clostridia	Lachnospirales	Lachnospiraceae	CAG-791	CAG-791 sp900101015	Assembly_15-18_bin.35_k141_5805371_length_9626_cov_29.0000_5, Assembly_15-18_bin.46_k141_2900641_length_8331_cov_24.4780_7, Assembly_15-18_bin.4_k141_4266662_length_17767_cov_58.8327_12, Assembly_15_bin.1_NODE_1609_length_11697_cov_12.870898_7, Assembly_16_bin.15_NODE_3806_length_7569_cov_23.635614_2, Assembly_16_bin.19_NODE_24664_length_2855_cov_5.220000_1, Assembly_17_bin.5_NODE_554_length_1695…
Assembly_15-18_bin.11_k141_2487296_length_1749_cov_36.2649_2	Faecal Silage	M. japonica	NaN	NaN	NaN	NaN	31707.2	NaN	NaN	26672.3	NaN	NaN	NaN	NaN	NaN	NaN	NaN	NaN	NaN	NaN	NaN	NaN	NaN	Assembly_15-18_bin.11	Bacteria	Firmicutes_A	Clostridia	Lachnospirales	Lachnospiraceae	CAG-791	CAG-791 sp900101015	Assembly_19-22_bin.21_k141_2136610_length_6618_cov_50.1535_3, Assembly_19-22_bin.7_k141_2395269_length_6357_cov_39.2534_3, Assembly_19_bin.6_NODE_13743_length_3284_cov_6.772375_1, Assembly_21_bin.10_NODE_16809_length_2816_cov_3.967765_1, Assembly_21_bin.10_NODE_716_length_13686_cov_7.134473_1, Assembly_22_bin.6_NODE_2076_length_9996_cov_9.895785_1
Assembly_15-18_bin.11_k141_2591192_length_4859_cov_313.1759_7	Faecal Silage	M. japonica	425978	325648	330819	457151	566255	633466	547239	557917	513366	NaN	121211	37285.2	43761	102631	65807	NaN	NaN	NaN	NaN	NaN	NaN	Assembly_15-18_bin.11	Bacteria	Firmicutes_A	Clostridia	Lachnospirales	Lachnospiraceae	CAG-791	CAG-791 sp900101015	Assembly_15_bin.1_NODE_1011_length_14465_cov_12.492436_7, Assembly_16_bin.15_NODE_1562_length_12841_cov_22.326373_4, Assembly_17_bin.5_NODE_737_length_14703_cov_16.528878_10, Assembly_18_bin.1_NODE_1944_length_6128_cov_17.116911_2, Assembly_21_bin.8_NODE_1045_length_10978_cov_18.593244_8, Assembly_45_bin.8_NODE_12101_length_4805_cov_20.589474_7
Assembly_15-18_bin.11_k141_2955837_length_2505_cov_93.6937_1	Faecal Silage	M. japonica	83637.4	39592.6	NaN	NaN	73959.7	93034	41207.4	38457.1	NaN	NaN	NaN	NaN	NaN	NaN	NaN	NaN	NaN	NaN	NaN	NaN	NaN	Assembly_15-18_bin.11	Bacteria	Firmicutes_A	Clostridia	Lachnospirales	Lachnospiraceae	CAG-791	CAG-791 sp900101015	Assembly_16_bin.15_NODE_23128_length_2948_cov_25.592810_2, Assembly_17_bin.5_NODE_33033_length_2107_cov_17.726608_2, Assembly_18_bin.1_NODE_29568_length_2286_cov_20.203048_2, Assembly_21_bin.8_NODE_2772_length_6472_cov_18.268350_3, Assembly_45_bin.8_NODE_53867_length_2434_cov_24.846995_1
Assembly_15-18_bin.11_k141_2995982_length_5794_cov_187.5820_1	Faecal Silage	M. japonica	629215	409025	302890	448218	56608.4	NaN	NaN	NaN	NaN	405121	563304	691178	61526.4	54039.1	NaN	NaN	NaN	NaN	NaN	NaN	NaN	Assembly_15-18_bin.11	Bacteria	Firmicutes_A	Clostridia	Lachnospirales	Lachnospiraceae	CAG-791	CAG-791 sp900101015	Assembly_15_bin.1_NODE_1609_length_11697_cov_12.870898_5, Assembly_16_bin.15_NODE_3806_length_7569_cov_23.635614_5, Assembly_17_bin.5_NODE_554_length_16957_cov_14.947521_11, Assembly_18_bin.1_NODE_939_length_9521_cov_19.691950_4, Assembly_20_bin.6_NODE_1374_length_10589_cov_24.955098_3, Assembly_21_bin.8_NODE_112_length_35691_cov_19.578432_23, Assembly_45_bin.8_NODE_220_length_30163_cov_20.373389…
Assembly_15-18_bin.11_k141_2995982_length_5794_cov_187.5820_2	Faecal Silage	M. japonica	381378	NaN	NaN	265530	NaN	NaN	NaN	151764	NaN	62303.4	80670.9	114475	NaN	NaN	NaN	NaN	NaN	NaN	NaN	NaN	NaN	Assembly_15-18_bin.11	Bacteria	Firmicutes_A	Clostridia	Lachnospirales	Lachnospiraceae	CAG-791	CAG-791 sp900101015	Assembly_15_bin.1_NODE_1609_length_11697_cov_12.870898_4, Assembly_16_bin.15_NODE_3806_length_7569_cov_23.635614_6, Assembly_17_bin.5_NODE_554_length_16957_cov_14.947521_10, Assembly_18_bin.1_NODE_939_length_9521_cov_19.691950_3, Assembly_20_bin.6_NODE_1374_length_10589_cov_24.955098_2, Assembly_21_bin.8_NODE_112_length_35691_cov_19.578432_24, Assembly_45_bin.8_NODE_220_length_30163_cov_20.373389…
Assembly_15-18_bin.11_k141_2999363_length_2170_cov_37.8452_1	Faecal Silage	M. japonica	67102.2	NaN	NaN	NaN	63502.9	73862.4	NaN	22421.5	NaN	NaN	NaN	NaN	NaN	NaN	NaN	NaN	NaN	NaN	NaN	NaN	NaN	Assembly_15-18_bin.11	Bacteria	Firmicutes_A	Clostridia	Lachnospirales	Lachnospiraceae	CAG-791	CAG-791 sp900101015	Assembly_15_bin.1_NODE_8326_length_4854_cov_20.616170_2
Assembly_15-18_bin.11_k141_3171223_length_3318_cov_106.7633_1	Faecal Silage	M. japonica	NaN	NaN	NaN	NaN	30792.6	57480.8	NaN	NaN	NaN	NaN	NaN	NaN	NaN	NaN	NaN	NaN	NaN	NaN	NaN	NaN	NaN	Assembly_15-18_bin.11	Bacteria	Firmicutes_A	Clostridia	Lachnospirales	Lachnospiraceae	CAG-791	CAG-791 sp900101015	Assembly_15_bin.1_NODE_692_length_17552_cov_13.127450_11, Assembly_16_bin.15_NODE_1191_length_14948_cov_23.293561_5, Assembly_17_bin.5_NODE_549_length_17064_cov_14.747487_10, Assembly_18_bin.1_NODE_366_length_18160_cov_17.076885_5, Assembly_20_bin.6_NODE_1500_length_10144_cov_20.888195_5, Assembly_21_bin.8_NODE_1374_length_9393_cov_16.795567_2, Assembly_45_bin.8_NODE_2683_length_9424_cov_21.66261…
Assembly_15-18_bin.11_k141_3195883_length_4382_cov_115.8168_2	Faecal Silage	M. japonica	NaN	NaN	NaN	NaN	16531.9	NaN	NaN	15936.1	NaN	NaN	NaN	NaN	NaN	NaN	NaN	NaN	NaN	NaN	NaN	NaN	NaN	Assembly_15-18_bin.11	Bacteria	Firmicutes_A	Clostridia	Lachnospirales	Lachnospiraceae	CAG-791	CAG-791 sp900101015	Assembly_16_bin.15_NODE_1796_length_11784_cov_22.295251_2, Assembly_17_bin.5_NODE_231_length_29621_cov_17.692552_7, Assembly_18_bin.1_NODE_515_length_14334_cov_18.143287_5, Assembly_20_bin.6_NODE_2102_length_8376_cov_27.553659_2, Assembly_45_bin.8_NODE_1448_length_12682_cov_22.017977_1
Assembly_15-18_bin.11_k141_3204421_length_11251_cov_170.6808_4	Faecal Silage	M. japonica	31161	NaN	NaN	NaN	25218	NaN	NaN	24349.5	NaN	NaN	NaN	NaN	NaN	NaN	NaN	NaN	NaN	NaN	NaN	NaN	NaN	Assembly_15-18_bin.11	Bacteria	Firmicutes_A	Clostridia	Lachnospirales	Lachnospiraceae	CAG-791	CAG-791 sp900101015	Assembly_15-18_bin.22_k141_1396987_length_11596_cov_46.0163_7, Assembly_15_bin.1_NODE_804_length_16342_cov_13.821146_13, Assembly_16_bin.15_NODE_1123_length_15459_cov_24.230460_1, Assembly_17_bin.5_NODE_267_length_27086_cov_17.092782_10, Assembly_19-22_bin.21_k141_9507827_length_8269_cov_58.2361_4, Assembly_19-22_bin.7_k141_1071917_length_5856_cov_28.3244_1, Assembly_19_bin.5_NODE_362_length_1805…
Assembly_15-18_bin.11_k141_3204421_length_11251_cov_170.6808_5	Faecal Silage	M. japonica	NaN	NaN	NaN	NaN	80422.4	NaN	NaN	NaN	NaN	NaN	22027.1	34032.5	NaN	NaN	NaN	NaN	NaN	NaN	NaN	NaN	NaN	Assembly_15-18_bin.11	Bacteria	Firmicutes_A	Clostridia	Lachnospirales	Lachnospiraceae	CAG-791	CAG-791 sp900101015	Assembly_15_bin.1_NODE_804_length_16342_cov_13.821146_12, Assembly_16_bin.15_NODE_1123_length_15459_cov_24.230460_2, Assembly_17_bin.5_NODE_267_length_27086_cov_17.092782_9, Assembly_20_bin.6_NODE_1882_length_8923_cov_28.226770_2, Assembly_21_bin.8_NODE_396_length_18932_cov_21.310802_5, Assembly_45_bin.8_NODE_262_length_28158_cov_22.439562_16
Assembly_15-18_bin.11_k141_3292563_length_3090_cov_67.0505_3	Faecal Silage	M. japonica	NaN	NaN	NaN	NaN	42003	NaN	NaN	40422.8	NaN	NaN	NaN	NaN	NaN	NaN	NaN	NaN	NaN	NaN	NaN	NaN	NaN	Assembly_15-18_bin.11	Bacteria	Firmicutes_A	Clostridia	Lachnospirales	Lachnospiraceae	CAG-791	CAG-791 sp900101015	Assembly_15_bin.1_NODE_792_length_16469_cov_12.438223_9, Assembly_16_bin.15_NODE_1154_length_15245_cov_21.374654_12, Assembly_17_bin.5_NODE_1684_length_9394_cov_14.795588_9, Assembly_18_bin.1_NODE_268_length_22189_cov_16.523403_8, Assembly_19-22_bin.7_k141_5982595_length_9383_cov_41.8929_2, Assembly_20_bin.6_NODE_133_length_34898_cov_21.847774_10, Assembly_21_bin.10_NODE_641_length_14550_cov_7.02…
Assembly_15-18_bin.11_k141_3296372_length_4240_cov_78.1893_2	Faecal Silage	M. japonica	NaN	NaN	NaN	NaN	NaN	57175.7	44507.5	40285.4	NaN	NaN	NaN	NaN	NaN	NaN	NaN	NaN	NaN	NaN	NaN	NaN	NaN	Assembly_15-18_bin.11	Bacteria	Firmicutes_A	Clostridia	Lachnospirales	Lachnospiraceae	CAG-791	CAG-791 sp900101015	Assembly_15_bin.1_NODE_12308_length_3945_cov_15.297686_5, Assembly_16_bin.15_NODE_8429_length_4939_cov_28.717240_5, Assembly_17_bin.5_NODE_1896_length_8801_cov_18.580151_7, Assembly_18_bin.1_NODE_1090_length_8530_cov_17.328968_1, Assembly_19-22_bin.21_k141_3132005_length_2106_cov_31.4753_3, Assembly_20_bin.6_NODE_2166_length_8251_cov_27.962909_3, Assembly_45_bin.8_NODE_2397_length_9970_cov_24.692…
Assembly_15-18_bin.11_k141_3403811_length_1970_cov_181.6031_2	Faecal Silage	M. japonica	NaN	NaN	NaN	NaN	28668.3	NaN	NaN	28752.2	NaN	NaN	NaN	NaN	NaN	NaN	NaN	NaN	NaN	NaN	NaN	NaN	NaN	Assembly_15-18_bin.11	Bacteria	Firmicutes_A	Clostridia	Lachnospirales	Lachnospiraceae	CAG-791	CAG-791 sp900101015	Assembly_15_bin.1_NODE_10814_length_4222_cov_13.301176_1, Assembly_17_bin.5_NODE_10535_length_3617_cov_13.030601_1, Assembly_18_bin.1_NODE_1600_length_6778_cov_13.712480_1, Assembly_19-22_bin.21_k141_3800765_length_2557_cov_20.0422_3, Assembly_19-22_bin.25_k141_854321_length_2938_cov_58.0000_2, Assembly_19-22_bin.41_k141_5824354_length_45800_cov_42.0105_3, Assembly_19-22_bin.7_k141_1389632_length…
Assembly_15-18_bin.11_k141_341690_length_1693_cov_34.9304_2	Faecal Silage	M. japonica	103089	77745	NaN	74254.4	115558	118382	88133.9	109068	101412	NaN	NaN	29505.1	NaN	NaN	NaN	NaN	NaN	NaN	NaN	NaN	NaN	Assembly_15-18_bin.11	Bacteria	Firmicutes_A	Clostridia	Lachnospirales	Lachnospiraceae	CAG-791	CAG-791 sp900101015	Assembly_15_bin.1_NODE_10116_length_4377_cov_15.738547_3, Assembly_16_bin.15_NODE_1409_length_13612_cov_22.088515_8, Assembly_21_bin.8_NODE_303_length_22182_cov_18.745334_8
Assembly_15-18_bin.11_k141_3654474_length_5106_cov_200.8000_2	Faecal Silage	M. japonica	44474.6	NaN	NaN	NaN	55363	18813.9	NaN	19244.2	NaN	NaN	NaN	NaN	NaN	NaN	NaN	NaN	NaN	NaN	NaN	NaN	NaN	Assembly_15-18_bin.11	Bacteria	Firmicutes_A	Clostridia	Lachnospirales	Lachnospiraceae	CAG-791	CAG-791 sp900101015	Assembly_15_bin.1_NODE_1963_length_10506_cov_12.080566_7, Assembly_21_bin.8_NODE_9213_length_3647_cov_18.031737_1
Assembly_15-18_bin.11_k141_3822795_length_3990_cov_71.6100_5	Faecal Silage	M. japonica	175655	187189	132469	116607	150122	208451	142591	137221	116473	69742.2	127122	134972	122970	116390	102049	42366.8	49344.5	13397.3	NaN	NaN	NaN	Assembly_15-18_bin.11	Bacteria	Firmicutes_A	Clostridia	Lachnospirales	Lachnospiraceae	CAG-791	CAG-791 sp900101015	Assembly_15_bin.1_NODE_1833_length_10955_cov_13.092110_7, Assembly_16_bin.15_NODE_2761_length_9163_cov_22.603426_4, Assembly_17_bin.5_NODE_231_length_29621_cov_17.692552_19, Assembly_18_bin.1_NODE_2644_length_5290_cov_19.051003_4, Assembly_20_bin.6_NODE_160_length_32178_cov_28.026087_6, Assembly_21_bin.8_NODE_132_length_32981_cov_21.675333_22, Assembly_45_bin.8_NODE_35911_length_2935_cov_22.43020…
Assembly_15-18_bin.11_k141_3834405_length_2619_cov_162.9730_2	Faecal Silage	M. japonica	NaN	NaN	NaN	NaN	NaN	53006.6	61632.1	42210	54627.5	83549.7	NaN	NaN	77836.4	NaN	NaN	39795.8	NaN	NaN	NaN	NaN	NaN	Assembly_15-18_bin.11	Bacteria	Firmicutes_A	Clostridia	Lachnospirales	Lachnospiraceae	CAG-791	CAG-791 sp900101015	Assembly_15_bin.1_NODE_1159_length_13635_cov_12.744772_3, Assembly_16_bin.15_NODE_23430_length_2929_cov_24.384134_1, Assembly_17_bin.5_NODE_704_length_15113_cov_15.716629_11, Assembly_18_bin.1_NODE_5706_length_3771_cov_16.146663_2, Assembly_21_bin.8_NODE_1823_length_8124_cov_18.454703_7, Assembly_45_bin.8_NODE_450_length_22012_cov_20.202669_16
Assembly_15-18_bin.11_k141_3951506_length_2350_cov_54.5251_2	Faecal Silage	M. japonica	NaN	NaN	NaN	NaN	21078.8	84012.8	NaN	74609.5	NaN	NaN	NaN	NaN	NaN	NaN	NaN	NaN	NaN	NaN	NaN	NaN	NaN	Assembly_15-18_bin.11	Bacteria	Firmicutes_A	Clostridia	Lachnospirales	Lachnospiraceae	CAG-791	CAG-791 sp900101015	Assembly_15_bin.1_NODE_20085_length_3065_cov_14.638206_2, Assembly_17_bin.5_NODE_37865_length_1975_cov_14.977604_1, Assembly_18_bin.1_NODE_4114_length_4301_cov_17.835846_2, Assembly_20_bin.6_NODE_6033_length_4788_cov_22.597296_3, Assembly_45_bin.8_NODE_48174_length_2564_cov_21.913910_2
Assembly_15-18_bin.11_k141_4128894_length_5158_cov_185.5513_5	Faecal Silage	M. japonica	33660.9	40348.2	NaN	NaN	40348.2	90914	41485.6	26698.4	41867.2	NaN	NaN	NaN	NaN	NaN	NaN	NaN	NaN	NaN	NaN	NaN	NaN	Assembly_15-18_bin.11	Bacteria	Firmicutes_A	Clostridia	Lachnospirales	Lachnospiraceae	CAG-791	CAG-791 sp900101015	Assembly_15_bin.1_NODE_982_length_14647_cov_12.392270_11, Assembly_18_bin.1_NODE_5974_length_3712_cov_17.640416_5, Assembly_20_bin.6_NODE_26156_length_2354_cov_31.167899_3
Assembly_15-18_bin.11_k141_4336690_length_2917_cov_135.3534_1	Faecal Silage	M. japonica	NaN	NaN	NaN	NaN	66590.9	NaN	NaN	61873.1	NaN	NaN	NaN	NaN	NaN	NaN	NaN	NaN	NaN	NaN	NaN	NaN	NaN	Assembly_15-18_bin.11	Bacteria	Firmicutes_A	Clostridia	Lachnospirales	Lachnospiraceae	CAG-791	CAG-791 sp900101015	Assembly_15-18_bin.22_k141_5996164_length_1893_cov_16.0000_1, Assembly_15-18_bin.37_k141_2492460_length_3683_cov_26.5822_3, Assembly_15_bin.1_NODE_1751_length_11216_cov_12.534092_6, Assembly_16_bin.15_NODE_17360_length_3403_cov_23.924134_1, Assembly_17_bin.5_NODE_11029_length_3538_cov_17.805627_2, Assembly_18_bin.1_NODE_557_length_13730_cov_16.852870_5, Assembly_19-22_bin.21_k141_4371014_length_5…
Assembly_15-18_bin.11_k141_4431864_length_2537_cov_95.5747_1	Faecal Silage	M. japonica	NaN	NaN	NaN	NaN	52256.1	83512.2	NaN	NaN	NaN	NaN	NaN	NaN	NaN	NaN	NaN	NaN	NaN	NaN	NaN	NaN	NaN	Assembly_15-18_bin.11	Bacteria	Firmicutes_A	Clostridia	Lachnospirales	Lachnospiraceae	CAG-791	CAG-791 sp900101015	Assembly_17_bin.5_NODE_6268_length_4664_cov_15.369278_4, Assembly_45_bin.8_NODE_10985_length_5016_cov_20.777464_4
Assembly_15-18_bin.11_k141_4439871_length_8153_cov_203.8848_4	Faecal Silage	M. japonica	32971.9	NaN	NaN	NaN	61919.4	91940.7	52513.4	71211.1	40777.8	NaN	NaN	NaN	NaN	NaN	NaN	NaN	NaN	NaN	NaN	NaN	NaN	Assembly_15-18_bin.11	Bacteria	Firmicutes_A	Clostridia	Lachnospirales	Lachnospiraceae	CAG-791	CAG-791 sp900101015	Assembly_15_bin.1_NODE_2075_length_10204_cov_12.784806_1, Assembly_16_bin.15_NODE_653_length_22544_cov_21.019832_8, Assembly_17_bin.5_NODE_994_length_12540_cov_14.188226_6, Assembly_18_bin.1_NODE_175_length_30038_cov_16.587166_9, Assembly_20_bin.6_NODE_604_length_16788_cov_22.797645_5, Assembly_21_bin.8_NODE_2197_length_7347_cov_18.748903_9, Assembly_45_bin.8_NODE_1082_length_14385_cov_21.761270_4
Assembly_15-18_bin.11_k141_4439871_length_8153_cov_203.8848_5	Faecal Silage	M. japonica	NaN	NaN	NaN	NaN	15624	7848.03	NaN	7239.07	NaN	NaN	NaN	NaN	NaN	NaN	NaN	NaN	NaN	NaN	NaN	NaN	NaN	Assembly_15-18_bin.11	Bacteria	Firmicutes_A	Clostridia	Lachnospirales	Lachnospiraceae	CAG-791	CAG-791 sp900101015	Assembly_15_bin.1_NODE_9462_length_4533_cov_13.182671_6, Assembly_16_bin.15_NODE_653_length_22544_cov_21.019832_9, Assembly_17_bin.5_NODE_994_length_12540_cov_14.188226_5, Assembly_18_bin.1_NODE_175_length_30038_cov_16.587166_8, Assembly_20_bin.6_NODE_604_length_16788_cov_22.797645_6, Assembly_21_bin.8_NODE_2197_length_7347_cov_18.748903_8, Assembly_45_bin.8_NODE_1082_length_14385_cov_21.761270_5
Assembly_15-18_bin.11_k141_4439871_length_8153_cov_203.8848_6	Faecal Silage	M. japonica	NaN	NaN	NaN	NaN	27776.4	68305.5	NaN	35740	NaN	NaN	NaN	NaN	NaN	NaN	NaN	NaN	NaN	NaN	NaN	NaN	NaN	Assembly_15-18_bin.11	Bacteria	Firmicutes_A	Clostridia	Lachnospirales	Lachnospiraceae	CAG-791	CAG-791 sp900101015	Assembly_15_bin.1_NODE_9462_length_4533_cov_13.182671_5, Assembly_16_bin.15_NODE_653_length_22544_cov_21.019832_10, Assembly_17_bin.5_NODE_994_length_12540_cov_14.188226_4, Assembly_18_bin.1_NODE_175_length_30038_cov_16.587166_7, Assembly_20_bin.6_NODE_604_length_16788_cov_22.797645_7, Assembly_21_bin.8_NODE_2197_length_7347_cov_18.748903_7, Assembly_45_bin.8_NODE_1082_length_14385_cov_21.761270_6
Assembly_15-18_bin.11_k141_4496776_length_2437_cov_76.7840_1	Faecal Silage	M. japonica	NaN	NaN	NaN	NaN	64355.8	43318	43509.3	79293.6	37604	NaN	NaN	NaN	NaN	NaN	NaN	NaN	NaN	NaN	NaN	NaN	NaN	Assembly_15-18_bin.11	Bacteria	Firmicutes_A	Clostridia	Lachnospirales	Lachnospiraceae	CAG-791	CAG-791 sp900101015	Assembly_15_bin.1_NODE_1167_length_13594_cov_11.851688_7, Assembly_17_bin.5_NODE_872_length_13405_cov_15.030412_7, Assembly_18_bin.1_NODE_2315_length_5638_cov_16.076482_1, Assembly_20_bin.6_NODE_3072_length_6847_cov_23.283569_5, Assembly_21_bin.8_NODE_5912_length_4453_cov_17.446339_1
Assembly_15-18_bin.11_k141_4705419_length_1602_cov_43.5900_1	Faecal Silage	M. japonica	NaN	99163.8	NaN	51560.4	317601	300780	302570	282662	285560	369362	NaN	162136	501766	329907	76861.6	35372.3	NaN	NaN	NaN	NaN	NaN	Assembly_15-18_bin.11	Bacteria	Firmicutes_A	Clostridia	Lachnospirales	Lachnospiraceae	CAG-791	CAG-791 sp900101015	Assembly_17_bin.5_NODE_15685_length_2994_cov_14.259272_2, Assembly_45_bin.8_NODE_2534_length_9703_cov_19.673922_6
Assembly_15-18_bin.11_k141_4834254_length_2622_cov_81.3458_1	Faecal Silage	M. japonica	54294.5	64257.9	NaN	NaN	46147	49567.7	38275.4	43629.3	NaN	NaN	NaN	NaN	NaN	NaN	NaN	NaN	NaN	NaN	NaN	NaN	NaN	Assembly_15-18_bin.11	Bacteria	Firmicutes_A	Clostridia	Lachnospirales	Lachnospiraceae	CAG-791	CAG-791 sp900101015	Assembly_15_bin.1_NODE_6825_length_5402_cov_12.910230_1, Assembly_16_bin.15_NODE_704_length_21605_cov_20.461949_15, Assembly_17_bin.5_NODE_4027_length_5805_cov_15.217217_6, Assembly_18_bin.1_NODE_811_length_10500_cov_18.098803_2, Assembly_19_bin.5_NODE_3072_length_6129_cov_8.038525_6, Assembly_19_bin.6_NODE_4823_length_5067_cov_6.782123_1, Assembly_20_bin.2_NODE_5699_length_4933_cov_10.194137_5, …
Assembly_15-18_bin.11_k141_4897614_length_1788_cov_43.0000_1	Faecal Silage	M. japonica	NaN	49525.7	NaN	NaN	30950.9	49757.9	33685.5	61349.8	NaN	NaN	NaN	NaN	NaN	NaN	NaN	NaN	NaN	NaN	NaN	NaN	NaN	Assembly_15-18_bin.11	Bacteria	Firmicutes_A	Clostridia	Lachnospirales	Lachnospiraceae	CAG-791	CAG-791 sp900101015
Assembly_15-18_bin.11_k141_4961826_length_1845_cov_91.1174_1	Faecal Silage	M. japonica	NaN	NaN	NaN	NaN	8961.78	28710.4	NaN	NaN	NaN	NaN	NaN	NaN	NaN	NaN	NaN	NaN	NaN	NaN	NaN	NaN	NaN	Assembly_15-18_bin.11	Bacteria	Firmicutes_A	Clostridia	Lachnospirales	Lachnospiraceae	CAG-791	CAG-791 sp900101015
Assembly_15-18_bin.11_k141_5202250_length_4778_cov_174.8762_2	Faecal Silage	M. japonica	NaN	NaN	NaN	NaN	37185.2	NaN	49729.6	48943.8	NaN	NaN	NaN	NaN	57473.2	42522	NaN	NaN	NaN	NaN	NaN	NaN	NaN	Assembly_15-18_bin.11	Bacteria	Firmicutes_A	Clostridia	Lachnospirales	Lachnospiraceae	CAG-791	CAG-791 sp900101015	Assembly_16_bin.15_NODE_13875_length_3805_cov_24.717867_2, Assembly_17_bin.5_NODE_25712_length_2368_cov_16.671422_1, Assembly_18_bin.1_NODE_5106_length_3944_cov_22.257907_3, Assembly_19_bin.6_NODE_37071_length_2206_cov_4.845188_2, Assembly_20_bin.6_NODE_14636_length_3076_cov_29.205561_2, Assembly_21_bin.8_NODE_6714_length_4205_cov_21.220964_3, Assembly_45_bin.8_NODE_1457_length_12639_cov_23.20192…
Assembly_15-18_bin.11_k141_5202250_length_4778_cov_174.8762_3	Faecal Silage	M. japonica	243784	251473	202665	237749	229613	250882	286090	215596	290001	344380	174806	293833	314364	350274	107469	140839	NaN	NaN	NaN	NaN	NaN	Assembly_15-18_bin.11	Bacteria	Firmicutes_A	Clostridia	Lachnospirales	Lachnospiraceae	CAG-791	CAG-791 sp900101015	Assembly_15-18_bin.3_k141_3757334_length_69604_cov_26.0000_61, Assembly_16_bin.15_NODE_13875_length_3805_cov_24.717867_1, Assembly_18_bin.1_NODE_685_length_11823_cov_18.810928_1, Assembly_20_bin.2_NODE_20583_length_2620_cov_9.973489_3, Assembly_20_bin.2_NODE_4548_length_5567_cov_13.219884_4, Assembly_20_bin.6_NODE_14636_length_3076_cov_29.205561_3, Assembly_21_bin.8_NODE_6714_length_4205_cov_21.2…
Assembly_15-18_bin.11_k141_544472_length_7725_cov_96.2559_2	Faecal Silage	M. japonica	NaN	NaN	NaN	NaN	NaN	13013.2	NaN	16018.4	NaN	NaN	NaN	NaN	NaN	NaN	NaN	NaN	NaN	NaN	NaN	NaN	NaN	Assembly_15-18_bin.11	Bacteria	Firmicutes_A	Clostridia	Lachnospirales	Lachnospiraceae	CAG-791	CAG-791 sp900101015	Assembly_15_bin.1_NODE_5856_length_5850_cov_11.508197_6, Assembly_16_bin.15_NODE_768_length_20204_cov_22.792496_1, Assembly_17_bin.5_NODE_3774_length_5985_cov_16.609275_1, Assembly_18_bin.1_NODE_2030_length_5990_cov_18.257961_1, Assembly_19-22_bin.21_k141_1406028_length_2039_cov_39.4715_2, Assembly_19_bin.6_NODE_3382_length_5905_cov_5.981197_4, Assembly_20_bin.1_NODE_5380_length_5083_cov_9.679992…
Assembly_15-18_bin.11_k141_5795546_length_5754_cov_73.2496_3	Faecal Silage	M. japonica	285095	246257	95781.1	261227	278012	414827	261356	205839	159762	NaN	NaN	NaN	NaN	26545.2	NaN	NaN	NaN	NaN	NaN	NaN	NaN	Assembly_15-18_bin.11	Bacteria	Firmicutes_A	Clostridia	Lachnospirales	Lachnospiraceae	CAG-791	CAG-791 sp900101015	Assembly_15_bin.1_NODE_1011_length_14465_cov_12.492436_10, Assembly_16_bin.15_NODE_1562_length_12841_cov_22.326373_7, Assembly_17_bin.5_NODE_737_length_14703_cov_16.528878_7, Assembly_18_bin.1_NODE_13677_length_2818_cov_19.501991_2, Assembly_20_bin.6_NODE_1509_length_10116_cov_26.070371_3, Assembly_21_bin.8_NODE_1045_length_10978_cov_18.593244_5, Assembly_45_bin.8_NODE_11753_length_4866_cov_22.91…
Assembly_15-18_bin.11_k141_6311078_length_3997_cov_73.4256_2	Faecal Silage	M. japonica	36983.9	37463.3	NaN	NaN	123546	216034	178429	113194	46598.3	NaN	NaN	NaN	NaN	NaN	NaN	NaN	NaN	NaN	NaN	NaN	NaN	Assembly_15-18_bin.11	Bacteria	Firmicutes_A	Clostridia	Lachnospirales	Lachnospiraceae	CAG-791	CAG-791 sp900101015	Assembly_15_bin.1_NODE_242_length_29566_cov_13.005896_12, Assembly_16_bin.15_NODE_3738_length_7657_cov_22.327808_2, Assembly_17_bin.5_NODE_2467_length_7539_cov_16.380812_2, Assembly_18_bin.1_NODE_422_length_16496_cov_16.687184_7, Assembly_20_bin.6_NODE_3766_length_6124_cov_25.514912_1, Assembly_21_bin.8_NODE_2096_length_7570_cov_19.600133_2, Assembly_45_bin.8_NODE_13556_length_4567_cov_22.015957_1
Assembly_15-18_bin.11_k141_6503862_length_3003_cov_86.8113_3	Faecal Silage	M. japonica	35803.3	NaN	NaN	NaN	32059.1	33449	NaN	35179.3	NaN	NaN	NaN	NaN	NaN	NaN	NaN	NaN	NaN	NaN	NaN	NaN	NaN	Assembly_15-18_bin.11	Bacteria	Firmicutes_A	Clostridia	Lachnospirales	Lachnospiraceae	CAG-791	CAG-791 sp900101015	Assembly_15-18_bin.16_k141_5056527_length_3228_cov_8.0000_1, Assembly_15-18_bin.22_k141_2114104_length_5429_cov_15.0000_1, Assembly_15-18_bin.35_k141_4063237_length_4416_cov_38.0000_1, Assembly_15-18_bin.37_k141_424144_length_7789_cov_149.1963_1, Assembly_15-18_bin.46_k141_209490_length_31706_cov_16.8211_3, Assembly_15-18_bin.49_k141_6339332_length_3799_cov_8.0000_1, Assembly_15_bin.10_NODE_1918_…
Assembly_15-18_bin.11_k141_6504262_length_3555_cov_68.1623_4	Faecal Silage	M. japonica	NaN	NaN	NaN	NaN	14835.1	21675.6	NaN	NaN	NaN	NaN	NaN	NaN	NaN	NaN	NaN	NaN	NaN	NaN	NaN	NaN	NaN	Assembly_15-18_bin.11	Bacteria	Firmicutes_A	Clostridia	Lachnospirales	Lachnospiraceae	CAG-791	CAG-791 sp900101015	Assembly_16_bin.15_NODE_27402_length_2712_cov_28.068875_3, Assembly_17_bin.5_NODE_2398_length_7630_cov_16.373597_8, Assembly_18_bin.1_NODE_10557_length_3052_cov_21.912246_3, Assembly_20_bin.6_NODE_1890_length_8897_cov_29.972065_11
Assembly_15-18_bin.11_k141_6532405_length_1773_cov_75.4884_1	Faecal Silage	M. japonica	99067.8	41104.5	17474.4	117103	263448	352666	256963	257932	234890	NaN	NaN	NaN	93136.4	45001.4	89697.4	NaN	NaN	NaN	29696.3	NaN	NaN	Assembly_15-18_bin.11	Bacteria	Firmicutes_A	Clostridia	Lachnospirales	Lachnospiraceae	CAG-791	CAG-791 sp900101015	Assembly_15_bin.1_NODE_197_length_33992_cov_12.199694_4, Assembly_17_bin.5_NODE_108_length_47582_cov_13.972668_18, Assembly_20_bin.6_NODE_1652_length_9593_cov_20.972741_1, Assembly_45_bin.8_NODE_1110_length_14279_cov_19.189609_2
Assembly_15-18_bin.11_k141_6709117_length_3162_cov_74.6604_3	Faecal Silage	M. japonica	NaN	46277.6	NaN	NaN	119798	403248	286748	157775	130676	NaN	NaN	NaN	NaN	45173.8	NaN	NaN	NaN	NaN	NaN	NaN	NaN	Assembly_15-18_bin.11	Bacteria	Firmicutes_A	Clostridia	Lachnospirales	Lachnospiraceae	CAG-791	CAG-791 sp900101015
Assembly_15-18_bin.11_k141_6944008_length_2144_cov_63.7239_1	Faecal Silage	M. japonica	432507	552077	560697	532950	621412	598187	506808	639318	481978	422513	229804	773468	191657	215847	68258.3	60031.5	NaN	NaN	NaN	NaN	NaN	Assembly_15-18_bin.11	Bacteria	Firmicutes_A	Clostridia	Lachnospirales	Lachnospiraceae	CAG-791	CAG-791 sp900101015	Assembly_16_bin.15_k141_649426_length_1758_cov_22.0000_2, Assembly_17_bin.5_NODE_41046_length_1903_cov_18.224026_2, Assembly_20_bin.6_NODE_24559_length_2421_cov_33.436602_2
Assembly_15-18_bin.11_k141_6944008_length_2144_cov_63.7239_2	Faecal Silage	M. japonica	1.10377e+06	1.10432e+06	1.06382e+06	1.14275e+06	1.19815e+06	1.30555e+06	1.21059e+06	1.26414e+06	1.12157e+06	1.11624e+06	893639	1.25489e+06	1.19561e+06	1.26129e+06	664487	554792	NaN	NaN	NaN	NaN	NaN	Assembly_15-18_bin.11	Bacteria	Firmicutes_A	Clostridia	Lachnospirales	Lachnospiraceae	CAG-791	CAG-791 sp900101015	Assembly_17_bin.5_NODE_41046_length_1903_cov_18.224026_1, Assembly_20_bin.6_NODE_24559_length_2421_cov_33.436602_3
Assembly_15-18_bin.11_k141_7311528_length_11219_cov_64.0483_4	Faecal Silage	M. japonica	NaN	NaN	NaN	NaN	45992.1	51120	50478.5	49197.3	NaN	NaN	NaN	NaN	NaN	NaN	NaN	NaN	NaN	NaN	NaN	NaN	NaN	Assembly_15-18_bin.11	Bacteria	Firmicutes_A	Clostridia	Lachnospirales	Lachnospiraceae	CAG-791	CAG-791 sp900101015
Assembly_15-18_bin.11_k141_7311528_length_11219_cov_64.0483_5	Faecal Silage	M. japonica	NaN	NaN	NaN	NaN	439837	340426	321122	480322	187005	NaN	NaN	NaN	NaN	NaN	NaN	NaN	NaN	NaN	NaN	NaN	NaN	Assembly_15-18_bin.11	Bacteria	Firmicutes_A	Clostridia	Lachnospirales	Lachnospiraceae	CAG-791	CAG-791 sp900101015
Assembly_15-18_bin.11_k141_7311528_length_11219_cov_64.0483_7	Faecal Silage	M. japonica	NaN	NaN	NaN	NaN	48105.6	NaN	NaN	46741.1	NaN	NaN	NaN	NaN	NaN	NaN	NaN	NaN	NaN	NaN	NaN	NaN	NaN	Assembly_15-18_bin.11	Bacteria	Firmicutes_A	Clostridia	Lachnospirales	Lachnospiraceae	CAG-791	CAG-791 sp900101015
Assembly_15-18_bin.11_k141_742002_length_1586_cov_29.3675_2	Faecal Silage	M. japonica	NaN	NaN	NaN	NaN	NaN	31212.7	NaN	26347.9	NaN	NaN	NaN	NaN	NaN	NaN	NaN	NaN	NaN	NaN	NaN	NaN	NaN	Assembly_15-18_bin.11	Bacteria	Firmicutes_A	Clostridia	Lachnospirales	Lachnospiraceae	CAG-791	CAG-791 sp900101015
Assembly_15-18_bin.11_k141_754637_length_5169_cov_130.7317_1	Faecal Silage	M. japonica	15876.2	NaN	NaN	NaN	41026.7	35798.2	NaN	65672.7	NaN	NaN	NaN	NaN	NaN	NaN	NaN	NaN	NaN	NaN	NaN	NaN	NaN	Assembly_15-18_bin.11	Bacteria	Firmicutes_A	Clostridia	Lachnospirales	Lachnospiraceae	CAG-791	CAG-791 sp900101015	Assembly_15_bin.1_NODE_8014_length_4954_cov_13.132476_2, Assembly_16_bin.15_NODE_19993_length_3171_cov_23.650834_2, Assembly_19-22_bin.7_k141_10210691_length_8381_cov_51.8245_4, Assembly_45_bin.8_NODE_3354_length_8511_cov_23.924314_4
Assembly_15-18_bin.11_k141_7570361_length_10343_cov_127.1229_8	Faecal Silage	M. japonica	NaN	NaN	NaN	NaN	15344	36813.4	NaN	NaN	NaN	NaN	NaN	NaN	NaN	NaN	NaN	NaN	NaN	NaN	NaN	NaN	NaN	Assembly_15-18_bin.11	Bacteria	Firmicutes_A	Clostridia	Lachnospirales	Lachnospiraceae	CAG-791	CAG-791 sp900101015	Assembly_15_bin.1_NODE_2644_length_8942_cov_17.824238_2, Assembly_16_bin.15_NODE_2380_length_10031_cov_26.611067_2, Assembly_17_bin.5_NODE_1853_length_8940_cov_20.435566_2, Assembly_18_bin.1_NODE_876_length_9897_cov_21.835704_2, Assembly_20_bin.6_NODE_1929_length_8808_cov_33.353593_2, Assembly_21_bin.8_NODE_1220_length_10031_cov_27.000501_8, Assembly_45_bin.8_NODE_2722_length_9365_cov_27.445650_3
Assembly_15-18_bin.11_k141_8398857_length_2761_cov_94.4805_2	Faecal Silage	M. japonica	NaN	NaN	NaN	NaN	36073.9	NaN	NaN	36280.2	NaN	138714	51914.8	152507	38607.6	144602	NaN	NaN	NaN	NaN	NaN	NaN	NaN	Assembly_15-18_bin.11	Bacteria	Firmicutes_A	Clostridia	Lachnospirales	Lachnospiraceae	CAG-791	CAG-791 sp900101015	Assembly_15-18_bin.37_k141_2548697_length_6450_cov_137.9429_2, Assembly_15_bin.1_NODE_46754_length_1994_cov_18.230015_1, Assembly_15_bin.1_NODE_52844_length_1876_cov_11.633169_1, Assembly_19-22_bin.21_k141_1052726_length_3146_cov_24.9564_1, Assembly_20_bin.2_NODE_734_length_15003_cov_16.500870_2
Assembly_15-18_bin.11_k141_869175_length_3732_cov_67.8318_2	Faecal Silage	M. japonica	NaN	NaN	NaN	NaN	16991	119268	NaN	NaN	NaN	NaN	NaN	NaN	NaN	NaN	NaN	NaN	NaN	NaN	NaN	NaN	NaN	Assembly_15-18_bin.11	Bacteria	Firmicutes_A	Clostridia	Lachnospirales	Lachnospiraceae	CAG-791	CAG-791 sp900101015	Assembly_15_bin.1_NODE_291_length_26708_cov_12.499156_13, Assembly_16_bin.15_NODE_10617_length_4384_cov_21.208131_2, Assembly_17_bin.5_NODE_2018_length_8435_cov_16.140095_2, Assembly_18_bin.1_NODE_744_length_11193_cov_18.302298_2, Assembly_20_bin.6_NODE_4307_length_5725_cov_24.643563_2, Assembly_45_bin.8_NODE_1392_length_12925_cov_20.956799_2
Assembly_15-18_bin.11_k141_869175_length_3732_cov_67.8318_3	Faecal Silage	M. japonica	69770.2	NaN	NaN	NaN	121046	224222	204108	79038.7	NaN	NaN	NaN	NaN	NaN	NaN	NaN	NaN	NaN	NaN	NaN	NaN	NaN	Assembly_15-18_bin.11	Bacteria	Firmicutes_A	Clostridia	Lachnospirales	Lachnospiraceae	CAG-791	CAG-791 sp900101015	Assembly_15_bin.1_NODE_291_length_26708_cov_12.499156_12, Assembly_16_bin.15_NODE_10617_length_4384_cov_21.208131_1, Assembly_17_bin.5_NODE_2018_length_8435_cov_16.140095_3, Assembly_18_bin.1_NODE_744_length_11193_cov_18.302298_3, Assembly_20_bin.6_NODE_4307_length_5725_cov_24.643563_1, Assembly_45_bin.8_NODE_1392_length_12925_cov_20.956799_3
Assembly_15-18_bin.11_k141_8965461_length_2762_cov_463.4975_2	Faecal Silage	M. japonica	33644.9	NaN	NaN	NaN	10143	24309	NaN	15519.9	NaN	NaN	NaN	16577.2	NaN	NaN	NaN	NaN	NaN	NaN	NaN	NaN	NaN	Assembly_15-18_bin.11	Bacteria	Firmicutes_A	Clostridia	Lachnospirales	Lachnospiraceae	CAG-791	CAG-791 sp900101015
Assembly_15-18_bin.14_k141_1071213_length_10535_cov_216.7156_7	Faecal Silage	M. japonica	49751.1	NaN	NaN	NaN	62907.2	41503.4	37582.3	45493.6	41256.7	37869.1	41681.3	47104.2	58723.9	57097.6	NaN	NaN	NaN	NaN	NaN	NaN	NaN	Assembly_15-18_bin.14	Bacteria	Bacteroidota	Bacteroidia	Bacteroidales	Rikenellaceae	Alistipes		Assembly_15-18_bin.48_k141_1476709_length_6048_cov_34.0686_3
Assembly_15-18_bin.14_k141_1109966_length_3328_cov_64.8281_1	Faecal Silage	M. japonica	NaN	NaN	NaN	NaN	53252.8	NaN	48013	44256.4	NaN	NaN	NaN	NaN	NaN	NaN	NaN	NaN	NaN	NaN	NaN	NaN	NaN	Assembly_15-18_bin.14	Bacteria	Bacteroidota	Bacteroidia	Bacteroidales	Rikenellaceae	Alistipes		Assembly_15-18_bin.14_k141_6533984_length_1860_cov_48.0000_1, Assembly_15-18_bin.48_k141_4729729_length_16442_cov_74.8388_6, Assembly_16_bin.4_NODE_2859_length_8975_cov_11.646861_2
Assembly_15-18_bin.14_k141_1189502_length_1730_cov_35.1410_1	Faecal Silage	M. japonica	NaN	NaN	NaN	NaN	88304.8	NaN	NaN	74621.5	NaN	NaN	NaN	NaN	NaN	NaN	NaN	NaN	NaN	NaN	NaN	NaN	NaN	Assembly_15-18_bin.14	Bacteria	Bacteroidota	Bacteroidia	Bacteroidales	Rikenellaceae	Alistipes		Assembly_15-18_bin.48_k141_2081958_length_3262_cov_42.4729_1
Assembly_15-18_bin.14_k141_1273756_length_1988_cov_124.3638_1	Faecal Silage	M. japonica	NaN	NaN	NaN	NaN	44949.9	NaN	41115.8	38378.6	44127.9	NaN	NaN	NaN	NaN	NaN	NaN	NaN	NaN	NaN	NaN	NaN	NaN	Assembly_15-18_bin.14	Bacteria	Bacteroidota	Bacteroidia	Bacteroidales	Rikenellaceae	Alistipes		Assembly_15-18_bin.9_k141_31800_length_3519_cov_63.0358_1, Assembly_16_bin.17_NODE_14889_length_3682_cov_5.685691_3
Assembly_15-18_bin.14_k141_1282541_length_9852_cov_56.6736_1	Faecal Silage	M. japonica	18512.8	NaN	NaN	50734.7	102782	88768.1	33873.4	88523.5	115906	NaN	NaN	NaN	NaN	NaN	NaN	NaN	NaN	NaN	NaN	NaN	NaN	Assembly_15-18_bin.14	Bacteria	Bacteroidota	Bacteroidia	Bacteroidales	Rikenellaceae	Alistipes
Assembly_15-18_bin.14_k141_1282541_length_9852_cov_56.6736_7	Faecal Silage	M. japonica	NaN	170728	101920	215103	141363	135680	131068	138840	73970.2	311564	481607	686086	595825	678744	76736.7	64509	NaN	NaN	NaN	NaN	NaN	Assembly_15-18_bin.14	Bacteria	Bacteroidota	Bacteroidia	Bacteroidales	Rikenellaceae	Alistipes
Assembly_15-18_bin.14_k141_150569_length_5981_cov_111.4390_1	Faecal Silage	M. japonica	76009.6	65753.3	76790.6	NaN	65753.2	NaN	86451.5	74028.6	74345.1	NaN	NaN	NaN	NaN	NaN	NaN	NaN	NaN	NaN	NaN	NaN	NaN	Assembly_15-18_bin.14	Bacteria	Bacteroidota	Bacteroidia	Bacteroidales	Rikenellaceae	Alistipes
Assembly_15-18_bin.14_k141_150569_length_5981_cov_111.4390_7	Faecal Silage	M. japonica	NaN	NaN	NaN	43074.5	195355	146892	173290	184057	93318.7	NaN	NaN	56380.5	51753	55067.1	NaN	NaN	NaN	NaN	NaN	NaN	NaN	Assembly_15-18_bin.14	Bacteria	Bacteroidota	Bacteroidia	Bacteroidales	Rikenellaceae	Alistipes
Assembly_15-18_bin.14_k141_2159328_length_5358_cov_59.3540_7	Faecal Silage	M. japonica	24332.6	NaN	NaN	NaN	30435.9	28144.7	33454.9	23563.8	NaN	NaN	NaN	NaN	NaN	NaN	NaN	NaN	NaN	NaN	NaN	NaN	NaN	Assembly_15-18_bin.14	Bacteria	Bacteroidota	Bacteroidia	Bacteroidales	Rikenellaceae	Alistipes
Assembly_15-18_bin.14_k141_2616657_length_4612_cov_102.2395_1	Faecal Silage	M. japonica	NaN	NaN	NaN	NaN	33374	27639.7	32914.7	32780.7	NaN	118930	132189	148915	155020	154687	89607	80676	NaN	NaN	NaN	NaN	NaN	Assembly_15-18_bin.14	Bacteria	Bacteroidota	Bacteroidia	Bacteroidales	Rikenellaceae	Alistipes		Assembly_15-18_bin.48_k141_8235631_length_2145_cov_197.0000_1, Assembly_16_bin.4_NODE_9731_length_4588_cov_12.808074_5
Assembly_15-18_bin.14_k141_2667642_length_2581_cov_62.0000_3	Faecal Silage	M. japonica	NaN	NaN	NaN	NaN	65279.3	49709.4	41614.1	73101.2	NaN	NaN	NaN	NaN	NaN	NaN	NaN	NaN	NaN	NaN	NaN	NaN	NaN	Assembly_15-18_bin.14	Bacteria	Bacteroidota	Bacteroidia	Bacteroidales	Rikenellaceae	Alistipes		Assembly_15-18_bin.48_k141_9298342_length_4618_cov_118.2553_1, Assembly_16_bin.4_NODE_10321_length_4448_cov_10.207375_4
Assembly_15-18_bin.14_k141_2747868_length_4775_cov_63.0078_2	Faecal Silage	M. japonica	NaN	NaN	NaN	NaN	NaN	44024.8	43114.1	NaN	42615.2	NaN	NaN	NaN	NaN	NaN	NaN	NaN	NaN	NaN	NaN	NaN	NaN	Assembly_15-18_bin.14	Bacteria	Bacteroidota	Bacteroidia	Bacteroidales	Rikenellaceae	Alistipes
Assembly_15-18_bin.14_k141_343837_length_5474_cov_84.7639_6	Faecal Silage	M. japonica	NaN	NaN	NaN	NaN	29598.9	NaN	NaN	22953	NaN	NaN	NaN	NaN	NaN	NaN	NaN	NaN	NaN	NaN	NaN	NaN	NaN	Assembly_15-18_bin.14	Bacteria	Bacteroidota	Bacteroidia	Bacteroidales	Rikenellaceae	Alistipes		Assembly_15-18_bin.48_k141_8682758_length_9431_cov_37.8970_9, Assembly_15-18_bin.9_k141_729045_length_8138_cov_24.7056_7, Assembly_16_bin.17_NODE_2275_length_10312_cov_5.578239_5, Assembly_16_bin.4_NODE_528_length_26113_cov_11.143411_15
Assembly_15-18_bin.14_k141_3573046_length_7103_cov_177.0784_1	Faecal Silage	M. japonica	54273.5	48936.4	NaN	52950.4	45898.2	50532.3	51867.9	50825.9	42415.4	NaN	NaN	NaN	NaN	NaN	NaN	NaN	NaN	NaN	NaN	NaN	NaN	Assembly_15-18_bin.14	Bacteria	Bacteroidota	Bacteroidia	Bacteroidales	Rikenellaceae	Alistipes		Assembly_15-18_bin.48_k141_6241506_length_1792_cov_15.0000_3
Assembly_15-18_bin.14_k141_3573046_length_7103_cov_177.0784_2	Faecal Silage	M. japonica	NaN	NaN	NaN	NaN	18000.5	30714.4	NaN	12409.8	NaN	NaN	NaN	NaN	NaN	NaN	NaN	NaN	NaN	NaN	NaN	NaN	NaN	Assembly_15-18_bin.14	Bacteria	Bacteroidota	Bacteroidia	Bacteroidales	Rikenellaceae	Alistipes
Assembly_15-18_bin.14_k141_3941959_length_7437_cov_302.7610_1	Faecal Silage	M. japonica	NaN	NaN	NaN	NaN	32377.9	26823.5	NaN	29147.3	NaN	NaN	NaN	NaN	NaN	NaN	NaN	NaN	NaN	NaN	NaN	NaN	NaN	Assembly_15-18_bin.14	Bacteria	Bacteroidota	Bacteroidia	Bacteroidales	Rikenellaceae	Alistipes
Assembly_15-18_bin.14_k141_4404582_length_2013_cov_18.6720_1	Faecal Silage	M. japonica	NaN	NaN	NaN	NaN	86993.7	45727.9	43220.5	66574.7	44866.1	NaN	NaN	NaN	NaN	NaN	NaN	NaN	NaN	NaN	NaN	NaN	NaN	Assembly_15-18_bin.14	Bacteria	Bacteroidota	Bacteroidia	Bacteroidales	Rikenellaceae	Alistipes
Assembly_15-18_bin.14_k141_4435873_length_5177_cov_109.7528_2	Faecal Silage	M. japonica	NaN	NaN	NaN	NaN	56706	39654.5	33536.9	44301.2	NaN	NaN	NaN	NaN	NaN	NaN	NaN	NaN	NaN	NaN	NaN	NaN	NaN	Assembly_15-18_bin.14	Bacteria	Bacteroidota	Bacteroidia	Bacteroidales	Rikenellaceae	Alistipes
Assembly_15-18_bin.14_k141_4494060_length_2472_cov_60.0772_3	Faecal Silage	M. japonica	NaN	35746.3	NaN	NaN	34471.9	NaN	NaN	38897.4	NaN	NaN	NaN	NaN	NaN	NaN	NaN	NaN	NaN	NaN	NaN	NaN	NaN	Assembly_15-18_bin.14	Bacteria	Bacteroidota	Bacteroidia	Bacteroidales	Rikenellaceae	Alistipes
Assembly_15-18_bin.14_k141_4748271_length_2860_cov_63.0169_1	Faecal Silage	M. japonica	NaN	NaN	76739.9	97984.8	88038.6	157578	229640	112726	198682	NaN	NaN	NaN	NaN	NaN	NaN	NaN	NaN	NaN	NaN	NaN	NaN	Assembly_15-18_bin.14	Bacteria	Bacteroidota	Bacteroidia	Bacteroidales	Rikenellaceae	Alistipes		Assembly_15-18_bin.48_k141_3858221_length_7281_cov_831.9571_1, Assembly_16_bin.4_NODE_11608_length_4176_cov_9.074254_1
Assembly_15-18_bin.14_k141_4835827_length_3948_cov_320.7765_1	Faecal Silage	M. japonica	NaN	NaN	NaN	NaN	63732.2	NaN	69376.9	52841.5	NaN	47491.2	NaN	53848.8	NaN	54743.7	32016.1	NaN	NaN	NaN	NaN	26648.6	NaN	Assembly_15-18_bin.14	Bacteria	Bacteroidota	Bacteroidia	Bacteroidales	Rikenellaceae	Alistipes
Assembly_15-18_bin.14_k141_5618934_length_5143_cov_75.7809_1	Faecal Silage	M. japonica	24281.4	NaN	NaN	NaN	43687	57595.7	54389.3	37424.6	55459.5	NaN	NaN	NaN	NaN	NaN	NaN	NaN	NaN	NaN	NaN	NaN	NaN	Assembly_15-18_bin.14	Bacteria	Bacteroidota	Bacteroidia	Bacteroidales	Rikenellaceae	Alistipes
Assembly_15-18_bin.14_k141_5618934_length_5143_cov_75.7809_3	Faecal Silage	M. japonica	NaN	NaN	NaN	NaN	34174.5	46084.9	41138	34302.9	43416.7	NaN	NaN	NaN	NaN	NaN	NaN	NaN	NaN	NaN	NaN	NaN	NaN	Assembly_15-18_bin.14	Bacteria	Bacteroidota	Bacteroidia	Bacteroidales	Rikenellaceae	Alistipes
Assembly_15-18_bin.14_k141_605576_length_3447_cov_109.1809_4	Faecal Silage	M. japonica	55283.5	42973.5	NaN	51126.9	129843	141950	142695	127411	148460	52127.7	33671.6	40148	45061.8	39952.9	NaN	NaN	NaN	NaN	NaN	NaN	NaN	Assembly_15-18_bin.14	Bacteria	Bacteroidota	Bacteroidia	Bacteroidales	Rikenellaceae	Alistipes		Assembly_15-18_bin.48_k141_3223723_length_4146_cov_38.0080_1, Assembly_16_bin.4_NODE_6573_length_5607_cov_14.124280_5
Assembly_15-18_bin.14_k141_6523766_length_5714_cov_65.8259_2	Faecal Silage	M. japonica	NaN	NaN	NaN	NaN	67354.5	80747.5	75120.9	91165.8	NaN	NaN	NaN	NaN	NaN	NaN	NaN	NaN	NaN	NaN	NaN	NaN	NaN	Assembly_15-18_bin.14	Bacteria	Bacteroidota	Bacteroidia	Bacteroidales	Rikenellaceae	Alistipes		Assembly_15-18_bin.29_k141_7624008_length_5161_cov_14.0000_3, Assembly_15-18_bin.40_k141_4573572_length_7568_cov_249.0000_6, Assembly_15-18_bin.48_k141_1495572_length_2753_cov_49.5666_2, Assembly_15-18_bin.9_k141_633302_length_1879_cov_17.3539_1, Assembly_15_bin.2_NODE_571_length_19020_cov_9.016926_14, Assembly_16_bin.18_NODE_33934_length_2439_cov_3.580117_3, Assembly_18_bin.3_NODE_263_length_223…
Assembly_15-18_bin.14_k141_6588560_length_3586_cov_946.0955_3	Faecal Silage	M. japonica	NaN	NaN	NaN	NaN	104128	NaN	NaN	107502	NaN	NaN	NaN	NaN	NaN	NaN	NaN	NaN	NaN	NaN	NaN	NaN	NaN	Assembly_15-18_bin.14	Bacteria	Bacteroidota	Bacteroidia	Bacteroidales	Rikenellaceae	Alistipes		Assembly_15-18_bin.14_k141_727366_length_9534_cov_107.0797_7, Assembly_16_bin.4_NODE_3448_length_7993_cov_12.218569_1
Assembly_15-18_bin.14_k141_7431573_length_1837_cov_115.0000_1	Faecal Silage	M. japonica	NaN	NaN	NaN	NaN	30402.9	37718.7	21141.1	31717.1	NaN	NaN	NaN	NaN	NaN	NaN	NaN	NaN	NaN	NaN	NaN	NaN	NaN	Assembly_15-18_bin.14	Bacteria	Bacteroidota	Bacteroidia	Bacteroidales	Rikenellaceae	Alistipes		Assembly_16_bin.17_NODE_72815_length_1686_cov_3.919068_2
Assembly_15-18_bin.14_k141_776410_length_4829_cov_46.5145_4	Faecal Silage	M. japonica	NaN	NaN	NaN	NaN	65846.2	NaN	NaN	54958.7	NaN	NaN	NaN	NaN	NaN	NaN	NaN	NaN	NaN	NaN	NaN	NaN	NaN	Assembly_15-18_bin.14	Bacteria	Bacteroidota	Bacteroidia	Bacteroidales	Rikenellaceae	Alistipes		Assembly_15-18_bin.48_k141_6977129_length_1917_cov_53.0000_1
Assembly_15-18_bin.14_k141_7943649_length_3111_cov_86.4067_2	Faecal Silage	M. japonica	NaN	NaN	NaN	NaN	52342.3	NaN	46262.4	45098.5	53350.6	NaN	NaN	NaN	NaN	NaN	NaN	NaN	NaN	NaN	NaN	NaN	NaN	Assembly_15-18_bin.14	Bacteria	Bacteroidota	Bacteroidia	Bacteroidales	Rikenellaceae	Alistipes		Assembly_15-18_bin.42_k141_9181223_length_7702_cov_23.9919_2, Assembly_15-18_bin.48_k141_2081958_length_3262_cov_42.4729_2, Assembly_15-18_bin.52_k141_870957_length_2095_cov_13.3879_1, Assembly_15_bin.14_NODE_20243_length_3052_cov_5.333000_4, Assembly_15_bin.2_NODE_269_length_27816_cov_7.870934_13, Assembly_16_bin.18_NODE_49152_length_2034_cov_3.835270_2, Assembly_16_bin.4_NODE_14822_length_3690_…
Assembly_15-18_bin.15_k141_2145151_length_6814_cov_94.5525_8	Faecal Silage	M. japonica	NaN	NaN	NaN	NaN	NaN	NaN	NaN	NaN	NaN	NaN	NaN	39330.7	NaN	50188.6	NaN	NaN	60900.4	19259.3	NaN	NaN	NaN	Assembly_15-18_bin.15	Bacteria	Firmicutes	Bacilli	RFN20	CAG-631	CAG-631
Assembly_15-18_bin.15_k141_3197711_length_5928_cov_22.6883_1	Faecal Silage	M. japonica	NaN	NaN	NaN	NaN	29147.8	NaN	NaN	66515.1	NaN	NaN	NaN	NaN	NaN	NaN	NaN	NaN	NaN	NaN	NaN	NaN	NaN	Assembly_15-18_bin.15	Bacteria	Firmicutes	Bacilli	RFN20	CAG-631	CAG-631
Assembly_15-18_bin.15_k141_3296307_length_8002_cov_41.2116_2	Faecal Silage	M. japonica	35416.1	NaN	NaN	NaN	33655.4	40381.3	41360.3	32844.2	45989.3	NaN	NaN	NaN	NaN	NaN	NaN	NaN	NaN	NaN	NaN	NaN	NaN	Assembly_15-18_bin.15	Bacteria	Firmicutes	Bacilli	RFN20	CAG-631	CAG-631		Assembly_15-18_bin.16_k141_1876661_length_3404_cov_8.0000_1, Assembly_15-18_bin.47_k141_6858247_length_10289_cov_20.0000_2, Assembly_17_bin.3_NODE_1721_length_9294_cov_6.051196_9, Assembly_19-22_bin.17_k141_65715_length_5118_cov_11.0000_1
Assembly_15-18_bin.15_k141_4557714_length_9497_cov_28.8071_4	Faecal Silage	M. japonica	NaN	NaN	NaN	NaN	61404.1	NaN	NaN	20964.6	NaN	NaN	NaN	NaN	NaN	NaN	NaN	NaN	NaN	NaN	NaN	NaN	NaN	Assembly_15-18_bin.15	Bacteria	Firmicutes	Bacilli	RFN20	CAG-631	CAG-631
Assembly_15-18_bin.15_k141_475143_length_12361_cov_89.5444_5	Faecal Silage	M. japonica	NaN	NaN	NaN	NaN	NaN	NaN	NaN	NaN	NaN	NaN	NaN	34483.8	24802.5	26450.8	NaN	NaN	NaN	NaN	NaN	NaN	NaN	Assembly_15-18_bin.15	Bacteria	Firmicutes	Bacilli	RFN20	CAG-631	CAG-631
Assembly_15-18_bin.15_k141_6216557_length_6685_cov_43.7252_1	Faecal Silage	M. japonica	72070.6	72934.5	NaN	51666.5	86885.7	95170.3	80122.8	69486.3	78178.9	NaN	NaN	NaN	NaN	NaN	NaN	NaN	NaN	NaN	NaN	NaN	NaN	Assembly_15-18_bin.15	Bacteria	Firmicutes	Bacilli	RFN20	CAG-631	CAG-631
Assembly_15-18_bin.15_k141_6349989_length_8210_cov_124.2833_8	Faecal Silage	M. japonica	NaN	NaN	NaN	NaN	28787.6	NaN	NaN	31230.5	NaN	NaN	NaN	NaN	NaN	NaN	NaN	NaN	NaN	NaN	NaN	NaN	NaN	Assembly_15-18_bin.15	Bacteria	Firmicutes	Bacilli	RFN20	CAG-631	CAG-631
Assembly_15-18_bin.16_k141_1110133_length_2279_cov_14.0000_1	Faecal Silage	M. japonica	41994.7	NaN	NaN	35004.6	32035.3	27690.9	NaN	33244.4	NaN	NaN	NaN	NaN	NaN	NaN	NaN	NaN	NaN	NaN	NaN	NaN	NaN	Assembly_15-18_bin.16	Bacteria	Firmicutes_A	Clostridia	Oscillospirales	Ruminococcaceae	Ruthenibacterium	Ruthenibacterium lactatiformans
Assembly_15-18_bin.16_k141_1163415_length_4238_cov_7.0000_1	Faecal Silage	M. japonica	NaN	66613.2	NaN	51954.4	NaN	NaN	52904.8	NaN	NaN	NaN	NaN	NaN	NaN	NaN	NaN	NaN	NaN	NaN	NaN	NaN	NaN	Assembly_15-18_bin.16	Bacteria	Firmicutes_A	Clostridia	Oscillospirales	Ruminococcaceae	Ruthenibacterium	Ruthenibacterium lactatiformans
Assembly_15-18_bin.16_k141_1677465_length_2369_cov_6.9111_2	Faecal Silage	M. japonica	NaN	246539	189099	251410	256821	203324	224916	235476	189683	NaN	NaN	NaN	NaN	NaN	NaN	NaN	NaN	NaN	NaN	NaN	NaN	Assembly_15-18_bin.16	Bacteria	Firmicutes_A	Clostridia	Oscillospirales	Ruminococcaceae	Ruthenibacterium	Ruthenibacterium lactatiformans	Assembly_19-22_bin.25_k141_7471607_length_5653_cov_14.8781_5, Assembly_46_bin.5_NODE_10456_length_5127_cov_4.515379_4
Assembly_15-18_bin.16_k141_1772075_length_12392_cov_8.0000_12	Faecal Silage	M. japonica	133516	167254	120646	92512	84812.8	42476.1	69810.8	64096.4	86738.7	381765	154787	509025	258044	387568	64731.1	43282.9	NaN	NaN	NaN	NaN	NaN	Assembly_15-18_bin.16	Bacteria	Firmicutes_A	Clostridia	Oscillospirales	Ruminococcaceae	Ruthenibacterium	Ruthenibacterium lactatiformans
Assembly_15-18_bin.16_k141_1772075_length_12392_cov_8.0000_4	Faecal Silage	M. japonica	50344	71777.2	81324.2	67822.2	70939.6	55214.6	40912.1	50886.6	60569	NaN	NaN	NaN	NaN	NaN	NaN	NaN	NaN	NaN	NaN	NaN	NaN	Assembly_15-18_bin.16	Bacteria	Firmicutes_A	Clostridia	Oscillospirales	Ruminococcaceae	Ruthenibacterium	Ruthenibacterium lactatiformans	Assembly_15-18_bin.20_k141_1487616_length_5987_cov_11.0000_3, Assembly_15-18_bin.36_k141_4558047_length_3916_cov_32.1007_3
Assembly_15-18_bin.16_k141_1799646_length_2157_cov_6.0000_2	Faecal Silage	M. japonica	NaN	370840	354620	654446	428652	400636	351659	670698	335042	152480	54991.8	85116.7	224127	187779	40619.2	NaN	NaN	NaN	NaN	NaN	NaN	Assembly_15-18_bin.16	Bacteria	Firmicutes_A	Clostridia	Oscillospirales	Ruminococcaceae	Ruthenibacterium	Ruthenibacterium lactatiformans
Assembly_15-18_bin.16_k141_181109_length_18518_cov_9.0000_15	Faecal Silage	M. japonica	NaN	NaN	NaN	NaN	NaN	32452.8	NaN	17702.2	NaN	NaN	NaN	NaN	NaN	NaN	NaN	NaN	NaN	NaN	NaN	NaN	NaN	Assembly_15-18_bin.16	Bacteria	Firmicutes_A	Clostridia	Oscillospirales	Ruminococcaceae	Ruthenibacterium	Ruthenibacterium lactatiformans
Assembly_15-18_bin.16_k141_2322461_length_18854_cov_10.9348_14	Faecal Silage	M. japonica	38555.1	NaN	NaN	NaN	43655.1	52642.8	NaN	48643.2	NaN	NaN	NaN	NaN	NaN	NaN	NaN	NaN	NaN	NaN	NaN	NaN	NaN	Assembly_15-18_bin.16	Bacteria	Firmicutes_A	Clostridia	Oscillospirales	Ruminococcaceae	Ruthenibacterium	Ruthenibacterium lactatiformans
Assembly_15-18_bin.16_k141_2349455_length_3977_cov_10.0000_2	Faecal Silage	M. japonica	NaN	NaN	NaN	NaN	13991.6	42469.1	NaN	31791.3	NaN	NaN	NaN	NaN	NaN	NaN	NaN	NaN	NaN	NaN	NaN	NaN	NaN	Assembly_15-18_bin.16	Bacteria	Firmicutes_A	Clostridia	Oscillospirales	Ruminococcaceae	Ruthenibacterium	Ruthenibacterium lactatiformans
Assembly_15-18_bin.16_k141_2422199_length_13031_cov_22.0000_14	Faecal Silage	M. japonica	NaN	71194.2	NaN	69213.4	64168.2	63615.2	93801	88252.3	83717.1	NaN	NaN	45037.1	NaN	NaN	NaN	NaN	NaN	NaN	NaN	NaN	NaN	Assembly_15-18_bin.16	Bacteria	Firmicutes_A	Clostridia	Oscillospirales	Ruminococcaceae	Ruthenibacterium	Ruthenibacterium lactatiformans
Assembly_15-18_bin.16_k141_2422199_length_13031_cov_22.0000_16	Faecal Silage	M. japonica	37554.1	NaN	NaN	NaN	41779.7	32425.7	33774.5	36123.5	NaN	45839.2	40607	57380	55711.2	48820.6	NaN	NaN	NaN	NaN	NaN	NaN	NaN	Assembly_15-18_bin.16	Bacteria	Firmicutes_A	Clostridia	Oscillospirales	Ruminococcaceae	Ruthenibacterium	Ruthenibacterium lactatiformans
Assembly_15-18_bin.16_k141_330191_length_5049_cov_11.0000_2	Faecal Silage	M. japonica	23169.4	23160.1	NaN	NaN	33146.6	23498.1	NaN	14270.5	NaN	NaN	NaN	NaN	NaN	NaN	NaN	NaN	NaN	NaN	NaN	NaN	NaN	Assembly_15-18_bin.16	Bacteria	Firmicutes_A	Clostridia	Oscillospirales	Ruminococcaceae	Ruthenibacterium	Ruthenibacterium lactatiformans
Assembly_15-18_bin.16_k141_330191_length_5049_cov_11.0000_7	Faecal Silage	M. japonica	51103.3	76750.2	NaN	75528.9	NaN	NaN	1.06636e+06	26549.3	1.05065e+06	62208.8	66973.6	59748.8	NaN	NaN	NaN	NaN	38045.9	49253.4	64907.4	57164.7	37930.8	Assembly_15-18_bin.16	Bacteria	Firmicutes_A	Clostridia	Oscillospirales	Ruminococcaceae	Ruthenibacterium	Ruthenibacterium lactatiformans
Assembly_15-18_bin.16_k141_414472_length_4882_cov_10.5992_2	Faecal Silage	M. japonica	48171.8	NaN	NaN	64326.8	40495.8	NaN	NaN	59081.1	NaN	NaN	NaN	NaN	NaN	NaN	NaN	NaN	NaN	NaN	NaN	NaN	NaN	Assembly_15-18_bin.16	Bacteria	Firmicutes_A	Clostridia	Oscillospirales	Ruminococcaceae	Ruthenibacterium	Ruthenibacterium lactatiformans	Assembly_19-22_bin.18_k141_3165770_length_7094_cov_13.0000_1
Assembly_15-18_bin.16_k141_4187224_length_3995_cov_8.0000_4	Faecal Silage	M. japonica	NaN	92970.5	81990.9	235684	138804	113573	134075	184352	110571	48776.3	50216.4	57936.1	50360.2	49371.4	NaN	NaN	NaN	NaN	NaN	NaN	NaN	Assembly_15-18_bin.16	Bacteria	Firmicutes_A	Clostridia	Oscillospirales	Ruminococcaceae	Ruthenibacterium	Ruthenibacterium lactatiformans
Assembly_15-18_bin.16_k141_4315941_length_4608_cov_57.0000_1	Faecal Silage	M. japonica	NaN	NaN	NaN	NaN	43382.4	70264.8	NaN	NaN	NaN	NaN	NaN	NaN	NaN	NaN	NaN	NaN	NaN	NaN	NaN	NaN	NaN	Assembly_15-18_bin.16	Bacteria	Firmicutes_A	Clostridia	Oscillospirales	Ruminococcaceae	Ruthenibacterium	Ruthenibacterium lactatiformans
Assembly_15-18_bin.16_k141_4546559_length_13842_cov_9.0000_13	Faecal Silage	M. japonica	74154	69087.3	NaN	NaN	45483.6	104457	121745	68449.6	NaN	NaN	NaN	NaN	NaN	NaN	NaN	NaN	NaN	NaN	NaN	NaN	NaN	Assembly_15-18_bin.16	Bacteria	Firmicutes_A	Clostridia	Oscillospirales	Ruminococcaceae	Ruthenibacterium	Ruthenibacterium lactatiformans
Assembly_15-18_bin.16_k141_4738185_length_13179_cov_13.0000_11	Faecal Silage	M. japonica	NaN	NaN	NaN	NaN	NaN	NaN	NaN	NaN	NaN	NaN	NaN	NaN	NaN	NaN	39755	34814.1	NaN	NaN	NaN	NaN	NaN	Assembly_15-18_bin.16	Bacteria	Firmicutes_A	Clostridia	Oscillospirales	Ruminococcaceae	Ruthenibacterium	Ruthenibacterium lactatiformans	Assembly_15-18_bin.32_k141_5386131_length_7281_cov_34.0352_9, Assembly_15-18_bin.47_k141_2064592_length_10433_cov_18.0071_12, Assembly_15-18_bin.49_k141_3515207_length_3071_cov_17.0000_3, Assembly_15_bin.12_NODE_4214_length_6968_cov_8.635614_9, Assembly_17_bin.3_NODE_197_length_32280_cov_11.296261_32, Assembly_18_bin.9_NODE_2892_length_5069_cov_7.744914_12, Assembly_45_bin.12_NODE_478_length_2123…
Assembly_15-18_bin.16_k141_4738185_length_13179_cov_13.0000_13	Faecal Silage	M. japonica	NaN	NaN	NaN	NaN	70674.4	37563.6	44709.5	80623.7	NaN	NaN	NaN	NaN	NaN	NaN	NaN	NaN	NaN	NaN	NaN	NaN	NaN	Assembly_15-18_bin.16	Bacteria	Firmicutes_A	Clostridia	Oscillospirales	Ruminococcaceae	Ruthenibacterium	Ruthenibacterium lactatiformans
Assembly_15-18_bin.16_k141_4738185_length_13179_cov_13.0000_20	Faecal Silage	M. japonica	33980.1	NaN	NaN	NaN	33940.2	NaN	NaN	26528.5	NaN	NaN	NaN	NaN	NaN	NaN	NaN	NaN	NaN	NaN	NaN	NaN	NaN	Assembly_15-18_bin.16	Bacteria	Firmicutes_A	Clostridia	Oscillospirales	Ruminococcaceae	Ruthenibacterium	Ruthenibacterium lactatiformans	Assembly_15-18_bin.2_k141_5803920_length_12118_cov_116.0000_5, Assembly_19-22_bin.16_k141_5485483_length_19624_cov_46.5153_19, Assembly_19-22_bin.25_k141_1719444_length_34961_cov_27.1778_30, Assembly_45_bin.4_NODE_733_length_17078_cov_6.578100_24, Assembly_46_bin.5_NODE_1704_length_10841_cov_4.244669_1, Assembly_46_bin.8_NODE_916_length_13721_cov_8.442265_11
Assembly_15-18_bin.16_k141_4738185_length_13179_cov_13.0000_21	Faecal Silage	M. japonica	11914.9	NaN	NaN	NaN	20779.8	21758.2	NaN	20396.2	NaN	NaN	NaN	NaN	NaN	NaN	NaN	NaN	NaN	NaN	NaN	NaN	NaN	Assembly_15-18_bin.16	Bacteria	Firmicutes_A	Clostridia	Oscillospirales	Ruminococcaceae	Ruthenibacterium	Ruthenibacterium lactatiformans
Assembly_15-18_bin.16_k141_4738185_length_13179_cov_13.0000_24	Faecal Silage	M. japonica	128197	172295	73976.3	263488	251197	57483.1	214738	136699	119100	NaN	NaN	NaN	NaN	NaN	NaN	NaN	NaN	NaN	NaN	NaN	NaN	Assembly_15-18_bin.16	Bacteria	Firmicutes_A	Clostridia	Oscillospirales	Ruminococcaceae	Ruthenibacterium	Ruthenibacterium lactatiformans
Assembly_15-18_bin.16_k141_4738185_length_13179_cov_13.0000_7	Faecal Silage	M. japonica	45657.2	NaN	NaN	46841.8	49812.7	NaN	37745.7	39795.5	NaN	NaN	NaN	NaN	NaN	NaN	NaN	NaN	NaN	NaN	NaN	NaN	NaN	Assembly_15-18_bin.16	Bacteria	Firmicutes_A	Clostridia	Oscillospirales	Ruminococcaceae	Ruthenibacterium	Ruthenibacterium lactatiformans	Assembly_15-18_bin.49_k141_3515207_length_3071_cov_17.0000_7, Assembly_19-22_bin.40_k141_6567060_length_3439_cov_19.0000_2, Assembly_45_bin.12_NODE_478_length_21231_cov_10.658859_15
Assembly_15-18_bin.16_k141_5066929_length_1920_cov_7.0000_3	Faecal Silage	M. japonica	NaN	63635.5	NaN	52410.2	30012	42033.4	45186.5	44292.5	NaN	NaN	NaN	NaN	NaN	NaN	NaN	NaN	NaN	NaN	NaN	NaN	NaN	Assembly_15-18_bin.16	Bacteria	Firmicutes_A	Clostridia	Oscillospirales	Ruminococcaceae	Ruthenibacterium	Ruthenibacterium lactatiformans
Assembly_15-18_bin.16_k141_5299719_length_9147_cov_13.0000_10	Faecal Silage	M. japonica	NaN	NaN	NaN	NaN	26856.7	NaN	NaN	32246	NaN	NaN	NaN	NaN	NaN	NaN	NaN	NaN	NaN	NaN	NaN	NaN	NaN	Assembly_15-18_bin.16	Bacteria	Firmicutes_A	Clostridia	Oscillospirales	Ruminococcaceae	Ruthenibacterium	Ruthenibacterium lactatiformans	Assembly_15-18_bin.4_k141_6080907_length_5786_cov_13.0000_2
Assembly_15-18_bin.16_k141_5328541_length_5304_cov_11.0000_6	Faecal Silage	M. japonica	44081.7	NaN	NaN	NaN	NaN	NaN	NaN	40626.9	NaN	46447.3	29174.3	49129.2	NaN	NaN	NaN	NaN	NaN	NaN	NaN	NaN	NaN	Assembly_15-18_bin.16	Bacteria	Firmicutes_A	Clostridia	Oscillospirales	Ruminococcaceae	Ruthenibacterium	Ruthenibacterium lactatiformans
Assembly_15-18_bin.16_k141_5461149_length_6908_cov_19.0000_5	Faecal Silage	M. japonica	96657.1	120064	NaN	NaN	111729	146734	97035.1	125496	91448.6	18128.5	NaN	28061.9	NaN	NaN	NaN	NaN	NaN	NaN	NaN	NaN	NaN	Assembly_15-18_bin.16	Bacteria	Firmicutes_A	Clostridia	Oscillospirales	Ruminococcaceae	Ruthenibacterium	Ruthenibacterium lactatiformans	Assembly_15-18_bin.46_k141_3904689_length_8118_cov_22.0104_6, Assembly_15-18_bin.49_k141_693632_length_5808_cov_19.0000_4, Assembly_16_bin.19_NODE_24856_length_2844_cov_6.126210_1, Assembly_19-22_bin.30_k141_4233472_length_8037_cov_14.1556_5, Assembly_19-22_bin.40_k141_5731265_length_22575_cov_16.3878_10, Assembly_45_bin.12_NODE_17080_length_4112_cov_8.539315_3, Assembly_46_bin.7_NODE_7153_length…
Assembly_15-18_bin.16_k141_5553255_length_10323_cov_9.1878_2	Faecal Silage	M. japonica	19877.7	NaN	NaN	NaN	19336.5	13353.1	NaN	NaN	NaN	NaN	NaN	NaN	NaN	NaN	NaN	NaN	NaN	NaN	NaN	NaN	NaN	Assembly_15-18_bin.16	Bacteria	Firmicutes_A	Clostridia	Oscillospirales	Ruminococcaceae	Ruthenibacterium	Ruthenibacterium lactatiformans
Assembly_15-18_bin.16_k141_5809466_length_2922_cov_13.0000_1	Faecal Silage	M. japonica	NaN	NaN	NaN	NaN	21089.9	NaN	NaN	19831.2	NaN	NaN	NaN	NaN	NaN	NaN	NaN	NaN	NaN	NaN	NaN	NaN	NaN	Assembly_15-18_bin.16	Bacteria	Firmicutes_A	Clostridia	Oscillospirales	Ruminococcaceae	Ruthenibacterium	Ruthenibacterium lactatiformans
Assembly_15-18_bin.16_k141_5879870_length_9241_cov_10.0000_5	Faecal Silage	M. japonica	NaN	NaN	NaN	NaN	199392	NaN	NaN	NaN	NaN	177759	115207	125082	141484	88555	69651.7	55002	NaN	NaN	NaN	NaN	NaN	Assembly_15-18_bin.16	Bacteria	Firmicutes_A	Clostridia	Oscillospirales	Ruminococcaceae	Ruthenibacterium	Ruthenibacterium lactatiformans	Assembly_15-18_bin.22_k141_2049918_length_6896_cov_28.0036_7, Assembly_15-18_bin.22_k141_5109751_length_8318_cov_24.9005_6, Assembly_15-18_bin.44_k141_6727092_length_1626_cov_5.0000_1, Assembly_19-22_bin.10_k141_3916951_length_6802_cov_12.0000_2, Assembly_19-22_bin.17_k141_6058534_length_6677_cov_15.4878_7, Assembly_19-22_bin.30_k141_3107838_length_5270_cov_23.9706_2, Assembly_21_bin.9_NODE_3500_…
Assembly_15-18_bin.16_k141_5899907_length_6922_cov_9.6076_8	Faecal Silage	M. japonica	49675.6	NaN	NaN	NaN	54229.9	53332.1	NaN	53402.4	NaN	53298.6	54563.4	78333.2	66396.8	57927.7	NaN	NaN	NaN	NaN	NaN	NaN	NaN	Assembly_15-18_bin.16	Bacteria	Firmicutes_A	Clostridia	Oscillospirales	Ruminococcaceae	Ruthenibacterium	Ruthenibacterium lactatiformans
Assembly_15-18_bin.16_k141_7039339_length_11823_cov_9.0000_2	Faecal Silage	M. japonica	NaN	NaN	NaN	NaN	23588.5	NaN	NaN	28620	NaN	NaN	NaN	NaN	NaN	NaN	NaN	NaN	NaN	NaN	NaN	NaN	NaN	Assembly_15-18_bin.16	Bacteria	Firmicutes_A	Clostridia	Oscillospirales	Ruminococcaceae	Ruthenibacterium	Ruthenibacterium lactatiformans
Assembly_15-18_bin.16_k141_7228959_length_4260_cov_7.0000_5	Faecal Silage	M. japonica	NaN	NaN	NaN	NaN	30711.3	NaN	NaN	NaN	NaN	NaN	NaN	45115.5	49258.2	60136.6	44847.6	30711.3	NaN	NaN	NaN	NaN	NaN	Assembly_15-18_bin.16	Bacteria	Firmicutes_A	Clostridia	Oscillospirales	Ruminococcaceae	Ruthenibacterium	Ruthenibacterium lactatiformans
Assembly_15-18_bin.16_k141_892057_length_5735_cov_7.0000_5	Faecal Silage	M. japonica	NaN	NaN	NaN	NaN	37832.6	NaN	33507.1	NaN	NaN	NaN	NaN	NaN	NaN	NaN	NaN	NaN	NaN	NaN	NaN	NaN	NaN	Assembly_15-18_bin.16	Bacteria	Firmicutes_A	Clostridia	Oscillospirales	Ruminococcaceae	Ruthenibacterium	Ruthenibacterium lactatiformans
Assembly_15-18_bin.18_k141_1136390_length_6809_cov_37.9045_7	Faecal Silage	M. japonica	NaN	NaN	NaN	NaN	26652.6	NaN	NaN	20152.2	NaN	NaN	NaN	NaN	NaN	NaN	NaN	NaN	NaN	NaN	NaN	NaN	NaN	Assembly_15-18_bin.18	Bacteria	Firmicutes_A	Clostridia	Lachnospirales	Lachnospiraceae	UBA1066
Assembly_15-18_bin.18_k141_1449941_length_4076_cov_31.3870_2	Faecal Silage	M. japonica	NaN	NaN	73426.8	108832	150414	119841	40893.1	100170	41774.3	54468.6	986669	51399.6	118921	56456.2	NaN	NaN	NaN	NaN	NaN	NaN	NaN	Assembly_15-18_bin.18	Bacteria	Firmicutes_A	Clostridia	Lachnospirales	Lachnospiraceae	UBA1066
Assembly_15-18_bin.18_k141_1449941_length_4076_cov_31.3870_3	Faecal Silage	M. japonica	136586	33380.4	NaN	68846.9	45947.7	20887.8	56729.3	103609	NaN	NaN	50733.1	NaN	NaN	72200.5	NaN	19120	NaN	NaN	NaN	NaN	NaN	Assembly_15-18_bin.18	Bacteria	Firmicutes_A	Clostridia	Lachnospirales	Lachnospiraceae	UBA1066
Assembly_15-18_bin.18_k141_1697190_length_2580_cov_154.0000_1	Faecal Silage	M. japonica	74178.5	41585.5	NaN	41596.9	45047.6	42433.8	NaN	27000.1	NaN	NaN	NaN	32135.4	NaN	NaN	NaN	NaN	NaN	NaN	NaN	NaN	NaN	Assembly_15-18_bin.18	Bacteria	Firmicutes_A	Clostridia	Lachnospirales	Lachnospiraceae	UBA1066		Assembly_15-18_bin.49_k141_6005269_length_6571_cov_10.0000_7, Assembly_19-22_bin.17_k141_7754631_length_6508_cov_12.4655_2, Assembly_19-22_bin.40_k141_469146_length_24022_cov_13.0000_17, Assembly_45_bin.12_NODE_270_length_27672_cov_9.558533_8
Assembly_15-18_bin.18_k141_1697190_length_2580_cov_154.0000_2	Faecal Silage	M. japonica	124603	126202	69490.1	127453	144104	126248	127801	159334	107124	NaN	NaN	40027.2	21919.8	30146.5	NaN	NaN	NaN	NaN	NaN	NaN	NaN	Assembly_15-18_bin.18	Bacteria	Firmicutes_A	Clostridia	Lachnospirales	Lachnospiraceae	UBA1066
Assembly_15-18_bin.18_k141_1714507_length_1676_cov_125.0000_1	Faecal Silage	M. japonica	42163.6	NaN	NaN	NaN	NaN	NaN	NaN	19403	NaN	NaN	39896.8	50903.3	37581.9	23789.8	NaN	NaN	NaN	NaN	NaN	NaN	NaN	Assembly_15-18_bin.18	Bacteria	Firmicutes_A	Clostridia	Lachnospirales	Lachnospiraceae	UBA1066		Assembly_15-18_bin.22_k141_235405_length_18257_cov_50.6057_22, Assembly_15-18_bin.27_k141_8022169_length_38696_cov_73.7770_3
Assembly_15-18_bin.18_k141_1782975_length_4647_cov_137.5029_3	Faecal Silage	M. japonica	59634.6	NaN	NaN	NaN	70051.1	34788	NaN	29386.9	NaN	NaN	NaN	NaN	NaN	NaN	NaN	NaN	NaN	NaN	NaN	NaN	NaN	Assembly_15-18_bin.18	Bacteria	Firmicutes_A	Clostridia	Lachnospirales	Lachnospiraceae	UBA1066
Assembly_15-18_bin.18_k141_1782975_length_4647_cov_137.5029_6	Faecal Silage	M. japonica	172555	102258	96769.2	78386.8	128009	93494.5	NaN	81729.3	56983.4	NaN	77181.4	106209	NaN	NaN	NaN	NaN	NaN	NaN	NaN	NaN	NaN	Assembly_15-18_bin.18	Bacteria	Firmicutes_A	Clostridia	Lachnospirales	Lachnospiraceae	UBA1066
Assembly_15-18_bin.18_k141_1870013_length_2858_cov_63.7033_2	Faecal Silage	M. japonica	NaN	53704.1	NaN	NaN	63721.6	NaN	NaN	112960	NaN	NaN	NaN	NaN	NaN	NaN	NaN	NaN	NaN	NaN	NaN	NaN	NaN	Assembly_15-18_bin.18	Bacteria	Firmicutes_A	Clostridia	Lachnospirales	Lachnospiraceae	UBA1066
Assembly_15-18_bin.18_k141_1874772_length_2909_cov_262.6004_2	Faecal Silage	M. japonica	20788.5	NaN	NaN	NaN	NaN	NaN	NaN	NaN	NaN	NaN	34607.9	51867.8	NaN	NaN	NaN	NaN	NaN	NaN	NaN	NaN	NaN	Assembly_15-18_bin.18	Bacteria	Firmicutes_A	Clostridia	Lachnospirales	Lachnospiraceae	UBA1066		Assembly_15-18_bin.22_k141_5364988_length_2556_cov_35.7747_3, Assembly_15-18_bin.36_k141_2143189_length_2493_cov_37.0000_2, Assembly_15-18_bin.3_k141_3074818_length_62618_cov_30.4840_70, Assembly_15-18_bin.7_k141_293010_length_10441_cov_12.1943_8, Assembly_19-22_bin.33_k141_1711659_length_11048_cov_36.1570_12, Assembly_19-22_bin.37_k141_1335024_length_30808_cov_11.3309_26
Assembly_15-18_bin.18_k141_190535_length_5863_cov_168.2787_5	Faecal Silage	M. japonica	296958	232878	168596	151029	363684	133386	NaN	122927	NaN	NaN	28193.5	NaN	NaN	NaN	NaN	NaN	NaN	NaN	NaN	NaN	NaN	Assembly_15-18_bin.18	Bacteria	Firmicutes_A	Clostridia	Lachnospirales	Lachnospiraceae	UBA1066
Assembly_15-18_bin.18_k141_2424282_length_2637_cov_33.0000_2	Faecal Silage	M. japonica	106963	67515.8	74063.2	75930.2	56444.3	NaN	62192.1	50096.1	NaN	46470.5	54204.6	45900.8	NaN	50004.1	NaN	NaN	NaN	NaN	NaN	NaN	NaN	Assembly_15-18_bin.18	Bacteria	Firmicutes_A	Clostridia	Lachnospirales	Lachnospiraceae	UBA1066		Assembly_15_bin.1_NODE_19015_length_3153_cov_10.004519_3, Assembly_19-22_bin.41_k141_10965288_length_6736_cov_27.4898_1, Assembly_19-22_bin.41_k141_1682562_length_4704_cov_38.8194_1, Assembly_19-22_bin.41_k141_4301204_length_4413_cov_14.6894_2, Assembly_19_bin.5_NODE_7084_length_4308_cov_11.971549_4, Assembly_20_bin.1_NODE_13918_length_3150_cov_10.779321_1, Assembly_20_bin.3_NODE_3671_length_6209…
Assembly_15-18_bin.18_k141_273907_length_2926_cov_85.8223_1	Faecal Silage	M. japonica	NaN	NaN	NaN	NaN	43622	113905	NaN	57667	NaN	85512.5	NaN	NaN	99343.6	NaN	NaN	NaN	NaN	NaN	NaN	NaN	NaN	Assembly_15-18_bin.18	Bacteria	Firmicutes_A	Clostridia	Lachnospirales	Lachnospiraceae	UBA1066
Assembly_15-18_bin.18_k141_2783177_length_6036_cov_56.9969_3	Faecal Silage	M. japonica	50470.8	70378.5	NaN	NaN	57120.2	NaN	NaN	43882.3	NaN	NaN	NaN	NaN	NaN	NaN	NaN	NaN	NaN	NaN	NaN	NaN	NaN	Assembly_15-18_bin.18	Bacteria	Firmicutes_A	Clostridia	Lachnospirales	Lachnospiraceae	UBA1066		Assembly_20_bin.2_NODE_28325_length_2273_cov_14.273670_1
Assembly_15-18_bin.18_k141_2783177_length_6036_cov_56.9969_4	Faecal Silage	M. japonica	117290	NaN	NaN	NaN	123956	NaN	NaN	59850	NaN	NaN	NaN	NaN	NaN	NaN	NaN	NaN	NaN	NaN	NaN	NaN	NaN	Assembly_15-18_bin.18	Bacteria	Firmicutes_A	Clostridia	Lachnospirales	Lachnospiraceae	UBA1066
Assembly_15-18_bin.18_k141_344037_length_2599_cov_95.0919_2	Faecal Silage	M. japonica	118818	86475.7	106856	153735	118078	116296	155708	125722	156722	NaN	NaN	NaN	NaN	NaN	NaN	NaN	NaN	NaN	NaN	NaN	NaN	Assembly_15-18_bin.18	Bacteria	Firmicutes_A	Clostridia	Lachnospirales	Lachnospiraceae	UBA1066
Assembly_15-18_bin.18_k141_3475881_length_1629_cov_544.0000_2	Faecal Silage	M. japonica	72131.9	70174.4	NaN	NaN	57330.1	101165	113446	89561.8	NaN	NaN	NaN	NaN	NaN	NaN	NaN	NaN	NaN	NaN	NaN	NaN	NaN	Assembly_15-18_bin.18	Bacteria	Firmicutes_A	Clostridia	Lachnospirales	Lachnospiraceae	UBA1066
Assembly_15-18_bin.18_k141_3690240_length_3234_cov_84.3346_1	Faecal Silage	M. japonica	NaN	NaN	NaN	NaN	101335	NaN	62751.2	57943.3	62428.8	NaN	NaN	NaN	NaN	NaN	40505.2	37447.6	NaN	NaN	NaN	NaN	NaN	Assembly_15-18_bin.18	Bacteria	Firmicutes_A	Clostridia	Lachnospirales	Lachnospiraceae	UBA1066
Assembly_15-18_bin.18_k141_39849_length_2587_cov_40.6263_3	Faecal Silage	M. japonica	51375.6	65047.6	NaN	56963.6	34072	NaN	NaN	17808.7	NaN	NaN	NaN	NaN	NaN	NaN	NaN	NaN	NaN	NaN	NaN	NaN	NaN	Assembly_15-18_bin.18	Bacteria	Firmicutes_A	Clostridia	Lachnospirales	Lachnospiraceae	UBA1066		Assembly_19-22_bin.7_k141_6314084_length_10798_cov_14.0759_2
Assembly_15-18_bin.18_k141_4079754_length_7884_cov_94.4201_8	Faecal Silage	M. japonica	128429	116406	142448	74046.3	100537	104648	55075.7	86611.2	NaN	NaN	NaN	NaN	NaN	NaN	NaN	NaN	NaN	NaN	NaN	NaN	NaN	Assembly_15-18_bin.18	Bacteria	Firmicutes_A	Clostridia	Lachnospirales	Lachnospiraceae	UBA1066
Assembly_15-18_bin.18_k141_420689_length_4356_cov_87.7236_4	Faecal Silage	M. japonica	83768.4	NaN	NaN	NaN	147635	32781.3	NaN	20964.4	NaN	NaN	NaN	NaN	NaN	NaN	NaN	NaN	NaN	NaN	NaN	NaN	NaN	Assembly_15-18_bin.18	Bacteria	Firmicutes_A	Clostridia	Lachnospirales	Lachnospiraceae	UBA1066
Assembly_15-18_bin.18_k141_4370818_length_6051_cov_35.4792_2	Faecal Silage	M. japonica	68990	NaN	NaN	NaN	27208.7	NaN	NaN	26237	NaN	NaN	NaN	NaN	NaN	NaN	NaN	NaN	NaN	NaN	NaN	NaN	NaN	Assembly_15-18_bin.18	Bacteria	Firmicutes_A	Clostridia	Lachnospirales	Lachnospiraceae	UBA1066
Assembly_15-18_bin.18_k141_4383908_length_9844_cov_257.5540_3	Faecal Silage	M. japonica	NaN	72824.6	NaN	NaN	82602.3	56282	58031.1	68165.3	46046.3	46724.9	64495.1	57925	64669.8	49976.1	32161.9	35470.9	NaN	NaN	NaN	NaN	NaN	Assembly_15-18_bin.18	Bacteria	Firmicutes_A	Clostridia	Lachnospirales	Lachnospiraceae	UBA1066
Assembly_15-18_bin.18_k141_4488229_length_4074_cov_47.6611_1	Faecal Silage	M. japonica	195998	71750.3	NaN	51038.9	298345	286422	109702	228035	71055.8	NaN	NaN	NaN	NaN	NaN	NaN	NaN	NaN	NaN	NaN	NaN	NaN	Assembly_15-18_bin.18	Bacteria	Firmicutes_A	Clostridia	Lachnospirales	Lachnospiraceae	UBA1066
Assembly_15-18_bin.18_k141_4488229_length_4074_cov_47.6611_2	Faecal Silage	M. japonica	126313	NaN	NaN	NaN	217881	159012	NaN	123923	NaN	NaN	NaN	NaN	NaN	NaN	NaN	NaN	NaN	NaN	NaN	NaN	NaN	Assembly_15-18_bin.18	Bacteria	Firmicutes_A	Clostridia	Lachnospirales	Lachnospiraceae	UBA1066
Assembly_15-18_bin.18_k141_4610029_length_3883_cov_53.4869_1	Faecal Silage	M. japonica	NaN	NaN	NaN	32154.6	31690.4	41963.5	38800.1	34177.8	NaN	NaN	NaN	NaN	NaN	NaN	NaN	NaN	NaN	NaN	NaN	NaN	NaN	Assembly_15-18_bin.18	Bacteria	Firmicutes_A	Clostridia	Lachnospirales	Lachnospiraceae	UBA1066		Assembly_15-18_bin.7_k141_8417541_length_5590_cov_30.7906_1, Assembly_19-22_bin.33_k141_384006_length_10039_cov_86.1631_4, Assembly_19-22_bin.9_k141_9568394_length_11527_cov_27.3744_5, Assembly_21_bin.3_NODE_93_length_38322_cov_7.058719_4
Assembly_15-18_bin.18_k141_4954974_length_2300_cov_130.0000_1	Faecal Silage	M. japonica	44322.2	97447.8	NaN	NaN	270467	164786	NaN	70323.6	NaN	NaN	NaN	NaN	NaN	NaN	NaN	NaN	NaN	NaN	NaN	NaN	NaN	Assembly_15-18_bin.18	Bacteria	Firmicutes_A	Clostridia	Lachnospirales	Lachnospiraceae	UBA1066
Assembly_15-18_bin.18_k141_497345_length_3990_cov_22.6648_1	Faecal Silage	M. japonica	69000.6	78580.1	NaN	NaN	112180	45728.4	NaN	42387.6	NaN	NaN	NaN	NaN	NaN	NaN	NaN	NaN	NaN	NaN	NaN	NaN	NaN	Assembly_15-18_bin.18	Bacteria	Firmicutes_A	Clostridia	Lachnospirales	Lachnospiraceae	UBA1066
Assembly_15-18_bin.18_k141_497345_length_3990_cov_22.6648_3	Faecal Silage	M. japonica	NaN	NaN	NaN	NaN	NaN	NaN	NaN	NaN	NaN	43747.2	31044.8	47153.4	NaN	NaN	NaN	NaN	NaN	NaN	NaN	NaN	NaN	Assembly_15-18_bin.18	Bacteria	Firmicutes_A	Clostridia	Lachnospirales	Lachnospiraceae	UBA1066
Assembly_15-18_bin.18_k141_5090111_length_4820_cov_38.0928_2	Faecal Silage	M. japonica	58412.7	NaN	NaN	NaN	62999.6	NaN	NaN	16056.3	NaN	NaN	NaN	NaN	NaN	NaN	NaN	NaN	NaN	NaN	NaN	NaN	NaN	Assembly_15-18_bin.18	Bacteria	Firmicutes_A	Clostridia	Lachnospirales	Lachnospiraceae	UBA1066
Assembly_15-18_bin.18_k141_5231886_length_5564_cov_168.0000_4	Faecal Silage	M. japonica	69346.6	63023.8	NaN	46765.7	NaN	NaN	43604.8	NaN	NaN	77147	78357.9	96078.9	60216.6	58523.2	42044.9	35985.5	NaN	NaN	NaN	NaN	NaN	Assembly_15-18_bin.18	Bacteria	Firmicutes_A	Clostridia	Lachnospirales	Lachnospiraceae	UBA1066
Assembly_15-18_bin.18_k141_5495748_length_4478_cov_149.5670_4	Faecal Silage	M. japonica	NaN	NaN	NaN	NaN	91784.2	NaN	30081	28359.8	NaN	NaN	NaN	NaN	NaN	NaN	NaN	NaN	NaN	NaN	NaN	NaN	NaN	Assembly_15-18_bin.18	Bacteria	Firmicutes_A	Clostridia	Lachnospirales	Lachnospiraceae	UBA1066
Assembly_15-18_bin.18_k141_5495748_length_4478_cov_149.5670_5	Faecal Silage	M. japonica	84990.7	107879	NaN	49332.1	93784.8	59737.9	92078.2	102371	54260.2	NaN	NaN	NaN	NaN	NaN	NaN	NaN	NaN	NaN	NaN	NaN	NaN	Assembly_15-18_bin.18	Bacteria	Firmicutes_A	Clostridia	Lachnospirales	Lachnospiraceae	UBA1066
Assembly_15-18_bin.18_k141_5527927_length_1787_cov_74.0000_2	Faecal Silage	M. japonica	NaN	45649.1	NaN	NaN	31948	44795.4	NaN	26099.3	NaN	NaN	NaN	NaN	NaN	NaN	NaN	NaN	NaN	NaN	NaN	NaN	NaN	Assembly_15-18_bin.18	Bacteria	Firmicutes_A	Clostridia	Lachnospirales	Lachnospiraceae	UBA1066		Assembly_15_bin.1_NODE_35434_length_2291_cov_11.441860_2, Assembly_17_bin.5_NODE_36802_length_2002_cov_15.907550_1, Assembly_21_bin.8_NODE_8346_length_3812_cov_20.516636_3
Assembly_15-18_bin.18_k141_5558164_length_4723_cov_27.3808_2	Faecal Silage	M. japonica	37381.5	31867	NaN	NaN	NaN	NaN	NaN	31669.5	NaN	NaN	NaN	NaN	NaN	NaN	NaN	NaN	NaN	NaN	NaN	NaN	NaN	Assembly_15-18_bin.18	Bacteria	Firmicutes_A	Clostridia	Lachnospirales	Lachnospiraceae	UBA1066
Assembly_15-18_bin.18_k141_5766312_length_3278_cov_34.1536_2	Faecal Silage	M. japonica	70559.9	89387	45970.5	NaN	118516	54561.6	NaN	114411	NaN	104186	26009.7	NaN	NaN	NaN	31009.9	38531.4	NaN	NaN	NaN	NaN	NaN	Assembly_15-18_bin.18	Bacteria	Firmicutes_A	Clostridia	Lachnospirales	Lachnospiraceae	UBA1066
Assembly_15-18_bin.18_k141_5951905_length_3329_cov_66.8312_1	Faecal Silage	M. japonica	27688.7	NaN	NaN	NaN	36751.6	NaN	NaN	28431.4	NaN	NaN	NaN	NaN	NaN	NaN	NaN	NaN	NaN	NaN	NaN	NaN	NaN	Assembly_15-18_bin.18	Bacteria	Firmicutes_A	Clostridia	Lachnospirales	Lachnospiraceae	UBA1066
Assembly_15-18_bin.18_k141_6296122_length_2717_cov_67.0380_2	Faecal Silage	M. japonica	305533	75631.6	NaN	NaN	382200	247008	NaN	286608	NaN	288802	NaN	NaN	NaN	NaN	NaN	NaN	NaN	NaN	NaN	NaN	NaN	Assembly_15-18_bin.18	Bacteria	Firmicutes_A	Clostridia	Lachnospirales	Lachnospiraceae	UBA1066
Assembly_15-18_bin.18_k141_6356358_length_4536_cov_62.3823_4	Faecal Silage	M. japonica	NaN	NaN	NaN	NaN	19622.7	NaN	NaN	26280.6	NaN	NaN	NaN	NaN	NaN	NaN	NaN	NaN	NaN	NaN	NaN	NaN	NaN	Assembly_15-18_bin.18	Bacteria	Firmicutes_A	Clostridia	Lachnospirales	Lachnospiraceae	UBA1066
Assembly_15-18_bin.18_k141_6356358_length_4536_cov_62.3823_5	Faecal Silage	M. japonica	NaN	NaN	NaN	NaN	46382.9	NaN	NaN	29007.4	NaN	NaN	NaN	NaN	NaN	NaN	NaN	NaN	NaN	NaN	NaN	NaN	NaN	Assembly_15-18_bin.18	Bacteria	Firmicutes_A	Clostridia	Lachnospirales	Lachnospiraceae	UBA1066
Assembly_15-18_bin.18_k141_7462757_length_3966_cov_111.1610_3	Faecal Silage	M. japonica	130143	120008	62212.3	NaN	187863	89635.6	NaN	126154	NaN	NaN	NaN	NaN	NaN	NaN	NaN	NaN	NaN	NaN	NaN	NaN	NaN	Assembly_15-18_bin.18	Bacteria	Firmicutes_A	Clostridia	Lachnospirales	Lachnospiraceae	UBA1066
Assembly_15-18_bin.18_k141_7462757_length_3966_cov_111.1610_4	Faecal Silage	M. japonica	NaN	NaN	NaN	NaN	24423.9	NaN	NaN	NaN	NaN	62780	33898.6	NaN	NaN	NaN	NaN	NaN	NaN	NaN	NaN	NaN	NaN	Assembly_15-18_bin.18	Bacteria	Firmicutes_A	Clostridia	Lachnospirales	Lachnospiraceae	UBA1066
Assembly_15-18_bin.18_k141_7600643_length_2470_cov_20.0000_1	Faecal Silage	M. japonica	69956.4	112265	NaN	73103.3	132790	62862.8	69271.2	71479.5	105235	48936.4	NaN	40868.2	59763.4	60233.1	NaN	NaN	NaN	NaN	NaN	NaN	NaN	Assembly_15-18_bin.18	Bacteria	Firmicutes_A	Clostridia	Lachnospirales	Lachnospiraceae	UBA1066		Assembly_15-18_bin.44_k141_9400479_length_5455_cov_68.0000_5, Assembly_19-22_bin.1_k141_4082372_length_1801_cov_7.0000_1, Assembly_19-22_bin.21_k141_6060625_length_3695_cov_443.3813_2, Assembly_19-22_bin.7_k141_5313704_length_4128_cov_16.6173_3, Assembly_19_bin.6_NODE_6573_length_4446_cov_6.795263_2, Assembly_21_bin.10_NODE_11368_length_3320_cov_4.269525_1, Assembly_22_bin.6_NODE_5500_length_6151…
Assembly_15-18_bin.18_k141_8045979_length_12258_cov_32.9424_4	Faecal Silage	M. japonica	48089.9	65115.4	NaN	52056.7	18939.3	27395.7	NaN	NaN	NaN	NaN	NaN	NaN	NaN	NaN	NaN	NaN	NaN	NaN	NaN	NaN	NaN	Assembly_15-18_bin.18	Bacteria	Firmicutes_A	Clostridia	Lachnospirales	Lachnospiraceae	UBA1066		Assembly_19-22_bin.7_k141_1617411_length_13546_cov_19.9376_9
Assembly_15-18_bin.18_k141_8045979_length_12258_cov_32.9424_5	Faecal Silage	M. japonica	10374	NaN	NaN	NaN	2460.21	7769.96	NaN	10277.6	NaN	NaN	NaN	NaN	NaN	NaN	NaN	NaN	NaN	NaN	NaN	NaN	NaN	Assembly_15-18_bin.18	Bacteria	Firmicutes_A	Clostridia	Lachnospirales	Lachnospiraceae	UBA1066
Assembly_15-18_bin.18_k141_8239772_length_3625_cov_29.3510_3	Faecal Silage	M. japonica	159440	72385.3	108115	48335.6	298653	161975	NaN	119115	NaN	NaN	NaN	NaN	NaN	NaN	NaN	NaN	NaN	NaN	NaN	NaN	NaN	Assembly_15-18_bin.18	Bacteria	Firmicutes_A	Clostridia	Lachnospirales	Lachnospiraceae	UBA1066
Assembly_15-18_bin.18_k141_8239772_length_3625_cov_29.3510_4	Faecal Silage	M. japonica	422762	558392	296240	256282	679181	523132	286114	679172	220049	NaN	NaN	NaN	55077.4	46790.4	NaN	NaN	NaN	NaN	NaN	NaN	NaN	Assembly_15-18_bin.18	Bacteria	Firmicutes_A	Clostridia	Lachnospirales	Lachnospiraceae	UBA1066
Assembly_15-18_bin.18_k141_8239772_length_3625_cov_29.3510_5	Faecal Silage	M. japonica	307174	273821	131241	207118	589448	275041	88541.2	425445	54246.6	NaN	29820.5	NaN	NaN	NaN	NaN	NaN	NaN	NaN	NaN	NaN	NaN	Assembly_15-18_bin.18	Bacteria	Firmicutes_A	Clostridia	Lachnospirales	Lachnospiraceae	UBA1066
Assembly_15-18_bin.18_k141_8348599_length_3578_cov_290.9526_2	Faecal Silage	M. japonica	44557.6	NaN	NaN	NaN	48655.5	31165.2	NaN	36019.4	NaN	NaN	NaN	NaN	NaN	NaN	NaN	NaN	NaN	NaN	NaN	NaN	NaN	Assembly_15-18_bin.18	Bacteria	Firmicutes_A	Clostridia	Lachnospirales	Lachnospiraceae	UBA1066		Assembly_15-18_bin.7_k141_3272911_length_8045_cov_95.0000_5, Assembly_19-22_bin.33_k141_780531_length_5824_cov_19.5293_4, Assembly_19_bin.6_NODE_91169_length_1528_cov_9.804481_2
Assembly_15-18_bin.18_k141_8520530_length_2283_cov_18.6471_2	Faecal Silage	M. japonica	44247.5	53134.3	NaN	NaN	48281.8	26964.6	NaN	30163.9	NaN	NaN	NaN	NaN	NaN	NaN	NaN	NaN	NaN	NaN	NaN	NaN	NaN	Assembly_15-18_bin.18	Bacteria	Firmicutes_A	Clostridia	Lachnospirales	Lachnospiraceae	UBA1066
Assembly_15-18_bin.18_k141_9249912_length_2716_cov_35.0000_1	Faecal Silage	M. japonica	28414.6	NaN	NaN	NaN	23985	NaN	NaN	20306.1	NaN	NaN	NaN	NaN	NaN	NaN	NaN	NaN	NaN	NaN	NaN	NaN	NaN	Assembly_15-18_bin.18	Bacteria	Firmicutes_A	Clostridia	Lachnospirales	Lachnospiraceae	UBA1066		Assembly_15-18_bin.49_k141_3054598_length_7976_cov_27.0000_7, Assembly_16_bin.13_NODE_78230_length_1631_cov_2.604695_1, Assembly_19-22_bin.21_k141_1505143_length_4470_cov_202.8480_3, Assembly_19-22_bin.25_k141_9278549_length_3801_cov_10.9915_4, Assembly_19-22_bin.40_k141_6014132_length_24519_cov_26.6766_18, Assembly_19-22_bin.41_k141_2590380_length_9242_cov_22.6718_2, Assembly_19-22_bin.7_k141_66…
Assembly_15-18_bin.18_k141_96916_length_4805_cov_197.8002_3	Faecal Silage	M. japonica	33796	NaN	NaN	NaN	45637.1	42396.6	NaN	45628.5	NaN	NaN	NaN	NaN	NaN	NaN	NaN	NaN	NaN	NaN	NaN	NaN	NaN	Assembly_15-18_bin.18	Bacteria	Firmicutes_A	Clostridia	Lachnospirales	Lachnospiraceae	UBA1066
Assembly_15-18_bin.2_k141_1021395_length_1812_cov_10.0000_2	Faecal Silage	M. japonica	52883.2	NaN	NaN	NaN	121057	24893	26990.2	104000	NaN	NaN	NaN	NaN	NaN	NaN	NaN	NaN	NaN	NaN	NaN	NaN	NaN	Assembly_15-18_bin.2	Bacteria	Firmicutes_A	Clostridia	Peptostreptococcales	Anaerovoracaceae	UBA3738		Assembly_19-22_bin.21_k141_3472456_length_3094_cov_40.8561_2, Assembly_19_bin.6_NODE_5244_length_4891_cov_7.484491_2, Assembly_20_bin.1_NODE_2126_length_8329_cov_8.198332_3
Assembly_15-18_bin.2_k141_1055516_length_4439_cov_26.0000_2	Faecal Silage	M. japonica	94720.1	92419.4	NaN	63607.9	45435.7	44208.2	36157.2	70067	NaN	NaN	NaN	NaN	NaN	NaN	NaN	NaN	NaN	NaN	NaN	NaN	NaN	Assembly_15-18_bin.2	Bacteria	Firmicutes_A	Clostridia	Peptostreptococcales	Anaerovoracaceae	UBA3738		Assembly_19-22_bin.16_k141_5987612_length_9289_cov_25.9180_4, Assembly_46_bin.8_NODE_437_length_17722_cov_6.717156_10
Assembly_15-18_bin.2_k141_1414211_length_10295_cov_13.4583_12	Faecal Silage	M. japonica	NaN	104086	NaN	84187.3	75572.4	136776	87568.8	34116.2	70784.4	NaN	NaN	NaN	NaN	NaN	NaN	NaN	NaN	NaN	NaN	NaN	NaN	Assembly_15-18_bin.2	Bacteria	Firmicutes_A	Clostridia	Peptostreptococcales	Anaerovoracaceae	UBA3738		Assembly_19-22_bin.16_k141_7322326_length_2824_cov_25.0127_3, Assembly_19-22_bin.2_k141_3064880_length_26166_cov_13.7607_12, Assembly_22_bin.7_NODE_2504_length_9087_cov_6.262179_1, Assembly_46_bin.8_NODE_2174_length_9800_cov_7.974859_7
Assembly_15-18_bin.2_k141_1560440_length_3355_cov_633.0000_4	Faecal Silage	M. japonica	NaN	94375.8	NaN	77551.1	95014.6	74588.8	67243.1	81960.5	75371.1	56649.5	40947	NaN	63772	NaN	34700.4	37747.4	NaN	NaN	NaN	NaN	NaN	Assembly_15-18_bin.2	Bacteria	Firmicutes_A	Clostridia	Peptostreptococcales	Anaerovoracaceae	UBA3738		Assembly_19-22_bin.16_k141_11100996_length_2720_cov_20.9845_3, Assembly_19-22_bin.28_k141_8088735_length_3180_cov_66.6555_1, Assembly_19-22_bin.8_k141_1121035_length_16598_cov_27.2611_13
Assembly_15-18_bin.2_k141_2077910_length_15830_cov_28.4776_11	Faecal Silage	M. japonica	68465.9	NaN	NaN	NaN	53427.8	27666.7	37101.7	46169.8	NaN	NaN	NaN	NaN	NaN	NaN	NaN	NaN	NaN	NaN	NaN	NaN	NaN	Assembly_15-18_bin.2	Bacteria	Firmicutes_A	Clostridia	Peptostreptococcales	Anaerovoracaceae	UBA3738		Assembly_19-22_bin.16_k141_5184647_length_11839_cov_37.3482_9, Assembly_22_bin.7_NODE_4213_length_7036_cov_7.458101_3
Assembly_15-18_bin.2_k141_2077910_length_15830_cov_28.4776_13	Faecal Silage	M. japonica	49224.8	76808.3	NaN	116246	133410	146372	93343.6	145725	93172.7	112198	82423.3	145446	60631.2	114026	98597.5	33647.7	NaN	NaN	NaN	NaN	NaN	Assembly_15-18_bin.2	Bacteria	Firmicutes_A	Clostridia	Peptostreptococcales	Anaerovoracaceae	UBA3738		Assembly_22_bin.7_NODE_4213_length_7036_cov_7.458101_5
Assembly_15-18_bin.2_k141_2077910_length_15830_cov_28.4776_8	Faecal Silage	M. japonica	120846	107332	73615.9	68767.8	86919.7	152729	108773	102923	89929.7	NaN	NaN	NaN	NaN	NaN	NaN	NaN	NaN	NaN	NaN	NaN	NaN	Assembly_15-18_bin.2	Bacteria	Firmicutes_A	Clostridia	Peptostreptococcales	Anaerovoracaceae	UBA3738		Assembly_19-22_bin.16_k141_5184647_length_11839_cov_37.3482_6, Assembly_19-22_bin.28_k141_3615076_length_4095_cov_16.0000_4, Assembly_46_bin.8_NODE_1508_length_11352_cov_8.700009_4
Assembly_15-18_bin.2_k141_2077910_length_15830_cov_28.4776_9	Faecal Silage	M. japonica	52182.2	NaN	NaN	NaN	53746.3	73761.7	61452.6	50821.7	NaN	NaN	NaN	NaN	NaN	NaN	NaN	NaN	NaN	NaN	NaN	NaN	NaN	Assembly_15-18_bin.2	Bacteria	Firmicutes_A	Clostridia	Peptostreptococcales	Anaerovoracaceae	UBA3738		Assembly_19-22_bin.16_k141_5184647_length_11839_cov_37.3482_7, Assembly_21_bin.9_NODE_7528_length_3999_cov_4.815923_4, Assembly_46_bin.8_NODE_1508_length_11352_cov_8.700009_3
Assembly_15-18_bin.2_k141_2401733_length_4929_cov_11.0000_2	Faecal Silage	M. japonica	NaN	74542.9	NaN	NaN	115155	103819	129809	NaN	NaN	NaN	NaN	58092	76958.9	67802.6	68296.2	54175.9	NaN	NaN	NaN	NaN	NaN	Assembly_15-18_bin.2	Bacteria	Firmicutes_A	Clostridia	Peptostreptococcales	Anaerovoracaceae	UBA3738		Assembly_22_bin.7_NODE_88_length_38561_cov_7.561912_13, Assembly_46_bin.8_NODE_235_length_22529_cov_8.411008_13
Assembly_15-18_bin.2_k141_2791291_length_5230_cov_13.4635_3	Faecal Silage	M. japonica	46495.2	44578.2	NaN	NaN	NaN	NaN	NaN	NaN	NaN	NaN	NaN	NaN	NaN	NaN	NaN	NaN	NaN	NaN	NaN	NaN	NaN	Assembly_15-18_bin.2	Bacteria	Firmicutes_A	Clostridia	Peptostreptococcales	Anaerovoracaceae	UBA3738		Assembly_19-22_bin.16_k141_9716589_length_7157_cov_23.5757_2, Assembly_19-22_bin.28_k141_8573123_length_5107_cov_11.6921_3, Assembly_19-22_bin.8_k141_5762319_length_4210_cov_13.0206_3, Assembly_22_bin.7_NODE_439_length_21092_cov_6.252127_5, Assembly_46_bin.8_NODE_15111_length_4381_cov_6.006241_3
Assembly_15-18_bin.2_k141_2942649_length_7183_cov_17.0000_8	Faecal Silage	M. japonica	NaN	NaN	NaN	NaN	NaN	NaN	NaN	NaN	NaN	NaN	NaN	NaN	NaN	NaN	NaN	NaN	57984.8	15249.7	16193.7	NaN	NaN	Assembly_15-18_bin.2	Bacteria	Firmicutes_A	Clostridia	Peptostreptococcales	Anaerovoracaceae	UBA3738		Assembly_19-22_bin.16_k141_106494_length_2311_cov_40.4705_2, Assembly_46_bin.8_NODE_4629_length_7178_cov_7.526604_6
Assembly_15-18_bin.2_k141_2992511_length_2101_cov_13.2112_2	Faecal Silage	M. japonica	NaN	NaN	NaN	NaN	111183	NaN	NaN	54164.7	NaN	NaN	NaN	NaN	NaN	NaN	NaN	NaN	NaN	NaN	NaN	NaN	NaN	Assembly_15-18_bin.2	Bacteria	Firmicutes_A	Clostridia	Peptostreptococcales	Anaerovoracaceae	UBA3738		Assembly_19_bin.6_NODE_2602_length_6570_cov_5.575595_4, Assembly_20_bin.1_NODE_801_length_14342_cov_9.279555_12, Assembly_21_bin.10_NODE_904_length_12026_cov_7.667279_3, Assembly_22_bin.6_NODE_8498_length_4962_cov_9.136132_2
Assembly_15-18_bin.2_k141_3393436_length_10252_cov_38.7016_3	Faecal Silage	M. japonica	29452.3	NaN	NaN	NaN	20549.1	NaN	NaN	21852.6	NaN	NaN	NaN	NaN	NaN	NaN	NaN	NaN	NaN	NaN	NaN	NaN	NaN	Assembly_15-18_bin.2	Bacteria	Firmicutes_A	Clostridia	Peptostreptococcales	Anaerovoracaceae	UBA3738		Assembly_19-22_bin.16_k141_718763_length_8872_cov_255.1515_2, Assembly_22_bin.7_NODE_1327_length_12423_cov_8.175534_5, Assembly_46_bin.8_NODE_1521_length_11322_cov_8.013579_5
Assembly_15-18_bin.2_k141_3393436_length_10252_cov_38.7016_4	Faecal Silage	M. japonica	56423.9	51505.8	62486.3	50812.2	37666.7	42673.4	49609	39722.9	55594.8	NaN	42259.4	NaN	51691.7	51636.3	NaN	37666.7	NaN	NaN	NaN	NaN	NaN	Assembly_15-18_bin.2	Bacteria	Firmicutes_A	Clostridia	Peptostreptococcales	Anaerovoracaceae	UBA3738		Assembly_19-22_bin.16_k141_718763_length_8872_cov_255.1515_3, Assembly_22_bin.7_NODE_1327_length_12423_cov_8.175534_4, Assembly_46_bin.8_NODE_1521_length_11322_cov_8.013579_4
Assembly_15-18_bin.2_k141_3393436_length_10252_cov_38.7016_5	Faecal Silage	M. japonica	24363.7	NaN	NaN	51404.6	27705.5	42528.6	45762	22265.1	NaN	NaN	NaN	NaN	NaN	NaN	NaN	NaN	NaN	NaN	NaN	NaN	NaN	Assembly_15-18_bin.2	Bacteria	Firmicutes_A	Clostridia	Peptostreptococcales	Anaerovoracaceae	UBA3738		Assembly_19-22_bin.16_k141_718763_length_8872_cov_255.1515_4, Assembly_22_bin.7_NODE_1327_length_12423_cov_8.175534_3, Assembly_46_bin.8_NODE_1521_length_11322_cov_8.013579_3
Assembly_15-18_bin.2_k141_3593039_length_2033_cov_12.8795_1	Faecal Silage	M. japonica	267565	NaN	NaN	NaN	NaN	177409	NaN	194812	NaN	NaN	NaN	NaN	NaN	NaN	NaN	NaN	NaN	NaN	NaN	NaN	NaN	Assembly_15-18_bin.2	Bacteria	Firmicutes_A	Clostridia	Peptostreptococcales	Anaerovoracaceae	UBA3738		Assembly_22_bin.7_NODE_4394_length_6896_cov_6.449203_5, Assembly_46_bin.8_NODE_5587_length_6657_cov_7.230839_8
Assembly_15-18_bin.2_k141_428062_length_4184_cov_11.9894_4	Faecal Silage	M. japonica	49672.3	40655.5	NaN	NaN	53766.6	56539.8	NaN	38367.8	NaN	NaN	NaN	24114.6	NaN	NaN	NaN	NaN	NaN	NaN	NaN	NaN	NaN	Assembly_15-18_bin.2	Bacteria	Firmicutes_A	Clostridia	Peptostreptococcales	Anaerovoracaceae	UBA3738		Assembly_19-22_bin.16_k141_12381_length_5415_cov_18.9537_3, Assembly_19-22_bin.28_k141_1669646_length_8769_cov_17.7153_4, Assembly_19-22_bin.8_k141_1855150_length_4510_cov_12.5658_2, Assembly_19-22_bin.8_k141_8623007_length_4725_cov_17.6832_2, Assembly_22_bin.7_NODE_8352_length_5004_cov_5.891695_3, Assembly_46_bin.8_NODE_8935_length_5492_cov_6.987493_2
Assembly_15-18_bin.2_k141_4292654_length_13229_cov_24.0000_3	Faecal Silage	M. japonica	32685.1	NaN	NaN	NaN	23443.6	NaN	NaN	21497.4	NaN	NaN	NaN	NaN	NaN	NaN	NaN	NaN	NaN	NaN	NaN	NaN	NaN	Assembly_15-18_bin.2	Bacteria	Firmicutes_A	Clostridia	Peptostreptococcales	Anaerovoracaceae	UBA3738		Assembly_19-22_bin.16_k141_9121451_length_7175_cov_27.1086_3, Assembly_19-22_bin.8_k141_10575057_length_12158_cov_13.0000_13, Assembly_22_bin.7_NODE_19263_length_3328_cov_6.589368_3, Assembly_46_bin.8_NODE_4611_length_7192_cov_7.471206_2
Assembly_15-18_bin.2_k141_4292654_length_13229_cov_24.0000_6	Faecal Silage	M. japonica	NaN	NaN	NaN	NaN	39894.4	25740.9	32787.4	29202.6	NaN	NaN	NaN	NaN	NaN	NaN	NaN	NaN	NaN	NaN	NaN	NaN	NaN	Assembly_15-18_bin.2	Bacteria	Firmicutes_A	Clostridia	Peptostreptococcales	Anaerovoracaceae	UBA3738		Assembly_19-22_bin.16_k141_9406733_length_2456_cov_15.0000_3, Assembly_22_bin.7_NODE_2029_length_10127_cov_6.121724_3, Assembly_46_bin.8_NODE_12192_length_4802_cov_6.564146_2
Assembly_15-18_bin.2_k141_4738519_length_4543_cov_21.0000_6	Faecal Silage	M. japonica	49203.1	38906.9	NaN	NaN	NaN	NaN	NaN	NaN	NaN	NaN	NaN	NaN	NaN	NaN	NaN	NaN	NaN	NaN	NaN	NaN	NaN	Assembly_15-18_bin.2	Bacteria	Firmicutes_A	Clostridia	Peptostreptococcales	Anaerovoracaceae	UBA3738		Assembly_19-22_bin.16_k141_11044808_length_3367_cov_43.3614_3, Assembly_46_bin.8_NODE_3705_length_7890_cov_6.895341_4
Assembly_15-18_bin.2_k141_4738519_length_4543_cov_21.0000_7	Faecal Silage	M. japonica	38206.8	NaN	NaN	NaN	37284.4	57246.9	NaN	35013.9	NaN	NaN	NaN	NaN	NaN	NaN	NaN	NaN	NaN	NaN	NaN	NaN	NaN	Assembly_15-18_bin.2	Bacteria	Firmicutes_A	Clostridia	Peptostreptococcales	Anaerovoracaceae	UBA3738		Assembly_19-22_bin.16_k141_11044808_length_3367_cov_43.3614_4, Assembly_19-22_bin.28_k141_9607698_length_5612_cov_18.5445_6, Assembly_19-22_bin.8_k141_8066650_length_13037_cov_15.0109_7, Assembly_46_bin.8_NODE_3705_length_7890_cov_6.895341_3
Assembly_15-18_bin.2_k141_491996_length_3135_cov_18.2592_4	Faecal Silage	M. japonica	37685.9	NaN	NaN	NaN	54386.1	28764.2	33767.5	33039.5	NaN	NaN	NaN	NaN	NaN	NaN	NaN	NaN	NaN	NaN	NaN	NaN	NaN	Assembly_15-18_bin.2	Bacteria	Firmicutes_A	Clostridia	Peptostreptococcales	Anaerovoracaceae	UBA3738		Assembly_19-22_bin.16_k141_7182789_length_3282_cov_37.6074_3, Assembly_19-22_bin.28_k141_656301_length_2160_cov_7.4066_3, Assembly_19-22_bin.28_k141_8665927_length_3259_cov_8.0000_2, Assembly_19-22_bin.8_k141_4604823_length_22307_cov_12.6647_9, Assembly_22_bin.7_NODE_1542_length_11507_cov_7.264845_3, Assembly_46_bin.8_NODE_59964_length_2448_cov_6.259507_3
Assembly_15-18_bin.2_k141_512928_length_7499_cov_46.0000_2	Faecal Silage	M. japonica	176731	93383.7	NaN	144768	74125.2	NaN	80918.3	71316.5	84576.1	NaN	NaN	NaN	NaN	NaN	NaN	NaN	NaN	NaN	NaN	NaN	NaN	Assembly_15-18_bin.2	Bacteria	Firmicutes_A	Clostridia	Peptostreptococcales	Anaerovoracaceae	UBA3738		Assembly_19-22_bin.16_k141_2036743_length_7299_cov_44.1621_6, Assembly_22_bin.7_NODE_1560_length_11434_cov_7.426839_9, Assembly_46_bin.8_NODE_109871_length_1895_cov_4.673913_1
Assembly_15-18_bin.2_k141_5527895_length_7808_cov_31.7051_12	Faecal Silage	M. japonica	40502.7	45796.5	NaN	NaN	30035.9	42817.6	49623.5	31242.5	NaN	NaN	NaN	NaN	NaN	NaN	NaN	NaN	NaN	NaN	NaN	NaN	NaN	Assembly_15-18_bin.2	Bacteria	Firmicutes_A	Clostridia	Peptostreptococcales	Anaerovoracaceae	UBA3738		Assembly_19-22_bin.16_k141_5485483_length_19624_cov_46.5153_23, Assembly_46_bin.8_NODE_916_length_13721_cov_8.442265_7
Assembly_15-18_bin.2_k141_5527895_length_7808_cov_31.7051_2	Faecal Silage	M. japonica	36155.9	NaN	NaN	NaN	25519.2	18658.8	NaN	45126.3	NaN	NaN	NaN	NaN	NaN	NaN	NaN	NaN	NaN	NaN	NaN	NaN	NaN	Assembly_15-18_bin.2	Bacteria	Firmicutes_A	Clostridia	Peptostreptococcales	Anaerovoracaceae	UBA3738		Assembly_19-22_bin.16_k141_5485483_length_19624_cov_46.5153_33
Assembly_15-18_bin.2_k141_5527895_length_7808_cov_31.7051_4	Faecal Silage	M. japonica	105075	87685.4	70182.7	73591.2	100779	76362.2	82430.8	81205.7	73443	45814.8	38106.5	56150.7	59469.9	48191	NaN	NaN	NaN	NaN	NaN	NaN	NaN	Assembly_15-18_bin.2	Bacteria	Firmicutes_A	Clostridia	Peptostreptococcales	Anaerovoracaceae	UBA3738		Assembly_15-18_bin.35_k141_7436527_length_11227_cov_22.8500_5, Assembly_17_bin.3_NODE_197_length_32280_cov_11.296261_12, Assembly_19-22_bin.16_k141_5485483_length_19624_cov_46.5153_31, Assembly_19-22_bin.8_k141_9359023_length_5444_cov_11.6236_2
Assembly_15-18_bin.2_k141_5591844_length_2185_cov_42.0000_2	Faecal Silage	M. japonica	104245	84124.8	NaN	71575.5	74240.5	73573.5	72729	70410.5	72620.8	NaN	NaN	NaN	NaN	NaN	NaN	NaN	NaN	NaN	NaN	NaN	NaN	Assembly_15-18_bin.2	Bacteria	Firmicutes_A	Clostridia	Peptostreptococcales	Anaerovoracaceae	UBA3738		Assembly_19-22_bin.16_k141_7955291_length_4056_cov_20.7854_1, Assembly_22_bin.7_NODE_5903_length_5934_cov_5.945569_4, Assembly_46_bin.8_NODE_7083_length_6028_cov_6.778168_5
Assembly_15-18_bin.2_k141_5803920_length_12118_cov_116.0000_12	Faecal Silage	M. japonica	79114.8	42537.2	NaN	NaN	31214.9	41650.8	NaN	35473.4	NaN	NaN	NaN	NaN	NaN	NaN	NaN	NaN	NaN	NaN	NaN	NaN	NaN	Assembly_15-18_bin.2	Bacteria	Firmicutes_A	Clostridia	Peptostreptococcales	Anaerovoracaceae	UBA3738		Assembly_19-22_bin.16_k141_5485483_length_19624_cov_46.5153_12, Assembly_46_bin.8_NODE_916_length_13721_cov_8.442265_18
Assembly_15-18_bin.2_k141_5803920_length_12118_cov_116.0000_13	Faecal Silage	M. japonica	40533.5	NaN	NaN	NaN	40716.1	38452.1	42892.4	29809.8	NaN	NaN	NaN	NaN	NaN	NaN	NaN	NaN	NaN	NaN	NaN	NaN	NaN	Assembly_15-18_bin.2	Bacteria	Firmicutes_A	Clostridia	Peptostreptococcales	Anaerovoracaceae	UBA3738		Assembly_19-22_bin.16_k141_5485483_length_19624_cov_46.5153_11, Assembly_46_bin.8_NODE_916_length_13721_cov_8.442265_19
Assembly_15-18_bin.2_k141_5803920_length_12118_cov_116.0000_15	Faecal Silage	M. japonica	40853.1	42388.9	NaN	40632.4	NaN	NaN	43966.3	28753.4	54693.9	NaN	NaN	NaN	NaN	NaN	NaN	NaN	NaN	NaN	NaN	NaN	NaN	Assembly_15-18_bin.2	Bacteria	Firmicutes_A	Clostridia	Peptostreptococcales	Anaerovoracaceae	UBA3738		Assembly_46_bin.8_NODE_916_length_13721_cov_8.442265_21
Assembly_15-18_bin.2_k141_5803920_length_12118_cov_116.0000_19	Faecal Silage	M. japonica	27801.2	39605.4	NaN	NaN	41114.1	39341.1	NaN	29786.8	NaN	NaN	NaN	NaN	NaN	NaN	NaN	NaN	NaN	NaN	NaN	NaN	NaN	Assembly_15-18_bin.2	Bacteria	Firmicutes_A	Clostridia	Peptostreptococcales	Anaerovoracaceae	UBA3738		Assembly_19-22_bin.16_k141_5485483_length_19624_cov_46.5153_5, Assembly_46_bin.8_NODE_916_length_13721_cov_8.442265_25
Assembly_15-18_bin.2_k141_5803920_length_12118_cov_116.0000_3	Faecal Silage	M. japonica	113451	94833.8	76860.5	77590.4	46925.7	55394	67665.1	52755.6	62158	NaN	NaN	NaN	NaN	NaN	NaN	NaN	NaN	NaN	NaN	NaN	NaN	Assembly_15-18_bin.2	Bacteria	Firmicutes_A	Clostridia	Peptostreptococcales	Anaerovoracaceae	UBA3738		Assembly_19-22_bin.16_k141_5485483_length_19624_cov_46.5153_21, Assembly_46_bin.8_NODE_916_length_13721_cov_8.442265_9
Assembly_15-18_bin.2_k141_5803920_length_12118_cov_116.0000_6	Faecal Silage	M. japonica	66414.2	NaN	NaN	76625.7	42088.4	NaN	NaN	46350.1	NaN	NaN	NaN	NaN	NaN	NaN	NaN	NaN	NaN	NaN	NaN	NaN	NaN	Assembly_15-18_bin.2	Bacteria	Firmicutes_A	Clostridia	Peptostreptococcales	Anaerovoracaceae	UBA3738		Assembly_19-22_bin.16_k141_5485483_length_19624_cov_46.5153_18, Assembly_46_bin.8_NODE_916_length_13721_cov_8.442265_12
Assembly_15-18_bin.2_k141_6654691_length_4443_cov_12.7322_2	Faecal Silage	M. japonica	NaN	NaN	NaN	NaN	21315.8	NaN	NaN	24079.7	NaN	NaN	NaN	NaN	NaN	NaN	NaN	NaN	NaN	NaN	NaN	NaN	NaN	Assembly_15-18_bin.2	Bacteria	Firmicutes_A	Clostridia	Peptostreptococcales	Anaerovoracaceae	UBA3738		Assembly_19-22_bin.16_k141_9961907_length_7935_cov_33.1760_4, Assembly_19-22_bin.28_k141_8291007_length_2258_cov_9.2504_2, Assembly_19-22_bin.8_k141_4604823_length_22307_cov_12.6647_3, Assembly_22_bin.7_NODE_1542_length_11507_cov_7.264845_9, Assembly_46_bin.8_NODE_1681_length_10891_cov_7.126154_5
Assembly_15-18_bin.2_k141_7486518_length_12169_cov_14.7841_10	Faecal Silage	M. japonica	NaN	62372	NaN	52747.4	35239.5	35002.4	36030	NaN	NaN	50641.5	50593.7	51848.6	50689.4	45789.7	NaN	NaN	NaN	NaN	NaN	NaN	NaN	Assembly_15-18_bin.2	Bacteria	Firmicutes_A	Clostridia	Peptostreptococcales	Anaerovoracaceae	UBA3738		Assembly_19-22_bin.16_k141_2445100_length_13228_cov_47.4080_3, Assembly_46_bin.8_NODE_40499_length_2891_cov_7.075811_3
Assembly_15-18_bin.2_k141_7853986_length_10067_cov_71.0000_2	Faecal Silage	M. japonica	36884.7	NaN	NaN	NaN	16984.4	17421.4	NaN	NaN	NaN	NaN	NaN	NaN	NaN	NaN	NaN	NaN	NaN	NaN	NaN	NaN	NaN	Assembly_15-18_bin.2	Bacteria	Firmicutes_A	Clostridia	Peptostreptococcales	Anaerovoracaceae	UBA3738		Assembly_19-22_bin.16_k141_4174173_length_3995_cov_24.1972_2, Assembly_22_bin.7_NODE_5498_length_6153_cov_5.681863_1, Assembly_46_bin.8_NODE_3101_length_8474_cov_7.098230_4
Assembly_15-18_bin.2_k141_8062971_length_9354_cov_94.2904_13	Faecal Silage	M. japonica	NaN	NaN	NaN	NaN	80624.2	28565.9	NaN	68204.1	NaN	NaN	NaN	NaN	NaN	NaN	NaN	NaN	42350.1	NaN	NaN	NaN	NaN	Assembly_15-18_bin.2	Bacteria	Firmicutes_A	Clostridia	Peptostreptococcales	Anaerovoracaceae	UBA3738		Assembly_19-22_bin.16_k141_286021_length_14072_cov_74.2121_11, Assembly_19-22_bin.28_k141_5482945_length_5009_cov_13.0171_4, Assembly_19-22_bin.8_k141_2915927_length_17794_cov_13.1695_17, Assembly_22_bin.7_NODE_65_length_42982_cov_6.928996_39, Assembly_46_bin.8_NODE_67551_length_2327_cov_9.232835_1
Assembly_15-18_bin.2_k141_9415917_length_19020_cov_27.3269_3	Faecal Silage	M. japonica	81018.5	NaN	NaN	NaN	71332.4	73771.6	87302.6	67115.5	69402.8	NaN	NaN	NaN	NaN	NaN	NaN	NaN	NaN	NaN	NaN	NaN	NaN	Assembly_15-18_bin.2	Bacteria	Firmicutes_A	Clostridia	Peptostreptococcales	Anaerovoracaceae	UBA3738		Assembly_19-22_bin.16_k141_5911219_length_8637_cov_26.7047_7, Assembly_22_bin.7_NODE_3513_length_7643_cov_8.129547_3, Assembly_46_bin.8_NODE_833_length_14153_cov_9.412328_4
Assembly_15-18_bin.2_k141_9415917_length_19020_cov_27.3269_5	Faecal Silage	M. japonica	207462	172847	NaN	89037.7	235329	263273	195494	176348	176578	NaN	NaN	75630.6	NaN	NaN	NaN	NaN	NaN	NaN	NaN	NaN	NaN	Assembly_15-18_bin.2	Bacteria	Firmicutes_A	Clostridia	Peptostreptococcales	Anaerovoracaceae	UBA3738		Assembly_19-22_bin.16_k141_5911219_length_8637_cov_26.7047_5, Assembly_22_bin.7_NODE_3513_length_7643_cov_8.129547_5, Assembly_46_bin.8_NODE_833_length_14153_cov_9.412328_6
Assembly_15-18_bin.2_k141_9415917_length_19020_cov_27.3269_6	Faecal Silage	M. japonica	72163.4	NaN	NaN	NaN	110783	99686.9	NaN	74063.9	NaN	NaN	NaN	NaN	NaN	NaN	NaN	NaN	NaN	NaN	NaN	NaN	NaN	Assembly_15-18_bin.2	Bacteria	Firmicutes_A	Clostridia	Peptostreptococcales	Anaerovoracaceae	UBA3738		Assembly_19-22_bin.16_k141_5911219_length_8637_cov_26.7047_4, Assembly_22_bin.7_NODE_3513_length_7643_cov_8.129547_6, Assembly_46_bin.8_NODE_833_length_14153_cov_9.412328_7
Assembly_15-18_bin.2_k141_9415917_length_19020_cov_27.3269_7	Faecal Silage	M. japonica	40083.9	NaN	NaN	NaN	132998	107104	NaN	49524.4	NaN	NaN	NaN	NaN	NaN	NaN	NaN	NaN	NaN	NaN	NaN	NaN	NaN	Assembly_15-18_bin.2	Bacteria	Firmicutes_A	Clostridia	Peptostreptococcales	Anaerovoracaceae	UBA3738		Assembly_19-22_bin.16_k141_5911219_length_8637_cov_26.7047_3, Assembly_22_bin.7_NODE_3513_length_7643_cov_8.129547_7, Assembly_46_bin.8_NODE_833_length_14153_cov_9.412328_8
Assembly_15-18_bin.2_k141_9415917_length_19020_cov_27.3269_8	Faecal Silage	M. japonica	26824.9	64496.3	NaN	47119.8	33125.2	26969.1	80349.1	79538.1	NaN	NaN	NaN	NaN	NaN	NaN	NaN	NaN	NaN	NaN	NaN	NaN	NaN	Assembly_15-18_bin.2	Bacteria	Firmicutes_A	Clostridia	Peptostreptococcales	Anaerovoracaceae	UBA3738		Assembly_19-22_bin.16_k141_5911219_length_8637_cov_26.7047_2, Assembly_22_bin.7_NODE_8052_length_5101_cov_7.405866_1, Assembly_46_bin.8_NODE_833_length_14153_cov_9.412328_9
Assembly_15-18_bin.20_k141_1641957_length_16110_cov_13.9959_8	Faecal Silage	M. japonica	NaN	NaN	NaN	NaN	26069.5	115371	119398	36628.9	69927.9	NaN	NaN	NaN	NaN	NaN	NaN	NaN	NaN	NaN	NaN	NaN	NaN	Assembly_15-18_bin.20	Bacteria	Verrucomicrobiota	Kiritimatiellae	RFP12	UBA1067	UBA1067
Assembly_15-18_bin.20_k141_1787946_length_8578_cov_11.0000_9	Faecal Silage	M. japonica	NaN	NaN	NaN	NaN	NaN	NaN	NaN	28811.8	NaN	48202	38973.5	39353.5	NaN	NaN	NaN	NaN	NaN	NaN	NaN	NaN	NaN	Assembly_15-18_bin.20	Bacteria	Verrucomicrobiota	Kiritimatiellae	RFP12	UBA1067	UBA1067
Assembly_15-18_bin.20_k141_3114797_length_8028_cov_23.0000_3	Faecal Silage	M. japonica	NaN	NaN	NaN	NaN	NaN	NaN	NaN	NaN	NaN	NaN	31260.4	57999.8	56585.4	56317.1	27764	35401.3	NaN	NaN	NaN	NaN	NaN	Assembly_15-18_bin.20	Bacteria	Verrucomicrobiota	Kiritimatiellae	RFP12	UBA1067	UBA1067
Assembly_15-18_bin.20_k141_3156762_length_2524_cov_7.0000_2	Faecal Silage	M. japonica	NaN	NaN	NaN	50521.9	146343	118660	127520	147672	142650	122350	174442	91699.4	118831	128355	115179	98080.7	NaN	NaN	NaN	NaN	NaN	Assembly_15-18_bin.20	Bacteria	Verrucomicrobiota	Kiritimatiellae	RFP12	UBA1067	UBA1067
Assembly_15-18_bin.20_k141_3876798_length_6838_cov_11.9997_1	Faecal Silage	M. japonica	NaN	NaN	NaN	NaN	NaN	NaN	NaN	NaN	NaN	79713.7	38984.6	129103	123990	95703.1	NaN	NaN	NaN	NaN	NaN	NaN	NaN	Assembly_15-18_bin.20	Bacteria	Verrucomicrobiota	Kiritimatiellae	RFP12	UBA1067	UBA1067
Assembly_15-18_bin.20_k141_4094629_length_2043_cov_21.0000_3	Faecal Silage	M. japonica	44729	NaN	NaN	NaN	32954.4	NaN	32005.4	NaN	NaN	127601	277104	196619	180964	93103.3	NaN	48031.9	NaN	NaN	NaN	NaN	NaN	Assembly_15-18_bin.20	Bacteria	Verrucomicrobiota	Kiritimatiellae	RFP12	UBA1067	UBA1067
Assembly_15-18_bin.20_k141_5217456_length_3502_cov_13.5552_3	Faecal Silage	M. japonica	NaN	NaN	NaN	NaN	NaN	NaN	NaN	NaN	NaN	NaN	NaN	NaN	170875	42931.6	NaN	NaN	NaN	NaN	NaN	NaN	NaN	Assembly_15-18_bin.20	Bacteria	Verrucomicrobiota	Kiritimatiellae	RFP12	UBA1067	UBA1067
Assembly_15-18_bin.20_k141_7534913_length_11735_cov_23.0000_1	Faecal Silage	M. japonica	NaN	NaN	NaN	NaN	NaN	NaN	NaN	NaN	NaN	NaN	NaN	53145.9	59810.8	46649.8	NaN	NaN	NaN	NaN	NaN	NaN	NaN	Assembly_15-18_bin.20	Bacteria	Verrucomicrobiota	Kiritimatiellae	RFP12	UBA1067	UBA1067		Assembly_20_bin.5_NODE_1200_length_11432_cov_9.428936_12, Assembly_45_bin.19_NODE_68984_length_2176_cov_4.355493_1
Assembly_15-18_bin.20_k141_9411300_length_16597_cov_11.1312_9	Faecal Silage	M. japonica	NaN	NaN	NaN	NaN	NaN	NaN	NaN	NaN	NaN	NaN	57755	58255.4	NaN	NaN	NaN	NaN	NaN	NaN	NaN	NaN	NaN	Assembly_15-18_bin.20	Bacteria	Verrucomicrobiota	Kiritimatiellae	RFP12	UBA1067	UBA1067
Assembly_15-18_bin.21_k141_1098524_length_6927_cov_23.5626_1	Faecal Silage	M. japonica	161530	335002	266759	409320	453659	723285	534754	769319	714373	419257	154791	417450	623589	574295	113373	110840	NaN	NaN	NaN	NaN	26223	Assembly_15-18_bin.21	Bacteria	Bacteroidota	Bacteroidia	Bacteroidales	P3	UBA3388
Assembly_15-18_bin.21_k141_121856_length_3404_cov_261.2939_2	Faecal Silage	M. japonica	NaN	NaN	NaN	NaN	53943.1	NaN	47646.8	45194.9	33397	NaN	NaN	NaN	NaN	NaN	NaN	NaN	NaN	NaN	NaN	NaN	NaN	Assembly_15-18_bin.21	Bacteria	Bacteroidota	Bacteroidia	Bacteroidales	P3	UBA3388
Assembly_15-18_bin.21_k141_1310557_length_8311_cov_99.0918_5	Faecal Silage	M. japonica	31834.4	45333.4	NaN	NaN	46419.7	53410.8	52340.8	44200.9	61923.7	NaN	NaN	NaN	NaN	NaN	NaN	NaN	NaN	NaN	NaN	NaN	NaN	Assembly_15-18_bin.21	Bacteria	Bacteroidota	Bacteroidia	Bacteroidales	P3	UBA3388		Assembly_15-18_bin.43_k141_1800454_length_7093_cov_10.0411_4, Assembly_15_bin.2_NODE_663_length_17877_cov_7.555942_7, Assembly_15_bin.9_NODE_2_length_232775_cov_14.294006_146, Assembly_16_bin.9_NODE_1793_length_11787_cov_17.848278_4, Assembly_18_bin.2_NODE_1078_length_8598_cov_10.137188_4, Assembly_18_bin.3_NODE_1995_length_6043_cov_7.180361_5, Assembly_45_bin.16_NODE_72861_length_2121_cov_5.0697…
Assembly_15-18_bin.21_k141_1310557_length_8311_cov_99.0918_6	Faecal Silage	M. japonica	NaN	NaN	NaN	NaN	NaN	NaN	86214.3	52565.9	75761.2	116973	57694.6	121890	144451	120580	79113.1	NaN	NaN	NaN	NaN	NaN	NaN	Assembly_15-18_bin.21	Bacteria	Bacteroidota	Bacteroidia	Bacteroidales	P3	UBA3388		Assembly_15-18_bin.43_k141_4264066_length_8574_cov_20.0286_2
Assembly_15-18_bin.21_k141_1355133_length_4618_cov_67.6377_5	Faecal Silage	M. japonica	108101	105067	94537.7	85273.9	58780.8	90471	82332.9	68880.2	73105	NaN	NaN	45411.6	53978.4	52809.1	NaN	NaN	NaN	NaN	NaN	NaN	NaN	Assembly_15-18_bin.21	Bacteria	Bacteroidota	Bacteroidia	Bacteroidales	P3	UBA3388		Assembly_15-18_bin.43_k141_6055963_length_4773_cov_205.0000_4, Assembly_18_bin.2_NODE_493_length_14761_cov_13.628519_4, Assembly_45_bin.18_NODE_5425_length_6890_cov_6.515435_5
Assembly_15-18_bin.21_k141_1398611_length_10465_cov_26.2050_2	Faecal Silage	M. japonica	NaN	NaN	NaN	NaN	17836.7	NaN	28210.8	NaN	NaN	NaN	NaN	NaN	NaN	NaN	NaN	NaN	NaN	NaN	NaN	NaN	NaN	Assembly_15-18_bin.21	Bacteria	Bacteroidota	Bacteroidia	Bacteroidales	P3	UBA3388
Assembly_15-18_bin.21_k141_1439608_length_6410_cov_41.9250_1	Faecal Silage	M. japonica	NaN	NaN	NaN	NaN	38496.2	NaN	29854.3	37642.9	NaN	NaN	NaN	NaN	NaN	NaN	NaN	NaN	NaN	NaN	NaN	NaN	NaN	Assembly_15-18_bin.21	Bacteria	Bacteroidota	Bacteroidia	Bacteroidales	P3	UBA3388		Assembly_18_bin.2_NODE_302_length_20803_cov_11.353624_16
Assembly_15-18_bin.21_k141_1442278_length_9936_cov_62.5252_1	Faecal Silage	M. japonica	NaN	NaN	NaN	NaN	NaN	27003.4	30350.2	12310.7	NaN	NaN	NaN	NaN	NaN	NaN	NaN	NaN	NaN	NaN	NaN	NaN	NaN	Assembly_15-18_bin.21	Bacteria	Bacteroidota	Bacteroidia	Bacteroidales	P3	UBA3388		Assembly_15-18_bin.43_k141_89899_length_2092_cov_20.0000_2, Assembly_18_bin.2_NODE_891_length_9789_cov_14.151120_7, Assembly_45_bin.18_NODE_5163_length_7045_cov_6.013877_5
Assembly_15-18_bin.21_k141_1442278_length_9936_cov_62.5252_7	Faecal Silage	M. japonica	NaN	NaN	NaN	NaN	33022.2	NaN	33692	NaN	NaN	NaN	NaN	NaN	NaN	NaN	NaN	NaN	NaN	NaN	NaN	NaN	NaN	Assembly_15-18_bin.21	Bacteria	Bacteroidota	Bacteroidia	Bacteroidales	P3	UBA3388
Assembly_15-18_bin.21_k141_1539501_length_3740_cov_76.7919_3	Faecal Silage	M. japonica	NaN	NaN	NaN	NaN	NaN	NaN	NaN	NaN	NaN	NaN	NaN	NaN	NaN	NaN	NaN	NaN	NaN	NaN	NaN	33472.4	29081.9	Assembly_15-18_bin.21	Bacteria	Bacteroidota	Bacteroidia	Bacteroidales	P3	UBA3388		Assembly_15-18_bin.43_k141_3650195_length_8221_cov_11.0736_2, Assembly_18_bin.2_NODE_438_length_16077_cov_12.129260_11, Assembly_45_bin.18_NODE_13411_length_4589_cov_8.002867_3
Assembly_15-18_bin.21_k141_2549746_length_3041_cov_24.6472_3	Faecal Silage	M. japonica	NaN	NaN	NaN	NaN	44240	NaN	81568.5	111560	NaN	NaN	NaN	NaN	NaN	NaN	NaN	NaN	NaN	NaN	NaN	NaN	NaN	Assembly_15-18_bin.21	Bacteria	Bacteroidota	Bacteroidia	Bacteroidales	P3	UBA3388		Assembly_18_bin.2_NODE_120_length_41133_cov_12.532037_22
Assembly_15-18_bin.21_k141_2577993_length_3458_cov_255.0000_2	Faecal Silage	M. japonica	47425	NaN	NaN	NaN	76668.7	28701.6	136170	77923	NaN	NaN	NaN	NaN	NaN	NaN	NaN	NaN	NaN	NaN	NaN	NaN	NaN	Assembly_15-18_bin.21	Bacteria	Bacteroidota	Bacteroidia	Bacteroidales	P3	UBA3388
Assembly_15-18_bin.21_k141_2582552_length_25380_cov_32.1135_21	Faecal Silage	M. japonica	NaN	NaN	NaN	NaN	18687.9	NaN	NaN	24294.4	NaN	NaN	NaN	NaN	NaN	NaN	NaN	NaN	NaN	NaN	NaN	NaN	NaN	Assembly_15-18_bin.21	Bacteria	Bacteroidota	Bacteroidia	Bacteroidales	P3	UBA3388		Assembly_15-18_bin.43_k141_4944421_length_7720_cov_12.0852_4, Assembly_18_bin.2_NODE_249_length_23206_cov_11.781651_17, Assembly_45_bin.18_NODE_54935_length_2413_cov_5.963104_2
Assembly_15-18_bin.21_k141_2690289_length_13883_cov_35.8408_6	Faecal Silage	M. japonica	NaN	NaN	NaN	NaN	8719.29	NaN	NaN	11250.2	NaN	NaN	NaN	NaN	NaN	NaN	NaN	NaN	NaN	NaN	NaN	NaN	NaN	Assembly_15-18_bin.21	Bacteria	Bacteroidota	Bacteroidia	Bacteroidales	P3	UBA3388		Assembly_18_bin.2_NODE_120_length_41133_cov_12.532037_7
Assembly_15-18_bin.21_k141_274084_length_10861_cov_40.2305_4	Faecal Silage	M. japonica	NaN	NaN	NaN	NaN	74212.4	NaN	28230.2	82738.2	NaN	NaN	NaN	NaN	NaN	NaN	NaN	NaN	NaN	NaN	NaN	NaN	NaN	Assembly_15-18_bin.21	Bacteria	Bacteroidota	Bacteroidia	Bacteroidales	P3	UBA3388		Assembly_18_bin.2_NODE_437_length_16096_cov_10.168007_6
Assembly_15-18_bin.21_k141_277847_length_13894_cov_82.8610_5	Faecal Silage	M. japonica	NaN	NaN	NaN	NaN	40803.1	NaN	27004.3	27145.2	NaN	NaN	NaN	NaN	NaN	NaN	NaN	NaN	NaN	NaN	NaN	NaN	NaN	Assembly_15-18_bin.21	Bacteria	Bacteroidota	Bacteroidia	Bacteroidales	P3	UBA3388
Assembly_15-18_bin.21_k141_277847_length_13894_cov_82.8610_6	Faecal Silage	M. japonica	84239.2	149031	135077	148197	55845.3	81380	110350	74726.6	104135	52078.8	NaN	NaN	54166.1	42001.4	NaN	NaN	NaN	NaN	NaN	NaN	NaN	Assembly_15-18_bin.21	Bacteria	Bacteroidota	Bacteroidia	Bacteroidales	P3	UBA3388		Assembly_18_bin.2_NODE_584_length_13315_cov_12.336953_2, Assembly_45_bin.18_NODE_10202_length_5177_cov_6.276455_2
Assembly_15-18_bin.21_k141_2824811_length_6820_cov_44.5094_8	Faecal Silage	M. japonica	NaN	NaN	NaN	NaN	37474.2	NaN	NaN	31311.2	NaN	NaN	NaN	NaN	NaN	NaN	NaN	NaN	NaN	NaN	NaN	NaN	NaN	Assembly_15-18_bin.21	Bacteria	Bacteroidota	Bacteroidia	Bacteroidales	P3	UBA3388
Assembly_15-18_bin.21_k141_3586442_length_3938_cov_74.8889_3	Faecal Silage	M. japonica	41327.7	47078.1	48377.7	NaN	29009.7	36708	47562.1	33862.8	58050	50099.8	39311	54073.5	57118.7	38946.6	NaN	NaN	NaN	NaN	NaN	NaN	NaN	Assembly_15-18_bin.21	Bacteria	Bacteroidota	Bacteroidia	Bacteroidales	P3	UBA3388
Assembly_15-18_bin.21_k141_3647241_length_1531_cov_34.0935_2	Faecal Silage	M. japonica	NaN	NaN	NaN	NaN	20380.3	NaN	NaN	19268.4	NaN	NaN	NaN	NaN	NaN	NaN	NaN	NaN	NaN	NaN	NaN	NaN	NaN	Assembly_15-18_bin.21	Bacteria	Bacteroidota	Bacteroidia	Bacteroidales	P3	UBA3388		Assembly_18_bin.2_NODE_891_length_9789_cov_14.151120_6
Assembly_15-18_bin.21_k141_4283650_length_2408_cov_76.8725_2	Faecal Silage	M. japonica	NaN	NaN	NaN	NaN	187006	NaN	82928.7	139363	30935.2	NaN	NaN	NaN	NaN	NaN	NaN	NaN	NaN	NaN	NaN	NaN	NaN	Assembly_15-18_bin.21	Bacteria	Bacteroidota	Bacteroidia	Bacteroidales	P3	UBA3388
Assembly_15-18_bin.21_k141_4536403_length_7803_cov_30.4146_1	Faecal Silage	M. japonica	NaN	37305.2	NaN	31248.3	94667.3	54381.8	69839.6	73280.5	NaN	NaN	NaN	NaN	NaN	NaN	NaN	NaN	NaN	NaN	NaN	NaN	NaN	Assembly_15-18_bin.21	Bacteria	Bacteroidota	Bacteroidia	Bacteroidales	P3	UBA3388		Assembly_15-18_bin.43_k141_6066818_length_4276_cov_56.0000_4
Assembly_15-18_bin.21_k141_5629878_length_11787_cov_32.6425_13	Faecal Silage	M. japonica	NaN	NaN	NaN	NaN	NaN	NaN	NaN	NaN	NaN	43180.9	64995.3	51556.1	53264.6	52594.4	NaN	NaN	NaN	NaN	NaN	NaN	NaN	Assembly_15-18_bin.21	Bacteria	Bacteroidota	Bacteroidia	Bacteroidales	P3	UBA3388		Assembly_18_bin.2_NODE_215_length_25299_cov_9.985224_7
Assembly_15-18_bin.21_k141_6042290_length_5594_cov_54.8876_1	Faecal Silage	M. japonica	NaN	40491	NaN	53643.3	138296	148158	181567	149303	152363	46694.5	60154.8	53765.1	57760	45681.5	NaN	NaN	NaN	NaN	NaN	NaN	NaN	Assembly_15-18_bin.21	Bacteria	Bacteroidota	Bacteroidia	Bacteroidales	P3	UBA3388
Assembly_15-18_bin.21_k141_614471_length_6369_cov_90.2701_1	Faecal Silage	M. japonica	NaN	NaN	NaN	NaN	NaN	NaN	NaN	NaN	NaN	39123.4	NaN	62977.9	55101.1	47589.2	NaN	NaN	NaN	NaN	NaN	NaN	NaN	Assembly_15-18_bin.21	Bacteria	Bacteroidota	Bacteroidia	Bacteroidales	P3	UBA3388		Assembly_18_bin.2_NODE_460_length_15527_cov_13.501293_13
Assembly_15-18_bin.21_k141_614471_length_6369_cov_90.2701_3	Faecal Silage	M. japonica	NaN	NaN	NaN	NaN	255648	227446	225746	267238	155699	NaN	NaN	NaN	NaN	NaN	NaN	NaN	NaN	NaN	NaN	NaN	NaN	Assembly_15-18_bin.21	Bacteria	Bacteroidota	Bacteroidia	Bacteroidales	P3	UBA3388		Assembly_18_bin.2_NODE_460_length_15527_cov_13.501293_11
Assembly_15-18_bin.21_k141_7168677_length_12256_cov_74.6637_2	Faecal Silage	M. japonica	NaN	NaN	NaN	NaN	NaN	NaN	26908.7	21653.7	62248.8	NaN	NaN	NaN	NaN	NaN	NaN	NaN	NaN	NaN	NaN	NaN	NaN	Assembly_15-18_bin.21	Bacteria	Bacteroidota	Bacteroidia	Bacteroidales	P3	UBA3388
Assembly_15-18_bin.21_k141_7287643_length_2463_cov_31.5965_2	Faecal Silage	M. japonica	NaN	68410.8	NaN	50772.2	48082	NaN	69134.2	47426	60207.3	NaN	NaN	NaN	NaN	48128	NaN	NaN	NaN	NaN	NaN	NaN	NaN	Assembly_15-18_bin.21	Bacteria	Bacteroidota	Bacteroidia	Bacteroidales	P3	UBA3388		Assembly_15-18_bin.43_k141_7213289_length_2638_cov_12.0000_3, Assembly_18_bin.2_NODE_1829_length_6314_cov_9.945678_3, Assembly_45_bin.18_NODE_54232_length_2427_cov_8.206998_2
Assembly_15-18_bin.21_k141_730987_length_17579_cov_91.3950_15	Faecal Silage	M. japonica	NaN	66359.3	NaN	56058.9	293857	203382	206638	227782	190105	92031.8	88547	91565.4	129532	74033.2	65574	60224.9	NaN	NaN	NaN	NaN	NaN	Assembly_15-18_bin.21	Bacteria	Bacteroidota	Bacteroidia	Bacteroidales	P3	UBA3388		Assembly_18_bin.2_NODE_346_length_18875_cov_11.658077_2
Assembly_15-18_bin.21_k141_730987_length_17579_cov_91.3950_7	Faecal Silage	M. japonica	NaN	NaN	NaN	NaN	56553.9	41473.3	56141.1	74332.5	55458.9	54003	NaN	47900.4	42507.2	49066	NaN	NaN	NaN	NaN	NaN	NaN	NaN	Assembly_15-18_bin.21	Bacteria	Bacteroidota	Bacteroidia	Bacteroidales	P3	UBA3388		Assembly_18_bin.2_NODE_346_length_18875_cov_11.658077_10, Assembly_45_bin.18_NODE_78936_length_2042_cov_5.730750_3
Assembly_15-18_bin.21_k141_731634_length_11970_cov_51.3246_6	Faecal Silage	M. japonica	NaN	NaN	NaN	NaN	NaN	NaN	NaN	NaN	NaN	57122.1	53595.4	54078.1	41963.6	NaN	NaN	NaN	NaN	NaN	NaN	NaN	NaN	Assembly_15-18_bin.21	Bacteria	Bacteroidota	Bacteroidia	Bacteroidales	P3	UBA3388		Assembly_15-18_bin.48_k141_4019016_length_6321_cov_37.1021_3, Assembly_18_bin.2_NODE_85_length_51594_cov_10.577601_35
Assembly_15-18_bin.21_k141_7338941_length_6231_cov_38.6167_1	Faecal Silage	M. japonica	31890.6	NaN	NaN	NaN	42791	25259	NaN	76065.9	NaN	NaN	NaN	NaN	NaN	NaN	NaN	NaN	NaN	NaN	NaN	NaN	NaN	Assembly_15-18_bin.21	Bacteria	Bacteroidota	Bacteroidia	Bacteroidales	P3	UBA3388		Assembly_18_bin.2_NODE_120_length_41133_cov_12.532037_17
Assembly_15-18_bin.21_k141_7521255_length_1935_cov_16.4933_3	Faecal Silage	M. japonica	32216.7	NaN	NaN	NaN	47022.1	NaN	NaN	43316.9	NaN	NaN	47342.4	NaN	NaN	NaN	NaN	NaN	NaN	NaN	NaN	NaN	NaN	Assembly_15-18_bin.21	Bacteria	Bacteroidota	Bacteroidia	Bacteroidales	P3	UBA3388
Assembly_15-18_bin.21_k141_7632440_length_2648_cov_47.9493_3	Faecal Silage	M. japonica	NaN	NaN	NaN	NaN	18054.2	NaN	31849.7	24399.8	NaN	NaN	NaN	NaN	NaN	NaN	NaN	NaN	NaN	NaN	NaN	NaN	NaN	Assembly_15-18_bin.21	Bacteria	Bacteroidota	Bacteroidia	Bacteroidales	P3	UBA3388		Assembly_18_bin.2_NODE_39_length_72890_cov_12.208773_13
Assembly_15-18_bin.21_k141_7632440_length_2648_cov_47.9493_4	Faecal Silage	M. japonica	NaN	NaN	NaN	NaN	32871.7	NaN	NaN	31762.9	NaN	NaN	28803.3	33754.9	NaN	NaN	NaN	NaN	NaN	NaN	NaN	NaN	NaN	Assembly_15-18_bin.21	Bacteria	Bacteroidota	Bacteroidia	Bacteroidales	P3	UBA3388		Assembly_15-18_bin.31_k141_3789593_length_9050_cov_15.0000_3, Assembly_15-18_bin.43_k141_756806_length_3746_cov_11.0000_4, Assembly_18_bin.2_NODE_39_length_72890_cov_12.208773_12, Assembly_45_bin.18_NODE_7328_length_6012_cov_6.136142_4
Assembly_15-18_bin.21_k141_8004863_length_3333_cov_26.8850_3	Faecal Silage	M. japonica	NaN	NaN	NaN	NaN	46416.1	NaN	NaN	39195.2	NaN	NaN	NaN	NaN	NaN	NaN	NaN	NaN	NaN	NaN	NaN	NaN	NaN	Assembly_15-18_bin.21	Bacteria	Bacteroidota	Bacteroidia	Bacteroidales	P3	UBA3388		Assembly_18_bin.2_NODE_303_length_20767_cov_13.661983_17
Assembly_15-18_bin.21_k141_8004863_length_3333_cov_26.8850_7	Faecal Silage	M. japonica	35035.9	NaN	NaN	NaN	99526	89909.4	120642	105701	100286	62234.1	43114.2	99242.4	118848	51828.7	46162.7	42551.5	NaN	NaN	NaN	NaN	NaN	Assembly_15-18_bin.21	Bacteria	Bacteroidota	Bacteroidia	Bacteroidales	P3	UBA3388		Assembly_18_bin.2_NODE_303_length_20767_cov_13.661983_13
Assembly_15-18_bin.21_k141_8013995_length_2475_cov_36.5758_1	Faecal Silage	M. japonica	NaN	NaN	NaN	NaN	113569	85830.6	112438	116615	83464.7	NaN	NaN	NaN	NaN	NaN	NaN	NaN	NaN	NaN	NaN	NaN	NaN	Assembly_15-18_bin.21	Bacteria	Bacteroidota	Bacteroidia	Bacteroidales	P3	UBA3388
Assembly_15-18_bin.21_k141_8605311_length_4263_cov_47.8399_2	Faecal Silage	M. japonica	NaN	NaN	NaN	NaN	NaN	NaN	29020	NaN	NaN	40984.7	41425.2	53727.4	21843.9	NaN	NaN	NaN	NaN	NaN	NaN	NaN	NaN	Assembly_15-18_bin.21	Bacteria	Bacteroidota	Bacteroidia	Bacteroidales	P3	UBA3388
Assembly_15-18_bin.21_k141_8843100_length_4967_cov_159.9256_6	Faecal Silage	M. japonica	NaN	NaN	NaN	NaN	NaN	50396.8	118543	139002	70614.2	NaN	NaN	NaN	NaN	NaN	NaN	NaN	NaN	NaN	NaN	NaN	NaN	Assembly_15-18_bin.21	Bacteria	Bacteroidota	Bacteroidia	Bacteroidales	P3	UBA3388		Assembly_18_bin.2_NODE_47_length_70350_cov_13.499538_29
Assembly_15-18_bin.21_k141_8982629_length_2739_cov_45.9411_4	Faecal Silage	M. japonica	23663.4	NaN	NaN	NaN	56087.1	29208.7	116014	57914.2	72258.2	NaN	NaN	NaN	NaN	NaN	NaN	NaN	NaN	NaN	NaN	NaN	NaN	Assembly_15-18_bin.21	Bacteria	Bacteroidota	Bacteroidia	Bacteroidales	P3	UBA3388		Assembly_17_bin.9_NODE_20054_length_2657_cov_18.947733_4, Assembly_18_bin.2_NODE_303_length_20767_cov_13.661983_23
Assembly_15-18_bin.21_k141_8982629_length_2739_cov_45.9411_6	Faecal Silage	M. japonica	274941	NaN	342510	NaN	300274	298678	387364	309638	339480	90013.5	NaN	88315.7	112227	NaN	67273.2	NaN	NaN	NaN	NaN	23843.5	NaN	Assembly_15-18_bin.21	Bacteria	Bacteroidota	Bacteroidia	Bacteroidales	P3	UBA3388		Assembly_17_bin.9_NODE_20054_length_2657_cov_18.947733_6, Assembly_18_bin.2_NODE_303_length_20767_cov_13.661983_21, Assembly_18_bin.3_NODE_168_length_31538_cov_9.726773_28, Assembly_19-22_bin.3_k141_1875206_length_3095_cov_12.5988_4, Assembly_19-22_bin.43_k141_5549195_length_10034_cov_47.3386_6, Assembly_46_bin.2_NODE_595_length_15979_cov_8.654484_4
Assembly_15-18_bin.21_k141_9107927_length_2053_cov_23.8410_1	Faecal Silage	M. japonica	NaN	NaN	NaN	NaN	NaN	NaN	33811.9	35909.3	NaN	NaN	NaN	NaN	NaN	NaN	NaN	NaN	NaN	NaN	NaN	NaN	NaN	Assembly_15-18_bin.21	Bacteria	Bacteroidota	Bacteroidia	Bacteroidales	P3	UBA3388		Assembly_18_bin.2_NODE_47_length_70350_cov_13.499538_36
Assembly_15-18_bin.22_k141_1268361_length_12435_cov_130.2325_6	Faecal Silage	M. japonica	NaN	NaN	NaN	49377.6	73450.7	NaN	NaN	27483.2	45579.5	NaN	NaN	NaN	NaN	NaN	NaN	NaN	NaN	NaN	NaN	NaN	NaN	Assembly_15-18_bin.22	Bacteria	Firmicutes_A	Clostridia	Lachnospirales	Lachnospiraceae	Faecalimonas
Assembly_15-18_bin.22_k141_1502386_length_7676_cov_30.9492_1	Faecal Silage	M. japonica	NaN	200282	NaN	NaN	235303	214671	NaN	45099.9	253050	NaN	NaN	NaN	NaN	NaN	NaN	NaN	NaN	NaN	NaN	NaN	NaN	Assembly_15-18_bin.22	Bacteria	Firmicutes_A	Clostridia	Lachnospirales	Lachnospiraceae	Faecalimonas
Assembly_15-18_bin.22_k141_1502386_length_7676_cov_30.9492_10	Faecal Silage	M. japonica	NaN	NaN	NaN	NaN	48254.5	NaN	32559.1	19650.4	NaN	NaN	NaN	NaN	NaN	NaN	NaN	NaN	NaN	NaN	NaN	NaN	NaN	Assembly_15-18_bin.22	Bacteria	Firmicutes_A	Clostridia	Lachnospirales	Lachnospiraceae	Faecalimonas
Assembly_15-18_bin.22_k141_1502386_length_7676_cov_30.9492_2	Faecal Silage	M. japonica	43066.4	NaN	NaN	52365.7	40234.3	32132.1	NaN	NaN	NaN	NaN	NaN	NaN	NaN	NaN	NaN	NaN	NaN	NaN	NaN	NaN	NaN	Assembly_15-18_bin.22	Bacteria	Firmicutes_A	Clostridia	Lachnospirales	Lachnospiraceae	Faecalimonas
Assembly_15-18_bin.22_k141_1525183_length_2774_cov_77.3566_2	Faecal Silage	M. japonica	NaN	NaN	NaN	NaN	29242.4	NaN	NaN	59041.7	NaN	NaN	NaN	NaN	NaN	NaN	NaN	NaN	NaN	NaN	NaN	NaN	NaN	Assembly_15-18_bin.22	Bacteria	Firmicutes_A	Clostridia	Lachnospirales	Lachnospiraceae	Faecalimonas
Assembly_15-18_bin.22_k141_1538326_length_4109_cov_19.3926_2	Faecal Silage	M. japonica	NaN	NaN	NaN	NaN	33076.4	NaN	NaN	22643.2	NaN	NaN	NaN	NaN	NaN	NaN	NaN	NaN	NaN	NaN	NaN	NaN	NaN	Assembly_15-18_bin.22	Bacteria	Firmicutes_A	Clostridia	Lachnospirales	Lachnospiraceae	Faecalimonas
Assembly_15-18_bin.22_k141_1538326_length_4109_cov_19.3926_3	Faecal Silage	M. japonica	26041.7	NaN	NaN	44749.6	NaN	NaN	NaN	NaN	27057.9	NaN	NaN	NaN	NaN	NaN	NaN	NaN	NaN	NaN	NaN	NaN	NaN	Assembly_15-18_bin.22	Bacteria	Firmicutes_A	Clostridia	Lachnospirales	Lachnospiraceae	Faecalimonas
Assembly_15-18_bin.22_k141_1660314_length_8654_cov_87.6603_6	Faecal Silage	M. japonica	50277.8	NaN	NaN	65833.3	92354.5	NaN	NaN	NaN	59650.3	NaN	NaN	NaN	NaN	NaN	NaN	NaN	NaN	NaN	NaN	NaN	NaN	Assembly_15-18_bin.22	Bacteria	Firmicutes_A	Clostridia	Lachnospirales	Lachnospiraceae	Faecalimonas
Assembly_15-18_bin.22_k141_1694352_length_1898_cov_54.0000_1	Faecal Silage	M. japonica	54191.1	71127.2	NaN	70457	42384.5	54955.2	58031.8	48548.8	47455.8	NaN	NaN	NaN	NaN	NaN	NaN	NaN	NaN	NaN	NaN	NaN	NaN	Assembly_15-18_bin.22	Bacteria	Firmicutes_A	Clostridia	Lachnospirales	Lachnospiraceae	Faecalimonas
Assembly_15-18_bin.22_k141_1694352_length_1898_cov_54.0000_3	Faecal Silage	M. japonica	42983.3	61401.6	39449.4	46296.7	16523.5	51814.9	40386.3	28179.7	37712.4	NaN	NaN	NaN	NaN	NaN	NaN	NaN	NaN	NaN	NaN	NaN	NaN	Assembly_15-18_bin.22	Bacteria	Firmicutes_A	Clostridia	Lachnospirales	Lachnospiraceae	Faecalimonas
Assembly_15-18_bin.22_k141_2059620_length_5064_cov_32.6514_1	Faecal Silage	M. japonica	39072.5	NaN	NaN	NaN	78875.5	88806.2	72830.3	83081.7	34500.8	NaN	NaN	NaN	NaN	NaN	NaN	NaN	NaN	NaN	NaN	NaN	NaN	Assembly_15-18_bin.22	Bacteria	Firmicutes_A	Clostridia	Lachnospirales	Lachnospiraceae	Faecalimonas
Assembly_15-18_bin.22_k141_2059620_length_5064_cov_32.6514_2	Faecal Silage	M. japonica	43085.3	37162.7	NaN	NaN	38958.2	24159.4	46106.4	37454.6	NaN	NaN	NaN	NaN	NaN	NaN	NaN	NaN	NaN	NaN	NaN	NaN	NaN	Assembly_15-18_bin.22	Bacteria	Firmicutes_A	Clostridia	Lachnospirales	Lachnospiraceae	Faecalimonas		Assembly_19-22_bin.10_k141_8037594_length_14873_cov_55.0000_7
Assembly_15-18_bin.22_k141_2155997_length_6971_cov_29.5346_7	Faecal Silage	M. japonica	33359.7	29924.3	NaN	NaN	45673.3	NaN	NaN	38673.6	41616.7	NaN	NaN	NaN	NaN	NaN	NaN	NaN	NaN	NaN	NaN	NaN	NaN	Assembly_15-18_bin.22	Bacteria	Firmicutes_A	Clostridia	Lachnospirales	Lachnospiraceae	Faecalimonas
Assembly_15-18_bin.22_k141_2357685_length_3560_cov_169.0000_2	Faecal Silage	M. japonica	NaN	NaN	NaN	NaN	14859.8	26898.4	NaN	25210.3	NaN	NaN	NaN	24084.1	NaN	NaN	NaN	NaN	NaN	NaN	NaN	NaN	NaN	Assembly_15-18_bin.22	Bacteria	Firmicutes_A	Clostridia	Lachnospirales	Lachnospiraceae	Faecalimonas
Assembly_15-18_bin.22_k141_2839806_length_21695_cov_25.6725_23	Faecal Silage	M. japonica	63370.8	70615.2	80944	336757	224237	43864.8	246643	239394	69287.9	NaN	NaN	NaN	NaN	NaN	NaN	NaN	NaN	NaN	NaN	NaN	NaN	Assembly_15-18_bin.22	Bacteria	Firmicutes_A	Clostridia	Lachnospirales	Lachnospiraceae	Faecalimonas
Assembly_15-18_bin.22_k141_2839806_length_21695_cov_25.6725_5	Faecal Silage	M. japonica	NaN	NaN	NaN	NaN	NaN	52512.9	45359.2	NaN	NaN	NaN	NaN	NaN	NaN	NaN	NaN	NaN	NaN	NaN	NaN	NaN	NaN	Assembly_15-18_bin.22	Bacteria	Firmicutes_A	Clostridia	Lachnospirales	Lachnospiraceae	Faecalimonas		Assembly_19-22_bin.18_k141_4524331_length_15088_cov_13.5202_9, Assembly_19-22_bin.24_k141_339956_length_15202_cov_56.3987_4, Assembly_19-22_bin.28_k141_1429996_length_7342_cov_18.0000_4, Assembly_19-22_bin.28_k141_9859863_length_4464_cov_18.8818_1, Assembly_19-22_bin.8_k141_3498390_length_4359_cov_47.4384_2, Assembly_46_bin.8_NODE_622_length_15754_cov_9.059176_10
Assembly_15-18_bin.22_k141_286315_length_6656_cov_86.9366_1	Faecal Silage	M. japonica	32715	NaN	NaN	54536.8	31248	NaN	NaN	31873.6	NaN	NaN	NaN	NaN	NaN	NaN	NaN	NaN	NaN	NaN	NaN	NaN	NaN	Assembly_15-18_bin.22	Bacteria	Firmicutes_A	Clostridia	Lachnospirales	Lachnospiraceae	Faecalimonas
Assembly_15-18_bin.22_k141_3023351_length_10765_cov_13.0000_6	Faecal Silage	M. japonica	NaN	NaN	NaN	NaN	42327.4	57575.2	61876.9	46465.7	NaN	52060.2	NaN	NaN	69335.2	52343.2	42327.4	NaN	NaN	NaN	NaN	NaN	NaN	Assembly_15-18_bin.22	Bacteria	Firmicutes_A	Clostridia	Lachnospirales	Lachnospiraceae	Faecalimonas		Assembly_15-18_bin.27_k141_3101426_length_13188_cov_37.8738_8, Assembly_15-18_bin.42_k141_9059749_length_3144_cov_33.0183_2, Assembly_15-18_bin.9_k141_4654346_length_12784_cov_59.5375_9, Assembly_16_bin.17_NODE_21350_length_3066_cov_7.014945_1, Assembly_18_bin.6_NODE_25_length_97876_cov_278.640241_2, Assembly_19-22_bin.22_k141_9682214_length_45377_cov_15.0000_34, Assembly_19-22_bin.23_k141_702185…
Assembly_15-18_bin.22_k141_3454651_length_7640_cov_232.6341_6	Faecal Silage	M. japonica	NaN	NaN	NaN	NaN	NaN	NaN	NaN	NaN	NaN	NaN	NaN	29577.5	56545	60008.5	NaN	NaN	NaN	NaN	NaN	NaN	NaN	Assembly_15-18_bin.22	Bacteria	Firmicutes_A	Clostridia	Lachnospirales	Lachnospiraceae	Faecalimonas
Assembly_15-18_bin.22_k141_3633506_length_12051_cov_20.8573_10	Faecal Silage	M. japonica	NaN	NaN	NaN	NaN	47997.5	NaN	NaN	40954.5	NaN	NaN	NaN	NaN	NaN	NaN	NaN	NaN	NaN	NaN	NaN	NaN	NaN	Assembly_15-18_bin.22	Bacteria	Firmicutes_A	Clostridia	Lachnospirales	Lachnospiraceae	Faecalimonas
Assembly_15-18_bin.22_k141_3926227_length_3299_cov_236.0000_3	Faecal Silage	M. japonica	NaN	NaN	NaN	NaN	24860.6	NaN	34110.1	26575.9	34618.1	NaN	NaN	NaN	NaN	NaN	NaN	NaN	NaN	NaN	NaN	NaN	NaN	Assembly_15-18_bin.22	Bacteria	Firmicutes_A	Clostridia	Lachnospirales	Lachnospiraceae	Faecalimonas
Assembly_15-18_bin.22_k141_4228721_length_2318_cov_21.3156_2	Faecal Silage	M. japonica	65234	44255.8	NaN	NaN	52445.7	38228.7	47737	49531	44717	NaN	NaN	50879.4	35576.9	40180	NaN	NaN	NaN	NaN	NaN	NaN	NaN	Assembly_15-18_bin.22	Bacteria	Firmicutes_A	Clostridia	Lachnospirales	Lachnospiraceae	Faecalimonas
Assembly_15-18_bin.22_k141_4596886_length_2904_cov_22.7691_2	Faecal Silage	M. japonica	52479.8	68878.3	84907.8	70255.7	36355.1	46324.4	68174.6	35986	72029.7	NaN	NaN	NaN	NaN	24088	NaN	NaN	NaN	NaN	NaN	NaN	NaN	Assembly_15-18_bin.22	Bacteria	Firmicutes_A	Clostridia	Lachnospirales	Lachnospiraceae	Faecalimonas
Assembly_15-18_bin.22_k141_5063924_length_14763_cov_77.3626_13	Faecal Silage	M. japonica	NaN	NaN	NaN	NaN	42698.2	50566.4	NaN	42742.4	NaN	NaN	NaN	NaN	NaN	NaN	NaN	NaN	NaN	NaN	NaN	NaN	NaN	Assembly_15-18_bin.22	Bacteria	Firmicutes_A	Clostridia	Lachnospirales	Lachnospiraceae	Faecalimonas
Assembly_15-18_bin.22_k141_5196102_length_6668_cov_130.6698_6	Faecal Silage	M. japonica	23369.7	NaN	NaN	NaN	33144.8	41931.7	35719	44114.5	NaN	NaN	NaN	NaN	NaN	NaN	NaN	NaN	NaN	NaN	NaN	NaN	NaN	Assembly_15-18_bin.22	Bacteria	Firmicutes_A	Clostridia	Lachnospirales	Lachnospiraceae	Faecalimonas
Assembly_15-18_bin.22_k141_5478569_length_6235_cov_20.5097_7	Faecal Silage	M. japonica	74881.3	NaN	NaN	130223	23999.3	26985.8	46934.5	54399.4	NaN	NaN	NaN	29493	62761.7	NaN	NaN	NaN	NaN	NaN	NaN	NaN	NaN	Assembly_15-18_bin.22	Bacteria	Firmicutes_A	Clostridia	Lachnospirales	Lachnospiraceae	Faecalimonas		Assembly_15-18_bin.27_k141_4322150_length_11566_cov_85.1709_6
Assembly_15-18_bin.22_k141_5679690_length_2517_cov_77.0000_2	Faecal Silage	M. japonica	NaN	NaN	NaN	NaN	41373.3	89229.3	302844	48769.8	176478	64859.7	57396.2	117956	147978	46172.8	NaN	NaN	NaN	NaN	NaN	NaN	NaN	Assembly_15-18_bin.22	Bacteria	Firmicutes_A	Clostridia	Lachnospirales	Lachnospiraceae	Faecalimonas
Assembly_15-18_bin.22_k141_608915_length_11431_cov_203.2303_1	Faecal Silage	M. japonica	NaN	NaN	NaN	NaN	29900	39606.1	NaN	25690.6	NaN	NaN	NaN	NaN	NaN	NaN	NaN	NaN	NaN	NaN	NaN	NaN	NaN	Assembly_15-18_bin.22	Bacteria	Firmicutes_A	Clostridia	Lachnospirales	Lachnospiraceae	Faecalimonas
Assembly_15-18_bin.22_k141_608915_length_11431_cov_203.2303_7	Faecal Silage	M. japonica	NaN	NaN	NaN	NaN	14585	NaN	NaN	91965.4	NaN	NaN	NaN	14179.4	53885.9	NaN	NaN	NaN	NaN	NaN	NaN	NaN	NaN	Assembly_15-18_bin.22	Bacteria	Firmicutes_A	Clostridia	Lachnospirales	Lachnospiraceae	Faecalimonas
Assembly_15-18_bin.22_k141_630087_length_14877_cov_78.2293_10	Faecal Silage	M. japonica	NaN	NaN	NaN	NaN	NaN	40912.5	NaN	37745.6	45421.3	NaN	NaN	NaN	NaN	NaN	NaN	NaN	NaN	NaN	NaN	NaN	NaN	Assembly_15-18_bin.22	Bacteria	Firmicutes_A	Clostridia	Lachnospirales	Lachnospiraceae	Faecalimonas		Assembly_16_bin.1_NODE_23393_length_2931_cov_23.326147_3, Assembly_17_bin.2_NODE_1225_length_11112_cov_29.784480_1, Assembly_18_bin.8_NODE_2948_length_5031_cov_18.289389_4, Assembly_45_bin.9_NODE_12296_length_4771_cov_24.862807_2
Assembly_15-18_bin.22_k141_7376814_length_10554_cov_85.8866_2	Faecal Silage	M. japonica	86986	103566	NaN	86858.5	76352.7	89529.4	77878.3	74100.5	NaN	NaN	NaN	NaN	NaN	NaN	NaN	NaN	NaN	NaN	NaN	NaN	NaN	Assembly_15-18_bin.22	Bacteria	Firmicutes_A	Clostridia	Lachnospirales	Lachnospiraceae	Faecalimonas		Assembly_15-18_bin.25_k141_4758824_length_2371_cov_13.0000_2, Assembly_15-18_bin.32_k141_6786779_length_2854_cov_51.7435_2, Assembly_15-18_bin.35_k141_6339312_length_4226_cov_25.8654_3, Assembly_15-18_bin.47_k141_2790318_length_16447_cov_103.5755_13, Assembly_15-18_bin.4_k141_1872800_length_6127_cov_17.9235_6, Assembly_15_bin.10_NODE_914_length_15313_cov_6.786866_5, Assembly_15_bin.5_NODE_245_len…
Assembly_15-18_bin.22_k141_7608779_length_2298_cov_30.6583_2	Faecal Silage	M. japonica	1159673	1.18262e+06	613262	815712	978361	893989	988897	726229	1.02652e+06	1.08853e+06	458362	1.35214e+06	803308	1.09131e+06	269329	216599	58849.2	32493.6	25794.2	NaN	NaN	Assembly_15-18_bin.22	Bacteria	Firmicutes_A	Clostridia	Lachnospirales	Lachnospiraceae	Faecalimonas
Assembly_15-18_bin.22_k141_7775733_length_2391_cov_53.3200_1	Faecal Silage	M. japonica	32411.5	NaN	NaN	NaN	35626.3	NaN	NaN	24128.1	NaN	NaN	NaN	NaN	NaN	NaN	NaN	NaN	NaN	NaN	NaN	NaN	NaN	Assembly_15-18_bin.22	Bacteria	Firmicutes_A	Clostridia	Lachnospirales	Lachnospiraceae	Faecalimonas
Assembly_15-18_bin.22_k141_8116722_length_2839_cov_17.0000_1	Faecal Silage	M. japonica	NaN	75055.2	171365	287840	120512	NaN	133851	170576	207286	107291	216757	203944	242791	173194	48094.6	100363	NaN	NaN	NaN	NaN	NaN	Assembly_15-18_bin.22	Bacteria	Firmicutes_A	Clostridia	Lachnospirales	Lachnospiraceae	Faecalimonas
Assembly_15-18_bin.22_k141_8119539_length_6608_cov_29.0000_1	Faecal Silage	M. japonica	68447.5	71126.2	NaN	NaN	40702	89080.6	87106.3	69707.8	71454.6	NaN	NaN	27065	44839.4	43084.4	NaN	NaN	NaN	NaN	NaN	NaN	NaN	Assembly_15-18_bin.22	Bacteria	Firmicutes_A	Clostridia	Lachnospirales	Lachnospiraceae	Faecalimonas		Assembly_16_bin.1_NODE_24971_length_2838_cov_29.773626_1, Assembly_17_bin.2_NODE_13427_length_3220_cov_26.793049_3, Assembly_18_bin.8_NODE_490_length_14781_cov_16.388089_10, Assembly_19-22_bin.8_k141_5796426_length_3287_cov_12.0000_1, Assembly_45_bin.9_NODE_129037_length_1631_cov_34.090736_1
Assembly_15-18_bin.22_k141_822933_length_3524_cov_14.0000_1	Faecal Silage	M. japonica	NaN	NaN	NaN	NaN	44761.2	NaN	NaN	51597.5	NaN	NaN	NaN	51948.3	61636.3	54871.5	41264.9	NaN	NaN	NaN	NaN	NaN	NaN	Assembly_15-18_bin.22	Bacteria	Firmicutes_A	Clostridia	Lachnospirales	Lachnospiraceae	Faecalimonas
Assembly_15-18_bin.22_k141_8664445_length_9393_cov_72.3809_9	Faecal Silage	M. japonica	104145	83313.9	75828.3	97070.9	77686.4	84706.2	73613.3	82268.2	78773.9	46763.2	66640.3	61113	60558.7	NaN	NaN	NaN	NaN	NaN	NaN	NaN	NaN	Assembly_15-18_bin.22	Bacteria	Firmicutes_A	Clostridia	Lachnospirales	Lachnospiraceae	Faecalimonas
Assembly_15-18_bin.22_k141_9380977_length_3504_cov_50.8971_2	Faecal Silage	M. japonica	43701.9	42428.6	NaN	46016.6	26475.6	38826.8	NaN	33404.1	NaN	NaN	NaN	NaN	44670.9	40756.1	NaN	NaN	NaN	NaN	NaN	NaN	NaN	Assembly_15-18_bin.22	Bacteria	Firmicutes_A	Clostridia	Lachnospirales	Lachnospiraceae	Faecalimonas		Assembly_15-18_bin.27_k141_2503792_length_4330_cov_11.0000_1, Assembly_15-18_bin.32_k141_9406072_length_3233_cov_82.7891_1, Assembly_15_bin.5_NODE_79309_length_1545_cov_13.676510_1, Assembly_42_bin_72_NODE_111_length_140914_cov_195.148425_41, Assembly_45_bin.3_NODE_26848_length_3350_cov_13.171472_3, Assembly_46_bin.4_NODE_7105_length_6020_cov_7.862364_2
Assembly_15-18_bin.25_k141_1142418_length_4572_cov_9.6716_1	Faecal Silage	M. japonica	NaN	NaN	NaN	NaN	NaN	NaN	NaN	NaN	NaN	58725.4	65678.5	59778.3	73283.5	74630	58364.3	43840.3	NaN	NaN	NaN	NaN	NaN	Assembly_15-18_bin.25	Bacteria	Firmicutes_A	Clostridia	Oscillospirales	CAG-272
Assembly_15-18_bin.25_k141_216005_length_9859_cov_31.8065_7	Faecal Silage	M. japonica	70654.9	NaN	NaN	72158.2	72095.3	34026.1	75320.5	88275.4	74828.9	68870.4	60531.7	70333.1	52028.8	62352.9	45880.7	NaN	27291.2	24540.9	NaN	NaN	NaN	Assembly_15-18_bin.25	Bacteria	Firmicutes_A	Clostridia	Oscillospirales	CAG-272
Assembly_15-18_bin.25_k141_3911941_length_2942_cov_15.0000_2	Faecal Silage	M. japonica	NaN	NaN	NaN	NaN	187061	243087	168301	126400	98469	NaN	NaN	NaN	NaN	NaN	NaN	NaN	NaN	NaN	NaN	NaN	NaN	Assembly_15-18_bin.25	Bacteria	Firmicutes_A	Clostridia	Oscillospirales	CAG-272
Assembly_15-18_bin.25_k141_4184498_length_3471_cov_28.0000_5	Faecal Silage	M. japonica	56647.5	69982.8	NaN	52024.5	43588.5	NaN	NaN	45728.1	NaN	NaN	NaN	NaN	NaN	NaN	NaN	NaN	NaN	NaN	NaN	NaN	NaN	Assembly_15-18_bin.25	Bacteria	Firmicutes_A	Clostridia	Oscillospirales	CAG-272
Assembly_15-18_bin.25_k141_4210583_length_5053_cov_66.3715_5	Faecal Silage	M. japonica	NaN	NaN	NaN	NaN	5608.26	NaN	NaN	5223.28	NaN	NaN	NaN	NaN	NaN	NaN	NaN	NaN	NaN	NaN	NaN	NaN	NaN	Assembly_15-18_bin.25	Bacteria	Firmicutes_A	Clostridia	Oscillospirales	CAG-272			Assembly_15-18_bin.47_k141_591620_length_14922_cov_20.3690_5, Assembly_17_bin.3_NODE_566_length_16749_cov_8.609141_5
Assembly_15-18_bin.25_k141_443768_length_4788_cov_111.0000_2	Faecal Silage	M. japonica	NaN	NaN	NaN	NaN	21885.6	NaN	NaN	29965.6	NaN	NaN	NaN	NaN	NaN	NaN	NaN	NaN	NaN	NaN	NaN	NaN	NaN	Assembly_15-18_bin.25	Bacteria	Firmicutes_A	Clostridia	Oscillospirales	CAG-272			Assembly_15-18_bin.27_k141_1431667_length_54733_cov_19.0837_4
Assembly_15-18_bin.25_k141_5038227_length_3591_cov_20.8133_1	Faecal Silage	M. japonica	NaN	NaN	NaN	NaN	25111.4	34959.8	NaN	32183.9	NaN	NaN	NaN	NaN	NaN	NaN	NaN	NaN	NaN	NaN	NaN	NaN	NaN	Assembly_15-18_bin.25	Bacteria	Firmicutes_A	Clostridia	Oscillospirales	CAG-272
Assembly_15-18_bin.25_k141_5414743_length_9678_cov_22.6847_5	Faecal Silage	M. japonica	15334.2	NaN	NaN	NaN	18798	14702	NaN	17046.5	NaN	NaN	NaN	NaN	NaN	NaN	NaN	NaN	NaN	NaN	NaN	NaN	NaN	Assembly_15-18_bin.25	Bacteria	Firmicutes_A	Clostridia	Oscillospirales	CAG-272
Assembly_15-18_bin.25_k141_5531558_length_14269_cov_77.3896_14	Faecal Silage	M. japonica	35452.9	NaN	NaN	NaN	41448.3	NaN	NaN	32386.3	NaN	NaN	NaN	NaN	NaN	NaN	NaN	NaN	NaN	NaN	NaN	NaN	NaN	Assembly_15-18_bin.25	Bacteria	Firmicutes_A	Clostridia	Oscillospirales	CAG-272			Assembly_15_bin.10_NODE_49989_length_1929_cov_7.105123_3
Assembly_15-18_bin.25_k141_5531558_length_14269_cov_77.3896_17	Faecal Silage	M. japonica	33574.7	NaN	NaN	NaN	77689.4	NaN	NaN	70690.9	NaN	NaN	NaN	NaN	NaN	NaN	NaN	NaN	NaN	NaN	NaN	NaN	NaN	Assembly_15-18_bin.25	Bacteria	Firmicutes_A	Clostridia	Oscillospirales	CAG-272
Assembly_15-18_bin.25_k141_5824936_length_9814_cov_165.0000_12	Faecal Silage	M. japonica	NaN	NaN	NaN	NaN	29364	NaN	44275.1	37707.4	NaN	NaN	NaN	NaN	NaN	NaN	NaN	NaN	NaN	NaN	NaN	NaN	NaN	Assembly_15-18_bin.25	Bacteria	Firmicutes_A	Clostridia	Oscillospirales	CAG-272			Assembly_15-18_bin.32_k141_9157187_length_3042_cov_139.5753_3, Assembly_15-18_bin.36_k141_7925206_length_3300_cov_68.0000_1, Assembly_15-18_bin.46_k141_22116_length_17536_cov_22.2147_9, Assembly_15_bin.5_NODE_5590_length_5996_cov_9.974752_7, Assembly_16_bin.19_NODE_5310_length_6276_cov_5.272786_4, Assembly_45_bin.3_NODE_16935_length_4128_cov_13.116622_4
Assembly_15-18_bin.25_k141_5997072_length_15468_cov_19.3480_9	Faecal Silage	M. japonica	NaN	NaN	NaN	NaN	17596.8	NaN	NaN	13230	NaN	NaN	NaN	NaN	NaN	NaN	NaN	NaN	NaN	NaN	NaN	NaN	NaN	Assembly_15-18_bin.25	Bacteria	Firmicutes_A	Clostridia	Oscillospirales	CAG-272
Assembly_15-18_bin.25_k141_6269439_length_10091_cov_76.6318_3	Faecal Silage	M. japonica	101668	100418	83794	99180.5	95184.1	71896.4	82402.6	106469	71296.4	NaN	NaN	NaN	NaN	NaN	NaN	NaN	NaN	NaN	NaN	NaN	NaN	Assembly_15-18_bin.25	Bacteria	Firmicutes_A	Clostridia	Oscillospirales	CAG-272			Assembly_41_bin_123_NODE_11812_length_21794_cov_9.521689_3
Assembly_15-18_bin.25_k141_902433_length_5896_cov_43.6544_3	Faecal Silage	M. japonica	NaN	NaN	NaN	NaN	NaN	NaN	NaN	NaN	NaN	44616.9	31489.5	46108.8	56579.3	48717.9	32982	29887.3	NaN	NaN	NaN	NaN	NaN	Assembly_15-18_bin.25	Bacteria	Firmicutes_A	Clostridia	Oscillospirales	CAG-272
Assembly_15-18_bin.25_k141_902433_length_5896_cov_43.6544_4	Faecal Silage	M. japonica	NaN	NaN	NaN	NaN	76924.9	125415	40910.9	82139.5	NaN	NaN	NaN	NaN	NaN	NaN	NaN	NaN	NaN	NaN	NaN	NaN	NaN	Assembly_15-18_bin.25	Bacteria	Firmicutes_A	Clostridia	Oscillospirales	CAG-272
Assembly_15-18_bin.25_k141_9197926_length_7838_cov_22.0907_5	Faecal Silage	M. japonica	70316.7	NaN	NaN	64478.9	NaN	44324.1	82332.7	61117.6	NaN	NaN	NaN	34119.1	NaN	NaN	NaN	NaN	NaN	NaN	NaN	NaN	NaN	Assembly_15-18_bin.25	Bacteria	Firmicutes_A	Clostridia	Oscillospirales	CAG-272			Assembly_15-18_bin.29_k141_8963585_length_10033_cov_16.7340_1, Assembly_15-18_bin.35_k141_6996922_length_2228_cov_11.8213_2, Assembly_15-18_bin.40_k141_5682307_length_1977_cov_42.0000_2, Assembly_15-18_bin.6_k141_2424157_length_27850_cov_31.6199_2, Assembly_15_bin.2_NODE_562_length_19210_cov_9.554529_2, Assembly_16_bin.18_NODE_7079_length_5398_cov_4.787573_1, Assembly_18_bin.3_NODE_131_length_392…
Assembly_15-18_bin.26_k141_1167605_length_5851_cov_33.9897_3	Faecal Silage	M. japonica	15876.8	NaN	NaN	NaN	13430.3	16890.2	NaN	17197.1	NaN	NaN	NaN	NaN	NaN	NaN	NaN	NaN	NaN	NaN	NaN	NaN	NaN	Assembly_15-18_bin.26	Bacteria	Bacteroidota	Bacteroidia	Bacteroidales	UBA11471	UBA11471
Assembly_15-18_bin.26_k141_1199327_length_12991_cov_174.2103_7	Faecal Silage	M. japonica	64909.8	69694.2	NaN	75062.7	275946	259138	389351	310793	382501	NaN	NaN	NaN	NaN	NaN	NaN	NaN	NaN	NaN	NaN	NaN	NaN	Assembly_15-18_bin.26	Bacteria	Bacteroidota	Bacteroidia	Bacteroidales	UBA11471	UBA11471		Assembly_45_bin.15_NODE_11908_length_4841_cov_4.899499_2
Assembly_15-18_bin.26_k141_2119792_length_2654_cov_88.7230_1	Faecal Silage	M. japonica	NaN	NaN	NaN	NaN	NaN	69167.2	64721.1	69578.3	100127	NaN	NaN	NaN	NaN	NaN	NaN	NaN	NaN	NaN	NaN	NaN	NaN	Assembly_15-18_bin.26	Bacteria	Bacteroidota	Bacteroidia	Bacteroidales	UBA11471	UBA11471
Assembly_15-18_bin.26_k141_3129223_length_2273_cov_22.6585_2	Faecal Silage	M. japonica	NaN	NaN	NaN	NaN	23670.2	NaN	NaN	27778.8	NaN	NaN	NaN	23670.2	NaN	22630.5	NaN	NaN	NaN	NaN	NaN	NaN	NaN	Assembly_15-18_bin.26	Bacteria	Bacteroidota	Bacteroidia	Bacteroidales	UBA11471	UBA11471		Assembly_15-18_bin.9_k141_7479925_length_12322_cov_37.9213_4, Assembly_45_bin.14_NODE_1004_length_14768_cov_6.263576_1
Assembly_15-18_bin.26_k141_3147913_length_2390_cov_16.0289_2	Faecal Silage	M. japonica	NaN	NaN	NaN	NaN	42265.1	NaN	33194.7	48653.6	NaN	NaN	NaN	NaN	NaN	NaN	NaN	NaN	NaN	NaN	NaN	NaN	NaN	Assembly_15-18_bin.26	Bacteria	Bacteroidota	Bacteroidia	Bacteroidales	UBA11471	UBA11471		Assembly_18_bin.6_NODE_125_length_40404_cov_263.197973_23, Assembly_45_bin.5_NODE_803_length_16380_cov_17.524962_13
Assembly_15-18_bin.26_k141_3771439_length_13836_cov_136.6099_8	Faecal Silage	M. japonica	NaN	NaN	NaN	NaN	34895.2	NaN	NaN	34857.5	NaN	NaN	NaN	NaN	NaN	NaN	NaN	NaN	NaN	NaN	NaN	NaN	NaN	Assembly_15-18_bin.26	Bacteria	Bacteroidota	Bacteroidia	Bacteroidales	UBA11471	UBA11471
Assembly_15-18_bin.26_k141_4154686_length_4544_cov_78.9051_2	Faecal Silage	M. japonica	NaN	NaN	NaN	NaN	33499.9	NaN	NaN	28531.5	NaN	67465	75506.6	52429.9	81985.1	64920.9	41552	37978.4	NaN	NaN	NaN	NaN	NaN	Assembly_15-18_bin.26	Bacteria	Bacteroidota	Bacteroidia	Bacteroidales	UBA11471	UBA11471
Assembly_15-18_bin.26_k141_4223288_length_6418_cov_50.3260_2	Faecal Silage	M. japonica	NaN	NaN	NaN	NaN	NaN	NaN	NaN	NaN	NaN	NaN	NaN	50570.1	59235	42332.7	NaN	NaN	NaN	NaN	NaN	NaN	NaN	Assembly_15-18_bin.26	Bacteria	Bacteroidota	Bacteroidia	Bacteroidales	UBA11471	UBA11471
Assembly_15-18_bin.26_k141_5034625_length_2052_cov_80.0000_3	Faecal Silage	M. japonica	25775.3	43021.3	NaN	NaN	74212.5	102152	127961	70813.4	70286.3	NaN	NaN	NaN	NaN	NaN	NaN	NaN	NaN	NaN	NaN	NaN	NaN	Assembly_15-18_bin.26	Bacteria	Bacteroidota	Bacteroidia	Bacteroidales	UBA11471	UBA11471
Assembly_15-18_bin.26_k141_5065278_length_5997_cov_66.4751_3	Faecal Silage	M. japonica	NaN	NaN	NaN	NaN	40930	29994.8	45565.4	34357.4	NaN	NaN	NaN	NaN	NaN	NaN	NaN	NaN	NaN	NaN	NaN	NaN	NaN	Assembly_15-18_bin.26	Bacteria	Bacteroidota	Bacteroidia	Bacteroidales	UBA11471	UBA11471
Assembly_15-18_bin.26_k141_6079510_length_9934_cov_125.0000_7	Faecal Silage	M. japonica	NaN	99065.7	73441	86887.2	403532	273050	320311	378993	253394	48498.1	68466.7	NaN	NaN	55424.5	NaN	NaN	NaN	NaN	NaN	NaN	NaN	Assembly_15-18_bin.26	Bacteria	Bacteroidota	Bacteroidia	Bacteroidales	UBA11471	UBA11471		Assembly_45_bin.15_NODE_42406_length_2718_cov_4.577920_1
Assembly_15-18_bin.26_k141_6155830_length_4729_cov_42.8703_4	Faecal Silage	M. japonica	NaN	NaN	NaN	NaN	25900.7	NaN	NaN	22444.2	NaN	NaN	NaN	NaN	NaN	NaN	NaN	NaN	NaN	NaN	NaN	NaN	NaN	Assembly_15-18_bin.26	Bacteria	Bacteroidota	Bacteroidia	Bacteroidales	UBA11471	UBA11471
Assembly_15-18_bin.26_k141_7376862_length_6240_cov_25.7241_1	Faecal Silage	M. japonica	72841.9	85559	NaN	68945.4	83870	85835.3	90504.6	84215.5	100294	NaN	NaN	NaN	NaN	NaN	NaN	NaN	NaN	NaN	NaN	NaN	NaN	Assembly_15-18_bin.26	Bacteria	Bacteroidota	Bacteroidia	Bacteroidales	UBA11471	UBA11471
Assembly_15-18_bin.26_k141_7572096_length_8957_cov_26.0000_3	Faecal Silage	M. japonica	NaN	NaN	NaN	NaN	54062.4	60056.3	NaN	52116	NaN	NaN	NaN	NaN	NaN	NaN	NaN	NaN	NaN	NaN	NaN	NaN	NaN	Assembly_15-18_bin.26	Bacteria	Bacteroidota	Bacteroidia	Bacteroidales	UBA11471	UBA11471
Assembly_15-18_bin.26_k141_7679044_length_7436_cov_25.3782_4	Faecal Silage	M. japonica	NaN	NaN	NaN	53561.8	73837.7	33513.7	80058	85761.6	92710.5	NaN	NaN	NaN	NaN	NaN	NaN	NaN	NaN	NaN	NaN	NaN	NaN	Assembly_15-18_bin.26	Bacteria	Bacteroidota	Bacteroidia	Bacteroidales	UBA11471	UBA11471
Assembly_15-18_bin.26_k141_8307993_length_3353_cov_22.5962_3	Faecal Silage	M. japonica	NaN	NaN	NaN	NaN	NaN	NaN	NaN	NaN	NaN	57750.1	51522.9	46748	61155.7	43997.1	40852.9	36583	NaN	NaN	NaN	NaN	NaN	Assembly_15-18_bin.26	Bacteria	Bacteroidota	Bacteroidia	Bacteroidales	UBA11471	UBA11471		Assembly_45_bin.15_NODE_40028_length_2792_cov_4.335404_1
Assembly_15-18_bin.26_k141_8815459_length_5341_cov_23.5827_6	Faecal Silage	M. japonica	NaN	NaN	NaN	NaN	NaN	NaN	NaN	NaN	NaN	100903	151615	99438.5	114577	40869.6	NaN	NaN	NaN	NaN	NaN	NaN	NaN	Assembly_15-18_bin.26	Bacteria	Bacteroidota	Bacteroidia	Bacteroidales	UBA11471	UBA11471
Assembly_15-18_bin.26_k141_9414630_length_4720_cov_22.3964_3	Faecal Silage	M. japonica	53507.5	NaN	NaN	NaN	46306.8	27742.9	66948.8	59037.3	69684.8	123683	66444.7	114129	129967	90715.2	40946.1	52656	NaN	NaN	NaN	NaN	NaN	Assembly_15-18_bin.26	Bacteria	Bacteroidota	Bacteroidia	Bacteroidales	UBA11471	UBA11471		Assembly_18_bin.2_NODE_240_length_23635_cov_10.113486_10, Assembly_19-22_bin.44_k141_4666486_length_4586_cov_14.3503_2, Assembly_41_bin_141_NODE_4840_length_40332_cov_11.362937_6
Assembly_15-18_bin.26_k141_978530_length_3509_cov_18.9709_2	Faecal Silage	M. japonica	56888.2	50838.9	NaN	46318.6	72604.8	85081.6	112284	81006.3	121188	105715	117187	NaN	NaN	65214.4	NaN	67634.7	NaN	NaN	NaN	NaN	NaN	Assembly_15-18_bin.26	Bacteria	Bacteroidota	Bacteroidia	Bacteroidales	UBA11471	UBA11471
Assembly_15-18_bin.27_k141_103395_length_30386_cov_19.4033_18	Faecal Silage	M. japonica	36055.1	NaN	NaN	NaN	25758.2	NaN	29980.4	36745.1	NaN	NaN	NaN	NaN	NaN	NaN	NaN	NaN	NaN	NaN	NaN	NaN	NaN	Assembly_15-18_bin.27	Bacteria	Firmicutes_A	Clostridia	Lachnospirales	Lachnospiraceae
Assembly_15-18_bin.27_k141_1263877_length_13744_cov_61.5706_7	Faecal Silage	M. japonica	NaN	NaN	NaN	NaN	NaN	NaN	NaN	21613.4	NaN	NaN	NaN	52630.7	55673.6	55267.6	NaN	NaN	NaN	NaN	NaN	NaN	NaN	Assembly_15-18_bin.27	Bacteria	Firmicutes_A	Clostridia	Lachnospirales	Lachnospiraceae
Assembly_15-18_bin.27_k141_2014170_length_13914_cov_20.8955_11	Faecal Silage	M. japonica	NaN	NaN	NaN	NaN	91980.5	50955.2	NaN	111571	NaN	NaN	NaN	NaN	NaN	NaN	NaN	NaN	NaN	NaN	NaN	NaN	NaN	Assembly_15-18_bin.27	Bacteria	Firmicutes_A	Clostridia	Lachnospirales	Lachnospiraceae
Assembly_15-18_bin.27_k141_2838743_length_8953_cov_15.8434_7	Faecal Silage	M. japonica	513489	664102	527902	643510	998961	679355	738060	749232	580635	121924	191892	107716	144786	301422	97518	59842.6	NaN	NaN	NaN	NaN	NaN	Assembly_15-18_bin.27	Bacteria	Firmicutes_A	Clostridia	Lachnospirales	Lachnospiraceae
Assembly_15-18_bin.27_k141_2838743_length_8953_cov_15.8434_8	Faecal Silage	M. japonica	182975	NaN	63961.2	NaN	74933.4	329060	215048	149980	182576	54029.3	38755.8	50623.9	58932.5	58605.9	45034.9	NaN	NaN	NaN	NaN	NaN	NaN	Assembly_15-18_bin.27	Bacteria	Firmicutes_A	Clostridia	Lachnospirales	Lachnospiraceae
Assembly_15-18_bin.27_k141_2838743_length_8953_cov_15.8434_9	Faecal Silage	M. japonica	32489.2	NaN	NaN	NaN	31066.6	38080.2	NaN	NaN	NaN	NaN	NaN	NaN	NaN	NaN	NaN	NaN	NaN	NaN	NaN	NaN	NaN	Assembly_15-18_bin.27	Bacteria	Firmicutes_A	Clostridia	Lachnospirales	Lachnospiraceae
Assembly_15-18_bin.27_k141_3428629_length_23715_cov_16.1441_13	Faecal Silage	M. japonica	219952	144448	73164.3	196187	110299	83356.2	66465.4	129404	60122.6	45899.2	43312.9	162036	152946	38366.7	NaN	NaN	NaN	NaN	NaN	NaN	NaN	Assembly_15-18_bin.27	Bacteria	Firmicutes_A	Clostridia	Lachnospirales	Lachnospiraceae
Assembly_15-18_bin.27_k141_3428629_length_23715_cov_16.1441_8	Faecal Silage	M. japonica	NaN	NaN	NaN	NaN	38291.9	NaN	46013.1	47672.8	NaN	NaN	47057.6	55871.9	61979.8	49271.9	NaN	NaN	NaN	NaN	NaN	NaN	NaN	Assembly_15-18_bin.27	Bacteria	Firmicutes_A	Clostridia	Lachnospirales	Lachnospiraceae
Assembly_15-18_bin.27_k141_3970601_length_18758_cov_16.5708_10	Faecal Silage	M. japonica	104258	72489.7	NaN	77346	170319	203494	164245	190696	74257.2	NaN	NaN	NaN	NaN	NaN	NaN	NaN	NaN	NaN	NaN	NaN	NaN	Assembly_15-18_bin.27	Bacteria	Firmicutes_A	Clostridia	Lachnospirales	Lachnospiraceae
Assembly_15-18_bin.27_k141_3970601_length_18758_cov_16.5708_11	Faecal Silage	M. japonica	NaN	NaN	NaN	NaN	52190.3	NaN	NaN	71572.7	NaN	NaN	NaN	NaN	NaN	NaN	NaN	NaN	NaN	NaN	NaN	NaN	NaN	Assembly_15-18_bin.27	Bacteria	Firmicutes_A	Clostridia	Lachnospirales	Lachnospiraceae
Assembly_15-18_bin.27_k141_4129902_length_26390_cov_36.4382_17	Faecal Silage	M. japonica	149130	97888.4	109670	77165.8	90577	173215	65792.4	78318.6	70620.4	72332.5	42276.7	69796.6	83947.1	53594.6	52059.1	NaN	NaN	NaN	NaN	NaN	NaN	Assembly_15-18_bin.27	Bacteria	Firmicutes_A	Clostridia	Lachnospirales	Lachnospiraceae
Assembly_15-18_bin.27_k141_4148853_length_10040_cov_24.5423_4	Faecal Silage	M. japonica	90437.4	NaN	NaN	NaN	95761.6	49046.2	NaN	48578.6	NaN	NaN	NaN	NaN	NaN	NaN	NaN	NaN	NaN	NaN	NaN	NaN	NaN	Assembly_15-18_bin.27	Bacteria	Firmicutes_A	Clostridia	Lachnospirales	Lachnospiraceae
Assembly_15-18_bin.27_k141_4207733_length_5981_cov_151.0740_4	Faecal Silage	M. japonica	124583	NaN	58802	126885	103129	25130.8	44815.3	38142.1	43886.8	NaN	NaN	NaN	NaN	NaN	NaN	NaN	NaN	NaN	NaN	NaN	NaN	Assembly_15-18_bin.27	Bacteria	Firmicutes_A	Clostridia	Lachnospirales	Lachnospiraceae
Assembly_15-18_bin.27_k141_4290360_length_6105_cov_34.0000_5	Faecal Silage	M. japonica	131190	95043.3	99158.5	121615	119617	81449.7	137221	115577	118180	NaN	NaN	NaN	NaN	NaN	NaN	NaN	NaN	NaN	NaN	NaN	NaN	Assembly_15-18_bin.27	Bacteria	Firmicutes_A	Clostridia	Lachnospirales	Lachnospiraceae
Assembly_15-18_bin.27_k141_4347176_length_12405_cov_13.0000_2	Faecal Silage	M. japonica	57372.4	42921.6	NaN	NaN	23035.8	NaN	46911.4	33677.3	41004	38322.6	41942.2	47126.2	NaN	NaN	NaN	NaN	NaN	NaN	NaN	NaN	NaN	Assembly_15-18_bin.27	Bacteria	Firmicutes_A	Clostridia	Lachnospirales	Lachnospiraceae
Assembly_15-18_bin.27_k141_4379764_length_23289_cov_20.8725_5	Faecal Silage	M. japonica	47535	47498.1	NaN	53798.2	82829	70434.6	48241.2	68119.7	44117.6	NaN	NaN	NaN	NaN	NaN	NaN	NaN	NaN	NaN	NaN	NaN	NaN	Assembly_15-18_bin.27	Bacteria	Firmicutes_A	Clostridia	Lachnospirales	Lachnospiraceae
Assembly_15-18_bin.27_k141_4379764_length_23289_cov_20.8725_6	Faecal Silage	M. japonica	149339	109552	NaN	111173	177427	147639	100248	158238	74933.3	NaN	NaN	NaN	NaN	NaN	NaN	NaN	NaN	NaN	NaN	NaN	NaN	Assembly_15-18_bin.27	Bacteria	Firmicutes_A	Clostridia	Lachnospirales	Lachnospiraceae
Assembly_15-18_bin.27_k141_4379764_length_23289_cov_20.8725_7	Faecal Silage	M. japonica	40186.4	NaN	NaN	NaN	139302	138596	51790.8	132915	45313.3	NaN	NaN	NaN	NaN	NaN	NaN	NaN	NaN	NaN	NaN	NaN	NaN	Assembly_15-18_bin.27	Bacteria	Firmicutes_A	Clostridia	Lachnospirales	Lachnospiraceae
Assembly_15-18_bin.27_k141_4455310_length_6800_cov_26.1317_7	Faecal Silage	M. japonica	NaN	NaN	NaN	NaN	153339	57353.6	64115.2	155098	NaN	NaN	NaN	51632.8	61076.1	54519.2	NaN	31822	NaN	NaN	NaN	NaN	NaN	Assembly_15-18_bin.27	Bacteria	Firmicutes_A	Clostridia	Lachnospirales	Lachnospiraceae			Assembly_19-22_bin.30_k141_3572307_length_4140_cov_17.0000_1
Assembly_15-18_bin.27_k141_4964295_length_8432_cov_26.2288_4	Faecal Silage	M. japonica	NaN	NaN	NaN	NaN	NaN	NaN	NaN	NaN	NaN	48040.5	NaN	NaN	51742.2	56122.2	NaN	NaN	NaN	NaN	NaN	NaN	NaN	Assembly_15-18_bin.27	Bacteria	Firmicutes_A	Clostridia	Lachnospirales	Lachnospiraceae			Assembly_18_bin.9_NODE_90381_length_1706_cov_3.152029_1
Assembly_15-18_bin.27_k141_5061127_length_5301_cov_17.0000_1	Faecal Silage	M. japonica	24558.6	NaN	NaN	NaN	63177.8	42841	NaN	NaN	NaN	NaN	NaN	NaN	NaN	NaN	NaN	NaN	NaN	NaN	NaN	NaN	NaN	Assembly_15-18_bin.27	Bacteria	Firmicutes_A	Clostridia	Lachnospirales	Lachnospiraceae
Assembly_15-18_bin.27_k141_5140999_length_19355_cov_15.4269_15	Faecal Silage	M. japonica	89753.2	112685	NaN	91059.4	90382.4	137824	135044	123815	142649	63717.8	80261.4	55538.8	67677.8	51685.8	40836	NaN	NaN	NaN	NaN	NaN	NaN	Assembly_15-18_bin.27	Bacteria	Firmicutes_A	Clostridia	Lachnospirales	Lachnospiraceae
Assembly_15-18_bin.27_k141_5305942_length_7238_cov_15.2484_4	Faecal Silage	M. japonica	68780.7	NaN	NaN	53082	80257.8	69479.9	NaN	60824	NaN	NaN	NaN	NaN	NaN	NaN	NaN	NaN	NaN	NaN	NaN	NaN	NaN	Assembly_15-18_bin.27	Bacteria	Firmicutes_A	Clostridia	Lachnospirales	Lachnospiraceae
Assembly_15-18_bin.27_k141_5372194_length_6160_cov_16.8608_5	Faecal Silage	M. japonica	NaN	NaN	NaN	NaN	NaN	NaN	31166	27376.1	NaN	NaN	NaN	NaN	NaN	NaN	NaN	NaN	NaN	NaN	NaN	NaN	NaN	Assembly_15-18_bin.27	Bacteria	Firmicutes_A	Clostridia	Lachnospirales	Lachnospiraceae			Assembly_19-22_bin.41_k141_11246773_length_6113_cov_15.8935_5, Assembly_19_bin.5_NODE_247_length_22020_cov_10.223173_15, Assembly_20_bin.3_NODE_567_length_17294_cov_11.987122_14, Assembly_22_bin.5_NODE_135_length_33861_cov_14.394871_26
Assembly_15-18_bin.27_k141_5585263_length_9913_cov_14.4218_3	Faecal Silage	M. japonica	NaN	NaN	NaN	NaN	60969.4	42317.3	43159.6	45076.1	NaN	48936.9	49880.1	NaN	NaN	NaN	NaN	NaN	NaN	NaN	NaN	NaN	NaN	Assembly_15-18_bin.27	Bacteria	Firmicutes_A	Clostridia	Lachnospirales	Lachnospiraceae
Assembly_15-18_bin.27_k141_5954121_length_12310_cov_27.1795_10	Faecal Silage	M. japonica	73943.1	61636.9	NaN	NaN	69771.3	58284.9	64259.8	51865.3	48155.5	NaN	49335.1	58928.8	48869.7	58118.3	NaN	NaN	NaN	NaN	NaN	NaN	NaN	Assembly_15-18_bin.27	Bacteria	Firmicutes_A	Clostridia	Lachnospirales	Lachnospiraceae
Assembly_15-18_bin.27_k141_6642857_length_23809_cov_16.3901_19	Faecal Silage	M. japonica	NaN	NaN	NaN	NaN	36784.9	NaN	NaN	85855.5	NaN	NaN	NaN	NaN	NaN	NaN	NaN	NaN	NaN	NaN	NaN	NaN	NaN	Assembly_15-18_bin.27	Bacteria	Firmicutes_A	Clostridia	Lachnospirales	Lachnospiraceae
Assembly_15-18_bin.27_k141_6883398_length_6529_cov_15.0000_5	Faecal Silage	M. japonica	113891	73610.5	NaN	53757.7	121747	70424.1	83591.8	88132.3	59115.7	NaN	NaN	37354.2	NaN	53247.5	NaN	NaN	NaN	NaN	NaN	NaN	NaN	Assembly_15-18_bin.27	Bacteria	Firmicutes_A	Clostridia	Lachnospirales	Lachnospiraceae			Assembly_15-18_bin.31_k141_3773685_length_3905_cov_12.0000_3, Assembly_18_bin.2_NODE_303_length_20767_cov_13.661983_11, Assembly_19_bin.4_NODE_413_length_16872_cov_14.113457_8, Assembly_20_bin.2_NODE_586_length_17019_cov_17.270278_8, Assembly_42_bin_66_NODE_164_length_118754_cov_31.888601_94, Assembly_45_bin.11_NODE_3217_length_8670_cov_10.003482_9, Assembly_45_bin.18_NODE_4308_length_7631_cov_6.…
Assembly_15-18_bin.27_k141_7395334_length_5406_cov_31.3994_1	Faecal Silage	M. japonica	NaN	NaN	NaN	NaN	59249.1	NaN	74566.4	70085.7	59043.9	NaN	NaN	NaN	56534.7	56647.1	NaN	NaN	NaN	NaN	NaN	NaN	NaN	Assembly_15-18_bin.27	Bacteria	Firmicutes_A	Clostridia	Lachnospirales	Lachnospiraceae
Assembly_15-18_bin.27_k141_7395334_length_5406_cov_31.3994_2	Faecal Silage	M. japonica	124196	117203	NaN	97256	176498	126069	136131	146286	158543	NaN	NaN	35851.8	NaN	NaN	NaN	NaN	NaN	NaN	NaN	NaN	NaN	Assembly_15-18_bin.27	Bacteria	Firmicutes_A	Clostridia	Lachnospirales	Lachnospiraceae
Assembly_15-18_bin.27_k141_7817557_length_21811_cov_13.0032_4	Faecal Silage	M. japonica	1.27501e+06	1681530	978352	1.32211e+06	1.72133e+06	2.01725e+06	1.3379e+06	1.98331e+06	1.42722e+06	101404	126784	NaN	NaN	NaN	NaN	NaN	NaN	NaN	NaN	NaN	NaN	Assembly_15-18_bin.27	Bacteria	Firmicutes_A	Clostridia	Lachnospirales	Lachnospiraceae
Assembly_15-18_bin.27_k141_8197027_length_48606_cov_139.4812_6	Faecal Silage	M. japonica	51047.2	42665.3	58140.2	44205.4	42955.1	41434.2	56750.3	31051.9	NaN	NaN	NaN	NaN	NaN	NaN	NaN	NaN	NaN	NaN	NaN	NaN	NaN	Assembly_15-18_bin.27	Bacteria	Firmicutes_A	Clostridia	Lachnospirales	Lachnospiraceae			Assembly_19-22_bin.21_k141_4613994_length_5688_cov_25.5158_3, Assembly_20_bin.1_NODE_90_length_40523_cov_8.553573_15, Assembly_22_bin.6_NODE_23405_length_3037_cov_11.664990_4
Assembly_15-18_bin.27_k141_870481_length_32349_cov_75.7542_17	Faecal Silage	M. japonica	NaN	NaN	NaN	NaN	41832.4	42211.9	54186.2	60950.1	42087.8	NaN	NaN	NaN	NaN	NaN	NaN	NaN	NaN	NaN	NaN	NaN	NaN	Assembly_15-18_bin.27	Bacteria	Firmicutes_A	Clostridia	Lachnospirales	Lachnospiraceae
Assembly_15-18_bin.27_k141_9297145_length_13101_cov_22.0000_6	Faecal Silage	M. japonica	21893.3	NaN	NaN	NaN	25971.9	25513.3	NaN	18001.1	NaN	NaN	NaN	NaN	NaN	NaN	NaN	NaN	NaN	NaN	NaN	NaN	NaN	Assembly_15-18_bin.27	Bacteria	Firmicutes_A	Clostridia	Lachnospirales	Lachnospiraceae
Assembly_15-18_bin.27_k141_9320159_length_17191_cov_14.9967_10	Faecal Silage	M. japonica	NaN	NaN	NaN	NaN	34462.5	NaN	25300	NaN	NaN	NaN	NaN	NaN	NaN	NaN	NaN	NaN	NaN	NaN	NaN	NaN	NaN	Assembly_15-18_bin.27	Bacteria	Firmicutes_A	Clostridia	Lachnospirales	Lachnospiraceae
Assembly_15-18_bin.27_k141_9320159_length_17191_cov_14.9967_15	Faecal Silage	M. japonica	NaN	NaN	NaN	NaN	73164.7	73707.9	47735.2	67592.3	NaN	NaN	NaN	NaN	NaN	NaN	NaN	NaN	NaN	NaN	NaN	NaN	NaN	Assembly_15-18_bin.27	Bacteria	Firmicutes_A	Clostridia	Lachnospirales	Lachnospiraceae
Assembly_15-18_bin.27_k141_9320159_length_17191_cov_14.9967_16	Faecal Silage	M. japonica	NaN	NaN	NaN	NaN	NaN	NaN	NaN	NaN	NaN	50207.5	NaN	58886.4	57298.9	NaN	NaN	57278	NaN	NaN	NaN	NaN	NaN	Assembly_15-18_bin.27	Bacteria	Firmicutes_A	Clostridia	Lachnospirales	Lachnospiraceae
Assembly_15-18_bin.27_k141_9320159_length_17191_cov_14.9967_2	Faecal Silage	M. japonica	16814.6	NaN	NaN	NaN	68917.8	88431.5	95163.3	106828	78946.2	NaN	NaN	NaN	NaN	NaN	NaN	NaN	NaN	NaN	NaN	NaN	NaN	Assembly_15-18_bin.27	Bacteria	Firmicutes_A	Clostridia	Lachnospirales	Lachnospiraceae
Assembly_15-18_bin.27_k141_9320159_length_17191_cov_14.9967_6	Faecal Silage	M. japonica	257253	178877	NaN	NaN	408513	248731	314856	327885	NaN	NaN	NaN	NaN	NaN	NaN	NaN	NaN	NaN	NaN	NaN	NaN	NaN	Assembly_15-18_bin.27	Bacteria	Firmicutes_A	Clostridia	Lachnospirales	Lachnospiraceae
Assembly_15-18_bin.27_k141_9320159_length_17191_cov_14.9967_8	Faecal Silage	M. japonica	224850	220857	140202	158283	251767	242719	213141	233329	137341	NaN	NaN	NaN	NaN	NaN	NaN	NaN	NaN	NaN	NaN	NaN	NaN	Assembly_15-18_bin.27	Bacteria	Firmicutes_A	Clostridia	Lachnospirales	Lachnospiraceae
Assembly_15-18_bin.29_k141_1116520_length_1553_cov_10.0000_1	Faecal Silage	M. japonica	NaN	NaN	NaN	NaN	NaN	NaN	NaN	NaN	NaN	51300.9	39861	46878.1	NaN	43847.4	NaN	33897	NaN	NaN	NaN	NaN	NaN	Assembly_15-18_bin.29	Bacteria	Bacteroidota	Bacteroidia	Bacteroidales	UBA932
Assembly_15-18_bin.29_k141_1702992_length_3073_cov_10.0000_3	Faecal Silage	M. japonica	NaN	78568.9	NaN	66793.1	61709.2	87638.5	71175.9	74647.1	84948.7	115477	124774	102437	82364.6	55719.6	52487.4	46466	52030.4	NaN	NaN	NaN	NaN	Assembly_15-18_bin.29	Bacteria	Bacteroidota	Bacteroidia	Bacteroidales	UBA932
Assembly_15-18_bin.29_k141_2711999_length_2198_cov_65.0000_1	Faecal Silage	M. japonica	NaN	NaN	NaN	NaN	29236.4	NaN	NaN	28409.1	NaN	NaN	NaN	NaN	NaN	NaN	NaN	NaN	NaN	NaN	NaN	NaN	NaN	Assembly_15-18_bin.29	Bacteria	Bacteroidota	Bacteroidia	Bacteroidales	UBA932
Assembly_15-18_bin.29_k141_2974898_length_8062_cov_11.0000_11	Faecal Silage	M. japonica	NaN	63734.9	77179.5	54267.7	268311	236610	406835	263478	374392	61374.8	49850.8	71410.8	101133	85337.8	52449.4	41794.4	NaN	NaN	NaN	NaN	NaN	Assembly_15-18_bin.29	Bacteria	Bacteroidota	Bacteroidia	Bacteroidales	UBA932
Assembly_15-18_bin.29_k141_2974898_length_8062_cov_11.0000_14	Faecal Silage	M. japonica	NaN	NaN	NaN	NaN	24656	17179.3	19108.6	16007.7	NaN	NaN	NaN	NaN	NaN	NaN	NaN	NaN	NaN	NaN	NaN	NaN	NaN	Assembly_15-18_bin.29	Bacteria	Bacteroidota	Bacteroidia	Bacteroidales	UBA932
Assembly_15-18_bin.29_k141_3554779_length_4540_cov_9.0000_4	Faecal Silage	M. japonica	27102.2	NaN	NaN	46641.1	176685	NaN	149016	183315	34008.2	NaN	59026.7	NaN	53964.8	NaN	NaN	NaN	NaN	NaN	NaN	NaN	NaN	Assembly_15-18_bin.29	Bacteria	Bacteroidota	Bacteroidia	Bacteroidales	UBA932			Assembly_45_bin.14_NODE_14429_length_4437_cov_6.797125_5
Assembly_15-18_bin.29_k141_4573757_length_4533_cov_23.0000_2	Faecal Silage	M. japonica	NaN	NaN	NaN	NaN	81648.6	NaN	NaN	74241.6	NaN	NaN	NaN	NaN	NaN	NaN	NaN	NaN	NaN	NaN	NaN	NaN	NaN	Assembly_15-18_bin.29	Bacteria	Bacteroidota	Bacteroidia	Bacteroidales	UBA932
Assembly_15-18_bin.29_k141_4732810_length_28805_cov_11.0614_4	Faecal Silage	M. japonica	387843	399545	179709	337688	192230	154176	89307.5	127970	93238.1	NaN	NaN	NaN	NaN	NaN	NaN	NaN	NaN	NaN	NaN	NaN	NaN	Assembly_15-18_bin.29	Bacteria	Bacteroidota	Bacteroidia	Bacteroidales	UBA932
Assembly_15-18_bin.29_k141_6400727_length_7945_cov_10.0000_3	Faecal Silage	M. japonica	NaN	51726.2	NaN	46554.5	46920.4	46061.3	34869.1	46937.3	30576.5	NaN	NaN	36481.6	53824.1	NaN	NaN	NaN	NaN	NaN	NaN	NaN	NaN	Assembly_15-18_bin.29	Bacteria	Bacteroidota	Bacteroidia	Bacteroidales	UBA932
Assembly_15-18_bin.29_k141_6903117_length_2742_cov_9.0000_2	Faecal Silage	M. japonica	NaN	NaN	NaN	NaN	NaN	28289.6	NaN	66516	NaN	NaN	NaN	NaN	NaN	NaN	NaN	NaN	NaN	NaN	NaN	NaN	NaN	Assembly_15-18_bin.29	Bacteria	Bacteroidota	Bacteroidia	Bacteroidales	UBA932
Assembly_15-18_bin.29_k141_7252371_length_5233_cov_12.1396_1	Faecal Silage	M. japonica	37708.8	92341.6	NaN	75640.6	78747.5	117679	115645	132097	90846.8	57373.4	51838.3	90026.1	94431.7	84395.7	NaN	NaN	NaN	NaN	NaN	NaN	NaN	Assembly_15-18_bin.29	Bacteria	Bacteroidota	Bacteroidia	Bacteroidales	UBA932
Assembly_15-18_bin.29_k141_8819475_length_4784_cov_10.0000_3	Faecal Silage	M. japonica	NaN	NaN	NaN	NaN	34827.1	NaN	NaN	19637.2	NaN	NaN	NaN	NaN	NaN	NaN	NaN	NaN	NaN	NaN	NaN	NaN	NaN	Assembly_15-18_bin.29	Bacteria	Bacteroidota	Bacteroidia	Bacteroidales	UBA932			Assembly_15-18_bin.52_k141_3014357_length_5738_cov_60.3711_3, Assembly_18_bin.6_NODE_32_length_84977_cov_256.002838_14, Assembly_21_bin.7_NODE_42_length_59377_cov_35.151748_14
Assembly_15-18_bin.29_k141_8822705_length_3693_cov_26.8390_3	Faecal Silage	M. japonica	38475.1	NaN	NaN	NaN	71067.3	NaN	NaN	68724.4	NaN	NaN	NaN	NaN	NaN	NaN	NaN	NaN	NaN	NaN	NaN	NaN	NaN	Assembly_15-18_bin.29	Bacteria	Bacteroidota	Bacteroidia	Bacteroidales	UBA932			Assembly_15-18_bin.40_k141_6520995_length_2774_cov_12.0000_1, Assembly_15-18_bin.52_k141_6581730_length_39045_cov_74.8174_20, Assembly_15-18_bin.6_k141_8011625_length_9963_cov_55.6537_4, Assembly_15_bin.2_NODE_962_length_14812_cov_10.105509_8, Assembly_16_bin.18_NODE_17742_length_3369_cov_4.554919_1, Assembly_18_bin.3_NODE_137_length_38403_cov_9.983832_24, Assembly_18_bin.6_NODE_59_length_61140_c…
Assembly_15-18_bin.29_k141_8838095_length_20090_cov_11.0000_11	Faecal Silage	M. japonica	136287	144608	105157	119611	105157	88745.7	105500	106970	118618	NaN	NaN	NaN	NaN	NaN	NaN	NaN	NaN	NaN	NaN	NaN	NaN	Assembly_15-18_bin.29	Bacteria	Bacteroidota	Bacteroidia	Bacteroidales	UBA932
Assembly_15-18_bin.29_k141_8864241_length_4413_cov_9.0000_3	Faecal Silage	M. japonica	NaN	NaN	NaN	NaN	NaN	NaN	NaN	89862.2	NaN	NaN	34069.7	58939.7	60101.3	50639	NaN	NaN	NaN	NaN	NaN	NaN	NaN	Assembly_15-18_bin.29	Bacteria	Bacteroidota	Bacteroidia	Bacteroidales	UBA932			Assembly_15-18_bin.6_k141_8011625_length_9963_cov_55.6537_11, Assembly_18_bin.3_NODE_304_length_20767_cov_10.918646_9, Assembly_21_bin.5_NODE_19_length_79879_cov_9.310909_69, Assembly_21_bin.7_NODE_55_length_47772_cov_34.396379_15, Assembly_45_bin.10_NODE_2415_length_9948_cov_12.347822_1, Assembly_45_bin.16_NODE_55993_length_2393_cov_7.254491_3
Assembly_15-18_bin.29_k141_8884283_length_2967_cov_7.9505_1	Faecal Silage	M. japonica	NaN	NaN	73971.8	66996	145868	214421	180179	149257	NaN	NaN	73052.5	57218.5	NaN	NaN	NaN	NaN	NaN	NaN	NaN	NaN	NaN	Assembly_15-18_bin.29	Bacteria	Bacteroidota	Bacteroidia	Bacteroidales	UBA932
Assembly_15-18_bin.29_k141_914026_length_2202_cov_8.0000_4	Faecal Silage	M. japonica	NaN	NaN	NaN	NaN	617420	331704	459833	545070	273902	NaN	NaN	NaN	NaN	NaN	55579.5	NaN	NaN	NaN	NaN	NaN	NaN	Assembly_15-18_bin.29	Bacteria	Bacteroidota	Bacteroidia	Bacteroidales	UBA932
Assembly_15-18_bin.29_k141_9301214_length_3772_cov_7.0000_1	Faecal Silage	M. japonica	NaN	NaN	NaN	NaN	63959.8	81001	46924.3	111269	93727.4	NaN	NaN	NaN	NaN	NaN	NaN	NaN	NaN	NaN	NaN	NaN	NaN	Assembly_15-18_bin.29	Bacteria	Bacteroidota	Bacteroidia	Bacteroidales	UBA932
Assembly_15-18_bin.3_k141_2190482_length_33140_cov_22.0155_12	Faecal Silage	M. japonica	70540.6	54644.3	NaN	66194.7	109160	77403	113682	104453	114893	NaN	NaN	NaN	NaN	NaN	NaN	NaN	NaN	NaN	NaN	NaN	NaN	Assembly_15-18_bin.3	Bacteria	Firmicutes_A	Clostridia	Lachnospirales	Lachnospiraceae
Assembly_15-18_bin.3_k141_2190482_length_33140_cov_22.0155_13	Faecal Silage	M. japonica	NaN	NaN	NaN	NaN	9571.11	NaN	NaN	NaN	22055.6	58949.3	29623.8	60604.1	53962.5	58555.4	89418	44088.6	NaN	NaN	NaN	NaN	NaN	Assembly_15-18_bin.3	Bacteria	Firmicutes_A	Clostridia	Lachnospirales	Lachnospiraceae
Assembly_15-18_bin.3_k141_2480528_length_42501_cov_21.9960_15	Faecal Silage	M. japonica	67913.7	NaN	NaN	34879.4	79730.7	23874.7	52774.5	74150.5	27533.4	NaN	NaN	NaN	NaN	NaN	NaN	NaN	NaN	NaN	NaN	NaN	NaN	Assembly_15-18_bin.3	Bacteria	Firmicutes_A	Clostridia	Lachnospirales	Lachnospiraceae
Assembly_15-18_bin.3_k141_2480528_length_42501_cov_21.9960_17	Faecal Silage	M. japonica	44346.2	NaN	NaN	50706	85960.3	NaN	59642.6	73133	68631.7	NaN	NaN	NaN	NaN	NaN	NaN	NaN	NaN	NaN	NaN	NaN	NaN	Assembly_15-18_bin.3	Bacteria	Firmicutes_A	Clostridia	Lachnospirales	Lachnospiraceae
Assembly_15-18_bin.3_k141_2480528_length_42501_cov_21.9960_19	Faecal Silage	M. japonica	NaN	NaN	NaN	NaN	34824.8	NaN	24484.5	27175.4	NaN	NaN	NaN	NaN	NaN	NaN	NaN	NaN	NaN	NaN	NaN	NaN	NaN	Assembly_15-18_bin.3	Bacteria	Firmicutes_A	Clostridia	Lachnospirales	Lachnospiraceae
Assembly_15-18_bin.3_k141_2480528_length_42501_cov_21.9960_23	Faecal Silage	M. japonica	204011	NaN	NaN	NaN	NaN	191575	NaN	116516	NaN	NaN	NaN	57951	51438.4	46612.8	NaN	NaN	NaN	NaN	NaN	NaN	NaN	Assembly_15-18_bin.3	Bacteria	Firmicutes_A	Clostridia	Lachnospirales	Lachnospiraceae
Assembly_15-18_bin.3_k141_2559226_length_50957_cov_32.9775_17	Faecal Silage	M. japonica	34396.6	NaN	NaN	NaN	23063.7	NaN	NaN	28208	NaN	NaN	NaN	NaN	NaN	NaN	NaN	NaN	NaN	NaN	NaN	NaN	NaN	Assembly_15-18_bin.3	Bacteria	Firmicutes_A	Clostridia	Lachnospirales	Lachnospiraceae
Assembly_15-18_bin.3_k141_2559226_length_50957_cov_32.9775_32	Faecal Silage	M. japonica	101188	NaN	NaN	102114	72201.7	68305.7	39053.3	69843.5	35947.5	NaN	NaN	NaN	NaN	NaN	NaN	NaN	NaN	NaN	NaN	NaN	NaN	Assembly_15-18_bin.3	Bacteria	Firmicutes_A	Clostridia	Lachnospirales	Lachnospiraceae
Assembly_15-18_bin.3_k141_2559226_length_50957_cov_32.9775_36	Faecal Silage	M. japonica	41520.6	NaN	NaN	NaN	48950.3	41295.8	NaN	NaN	NaN	NaN	NaN	NaN	NaN	NaN	NaN	NaN	NaN	NaN	NaN	NaN	NaN	Assembly_15-18_bin.3	Bacteria	Firmicutes_A	Clostridia	Lachnospirales	Lachnospiraceae
Assembly_15-18_bin.3_k141_2559226_length_50957_cov_32.9775_41	Faecal Silage	M. japonica	NaN	NaN	NaN	NaN	30991.4	NaN	NaN	44355.2	NaN	NaN	NaN	NaN	NaN	NaN	NaN	NaN	NaN	NaN	NaN	NaN	NaN	Assembly_15-18_bin.3	Bacteria	Firmicutes_A	Clostridia	Lachnospirales	Lachnospiraceae
Assembly_15-18_bin.3_k141_2559226_length_50957_cov_32.9775_43	Faecal Silage	M. japonica	49705.5	NaN	NaN	NaN	50432.2	62405.5	77403	49135	74236.5	63692.3	53792.1	71535.5	88909	69246.8	60713.7	64229.1	NaN	NaN	NaN	NaN	NaN	Assembly_15-18_bin.3	Bacteria	Firmicutes_A	Clostridia	Lachnospirales	Lachnospiraceae
Assembly_15-18_bin.3_k141_3163307_length_32046_cov_38.3824_16	Faecal Silage	M. japonica	NaN	NaN	NaN	NaN	NaN	82125.9	NaN	62231.6	NaN	NaN	NaN	NaN	NaN	NaN	NaN	NaN	NaN	NaN	NaN	NaN	NaN	Assembly_15-18_bin.3	Bacteria	Firmicutes_A	Clostridia	Lachnospirales	Lachnospiraceae
Assembly_15-18_bin.3_k141_3163307_length_32046_cov_38.3824_17	Faecal Silage	M. japonica	NaN	41229.4	NaN	24337.2	61170.4	46231.5	NaN	59143.7	NaN	48515.1	82423.3	61874.3	60631.2	53425.2	54812.3	33647.7	NaN	NaN	NaN	NaN	NaN	Assembly_15-18_bin.3	Bacteria	Firmicutes_A	Clostridia	Lachnospirales	Lachnospiraceae
Assembly_15-18_bin.3_k141_3757334_length_69604_cov_26.0000_27	Faecal Silage	M. japonica	NaN	48417.1	NaN	70595.7	56618.4	37627.8	57729.5	68027.4	64074.2	51488.1	77393.8	56618.4	57860.9	51901	NaN	NaN	NaN	NaN	NaN	NaN	NaN	Assembly_15-18_bin.3	Bacteria	Firmicutes_A	Clostridia	Lachnospirales	Lachnospiraceae
Assembly_15-18_bin.3_k141_3757334_length_69604_cov_26.0000_56	Faecal Silage	M. japonica	268786	207292	87099.5	156525	183834	173548	176194	92885.8	172145	NaN	NaN	NaN	NaN	28193.3	NaN	NaN	NaN	NaN	NaN	NaN	NaN	Assembly_15-18_bin.3	Bacteria	Firmicutes_A	Clostridia	Lachnospirales	Lachnospiraceae
Assembly_15-18_bin.3_k141_3757334_length_69604_cov_26.0000_59	Faecal Silage	M. japonica	NaN	NaN	NaN	NaN	31804.4	42934.5	NaN	32939.1	NaN	NaN	NaN	NaN	NaN	NaN	NaN	NaN	NaN	NaN	NaN	NaN	NaN	Assembly_15-18_bin.3	Bacteria	Firmicutes_A	Clostridia	Lachnospirales	Lachnospiraceae
Assembly_15-18_bin.3_k141_3757334_length_69604_cov_26.0000_62	Faecal Silage	M. japonica	53430	39985.1	NaN	37349.3	36290.8	25889.1	NaN	27348.2	NaN	NaN	NaN	NaN	NaN	NaN	NaN	NaN	NaN	NaN	NaN	NaN	NaN	Assembly_15-18_bin.3	Bacteria	Firmicutes_A	Clostridia	Lachnospirales	Lachnospiraceae
Assembly_15-18_bin.3_k141_4304400_length_35836_cov_22.6891_10	Faecal Silage	M. japonica	28409.9	NaN	NaN	NaN	17903.8	NaN	NaN	18973.4	NaN	NaN	NaN	NaN	NaN	NaN	NaN	NaN	NaN	NaN	NaN	NaN	NaN	Assembly_15-18_bin.3	Bacteria	Firmicutes_A	Clostridia	Lachnospirales	Lachnospiraceae
Assembly_15-18_bin.3_k141_4304400_length_35836_cov_22.6891_11	Faecal Silage	M. japonica	NaN	NaN	NaN	NaN	16044.7	NaN	NaN	19040.4	NaN	NaN	NaN	NaN	NaN	NaN	NaN	NaN	NaN	NaN	NaN	NaN	NaN	Assembly_15-18_bin.3	Bacteria	Firmicutes_A	Clostridia	Lachnospirales	Lachnospiraceae
Assembly_15-18_bin.3_k141_4304400_length_35836_cov_22.6891_12	Faecal Silage	M. japonica	NaN	NaN	NaN	NaN	51655.7	NaN	NaN	27049.2	NaN	NaN	NaN	NaN	NaN	NaN	NaN	NaN	NaN	NaN	NaN	NaN	NaN	Assembly_15-18_bin.3	Bacteria	Firmicutes_A	Clostridia	Lachnospirales	Lachnospiraceae
Assembly_15-18_bin.3_k141_4304400_length_35836_cov_22.6891_13	Faecal Silage	M. japonica	113271	108485	97880.7	117447	43948.9	103723	129965	68707	151158	NaN	NaN	57379.1	55038.8	51388.6	43948.8	NaN	NaN	NaN	NaN	NaN	NaN	Assembly_15-18_bin.3	Bacteria	Firmicutes_A	Clostridia	Lachnospirales	Lachnospiraceae
Assembly_15-18_bin.3_k141_4304400_length_35836_cov_22.6891_15	Faecal Silage	M. japonica	167110	172679	NaN	68800.6	139790	101001	161944	107005	NaN	NaN	NaN	46513.8	57317.8	56089.6	51576.4	NaN	NaN	NaN	NaN	NaN	NaN	Assembly_15-18_bin.3	Bacteria	Firmicutes_A	Clostridia	Lachnospirales	Lachnospiraceae			Assembly_15-18_bin.7_k141_8911587_length_8370_cov_14.5713_2, Assembly_19-22_bin.10_k141_2193768_length_15856_cov_104.6790_11, Assembly_19_bin.4_NODE_413_length_16872_cov_14.113457_22, Assembly_20_bin.2_NODE_586_length_17019_cov_17.270278_22, Assembly_46_bin.1_NODE_13400_length_4613_cov_9.842036_2
Assembly_15-18_bin.3_k141_4304400_length_35836_cov_22.6891_16	Faecal Silage	M. japonica	179025	208114	131906	224996	204505	178968	213284	182445	256764	57497.7	70990.8	55099.7	53370.3	51841.8	42120.8	34603.2	NaN	NaN	NaN	NaN	NaN	Assembly_15-18_bin.3	Bacteria	Firmicutes_A	Clostridia	Lachnospirales	Lachnospiraceae
Assembly_15-18_bin.3_k141_4304400_length_35836_cov_22.6891_18	Faecal Silage	M. japonica	71974.2	74091.1	86769.5	65985.9	78056.4	53269.8	64115.4	50544.6	62738.1	NaN	19290.5	36943.4	28498.7	41915.9	NaN	NaN	NaN	NaN	NaN	NaN	NaN	Assembly_15-18_bin.3	Bacteria	Firmicutes_A	Clostridia	Lachnospirales	Lachnospiraceae
Assembly_15-18_bin.3_k141_4304400_length_35836_cov_22.6891_18	Faecal Silage	M. japonica	71974.2	74091.1	86769.5	65985.9	78056.4	53269.8	64115.4	50544.6	62738.1	NaN	19290.5	36943.4	28498.7	41915.9	NaN	NaN	NaN	NaN	NaN	NaN	NaN	Assembly_15-18_bin.3	Bacteria	Firmicutes_A	Clostridia	Lachnospirales	Lachnospiraceae
Assembly_15-18_bin.3_k141_4304400_length_35836_cov_22.6891_20	Faecal Silage	M. japonica	47352.7	86895.5	NaN	67563.7	83666.8	101122	100315	81519.2	43451.6	NaN	NaN	NaN	NaN	NaN	NaN	NaN	NaN	NaN	27922.2	NaN	NaN	Assembly_15-18_bin.3	Bacteria	Firmicutes_A	Clostridia	Lachnospirales	Lachnospiraceae
Assembly_15-18_bin.3_k141_4304400_length_35836_cov_22.6891_22	Faecal Silage	M. japonica	69814.5	38895.6	NaN	53332.9	29164.4	41365.2	NaN	37007.3	NaN	NaN	53516.3	48755.1	NaN	NaN	NaN	NaN	NaN	NaN	NaN	NaN	NaN	Assembly_15-18_bin.3	Bacteria	Firmicutes_A	Clostridia	Lachnospirales	Lachnospiraceae
Assembly_15-18_bin.3_k141_4304400_length_35836_cov_22.6891_45	Faecal Silage	M. japonica	120067	NaN	NaN	NaN	136867	117218	153654	NaN	173250	62377.6	47716.9	61605.1	64311.7	NaN	30843.3	NaN	NaN	NaN	NaN	NaN	NaN	Assembly_15-18_bin.3	Bacteria	Firmicutes_A	Clostridia	Lachnospirales	Lachnospiraceae
Assembly_15-18_bin.3_k141_4481631_length_196721_cov_25.9672_71	Faecal Silage	M. japonica	123241	85198.9	NaN	NaN	183787	169869	129942	122420	NaN	NaN	NaN	NaN	NaN	NaN	NaN	NaN	NaN	NaN	NaN	NaN	NaN	Assembly_15-18_bin.3	Bacteria	Firmicutes_A	Clostridia	Lachnospirales	Lachnospiraceae
Assembly_15-18_bin.3_k141_5304524_length_32740_cov_22.8542_10	Faecal Silage	M. japonica	41818	44851.9	NaN	NaN	17473.3	50747.1	30778.9	20850.3	NaN	NaN	NaN	NaN	NaN	NaN	NaN	NaN	NaN	NaN	NaN	NaN	NaN	Assembly_15-18_bin.3	Bacteria	Firmicutes_A	Clostridia	Lachnospirales	Lachnospiraceae			Assembly_19-22_bin.33_k141_10302075_length_8442_cov_24.4379_4
Assembly_15-18_bin.3_k141_5404226_length_72514_cov_33.9950_52	Faecal Silage	M. japonica	NaN	NaN	NaN	NaN	NaN	40240.5	NaN	38795.9	NaN	NaN	NaN	NaN	NaN	NaN	NaN	NaN	NaN	NaN	NaN	NaN	NaN	Assembly_15-18_bin.3	Bacteria	Firmicutes_A	Clostridia	Lachnospirales	Lachnospiraceae
Assembly_15-18_bin.3_k141_5643584_length_156905_cov_25.0032_101	Faecal Silage	M. japonica	NaN	NaN	NaN	NaN	NaN	NaN	NaN	NaN	NaN	NaN	NaN	33698.3	57259	45381.1	33932	NaN	NaN	NaN	NaN	NaN	NaN	Assembly_15-18_bin.3	Bacteria	Firmicutes_A	Clostridia	Lachnospirales	Lachnospiraceae
Assembly_15-18_bin.3_k141_5643584_length_156905_cov_25.0032_101	Faecal Silage	M. japonica	NaN	NaN	NaN	NaN	NaN	NaN	NaN	NaN	NaN	NaN	NaN	33698.3	57259	45381.1	33932	NaN	NaN	NaN	NaN	NaN	NaN	Assembly_15-18_bin.3	Bacteria	Firmicutes_A	Clostridia	Lachnospirales	Lachnospiraceae
Assembly_15-18_bin.3_k141_5840418_length_56217_cov_26.9984_24	Faecal Silage	M. japonica	NaN	NaN	NaN	NaN	NaN	NaN	NaN	NaN	NaN	208415	135617	229362	272041	428334	217065	102286	NaN	NaN	NaN	NaN	NaN	Assembly_15-18_bin.3	Bacteria	Firmicutes_A	Clostridia	Lachnospirales	Lachnospiraceae			Assembly_46_bin.4_NODE_6523_length_6246_cov_5.181231_4
Assembly_15-18_bin.3_k141_6335014_length_78429_cov_30.8687_43	Faecal Silage	M. japonica	29106.2	NaN	NaN	NaN	24413.1	NaN	NaN	27286.6	NaN	NaN	NaN	30657.6	NaN	NaN	NaN	NaN	NaN	NaN	NaN	NaN	NaN	Assembly_15-18_bin.3	Bacteria	Firmicutes_A	Clostridia	Lachnospirales	Lachnospiraceae
Assembly_15-18_bin.3_k141_7320894_length_97427_cov_29.9953_17	Faecal Silage	M. japonica	NaN	NaN	NaN	NaN	13382.7	NaN	NaN	17962.5	NaN	NaN	NaN	NaN	NaN	NaN	NaN	NaN	NaN	NaN	NaN	NaN	NaN	Assembly_15-18_bin.3	Bacteria	Firmicutes_A	Clostridia	Lachnospirales	Lachnospiraceae			Assembly_19-22_bin.33_k141_5791236_length_3111_cov_20.8404_3
Assembly_15-18_bin.31_k141_1078555_length_11157_cov_27.3829_6	Faecal Silage	M. japonica	NaN	NaN	NaN	NaN	15386.7	19352.6	NaN	NaN	NaN	NaN	NaN	NaN	NaN	NaN	NaN	NaN	NaN	NaN	NaN	NaN	NaN	Assembly_15-18_bin.31	Bacteria	Bacteroidota	Bacteroidia	Bacteroidales	P3	UBA1219		Assembly_15-18_bin.52_k141_141184_length_1523_cov_42.7084_2, Assembly_15-18_bin.52_k141_208087_length_8789_cov_42.6455_9, Assembly_18_bin.6_NODE_50_length_67839_cov_357.381181_12, Assembly_41_bin_117_NODE_12294_length_21200_cov_60.674864_3, Assembly_41_bin_134_NODE_186046_length_2790_cov_24.334552_1, Assembly_41_bin_14_NODE_26259_length_11978_cov_7.921580_13, Assembly_41_bin_33_NODE_141_length_26…
Assembly_15-18_bin.31_k141_1158175_length_2450_cov_43.2092_2	Faecal Silage	M. japonica	NaN	NaN	NaN	NaN	NaN	NaN	NaN	NaN	NaN	21754.2	43239.5	54893.3	31291.9	44723.3	NaN	27563	NaN	NaN	NaN	NaN	NaN	Assembly_15-18_bin.31	Bacteria	Bacteroidota	Bacteroidia	Bacteroidales	P3	UBA1219
Assembly_15-18_bin.31_k141_1478255_length_5208_cov_11.6844_4	Faecal Silage	M. japonica	NaN	NaN	NaN	NaN	NaN	NaN	NaN	97150.4	NaN	45420.3	42780.6	52686.9	NaN	40365.3	NaN	NaN	NaN	NaN	NaN	NaN	NaN	Assembly_15-18_bin.31	Bacteria	Bacteroidota	Bacteroidia	Bacteroidales	P3	UBA1219
Assembly_15-18_bin.31_k141_2198359_length_3801_cov_62.0664_5	Faecal Silage	M. japonica	NaN	NaN	NaN	NaN	NaN	NaN	33976	32018	37665.2	NaN	28829.4	36445.5	NaN	NaN	NaN	NaN	NaN	NaN	NaN	NaN	NaN	Assembly_15-18_bin.31	Bacteria	Bacteroidota	Bacteroidia	Bacteroidales	P3	UBA1219		Assembly_16_bin.17_NODE_4547_length_6831_cov_6.402302_7
Assembly_15-18_bin.31_k141_2599775_length_18865_cov_24.6241_13	Faecal Silage	M. japonica	NaN	NaN	NaN	NaN	NaN	NaN	NaN	NaN	NaN	42716.4	30332.1	45706.9	40498.8	43360.7	NaN	NaN	NaN	NaN	NaN	NaN	NaN	Assembly_15-18_bin.31	Bacteria	Bacteroidota	Bacteroidia	Bacteroidales	P3	UBA1219
Assembly_15-18_bin.31_k141_3082520_length_3029_cov_11.0000_4	Faecal Silage	M. japonica	NaN	NaN	NaN	NaN	34890.9	75055.6	NaN	70571.7	NaN	NaN	NaN	NaN	NaN	NaN	NaN	NaN	NaN	NaN	NaN	NaN	NaN	Assembly_15-18_bin.31	Bacteria	Bacteroidota	Bacteroidia	Bacteroidales	P3	UBA1219
Assembly_15-18_bin.31_k141_5721774_length_6619_cov_11.0012_1	Faecal Silage	M. japonica	NaN	NaN	NaN	NaN	NaN	NaN	30591.5	20843	NaN	NaN	NaN	NaN	NaN	NaN	NaN	NaN	NaN	NaN	NaN	NaN	NaN	Assembly_15-18_bin.31	Bacteria	Bacteroidota	Bacteroidia	Bacteroidales	P3	UBA1219
Assembly_15-18_bin.31_k141_6368189_length_4366_cov_19.0000_3	Faecal Silage	M. japonica	25078.5	23585.2	NaN	40414.7	23850.8	NaN	NaN	32040.2	NaN	NaN	NaN	NaN	NaN	NaN	NaN	NaN	NaN	NaN	NaN	NaN	NaN	Assembly_15-18_bin.31	Bacteria	Bacteroidota	Bacteroidia	Bacteroidales	P3	UBA1219
Assembly_15-18_bin.31_k141_7623513_length_3062_cov_10.0086_3	Faecal Silage	M. japonica	NaN	NaN	NaN	NaN	24053	NaN	43730.7	38341.8	61030.1	NaN	NaN	NaN	NaN	NaN	NaN	NaN	NaN	NaN	NaN	NaN	NaN	Assembly_15-18_bin.31	Bacteria	Bacteroidota	Bacteroidia	Bacteroidales	P3	UBA1219
Assembly_15-18_bin.31_k141_7623513_length_3062_cov_10.0086_4	Faecal Silage	M. japonica	NaN	NaN	NaN	NaN	13457.6	16308.7	NaN	13460	NaN	NaN	NaN	NaN	NaN	NaN	NaN	NaN	NaN	NaN	NaN	NaN	NaN	Assembly_15-18_bin.31	Bacteria	Bacteroidota	Bacteroidia	Bacteroidales	P3	UBA1219
Assembly_15-18_bin.31_k141_8120048_length_4723_cov_21.0000_4	Faecal Silage	M. japonica	NaN	NaN	NaN	NaN	NaN	NaN	NaN	NaN	NaN	NaN	NaN	39216	44831.2	48268.6	NaN	NaN	NaN	NaN	NaN	NaN	NaN	Assembly_15-18_bin.31	Bacteria	Bacteroidota	Bacteroidia	Bacteroidales	P3	UBA1219
Assembly_15-18_bin.31_k141_835680_length_2939_cov_12.9996_3	Faecal Silage	M. japonica	NaN	NaN	NaN	NaN	NaN	NaN	NaN	NaN	NaN	55882	108776	53959.6	66253.3	58837.2	NaN	NaN	NaN	NaN	NaN	31029.1	41118	Assembly_15-18_bin.31	Bacteria	Bacteroidota	Bacteroidia	Bacteroidales	P3	UBA1219
Assembly_15-18_bin.31_k141_8640350_length_3960_cov_10.0000_1	Faecal Silage	M. japonica	NaN	50529.6	NaN	49442.9	36665	NaN	61641.4	41907.7	61994.9	NaN	NaN	NaN	NaN	NaN	NaN	NaN	NaN	NaN	NaN	NaN	NaN	Assembly_15-18_bin.31	Bacteria	Bacteroidota	Bacteroidia	Bacteroidales	P3	UBA1219
Assembly_15-18_bin.31_k141_9113842_length_6772_cov_15.9118_2	Faecal Silage	M. japonica	NaN	NaN	NaN	NaN	NaN	NaN	NaN	NaN	NaN	NaN	31066.2	36872	30226.3	NaN	NaN	NaN	NaN	NaN	NaN	NaN	NaN	Assembly_15-18_bin.31	Bacteria	Bacteroidota	Bacteroidia	Bacteroidales	P3	UBA1219
Assembly_15-18_bin.32_k141_159065_length_8832_cov_118.6477_7	Faecal Silage	M. japonica	NaN	NaN	NaN	NaN	NaN	NaN	NaN	NaN	NaN	NaN	NaN	27298.9	30988.9	22296.6	NaN	NaN	NaN	NaN	NaN	NaN	NaN	Assembly_15-18_bin.32	Bacteria	Firmicutes_A	Clostridia	Oscillospirales	CAG-272	UMGS1865		Assembly_15_bin.5_NODE_1713_length_11317_cov_11.137720_6, Assembly_45_bin.3_NODE_3544_length_8335_cov_8.965700_1
Assembly_15-18_bin.32_k141_223302_length_5048_cov_219.1363_4	Faecal Silage	M. japonica	43170.5	36642.2	NaN	39728.7	38869.3	37706.2	20638.9	42340.1	30353.2	NaN	NaN	NaN	NaN	NaN	NaN	NaN	NaN	NaN	NaN	NaN	NaN	Assembly_15-18_bin.32	Bacteria	Firmicutes_A	Clostridia	Oscillospirales	CAG-272	UMGS1865		Assembly_15-18_bin.36_k141_4490526_length_13729_cov_207.8552_12, Assembly_15-18_bin.49_k141_90572_length_4970_cov_13.0000_1, Assembly_15-18_bin.4_k141_8499731_length_17435_cov_28.1531_10, Assembly_15_bin.5_NODE_1743_length_11235_cov_11.654472_3, Assembly_45_bin.12_NODE_645_length_18355_cov_9.813443_17, Assembly_45_bin.3_NODE_153285_length_1508_cov_8.582932_2
Assembly_15-18_bin.32_k141_2269383_length_4346_cov_31.1760_3	Faecal Silage	M. japonica	62704.2	46005.8	NaN	NaN	37647.7	29199	40136.1	26409.8	NaN	NaN	NaN	NaN	NaN	NaN	NaN	NaN	NaN	NaN	NaN	NaN	NaN	Assembly_15-18_bin.32	Bacteria	Firmicutes_A	Clostridia	Oscillospirales	CAG-272	UMGS1865		Assembly_15-18_bin.49_k141_4930973_length_6727_cov_22.6225_4, Assembly_15_bin.5_NODE_564_length_19164_cov_12.054111_12, Assembly_19-22_bin.40_k141_9102362_length_40525_cov_15.3663_1, Assembly_21_bin.1_NODE_603_length_14998_cov_6.116710_9, Assembly_45_bin.12_NODE_95_length_41287_cov_9.073462_41, Assembly_45_bin.3_NODE_4103_length_7793_cov_11.140217_1, Assembly_46_bin.4_NODE_27253_length_3417_cov_7…
Assembly_15-18_bin.32_k141_243095_length_9398_cov_88.4614_8	Faecal Silage	M. japonica	NaN	NaN	NaN	NaN	NaN	NaN	NaN	19665.2	NaN	18663.2	NaN	34940.9	NaN	48902.4	NaN	NaN	NaN	NaN	NaN	NaN	NaN	Assembly_15-18_bin.32	Bacteria	Firmicutes_A	Clostridia	Oscillospirales	CAG-272	UMGS1865
Assembly_15-18_bin.32_k141_2597820_length_3923_cov_37.9566_3	Faecal Silage	M. japonica	NaN	NaN	NaN	NaN	231419	32377.1	NaN	202065	NaN	NaN	NaN	NaN	NaN	NaN	NaN	NaN	NaN	NaN	NaN	NaN	NaN	Assembly_15-18_bin.32	Bacteria	Firmicutes_A	Clostridia	Oscillospirales	CAG-272	UMGS1865		Assembly_15_bin.5_NODE_270_length_27781_cov_10.627209_1, Assembly_45_bin.3_NODE_381_length_23780_cov_10.760464_9
Assembly_15-18_bin.32_k141_2615397_length_1837_cov_7.6144_1	Faecal Silage	M. japonica	NaN	NaN	NaN	NaN	23745.4	NaN	NaN	17372.4	NaN	NaN	NaN	NaN	NaN	NaN	NaN	NaN	NaN	NaN	NaN	NaN	NaN	Assembly_15-18_bin.32	Bacteria	Firmicutes_A	Clostridia	Oscillospirales	CAG-272	UMGS1865		Assembly_15-18_bin.32_k141_7098703_length_2114_cov_87.1556_2, Assembly_15_bin.5_NODE_585_length_18860_cov_11.849561_16
Assembly_15-18_bin.32_k141_2812443_length_7124_cov_79.7448_8	Faecal Silage	M. japonica	NaN	NaN	NaN	NaN	28904.3	NaN	NaN	29288.6	NaN	NaN	NaN	NaN	NaN	NaN	NaN	NaN	NaN	NaN	NaN	NaN	NaN	Assembly_15-18_bin.32	Bacteria	Firmicutes_A	Clostridia	Oscillospirales	CAG-272	UMGS1865		Assembly_15_bin.5_NODE_449_length_21272_cov_11.167979_19, Assembly_45_bin.3_NODE_7395_length_5985_cov_10.767285_6
Assembly_15-18_bin.32_k141_2999888_length_2346_cov_19.0000_4	Faecal Silage	M. japonica	42256.6	NaN	NaN	NaN	16072.4	NaN	NaN	46742.8	NaN	NaN	NaN	NaN	NaN	NaN	NaN	NaN	NaN	NaN	NaN	NaN	NaN	Assembly_15-18_bin.32	Bacteria	Firmicutes_A	Clostridia	Oscillospirales	CAG-272	UMGS1865
Assembly_15-18_bin.32_k141_3264455_length_1748_cov_45.0000_1	Faecal Silage	M. japonica	NaN	NaN	NaN	NaN	16073.6	21387.6	NaN	24072.4	NaN	NaN	NaN	NaN	NaN	NaN	NaN	NaN	NaN	NaN	NaN	NaN	NaN	Assembly_15-18_bin.32	Bacteria	Firmicutes_A	Clostridia	Oscillospirales	CAG-272	UMGS1865		Assembly_15_bin.5_NODE_3127_length_8193_cov_10.758172_2, Assembly_45_bin.3_NODE_3683_length_8204_cov_12.457111_6
Assembly_15-18_bin.32_k141_3924462_length_12411_cov_106.1537_10	Faecal Silage	M. japonica	NaN	NaN	NaN	NaN	NaN	39542.5	32829.2	NaN	NaN	NaN	NaN	NaN	NaN	NaN	NaN	NaN	NaN	NaN	NaN	NaN	NaN	Assembly_15-18_bin.32	Bacteria	Firmicutes_A	Clostridia	Oscillospirales	CAG-272	UMGS1865		Assembly_15-18_bin.35_k141_5015316_length_3023_cov_21.5708_3, Assembly_15_bin.5_NODE_2206_length_9899_cov_11.131451_7, Assembly_45_bin.3_NODE_608_length_18774_cov_11.262247_1
Assembly_15-18_bin.32_k141_3924462_length_12411_cov_106.1537_9	Faecal Silage	M. japonica	NaN	NaN	NaN	NaN	14270.8	NaN	NaN	NaN	NaN	NaN	43399	54173	NaN	NaN	NaN	NaN	NaN	NaN	NaN	NaN	NaN	Assembly_15-18_bin.32	Bacteria	Firmicutes_A	Clostridia	Oscillospirales	CAG-272	UMGS1865		Assembly_15_bin.5_NODE_1971_length_10486_cov_10.755824_11, Assembly_45_bin.3_NODE_2296_length_10200_cov_9.754756_12
Assembly_15-18_bin.32_k141_5097739_length_18538_cov_150.2655_17	Faecal Silage	M. japonica	91418.2	94992.8	72621.1	99875.8	56709.5	56650.4	60242.6	56903.6	72696.7	56195	21951	45810.8	38124.1	42892.2	NaN	NaN	NaN	NaN	NaN	NaN	NaN	Assembly_15-18_bin.32	Bacteria	Firmicutes_A	Clostridia	Oscillospirales	CAG-272	UMGS1865		Assembly_45_bin.3_NODE_46039_length_2616_cov_11.394377_5, Assembly_45_bin.7_NODE_86768_length_1957_cov_3.862250_1
Assembly_15-18_bin.32_k141_5386131_length_7281_cov_34.0352_8	Faecal Silage	M. japonica	NaN	NaN	NaN	NaN	29587.6	33410.3	NaN	22468.7	NaN	NaN	NaN	NaN	NaN	NaN	NaN	NaN	NaN	NaN	NaN	NaN	NaN	Assembly_15-18_bin.32	Bacteria	Firmicutes_A	Clostridia	Oscillospirales	CAG-272	UMGS1865
Assembly_15-18_bin.32_k141_5390121_length_8888_cov_163.0968_1	Faecal Silage	M. japonica	NaN	NaN	NaN	NaN	20589	NaN	NaN	17015.3	NaN	NaN	NaN	NaN	NaN	NaN	NaN	NaN	NaN	NaN	NaN	NaN	NaN	Assembly_15-18_bin.32	Bacteria	Firmicutes_A	Clostridia	Oscillospirales	CAG-272	UMGS1865		Assembly_15-18_bin.35_k141_7577168_length_5158_cov_24.0000_1, Assembly_15-18_bin.47_k141_5557740_length_3176_cov_43.0000_2, Assembly_15_bin.5_NODE_7783_length_5030_cov_11.492060_5, Assembly_17_bin.3_NODE_519_length_17470_cov_7.872466_2, Assembly_45_bin.3_NODE_1745_length_11731_cov_8.914782_1
Assembly_15-18_bin.32_k141_5854307_length_12846_cov_72.9341_5	Faecal Silage	M. japonica	NaN	NaN	NaN	NaN	27294	NaN	50394.6	40554.9	NaN	NaN	NaN	NaN	NaN	NaN	NaN	NaN	NaN	NaN	NaN	NaN	NaN	Assembly_15-18_bin.32	Bacteria	Firmicutes_A	Clostridia	Oscillospirales	CAG-272	UMGS1865		Assembly_15_bin.5_NODE_245_length_29327_cov_11.460918_6, Assembly_45_bin.3_NODE_1464_length_12610_cov_9.856870_4
Assembly_15-18_bin.32_k141_5854307_length_12846_cov_72.9341_8	Faecal Silage	M. japonica	NaN	NaN	NaN	NaN	25863.7	21157.6	NaN	24031.8	NaN	NaN	NaN	NaN	NaN	NaN	NaN	NaN	NaN	NaN	NaN	NaN	NaN	Assembly_15-18_bin.32	Bacteria	Firmicutes_A	Clostridia	Oscillospirales	CAG-272	UMGS1865		Assembly_15_bin.10_NODE_914_length_15313_cov_6.786866_7, Assembly_15_bin.5_NODE_245_length_29327_cov_11.460918_3, Assembly_45_bin.3_NODE_1464_length_12610_cov_9.856870_7, Assembly_45_bin.4_NODE_56636_length_2381_cov_7.407137_2
Assembly_15-18_bin.32_k141_6674454_length_4100_cov_145.8692_2	Faecal Silage	M. japonica	90844.6	NaN	NaN	90506.8	68765.9	95931.8	98712.6	123489	113174	NaN	NaN	NaN	NaN	NaN	46603.8	NaN	NaN	NaN	NaN	NaN	NaN	Assembly_15-18_bin.32	Bacteria	Firmicutes_A	Clostridia	Oscillospirales	CAG-272	UMGS1865
Assembly_15-18_bin.32_k141_7155972_length_4546_cov_66.2938_6	Faecal Silage	M. japonica	NaN	NaN	NaN	NaN	11821.6	NaN	NaN	12904.3	NaN	NaN	NaN	NaN	NaN	NaN	NaN	NaN	NaN	NaN	NaN	NaN	NaN	Assembly_15-18_bin.32	Bacteria	Firmicutes_A	Clostridia	Oscillospirales	CAG-272	UMGS1865		Assembly_15-18_bin.46_k141_5128761_length_41816_cov_19.4928_5, Assembly_15-18_bin.4_k141_4101091_length_21655_cov_19.1928_14, Assembly_15_bin.5_NODE_449_length_21272_cov_11.167979_1, Assembly_16_bin.19_NODE_9905_length_4549_cov_4.420561_5, Assembly_45_bin.3_NODE_10283_length_5160_cov_13.184329_6, Assembly_46_bin.7_NODE_906_length_13764_cov_7.682471_4
Assembly_15-18_bin.32_k141_7848602_length_2963_cov_78.0000_2	Faecal Silage	M. japonica	101998	70787.4	72692.4	NaN	43749.8	39865	53969.8	67602.2	46067.4	45904.9	52208.1	55314.4	42536.5	52115.9	NaN	NaN	NaN	NaN	NaN	NaN	NaN	Assembly_15-18_bin.32	Bacteria	Firmicutes_A	Clostridia	Oscillospirales	CAG-272	UMGS1865		Assembly_15_bin.5_NODE_15800_length_3462_cov_13.311418_2, Assembly_45_bin.3_NODE_20439_length_3790_cov_12.765194_3
Assembly_15-18_bin.32_k141_7895760_length_2189_cov_104.8252_1	Faecal Silage	M. japonica	NaN	NaN	NaN	NaN	12492	NaN	NaN	13166.7	NaN	NaN	NaN	NaN	NaN	NaN	NaN	NaN	NaN	NaN	NaN	NaN	NaN	Assembly_15-18_bin.32	Bacteria	Firmicutes_A	Clostridia	Oscillospirales	CAG-272	UMGS1865		Assembly_15_bin.5_NODE_353_length_24080_cov_12.027846_22, Assembly_45_bin.3_NODE_790_length_16514_cov_11.212042_1
Assembly_15-18_bin.32_k141_8920052_length_6551_cov_108.1466_2	Faecal Silage	M. japonica	16853	NaN	NaN	NaN	22936.8	NaN	NaN	18560.6	NaN	NaN	NaN	NaN	NaN	NaN	NaN	NaN	NaN	NaN	NaN	NaN	NaN	Assembly_15-18_bin.32	Bacteria	Firmicutes_A	Clostridia	Oscillospirales	CAG-272	UMGS1865
Assembly_15-18_bin.33_k141_613181_length_1641_cov_157.0000_1	Faecal Silage	M. japonica	NaN	NaN	NaN	NaN	23284.3	NaN	NaN	27335.2	NaN	NaN	NaN	NaN	NaN	NaN	NaN	NaN	NaN	NaN	NaN	NaN	NaN	Assembly_15-18_bin.33	Bacteria	Campylobacterota	Campylobacteria	Campylobacterales	Campylobacteraceae	Campylobacter
Assembly_15-18_bin.33_k141_949533_length_5527_cov_27.0000_2	Faecal Silage	M. japonica	NaN	NaN	NaN	NaN	23795.8	NaN	NaN	26978.8	NaN	NaN	NaN	NaN	NaN	NaN	NaN	NaN	NaN	NaN	NaN	NaN	NaN	Assembly_15-18_bin.33	Bacteria	Campylobacterota	Campylobacteria	Campylobacterales	Campylobacteraceae	Campylobacter
Assembly_15-18_bin.35_k141_1138174_length_13799_cov_81.0000_15	Faecal Silage	M. japonica	23544.5	50913.6	NaN	37356.7	12952.3	44316.6	47493.2	22846.2	57190.3	NaN	NaN	NaN	27702.5	42328.9	18307.1	NaN	NaN	NaN	NaN	NaN	NaN	Assembly_15-18_bin.35	Bacteria	Firmicutes_A	Clostridia	Oscillospirales	CAG-272	UMGS1002		Assembly_19-22_bin.17_k141_9454815_length_12346_cov_11.2828_1
Assembly_15-18_bin.35_k141_1934576_length_12686_cov_51.1604_2	Faecal Silage	M. japonica	38245.4	41142.4	NaN	40640.9	NaN	NaN	NaN	34049	NaN	NaN	NaN	NaN	NaN	NaN	NaN	NaN	NaN	NaN	NaN	NaN	NaN	Assembly_15-18_bin.35	Bacteria	Firmicutes_A	Clostridia	Oscillospirales	CAG-272	UMGS1002
Assembly_15-18_bin.35_k141_2863873_length_13666_cov_15.4508_2	Faecal Silage	M. japonica	NaN	NaN	NaN	NaN	NaN	NaN	NaN	NaN	NaN	NaN	20411.2	26672.6	NaN	15694.9	NaN	NaN	NaN	NaN	NaN	NaN	NaN	Assembly_15-18_bin.35	Bacteria	Firmicutes_A	Clostridia	Oscillospirales	CAG-272	UMGS1002		Assembly_15-18_bin.52_k141_6910403_length_34397_cov_38.9512_2, Assembly_19-22_bin.22_k141_3799459_length_25127_cov_25.8442_18, Assembly_19-22_bin.35_k141_4297851_length_3154_cov_9.0000_2, Assembly_20_bin.10_NODE_1397_length_10514_cov_7.196386_8
Assembly_15-18_bin.35_k141_3618449_length_6807_cov_18.0000_6	Faecal Silage	M. japonica	NaN	NaN	NaN	NaN	NaN	NaN	NaN	NaN	NaN	66551.8	NaN	NaN	56251.7	NaN	NaN	39242.9	NaN	NaN	NaN	NaN	NaN	Assembly_15-18_bin.35	Bacteria	Firmicutes_A	Clostridia	Oscillospirales	CAG-272	UMGS1002		Assembly_19-22_bin.30_k141_987829_length_4469_cov_224.4626_2
Assembly_15-18_bin.35_k141_6182881_length_8073_cov_22.0000_5	Faecal Silage	M. japonica	NaN	NaN	NaN	NaN	25056.1	26389.2	NaN	34591.6	NaN	NaN	NaN	NaN	NaN	NaN	NaN	NaN	NaN	NaN	NaN	NaN	NaN	Assembly_15-18_bin.35	Bacteria	Firmicutes_A	Clostridia	Oscillospirales	CAG-272	UMGS1002
Assembly_15-18_bin.35_k141_7436527_length_11227_cov_22.8500_16	Faecal Silage	M. japonica	93066.3	43023.5	NaN	52865.8	131149	58884.3	67540.6	101129	37247.2	NaN	NaN	NaN	NaN	NaN	NaN	NaN	NaN	NaN	NaN	NaN	NaN	Assembly_15-18_bin.35	Bacteria	Firmicutes_A	Clostridia	Oscillospirales	CAG-272	UMGS1002		Assembly_17_bin.3_NODE_197_length_32280_cov_11.296261_23, Assembly_21_bin.1_NODE_316_length_21536_cov_7.937712_6
Assembly_15-18_bin.35_k141_7436527_length_11227_cov_22.8500_3	Faecal Silage	M. japonica	NaN	NaN	NaN	NaN	43856.1	NaN	NaN	38500.1	NaN	NaN	NaN	NaN	NaN	NaN	NaN	NaN	NaN	NaN	NaN	NaN	NaN	Assembly_15-18_bin.35	Bacteria	Firmicutes_A	Clostridia	Oscillospirales	CAG-272	UMGS1002
Assembly_15-18_bin.35_k141_9099783_length_6234_cov_15.9833_1	Faecal Silage	M. japonica	NaN	NaN	NaN	NaN	NaN	NaN	NaN	NaN	NaN	NaN	NaN	NaN	60908.9	50029.7	NaN	NaN	NaN	NaN	NaN	NaN	NaN	Assembly_15-18_bin.35	Bacteria	Firmicutes_A	Clostridia	Oscillospirales	CAG-272	UMGS1002
Assembly_15-18_bin.36_k141_1089576_length_6609_cov_39.9011_4	Faecal Silage	M. japonica	NaN	NaN	NaN	NaN	NaN	NaN	133880	135814	NaN	NaN	48051.1	96067.7	128012	NaN	45753.9	39386	NaN	NaN	NaN	NaN	NaN	Assembly_15-18_bin.36	Bacteria	Firmicutes_A	Clostridia	Oscillospirales	CAG-272	Firm-07
Assembly_15-18_bin.36_k141_1289258_length_5398_cov_25.3825_3	Faecal Silage	M. japonica	182496	173044	NaN	77810.9	77213	131561	99262.9	67429.6	70890.9	NaN	NaN	54140.4	NaN	39979.9	NaN	NaN	NaN	NaN	NaN	NaN	NaN	Assembly_15-18_bin.36	Bacteria	Firmicutes_A	Clostridia	Oscillospirales	CAG-272	Firm-07
Assembly_15-18_bin.36_k141_2239553_length_13679_cov_41.0515_14	Faecal Silage	M. japonica	43522.9	NaN	NaN	NaN	39748.6	40935.5	NaN	30393.3	NaN	NaN	NaN	35922.3	NaN	NaN	NaN	NaN	NaN	NaN	NaN	NaN	NaN	Assembly_15-18_bin.36	Bacteria	Firmicutes_A	Clostridia	Oscillospirales	CAG-272	Firm-07		Assembly_15-18_bin.49_k141_9229686_length_13801_cov_13.0000_3, Assembly_19-22_bin.40_k141_8418795_length_6736_cov_10.5415_5, Assembly_45_bin.12_NODE_230_length_29646_cov_8.044135_27
Assembly_15-18_bin.36_k141_3218664_length_2463_cov_11.0000_3	Faecal Silage	M. japonica	140586	118158	NaN	110032	151785	146952	159515	225473	216320	NaN	NaN	NaN	NaN	NaN	NaN	NaN	NaN	NaN	NaN	NaN	NaN	Assembly_15-18_bin.36	Bacteria	Firmicutes_A	Clostridia	Oscillospirales	CAG-272	Firm-07
Assembly_15-18_bin.36_k141_3906377_length_3840_cov_57.8010_1	Faecal Silage	M. japonica	NaN	44040.9	NaN	44746.4	42995.4	NaN	NaN	33562.4	NaN	NaN	NaN	NaN	NaN	NaN	NaN	NaN	NaN	NaN	NaN	NaN	NaN	Assembly_15-18_bin.36	Bacteria	Firmicutes_A	Clostridia	Oscillospirales	CAG-272	Firm-07
Assembly_15-18_bin.36_k141_3944612_length_2783_cov_18.0000_3	Faecal Silage	M. japonica	23764	NaN	NaN	NaN	NaN	42316.1	23681.1	27884	NaN	NaN	NaN	NaN	NaN	NaN	NaN	NaN	NaN	NaN	NaN	NaN	NaN	Assembly_15-18_bin.36	Bacteria	Firmicutes_A	Clostridia	Oscillospirales	CAG-272	Firm-07		Assembly_15-18_bin.4_k141_7897201_length_10495_cov_10.0000_7
Assembly_15-18_bin.36_k141_4921971_length_1659_cov_20.0000_2	Faecal Silage	M. japonica	26332.6	30157.4	NaN	NaN	NaN	NaN	NaN	NaN	NaN	NaN	NaN	NaN	NaN	NaN	NaN	NaN	NaN	NaN	NaN	NaN	NaN	Assembly_15-18_bin.36	Bacteria	Firmicutes_A	Clostridia	Oscillospirales	CAG-272	Firm-07
Assembly_15-18_bin.36_k141_571630_length_6432_cov_20.3510_5	Faecal Silage	M. japonica	NaN	NaN	NaN	NaN	NaN	NaN	NaN	NaN	NaN	NaN	41802.4	63256	NaN	NaN	NaN	NaN	NaN	NaN	NaN	NaN	NaN	Assembly_15-18_bin.36	Bacteria	Firmicutes_A	Clostridia	Oscillospirales	CAG-272	Firm-07		Assembly_15-18_bin.37_k141_2515302_length_2717_cov_138.0000_2, Assembly_19-22_bin.41_k141_1052260_length_60894_cov_33.6133_4, Assembly_19-22_bin.9_k141_117587_length_8293_cov_18.8501_4, Assembly_21_bin.3_NODE_1350_length_9485_cov_6.482715_3
Assembly_15-18_bin.36_k141_7871096_length_2899_cov_43.7520_2	Faecal Silage	M. japonica	NaN	NaN	NaN	NaN	45417.8	NaN	50506.2	52506.6	NaN	NaN	NaN	NaN	NaN	NaN	NaN	NaN	NaN	NaN	NaN	NaN	NaN	Assembly_15-18_bin.36	Bacteria	Firmicutes_A	Clostridia	Oscillospirales	CAG-272	Firm-07		Assembly_15-18_bin.46_k141_6802588_length_45639_cov_19.0626_19
Assembly_15-18_bin.36_k141_8318020_length_3788_cov_127.0000_4	Faecal Silage	M. japonica	NaN	NaN	NaN	NaN	40734.9	NaN	NaN	32152.5	NaN	NaN	NaN	NaN	NaN	NaN	NaN	NaN	NaN	NaN	NaN	NaN	NaN	Assembly_15-18_bin.36	Bacteria	Firmicutes_A	Clostridia	Oscillospirales	CAG-272	Firm-07
Assembly_15-18_bin.37_k141_2234540_length_3405_cov_434.6685_3	Faecal Silage	M. japonica	NaN	NaN	NaN	NaN	128663	NaN	74262.8	127920	44246.4	NaN	NaN	NaN	NaN	NaN	NaN	NaN	NaN	NaN	NaN	NaN	NaN	Assembly_15-18_bin.37	Bacteria	Firmicutes_A	Clostridia	Lachnospirales	Lachnospiraceae	CAG-791	CAG-791 sp900320325	Assembly_16_bin.13_NODE_45984_length_2099_cov_6.198630_3, Assembly_19_bin.4_NODE_838_length_11340_cov_12.993531_3, Assembly_20_bin.2_NODE_1707_length_9375_cov_14.568240_4, Assembly_21_bin.6_NODE_200_length_27191_cov_15.121978_6, Assembly_46_bin.1_NODE_3985_length_7657_cov_9.012102_3
Assembly_15-18_bin.37_k141_2234540_length_3405_cov_434.6685_4	Faecal Silage	M. japonica	NaN	NaN	NaN	NaN	133138	NaN	NaN	125046	NaN	NaN	NaN	NaN	NaN	NaN	NaN	NaN	NaN	NaN	NaN	NaN	NaN	Assembly_15-18_bin.37	Bacteria	Firmicutes_A	Clostridia	Lachnospirales	Lachnospiraceae	CAG-791	CAG-791 sp900320325	Assembly_16_bin.13_NODE_19881_length_3180_cov_6.914880_1, Assembly_19_bin.4_NODE_838_length_11340_cov_12.993531_4, Assembly_20_bin.2_NODE_1707_length_9375_cov_14.568240_3, Assembly_21_bin.6_NODE_200_length_27191_cov_15.121978_5, Assembly_46_bin.1_NODE_3985_length_7657_cov_9.012102_2
Assembly_15-18_bin.37_k141_2410659_length_7497_cov_56.9247_1	Faecal Silage	M. japonica	NaN	NaN	NaN	NaN	17935.2	NaN	NaN	18847.7	NaN	NaN	NaN	NaN	NaN	NaN	NaN	NaN	NaN	NaN	NaN	NaN	NaN	Assembly_15-18_bin.37	Bacteria	Firmicutes_A	Clostridia	Lachnospirales	Lachnospiraceae	CAG-791	CAG-791 sp900320325
Assembly_15-18_bin.37_k141_2410659_length_7497_cov_56.9247_2	Faecal Silage	M. japonica	96292.5	61201.3	NaN	NaN	136287	71758.7	94964.3	105416	64979.2	55504.1	70069.8	54616.8	89274.8	94478.3	NaN	NaN	NaN	NaN	NaN	NaN	NaN	Assembly_15-18_bin.37	Bacteria	Firmicutes_A	Clostridia	Lachnospirales	Lachnospiraceae	CAG-791	CAG-791 sp900320325	Assembly_16_bin.13_NODE_5992_length_5890_cov_6.491859_2, Assembly_21_bin.6_NODE_1450_length_9134_cov_14.388369_7, Assembly_46_bin.1_NODE_8884_length_5505_cov_7.852294_5
Assembly_15-18_bin.37_k141_2410659_length_7497_cov_56.9247_3	Faecal Silage	M. japonica	33537.6	NaN	NaN	NaN	50026.4	NaN	42813.8	52391.9	44512.8	NaN	NaN	NaN	NaN	NaN	NaN	NaN	NaN	NaN	NaN	NaN	NaN	Assembly_15-18_bin.37	Bacteria	Firmicutes_A	Clostridia	Lachnospirales	Lachnospiraceae	CAG-791	CAG-791 sp900320325	Assembly_16_bin.13_NODE_5992_length_5890_cov_6.491859_3, Assembly_21_bin.6_NODE_1450_length_9134_cov_14.388369_6, Assembly_46_bin.1_NODE_8884_length_5505_cov_7.852294_4
Assembly_15-18_bin.37_k141_2615275_length_4419_cov_234.8581_1	Faecal Silage	M. japonica	85690.9	65972.7	NaN	NaN	96276.6	72081.5	59739.9	52468.8	NaN	NaN	NaN	NaN	NaN	58738	44691.4	35941.2	NaN	NaN	NaN	NaN	NaN	Assembly_15-18_bin.37	Bacteria	Firmicutes_A	Clostridia	Lachnospirales	Lachnospiraceae	CAG-791	CAG-791 sp900320325
Assembly_15-18_bin.37_k141_266374_length_18170_cov_37.2758_21	Faecal Silage	M. japonica	NaN	NaN	NaN	NaN	42438.3	NaN	NaN	36820.3	NaN	NaN	NaN	NaN	NaN	NaN	NaN	NaN	NaN	NaN	NaN	NaN	NaN	Assembly_15-18_bin.37	Bacteria	Firmicutes_A	Clostridia	Lachnospirales	Lachnospiraceae	CAG-791	CAG-791 sp900320325	Assembly_16_bin.13_NODE_2535_length_9656_cov_6.575982_8, Assembly_19_bin.4_NODE_951_length_10700_cov_13.469798_2, Assembly_20_bin.2_NODE_1343_length_10728_cov_17.504919_2, Assembly_21_bin.6_NODE_3550_length_5729_cov_16.015509_1, Assembly_46_bin.1_NODE_1088_length_12833_cov_9.094537_4
Assembly_15-18_bin.37_k141_3050386_length_2965_cov_27.8081_2	Faecal Silage	M. japonica	273213	274601	183676	258850	262538	185425	234572	142751	181257	246579	309919	600765	649090	575385	157828	133915	NaN	NaN	NaN	NaN	NaN	Assembly_15-18_bin.37	Bacteria	Firmicutes_A	Clostridia	Lachnospirales	Lachnospiraceae	CAG-791	CAG-791 sp900320325
Assembly_15-18_bin.37_k141_3059093_length_3534_cov_21.6788_2	Faecal Silage	M. japonica	65175.5	NaN	NaN	NaN	96463.9	83185.4	NaN	NaN	NaN	NaN	NaN	NaN	NaN	NaN	NaN	NaN	NaN	NaN	NaN	NaN	NaN	Assembly_15-18_bin.37	Bacteria	Firmicutes_A	Clostridia	Lachnospirales	Lachnospiraceae	CAG-791	CAG-791 sp900320325	Assembly_15-18_bin.7_k141_5883518_length_4263_cov_18.6106_2, Assembly_19-22_bin.21_k141_4220579_length_6838_cov_675.1656_5, Assembly_19-22_bin.33_k141_3311106_length_2023_cov_23.4665_2, Assembly_19-22_bin.41_k141_979688_length_3316_cov_27.0400_1, Assembly_19_bin.6_NODE_2225_length_7016_cov_6.680218_5, Assembly_20_bin.1_NODE_4864_length_5358_cov_10.105223_3, Assembly_20_bin.2_NODE_1876_length_8945…
Assembly_15-18_bin.37_k141_4049005_length_6563_cov_77.6185_2	Faecal Silage	M. japonica	NaN	NaN	NaN	NaN	25341.5	NaN	NaN	38427.1	NaN	NaN	NaN	NaN	NaN	29328.2	NaN	NaN	NaN	NaN	NaN	NaN	NaN	Assembly_15-18_bin.37	Bacteria	Firmicutes_A	Clostridia	Lachnospirales	Lachnospiraceae	CAG-791	CAG-791 sp900320325	Assembly_19_bin.4_NODE_174_length_26260_cov_12.132990_16, Assembly_19_bin.5_NODE_1618_length_8214_cov_8.134698_7, Assembly_20_bin.2_NODE_512_length_18256_cov_14.239822_1, Assembly_20_bin.3_NODE_17267_length_2847_cov_7.926934_2, Assembly_21_bin.6_NODE_33341_length_2117_cov_16.632881_2, Assembly_46_bin.1_NODE_84315_length_2117_cov_8.915616_2
Assembly_15-18_bin.37_k141_4158722_length_2064_cov_77.3463_2	Faecal Silage	M. japonica	36746	33036.1	NaN	NaN	23019.7	25644.8	NaN	19288.3	21184.4	111807	95067.6	130119	174103	104544	68369.5	54722.5	NaN	NaN	NaN	NaN	NaN	Assembly_15-18_bin.37	Bacteria	Firmicutes_A	Clostridia	Lachnospirales	Lachnospiraceae	CAG-791	CAG-791 sp900320325	Assembly_15-18_bin.37_k141_988238_length_4812_cov_199.0000_1, Assembly_19_bin.4_NODE_12576_length_3404_cov_4.980293_2, Assembly_20_bin.2_NODE_11380_length_3483_cov_6.506418_2, Assembly_21_bin.6_NODE_353_length_20004_cov_8.520327_10, Assembly_46_bin.1_NODE_132852_length_1751_cov_2.683373_1
Assembly_15-18_bin.37_k141_444752_length_4749_cov_24.3611_1	Faecal Silage	M. japonica	NaN	NaN	NaN	NaN	NaN	NaN	NaN	NaN	NaN	NaN	28428.5	45722.6	41007.2	NaN	NaN	NaN	NaN	NaN	NaN	NaN	NaN	Assembly_15-18_bin.37	Bacteria	Firmicutes_A	Clostridia	Lachnospirales	Lachnospiraceae	CAG-791	CAG-791 sp900320325
Assembly_15-18_bin.37_k141_4533733_length_2185_cov_22.8170_2	Faecal Silage	M. japonica	NaN	NaN	NaN	NaN	42883.2	NaN	NaN	56826.8	NaN	NaN	NaN	NaN	NaN	NaN	NaN	NaN	NaN	NaN	NaN	NaN	NaN	Assembly_15-18_bin.37	Bacteria	Firmicutes_A	Clostridia	Lachnospirales	Lachnospiraceae	CAG-791	CAG-791 sp900320325
Assembly_15-18_bin.37_k141_474448_length_3672_cov_24.3155_1	Faecal Silage	M. japonica	NaN	NaN	NaN	NaN	NaN	NaN	NaN	NaN	NaN	NaN	NaN	NaN	NaN	NaN	NaN	NaN	35782.9	NaN	21567.8	NaN	31781.8	Assembly_15-18_bin.37	Bacteria	Firmicutes_A	Clostridia	Lachnospirales	Lachnospiraceae	CAG-791	CAG-791 sp900320325	Assembly_19_bin.4_NODE_791_length_11708_cov_13.394147_4, Assembly_20_bin.2_NODE_2076_length_8427_cov_16.407668_4
Assembly_15-18_bin.37_k141_5336321_length_4821_cov_86.1214_2	Faecal Silage	M. japonica	NaN	NaN	NaN	NaN	59858.2	NaN	NaN	58332.3	NaN	NaN	NaN	NaN	NaN	NaN	NaN	NaN	NaN	NaN	NaN	NaN	NaN	Assembly_15-18_bin.37	Bacteria	Firmicutes_A	Clostridia	Lachnospirales	Lachnospiraceae	CAG-791	CAG-791 sp900320325	Assembly_19_bin.4_NODE_1320_length_9004_cov_11.304727_8, Assembly_20_bin.2_NODE_88_length_41000_cov_13.607547_1, Assembly_46_bin.1_NODE_945_length_13549_cov_7.110864_1
Assembly_15-18_bin.37_k141_600715_length_18332_cov_179.5065_12	Faecal Silage	M. japonica	NaN	NaN	NaN	NaN	51366.2	NaN	NaN	33799.4	NaN	NaN	NaN	NaN	NaN	NaN	NaN	NaN	NaN	NaN	NaN	NaN	NaN	Assembly_15-18_bin.37	Bacteria	Firmicutes_A	Clostridia	Lachnospirales	Lachnospiraceae	CAG-791	CAG-791 sp900320325	Assembly_19_bin.4_NODE_390_length_17202_cov_12.826908_14
Assembly_15-18_bin.37_k141_6184491_length_2375_cov_25.7860_1	Faecal Silage	M. japonica	NaN	NaN	NaN	NaN	36516.3	NaN	NaN	28214.4	NaN	NaN	NaN	NaN	NaN	NaN	NaN	NaN	NaN	NaN	NaN	NaN	NaN	Assembly_15-18_bin.37	Bacteria	Firmicutes_A	Clostridia	Lachnospirales	Lachnospiraceae	CAG-791	CAG-791 sp900320325	Assembly_16_bin.13_NODE_4368_length_6995_cov_5.468012_2, Assembly_19-22_bin.41_k141_1259309_length_28362_cov_129.4080_1, Assembly_19-22_bin.7_k141_3653780_length_8836_cov_51.6001_6, Assembly_19_bin.4_NODE_1096_length_9964_cov_7.929862_3, Assembly_20_bin.2_NODE_4768_length_5418_cov_10.399963_3, Assembly_21_bin.6_NODE_590_length_15192_cov_12.606329_9
Assembly_15-18_bin.37_k141_649678_length_3599_cov_39.8019_3	Faecal Silage	M. japonica	30260.7	NaN	NaN	NaN	44413.8	NaN	NaN	30443	NaN	NaN	NaN	NaN	NaN	NaN	NaN	NaN	NaN	NaN	NaN	NaN	NaN	Assembly_15-18_bin.37	Bacteria	Firmicutes_A	Clostridia	Lachnospirales	Lachnospiraceae	CAG-791	CAG-791 sp900320325	Assembly_16_bin.13_NODE_6898_length_5466_cov_5.632785_4, Assembly_19_bin.4_NODE_925_length_10849_cov_12.038169_9, Assembly_20_bin.2_NODE_775_length_14539_cov_14.495788_3, Assembly_21_bin.6_NODE_1748_length_8316_cov_11.223823_1, Assembly_46_bin.1_NODE_31558_length_3212_cov_7.638264_3
Assembly_15-18_bin.37_k141_8149193_length_1725_cov_17.6862_1	Faecal Silage	M. japonica	NaN	NaN	NaN	NaN	36809.4	NaN	NaN	15740.7	NaN	NaN	NaN	NaN	NaN	NaN	NaN	NaN	NaN	NaN	NaN	NaN	NaN	Assembly_15-18_bin.37	Bacteria	Firmicutes_A	Clostridia	Lachnospirales	Lachnospiraceae	CAG-791	CAG-791 sp900320325	Assembly_19_bin.4_NODE_209_length_24171_cov_13.198084_2, Assembly_20_bin.2_NODE_1942_length_8785_cov_15.030241_8, Assembly_21_bin.6_NODE_184_length_28578_cov_14.850261_8, Assembly_46_bin.1_NODE_10017_length_5223_cov_8.627515_4
Assembly_15-18_bin.37_k141_8566514_length_11071_cov_41.4211_1	Faecal Silage	M. japonica	NaN	64033.3	51390.6	NaN	40921.8	57230.2	NaN	20949.3	73270	NaN	NaN	NaN	NaN	NaN	NaN	NaN	NaN	NaN	NaN	NaN	NaN	Assembly_15-18_bin.37	Bacteria	Firmicutes_A	Clostridia	Lachnospirales	Lachnospiraceae	CAG-791	CAG-791 sp900320325	Assembly_20_bin.2_NODE_344_length_22618_cov_16.828392_1, Assembly_21_bin.6_NODE_1421_length_9244_cov_15.889759_1
Assembly_15-18_bin.37_k141_8798778_length_2271_cov_54.0089_1	Faecal Silage	M. japonica	NaN	NaN	NaN	NaN	17386.7	NaN	NaN	19329.2	NaN	NaN	NaN	NaN	NaN	NaN	NaN	NaN	NaN	NaN	NaN	NaN	NaN	Assembly_15-18_bin.37	Bacteria	Firmicutes_A	Clostridia	Lachnospirales	Lachnospiraceae	CAG-791	CAG-791 sp900320325	Assembly_16_bin.13_NODE_44177_length_2142_cov_4.396263_1, Assembly_19_bin.4_NODE_1279_length_9167_cov_11.315408_2, Assembly_20_bin.2_NODE_592_length_16951_cov_14.968217_5, Assembly_46_bin.1_NODE_3145_length_8419_cov_8.115256_6
Assembly_15-18_bin.37_k141_9208620_length_1572_cov_72.0000_2	Faecal Silage	M. japonica	30346.9	39480.8	NaN	NaN	31313.3	40075.1	34988.5	38194.1	NaN	NaN	NaN	NaN	NaN	NaN	NaN	NaN	NaN	NaN	NaN	NaN	NaN	Assembly_15-18_bin.37	Bacteria	Firmicutes_A	Clostridia	Lachnospirales	Lachnospiraceae	CAG-791	CAG-791 sp900320325	Assembly_46_bin.1_NODE_15166_length_4374_cov_6.948136_2
Assembly_15-18_bin.37_k141_923548_length_2111_cov_19.0000_1	Faecal Silage	M. japonica	NaN	NaN	NaN	NaN	33367.9	34845.9	NaN	30066.3	NaN	NaN	NaN	NaN	NaN	NaN	NaN	NaN	NaN	NaN	NaN	NaN	NaN	Assembly_15-18_bin.37	Bacteria	Firmicutes_A	Clostridia	Lachnospirales	Lachnospiraceae	CAG-791	CAG-791 sp900320325	Assembly_19-22_bin.21_k141_528047_length_4931_cov_147.2040_5, Assembly_19-22_bin.7_k141_781383_length_13551_cov_68.9311_6, Assembly_19_bin.6_NODE_3136_length_6078_cov_7.965134_3, Assembly_20_bin.1_NODE_1506_length_10121_cov_10.781641_3, Assembly_21_bin.10_NODE_254_length_24695_cov_8.174675_5, Assembly_22_bin.6_NODE_19321_length_3323_cov_13.175031_3
Assembly_15-18_bin.38_k141_639111_length_93280_cov_24.4284_34	Faecal Silage	M. japonica	NaN	NaN	NaN	NaN	NaN	NaN	NaN	NaN	NaN	NaN	NaN	NaN	NaN	NaN	NaN	NaN	53439.4	24509.6	NaN	NaN	NaN	Assembly_15-18_bin.38	Bacteria	Proteobacteria	Alphaproteobacteria	RF32	CAG-239	CAG-495		Assembly_16_bin.8_NODE_499_length_27422_cov_9.156941_9, Assembly_41_bin_104_NODE_2423_length_63437_cov_12.947619_46, Assembly_41_bin_119_NODE_132438_length_3543_cov_28.918005_4, Assembly_41_bin_119_NODE_2111_length_68917_cov_37.431414_1, Assembly_41_bin_124_NODE_706_length_126100_cov_11.241517_83, Assembly_41_bin_170_NODE_2183_length_67665_cov_10.604911_17, Assembly_41_bin_29_NODE_24989_length_12…
Assembly_15-18_bin.38_k141_639111_length_93280_cov_24.4284_53	Faecal Silage	M. japonica	NaN	NaN	NaN	NaN	NaN	NaN	NaN	NaN	NaN	NaN	NaN	NaN	NaN	NaN	NaN	NaN	NaN	NaN	25218.8	NaN	18390.3	Assembly_15-18_bin.38	Bacteria	Proteobacteria	Alphaproteobacteria	RF32	CAG-239	CAG-495
Assembly_15-18_bin.38_k141_7570678_length_33883_cov_62.0725_22	Faecal Silage	M. japonica	NaN	NaN	NaN	NaN	NaN	NaN	NaN	NaN	NaN	NaN	NaN	NaN	NaN	NaN	NaN	NaN	NaN	13074.6	NaN	NaN	28556.9	Assembly_15-18_bin.38	Bacteria	Proteobacteria	Alphaproteobacteria	RF32	CAG-239	CAG-495
Assembly_15-18_bin.38_k141_7570678_length_33883_cov_62.0725_23	Faecal Silage	M. japonica	NaN	NaN	NaN	NaN	NaN	NaN	NaN	NaN	NaN	NaN	NaN	NaN	NaN	NaN	NaN	NaN	22783.5	19861.2	NaN	NaN	NaN	Assembly_15-18_bin.38	Bacteria	Proteobacteria	Alphaproteobacteria	RF32	CAG-239	CAG-495
Assembly_15-18_bin.4_k141_1086141_length_3499_cov_16.0000_1	Faecal Silage	M. japonica	20072.4	NaN	NaN	NaN	10030.1	NaN	NaN	10509.5	NaN	43256.4	32264.8	34406.3	NaN	14417.6	NaN	NaN	NaN	NaN	NaN	NaN	NaN	Assembly_15-18_bin.4	Bacteria	Firmicutes_A	Clostridia	Oscillospirales	QAKW01	Firm-08		Assembly_19-22_bin.30_k141_10566922_length_4977_cov_13.0000_4, Assembly_46_bin.7_NODE_17027_length_4167_cov_8.285019_2
Assembly_15-18_bin.4_k141_2428114_length_5388_cov_9.0000_2	Faecal Silage	M. japonica	NaN	NaN	NaN	NaN	NaN	28315.4	NaN	NaN	NaN	NaN	NaN	NaN	NaN	11544.5	19895	NaN	NaN	NaN	NaN	NaN	NaN	Assembly_15-18_bin.4	Bacteria	Firmicutes_A	Clostridia	Oscillospirales	QAKW01	Firm-08
Assembly_15-18_bin.4_k141_2974018_length_3862_cov_8.0000_7	Faecal Silage	M. japonica	55658.3	68222.9	NaN	99998.8	46611.1	31222.6	50207.2	45409.1	NaN	NaN	NaN	NaN	NaN	NaN	NaN	NaN	NaN	NaN	NaN	NaN	NaN	Assembly_15-18_bin.4	Bacteria	Firmicutes_A	Clostridia	Oscillospirales	QAKW01	Firm-08
Assembly_15-18_bin.4_k141_3571399_length_9463_cov_9.0000_7	Faecal Silage	M. japonica	NaN	172174	127894	195169	148236	130643	164653	153630	NaN	NaN	NaN	NaN	NaN	NaN	NaN	NaN	NaN	NaN	NaN	NaN	NaN	Assembly_15-18_bin.4	Bacteria	Firmicutes_A	Clostridia	Oscillospirales	QAKW01	Firm-08
Assembly_15-18_bin.4_k141_4297492_length_18481_cov_10.9880_13	Faecal Silage	M. japonica	NaN	49806.3	NaN	51115.1	40108.7	NaN	NaN	49214	NaN	NaN	NaN	NaN	NaN	NaN	NaN	NaN	NaN	NaN	NaN	NaN	NaN	Assembly_15-18_bin.4	Bacteria	Firmicutes_A	Clostridia	Oscillospirales	QAKW01	Firm-08
Assembly_15-18_bin.4_k141_457250_length_19413_cov_26.4109_3	Faecal Silage	M. japonica	22359.8	NaN	NaN	NaN	11972.7	40865.7	28892.7	19626.1	NaN	NaN	NaN	NaN	NaN	20253.5	NaN	NaN	NaN	NaN	NaN	NaN	NaN	Assembly_15-18_bin.4	Bacteria	Firmicutes_A	Clostridia	Oscillospirales	QAKW01	Firm-08
Assembly_15-18_bin.4_k141_4680160_length_3424_cov_95.3351_1	Faecal Silage	M. japonica	NaN	41871.7	NaN	NaN	48656.3	28498.6	NaN	44589.9	NaN	NaN	NaN	NaN	NaN	NaN	NaN	NaN	NaN	NaN	NaN	NaN	NaN	Assembly_15-18_bin.4	Bacteria	Firmicutes_A	Clostridia	Oscillospirales	QAKW01	Firm-08
Assembly_15-18_bin.4_k141_4680160_length_3424_cov_95.3351_2	Faecal Silage	M. japonica	NaN	NaN	NaN	NaN	42085.6	NaN	NaN	47049.7	NaN	NaN	NaN	NaN	NaN	NaN	NaN	NaN	NaN	NaN	NaN	NaN	NaN	Assembly_15-18_bin.4	Bacteria	Firmicutes_A	Clostridia	Oscillospirales	QAKW01	Firm-08
Assembly_15-18_bin.4_k141_6992614_length_6126_cov_13.9088_6	Faecal Silage	M. japonica	NaN	NaN	NaN	NaN	NaN	NaN	NaN	NaN	NaN	53532.2	43332.7	NaN	NaN	NaN	NaN	35982.5	NaN	NaN	NaN	NaN	NaN	Assembly_15-18_bin.4	Bacteria	Firmicutes_A	Clostridia	Oscillospirales	QAKW01	Firm-08
Assembly_15-18_bin.4_k141_9086499_length_12973_cov_17.0000_1	Faecal Silage	M. japonica	NaN	NaN	NaN	NaN	69836	NaN	62407.1	74878	NaN	NaN	NaN	NaN	51360.3	45765.8	35172.1	NaN	NaN	NaN	NaN	NaN	NaN	Assembly_15-18_bin.4	Bacteria	Firmicutes_A	Clostridia	Oscillospirales	QAKW01	Firm-08
Assembly_15-18_bin.40_k141_1722394_length_4634_cov_11.0000_2	Faecal Silage	M. japonica	NaN	NaN	NaN	NaN	15555.2	25113.4	NaN	NaN	NaN	NaN	NaN	NaN	NaN	NaN	52953.4	35121.5	NaN	NaN	NaN	NaN	NaN	Assembly_15-18_bin.40	Bacteria	Bacteroidota	Bacteroidia	Bacteroidales	UBA932	UBA1232
Assembly_15-18_bin.40_k141_1722394_length_4634_cov_11.0000_5	Faecal Silage	M. japonica	33482.1	NaN	NaN	NaN	NaN	22851.8	NaN	NaN	NaN	55343.6	27407.6	35343.4	45030.8	56258.6	44480.5	NaN	NaN	NaN	NaN	NaN	NaN	Assembly_15-18_bin.40	Bacteria	Bacteroidota	Bacteroidia	Bacteroidales	UBA932	UBA1232		Assembly_45_bin.14_NODE_43512_length_2685_cov_8.021673_3
Assembly_15-18_bin.40_k141_2586328_length_5549_cov_27.0000_4	Faecal Silage	M. japonica	90472	NaN	NaN	NaN	56409	NaN	NaN	40866.8	NaN	298129	572750	358178	301431	375982	64546.1	60095.9	NaN	NaN	NaN	NaN	NaN	Assembly_15-18_bin.40	Bacteria	Bacteroidota	Bacteroidia	Bacteroidales	UBA932	UBA1232
Assembly_15-18_bin.40_k141_4573572_length_7568_cov_249.0000_4	Faecal Silage	M. japonica	37430.6	NaN	NaN	91827.2	59813.8	NaN	63577.6	80372.9	NaN	NaN	NaN	NaN	NaN	NaN	NaN	NaN	NaN	NaN	NaN	NaN	NaN	Assembly_15-18_bin.40	Bacteria	Bacteroidota	Bacteroidia	Bacteroidales	UBA932	UBA1232		Assembly_15_bin.2_NODE_571_length_19020_cov_9.016926_16, Assembly_16_bin.18_NODE_24582_length_2860_cov_5.693048_1, Assembly_18_bin.3_NODE_263_length_22305_cov_8.845213_6, Assembly_45_bin.16_NODE_4540_length_7459_cov_6.530254_9
Assembly_15-18_bin.40_k141_5167380_length_2612_cov_16.3488_2	Faecal Silage	M. japonica	NaN	NaN	NaN	NaN	38694.7	32983.3	44277.6	28786	40010	NaN	NaN	NaN	NaN	NaN	NaN	NaN	NaN	NaN	NaN	NaN	NaN	Assembly_15-18_bin.40	Bacteria	Bacteroidota	Bacteroidia	Bacteroidales	UBA932	UBA1232		Assembly_15-18_bin.52_k141_6199014_length_3850_cov_48.0000_1, Assembly_18_bin.6_NODE_27_length_96204_cov_250.779207_50, Assembly_21_bin.5_NODE_190_length_27852_cov_8.324531_13, Assembly_21_bin.7_NODE_41_length_59779_cov_33.836297_34, Assembly_41_bin_141_NODE_3_length_993710_cov_12.806477_381
Assembly_15-18_bin.40_k141_519408_length_3921_cov_25.8899_3	Faecal Silage	M. japonica	NaN	NaN	NaN	NaN	NaN	25017.8	NaN	25654.4	NaN	262473	156271	243394	112191	NaN	73320.9	66823.4	58181.5	NaN	NaN	33998	31782.9	Assembly_15-18_bin.40	Bacteria	Bacteroidota	Bacteroidia	Bacteroidales	UBA932	UBA1232		Assembly_45_bin.14_NODE_151842_length_1515_cov_4.589041_1
Assembly_15-18_bin.40_k141_703954_length_4973_cov_14.5782_1	Faecal Silage	M. japonica	NaN	NaN	NaN	NaN	45011.4	NaN	NaN	39234	NaN	NaN	NaN	NaN	37942.1	NaN	NaN	NaN	NaN	NaN	NaN	NaN	NaN	Assembly_15-18_bin.40	Bacteria	Bacteroidota	Bacteroidia	Bacteroidales	UBA932	UBA1232
Assembly_15-18_bin.40_k141_847022_length_7046_cov_12.8836_2	Faecal Silage	M. japonica	98962.9	63385.5	NaN	NaN	212050	214001	97590.1	171573	74125.1	NaN	NaN	NaN	NaN	NaN	NaN	NaN	NaN	NaN	NaN	NaN	NaN	Assembly_15-18_bin.40	Bacteria	Bacteroidota	Bacteroidia	Bacteroidales	UBA932	UBA1232
Assembly_15-18_bin.40_k141_8939227_length_5721_cov_66.0000_5	Faecal Silage	M. japonica	26468.2	NaN	NaN	NaN	52810.9	23691.6	27310.7	40796.6	NaN	NaN	NaN	NaN	NaN	NaN	NaN	NaN	NaN	NaN	NaN	NaN	NaN	Assembly_15-18_bin.40	Bacteria	Bacteroidota	Bacteroidia	Bacteroidales	UBA932	UBA1232		Assembly_45_bin.14_NODE_1780_length_11590_cov_6.333593_5
Assembly_15-18_bin.41_k141_103599_length_5281_cov_66.8290_1	Faecal Silage	M. japonica	200298	233648	186550	183571	244722	280515	232960	185771	283866	56265.6	NaN	57602.1	51702.1	53126.3	29654.1	32513.8	59874.6	NaN	8460.46	NaN	NaN	Assembly_15-18_bin.41	Bacteria	Firmicutes	Bacilli	ML615J-28	CAG-313	RUG293
Assembly_15-18_bin.41_k141_1219703_length_3763_cov_56.0000_5	Faecal Silage	M. japonica	122820	242877	194754	150114	208427	163648	156205	192150	132702	876480	592247	850434	931991	1.08022e+06	404970	373531	NaN	NaN	NaN	NaN	NaN	Assembly_15-18_bin.41	Bacteria	Firmicutes	Bacilli	ML615J-28	CAG-313	RUG293
Assembly_15-18_bin.41_k141_3547665_length_7852_cov_29.5435_2	Faecal Silage	M. japonica	NaN	NaN	NaN	NaN	25978.9	20174.5	NaN	27435.9	NaN	NaN	NaN	NaN	NaN	NaN	NaN	NaN	NaN	NaN	NaN	NaN	NaN	Assembly_15-18_bin.41	Bacteria	Firmicutes	Bacilli	ML615J-28	CAG-313	RUG293
Assembly_15-18_bin.41_k141_3656360_length_13022_cov_71.4139_12	Faecal Silage	M. japonica	293882	462341	167133	NaN	242674	469154	634806	271441	103829	151082	225266	67704.6	160008	240936	57218	122619	NaN	NaN	NaN	NaN	NaN	Assembly_15-18_bin.41	Bacteria	Firmicutes	Bacilli	ML615J-28	CAG-313	RUG293
Assembly_15-18_bin.41_k141_3993419_length_3569_cov_61.9498_2	Faecal Silage	M. japonica	36372.2	NaN	NaN	NaN	38907.8	26365.8	19167.3	28926.6	NaN	NaN	NaN	NaN	NaN	NaN	NaN	NaN	NaN	NaN	NaN	NaN	NaN	Assembly_15-18_bin.41	Bacteria	Firmicutes	Bacilli	ML615J-28	CAG-313	RUG293
Assembly_15-18_bin.41_k141_4864541_length_12067_cov_35.6357_3	Faecal Silage	M. japonica	NaN	NaN	NaN	NaN	NaN	NaN	NaN	NaN	NaN	NaN	NaN	NaN	NaN	NaN	NaN	NaN	60032.4	40848.6	53900.4	NaN	NaN	Assembly_15-18_bin.41	Bacteria	Firmicutes	Bacilli	ML615J-28	CAG-313	RUG293		Assembly_41_bin_82_NODE_1978_length_71423_cov_19.141492_24
Assembly_15-18_bin.41_k141_5555499_length_13323_cov_123.6920_3	Faecal Silage	M. japonica	NaN	NaN	NaN	NaN	33480.4	37274.1	57091.9	39169.9	NaN	NaN	NaN	NaN	NaN	NaN	NaN	NaN	NaN	NaN	NaN	NaN	NaN	Assembly_15-18_bin.41	Bacteria	Firmicutes	Bacilli	ML615J-28	CAG-313	RUG293
Assembly_15-18_bin.41_k141_5578548_length_4379_cov_73.0687_7	Faecal Silage	M. japonica	120783	116672	92637.1	142462	183580	NaN	106364	188676	177390	977917	581080	929467	1.15545e+06	1.68591e+06	289348	177319	NaN	NaN	NaN	NaN	NaN	Assembly_15-18_bin.41	Bacteria	Firmicutes	Bacilli	ML615J-28	CAG-313	RUG293
Assembly_15-18_bin.41_k141_5907059_length_5479_cov_217.9605_2	Faecal Silage	M. japonica	55704.2	NaN	NaN	NaN	43447.4	30480.4	39253.3	32077.1	NaN	NaN	NaN	38825.4	NaN	NaN	NaN	NaN	NaN	NaN	NaN	NaN	NaN	Assembly_15-18_bin.41	Bacteria	Firmicutes	Bacilli	ML615J-28	CAG-313	RUG293
Assembly_15-18_bin.41_k141_5907059_length_5479_cov_217.9605_3	Faecal Silage	M. japonica	85389	74241.8	NaN	73563.2	67621.3	52419.9	49653.2	84046.1	NaN	NaN	NaN	NaN	NaN	NaN	NaN	NaN	NaN	NaN	NaN	NaN	NaN	Assembly_15-18_bin.41	Bacteria	Firmicutes	Bacilli	ML615J-28	CAG-313	RUG293
Assembly_15-18_bin.41_k141_6852991_length_18800_cov_73.5234_11	Faecal Silage	M. japonica	NaN	NaN	NaN	NaN	NaN	NaN	NaN	NaN	NaN	64566.8	NaN	64777.2	51929.1	58231.6	NaN	NaN	NaN	NaN	NaN	NaN	NaN	Assembly_15-18_bin.41	Bacteria	Firmicutes	Bacilli	ML615J-28	CAG-313	RUG293
Assembly_15-18_bin.42_k141_104835_length_13671_cov_82.2433_10	Faecal Silage	M. japonica	NaN	NaN	NaN	NaN	13245.7	79181	NaN	NaN	NaN	NaN	NaN	NaN	NaN	NaN	NaN	NaN	NaN	NaN	NaN	NaN	NaN	Assembly_15-18_bin.42	Bacteria	Bacteroidota	Bacteroidia	Bacteroidales	Bacteroidaceae	UBA1179
Assembly_15-18_bin.42_k141_1083767_length_26506_cov_69.9546_10	Faecal Silage	M. japonica	NaN	NaN	NaN	NaN	33751.2	43515.2	47068.8	50023.8	NaN	NaN	NaN	NaN	NaN	NaN	NaN	NaN	NaN	NaN	NaN	NaN	NaN	Assembly_15-18_bin.42	Bacteria	Bacteroidota	Bacteroidia	Bacteroidales	Bacteroidaceae	UBA1179		Assembly_15_bin.14_NODE_1630_length_11619_cov_5.935489_6, Assembly_17_bin.8_NODE_3472_length_6232_cov_4.853327_5
Assembly_15-18_bin.42_k141_1083767_length_26506_cov_69.9546_17	Faecal Silage	M. japonica	NaN	NaN	NaN	NaN	51884.4	NaN	44641.1	39445.8	NaN	NaN	NaN	51884.5	42132.7	NaN	NaN	NaN	NaN	NaN	NaN	NaN	NaN	Assembly_15-18_bin.42	Bacteria	Bacteroidota	Bacteroidia	Bacteroidales	Bacteroidaceae	UBA1179		Assembly_15_bin.14_NODE_4219_length_6965_cov_5.721129_3, Assembly_17_bin.8_NODE_35994_length_2022_cov_5.335028_2
Assembly_15-18_bin.42_k141_1083767_length_26506_cov_69.9546_2	Faecal Silage	M. japonica	NaN	NaN	NaN	NaN	NaN	NaN	NaN	NaN	NaN	154986	178265	NaN	230630	112423	NaN	101536	NaN	NaN	NaN	NaN	NaN	Assembly_15-18_bin.42	Bacteria	Bacteroidota	Bacteroidia	Bacteroidales	Bacteroidaceae	UBA1179		Assembly_15_bin.14_NODE_11998_length_4002_cov_5.269572_1, Assembly_17_bin.8_NODE_17607_length_2827_cov_5.660173_2
Assembly_15-18_bin.42_k141_1083767_length_26506_cov_69.9546_3	Faecal Silage	M. japonica	NaN	NaN	NaN	NaN	28275.1	NaN	NaN	26687.6	NaN	168044	380554	198953	240500	200928	173298	126920	NaN	NaN	NaN	NaN	NaN	Assembly_15-18_bin.42	Bacteria	Bacteroidota	Bacteroidia	Bacteroidales	Bacteroidaceae	UBA1179
Assembly_15-18_bin.42_k141_1365197_length_7064_cov_54.1873_5	Faecal Silage	M. japonica	62099.6	NaN	NaN	NaN	NaN	26758.4	NaN	23900	NaN	14495.9	23389.5	30200.6	NaN	NaN	NaN	NaN	NaN	NaN	NaN	NaN	NaN	Assembly_15-18_bin.42	Bacteria	Bacteroidota	Bacteroidia	Bacteroidales	Bacteroidaceae	UBA1179		Assembly_15_bin.14_NODE_4811_length_6474_cov_5.152983_2, Assembly_17_bin.8_NODE_8892_length_3926_cov_6.097391_3
Assembly_15-18_bin.42_k141_1466113_length_18327_cov_66.1445_10	Faecal Silage	M. japonica	NaN	NaN	NaN	NaN	149377	171522	178664	183118	158982	NaN	NaN	NaN	NaN	NaN	NaN	NaN	NaN	NaN	NaN	NaN	NaN	Assembly_15-18_bin.42	Bacteria	Bacteroidota	Bacteroidia	Bacteroidales	Bacteroidaceae	UBA1179		Assembly_15_bin.14_NODE_1133_length_13759_cov_5.982706_5, Assembly_17_bin.8_NODE_52311_length_1702_cov_3.105647_1
Assembly_15-18_bin.42_k141_1466113_length_18327_cov_66.1445_13	Faecal Silage	M. japonica	NaN	NaN	NaN	NaN	NaN	NaN	NaN	NaN	NaN	109226	77832.6	70749.8	89700.8	61968.3	41803.6	54283.9	NaN	NaN	NaN	NaN	NaN	Assembly_15-18_bin.42	Bacteria	Bacteroidota	Bacteroidia	Bacteroidales	Bacteroidaceae	UBA1179		Assembly_15_bin.14_NODE_1133_length_13759_cov_5.982706_2, Assembly_19-22_bin.4_k141_2149578_length_7519_cov_22.3512_5, Assembly_21_bin.7_NODE_350_length_20093_cov_28.770786_1, Assembly_42_bin_31_NODE_2949_length_28503_cov_133.112556_23, Assembly_42_bin_42_NODE_19234_length_8411_cov_22.180230_10, Assembly_42_bin_53_NODE_6112_length_18415_cov_12.589270_6, Assembly_42_bin_59_NODE_8454_length_14869_c…
Assembly_15-18_bin.42_k141_1809944_length_6158_cov_28.7839_3	Faecal Silage	M. japonica	NaN	NaN	NaN	NaN	NaN	NaN	NaN	NaN	NaN	86479.8	91202.5	103371	112028	121984	76656.1	58836.4	NaN	NaN	NaN	NaN	NaN	Assembly_15-18_bin.42	Bacteria	Bacteroidota	Bacteroidia	Bacteroidales	Bacteroidaceae	UBA1179		Assembly_17_bin.8_NODE_1323_length_10670_cov_4.517475_1
Assembly_15-18_bin.42_k141_1825554_length_5267_cov_40.8192_2	Faecal Silage	M. japonica	70170.8	74280.5	103787	67485.1	84752.8	NaN	113420	94003.4	98398.2	90710.8	104282	59843.5	NaN	47799.9	NaN	NaN	NaN	NaN	NaN	NaN	NaN	Assembly_15-18_bin.42	Bacteria	Bacteroidota	Bacteroidia	Bacteroidales	Bacteroidaceae	UBA1179		Assembly_17_bin.8_NODE_1284_length_10844_cov_5.424506_4
Assembly_15-18_bin.42_k141_2050154_length_6312_cov_48.2115_2	Faecal Silage	M. japonica	53880.5	72871.6	NaN	78038.5	390784	447625	524150	454470	480311	NaN	NaN	NaN	NaN	NaN	NaN	NaN	NaN	NaN	NaN	NaN	NaN	Assembly_15-18_bin.42	Bacteria	Bacteroidota	Bacteroidia	Bacteroidales	Bacteroidaceae	UBA1179		Assembly_17_bin.8_NODE_5700_length_4900_cov_5.039628_4
Assembly_15-18_bin.42_k141_2114281_length_3571_cov_25.0656_3	Faecal Silage	M. japonica	NaN	NaN	NaN	NaN	NaN	NaN	NaN	NaN	NaN	48239.7	83347.6	54672.6	50780.8	NaN	NaN	NaN	NaN	NaN	NaN	NaN	NaN	Assembly_15-18_bin.42	Bacteria	Bacteroidota	Bacteroidia	Bacteroidales	Bacteroidaceae	UBA1179		Assembly_17_bin.8_NODE_7627_length_4225_cov_5.164269_3
Assembly_15-18_bin.42_k141_2438155_length_14836_cov_56.2997_3	Faecal Silage	M. japonica	NaN	NaN	NaN	NaN	40063.9	NaN	NaN	37787.2	NaN	NaN	NaN	59108.4	60913.6	55831.7	NaN	NaN	NaN	NaN	NaN	NaN	NaN	Assembly_15-18_bin.42	Bacteria	Bacteroidota	Bacteroidia	Bacteroidales	Bacteroidaceae	UBA1179		Assembly_15_bin.14_NODE_5414_length_6095_cov_6.125000_3, Assembly_17_bin.8_NODE_5654_length_4916_cov_5.284098_3
Assembly_15-18_bin.42_k141_2461061_length_2657_cov_28.9328_2	Faecal Silage	M. japonica	NaN	NaN	NaN	NaN	NaN	NaN	NaN	NaN	NaN	61801.4	74369.9	65434.4	92943.1	59651	48010	38603.4	NaN	NaN	NaN	NaN	NaN	Assembly_15-18_bin.42	Bacteria	Bacteroidota	Bacteroidia	Bacteroidales	Bacteroidaceae	UBA1179		Assembly_15_bin.14_NODE_821_length_16175_cov_6.291501_5, Assembly_17_bin.8_NODE_15389_length_3021_cov_5.111261_1
Assembly_15-18_bin.42_k141_2555011_length_3988_cov_87.7375_4	Faecal Silage	M. japonica	NaN	NaN	NaN	NaN	20195.9	NaN	NaN	19516.1	NaN	NaN	NaN	NaN	NaN	NaN	NaN	NaN	NaN	NaN	NaN	NaN	NaN	Assembly_15-18_bin.42	Bacteria	Bacteroidota	Bacteroidia	Bacteroidales	Bacteroidaceae	UBA1179		Assembly_15_bin.14_NODE_23993_length_2796_cov_4.949289_3, Assembly_17_bin.8_NODE_8887_length_3927_cov_5.497676_3
Assembly_15-18_bin.42_k141_2680716_length_34662_cov_28.7543_10	Faecal Silage	M. japonica	NaN	NaN	NaN	NaN	191313	142140	217754	184572	102775	NaN	NaN	NaN	NaN	NaN	NaN	NaN	NaN	NaN	NaN	NaN	NaN	Assembly_15-18_bin.42	Bacteria	Bacteroidota	Bacteroidia	Bacteroidales	Bacteroidaceae	UBA1179		Assembly_15_bin.14_NODE_12575_length_3902_cov_5.645178_2, Assembly_17_bin.8_NODE_21129_length_2593_cov_4.307329_2
Assembly_15-18_bin.42_k141_2680716_length_34662_cov_28.7543_3	Faecal Silage	M. japonica	NaN	NaN	NaN	NaN	NaN	NaN	NaN	NaN	NaN	NaN	77818.2	NaN	54084.7	51622.4	33278.9	NaN	NaN	NaN	NaN	NaN	NaN	Assembly_15-18_bin.42	Bacteria	Bacteroidota	Bacteroidia	Bacteroidales	Bacteroidaceae	UBA1179		Assembly_17_bin.8_NODE_13069_length_3264_cov_4.741352_3, Assembly_41_bin_125_NODE_3334_length_51582_cov_16.297087_28, Assembly_41_bin_98_NODE_5611_length_36674_cov_42.161774_5
Assembly_15-18_bin.42_k141_2680716_length_34662_cov_28.7543_4	Faecal Silage	M. japonica	NaN	NaN	NaN	NaN	NaN	NaN	NaN	NaN	NaN	13584.5	NaN	21848.1	NaN	NaN	NaN	NaN	NaN	NaN	NaN	NaN	NaN	Assembly_15-18_bin.42	Bacteria	Bacteroidota	Bacteroidia	Bacteroidales	Bacteroidaceae	UBA1179		Assembly_19-22_bin.4_k141_980209_length_2797_cov_15.8076_3
Assembly_15-18_bin.42_k141_2718470_length_6383_cov_24.7336_1	Faecal Silage	M. japonica	42814.1	NaN	NaN	45601.4	72409	41344.5	55811.3	72751.3	72409	59115.9	50724	71111.2	51612.9	60327	NaN	NaN	NaN	NaN	NaN	NaN	NaN	Assembly_15-18_bin.42	Bacteria	Bacteroidota	Bacteroidia	Bacteroidales	Bacteroidaceae	UBA1179		Assembly_17_bin.8_NODE_13340_length_3232_cov_4.925401_1
Assembly_15-18_bin.42_k141_3189354_length_11528_cov_33.7235_3	Faecal Silage	M. japonica	NaN	NaN	NaN	NaN	14529.9	18044.1	NaN	12694.9	NaN	NaN	NaN	NaN	NaN	NaN	NaN	NaN	NaN	NaN	NaN	NaN	NaN	Assembly_15-18_bin.42	Bacteria	Bacteroidota	Bacteroidia	Bacteroidales	Bacteroidaceae	UBA1179		Assembly_15_bin.14_NODE_1112_length_13859_cov_5.365329_3, Assembly_16_bin.6_NODE_37_length_109681_cov_13.357908_24, Assembly_17_bin.9_NODE_19667_length_2682_cov_5.575181_3, Assembly_18_bin.6_NODE_3_length_175388_cov_321.560003_116, Assembly_19-22_bin.22_k141_2643666_length_6687_cov_14.9910_7, Assembly_19-22_bin.35_k141_2904126_length_5661_cov_9.0000_2, Assembly_19-22_bin.4_k141_4302885_length_135…
Assembly_15-18_bin.42_k141_3272881_length_10534_cov_30.4539_3	Faecal Silage	M. japonica	NaN	NaN	NaN	NaN	190213	141925	232816	188088	230166	NaN	NaN	50777.9	NaN	NaN	NaN	NaN	NaN	NaN	NaN	NaN	NaN	Assembly_15-18_bin.42	Bacteria	Bacteroidota	Bacteroidia	Bacteroidales	Bacteroidaceae	UBA1179		Assembly_15_bin.14_NODE_4227_length_6955_cov_5.851014_3, Assembly_17_bin.8_NODE_4326_length_5612_cov_5.429908_2
Assembly_15-18_bin.42_k141_3506292_length_6633_cov_85.0784_6	Faecal Silage	M. japonica	NaN	NaN	NaN	NaN	85390.4	158789	151353	102602	107961	NaN	NaN	NaN	NaN	NaN	NaN	NaN	NaN	NaN	NaN	NaN	NaN	Assembly_15-18_bin.42	Bacteria	Bacteroidota	Bacteroidia	Bacteroidales	Bacteroidaceae	UBA1179		Assembly_17_bin.8_NODE_630_length_16003_cov_5.204540_4
Assembly_15-18_bin.42_k141_3506292_length_6633_cov_85.0784_7	Faecal Silage	M. japonica	30489.4	NaN	NaN	NaN	38189.7	37831.7	23751.6	30871.7	NaN	61735.9	76488.5	51823.7	62873.4	44614.9	NaN	36501.8	NaN	NaN	NaN	NaN	NaN	Assembly_15-18_bin.42	Bacteria	Bacteroidota	Bacteroidia	Bacteroidales	Bacteroidaceae	UBA1179		Assembly_17_bin.8_NODE_630_length_16003_cov_5.204540_3, Assembly_45_bin.5_NODE_6886_length_6173_cov_15.142530_5
Assembly_15-18_bin.42_k141_3927225_length_3366_cov_29.0605_3	Faecal Silage	M. japonica	NaN	NaN	NaN	NaN	NaN	NaN	NaN	NaN	NaN	NaN	75909.6	57737.2	61477.1	46082.7	NaN	NaN	NaN	NaN	NaN	NaN	NaN	Assembly_15-18_bin.42	Bacteria	Bacteroidota	Bacteroidia	Bacteroidales	Bacteroidaceae	UBA1179		Assembly_15_bin.14_NODE_821_length_16175_cov_6.291501_2, Assembly_17_bin.8_NODE_4125_length_5744_cov_5.916506_3, Assembly_18_bin.6_NODE_113_length_43173_cov_231.638434_10
Assembly_15-18_bin.42_k141_3927225_length_3366_cov_29.0605_4	Faecal Silage	M. japonica	NaN	NaN	NaN	NaN	NaN	NaN	NaN	NaN	NaN	54888.8	48478.5	57507.4	52988.5	50712.7	43821.5	NaN	NaN	NaN	NaN	NaN	NaN	Assembly_15-18_bin.42	Bacteria	Bacteroidota	Bacteroidia	Bacteroidales	Bacteroidaceae	UBA1179		Assembly_15_bin.14_NODE_821_length_16175_cov_6.291501_3, Assembly_17_bin.8_NODE_4125_length_5744_cov_5.916506_2, Assembly_19-22_bin.4_k141_4362950_length_1536_cov_16.8014_1
Assembly_15-18_bin.42_k141_4225148_length_12403_cov_27.4072_10	Faecal Silage	M. japonica	NaN	NaN	NaN	NaN	23129	NaN	NaN	32370.2	NaN	NaN	NaN	NaN	NaN	NaN	NaN	NaN	NaN	NaN	NaN	NaN	NaN	Assembly_15-18_bin.42	Bacteria	Bacteroidota	Bacteroidia	Bacteroidales	Bacteroidaceae	UBA1179		Assembly_15_bin.14_NODE_2123_length_10079_cov_5.703212_5, Assembly_17_bin.8_NODE_1026_length_12287_cov_5.187704_5, Assembly_19-22_bin.4_k141_3991536_length_38500_cov_86.1213_7, Assembly_45_bin.5_NODE_1020_length_14695_cov_17.375410_5
Assembly_15-18_bin.42_k141_4681267_length_9188_cov_97.0000_10	Faecal Silage	M. japonica	NaN	NaN	NaN	NaN	NaN	40038	41335.7	NaN	42278.8	NaN	NaN	NaN	NaN	NaN	NaN	NaN	NaN	NaN	NaN	NaN	NaN	Assembly_15-18_bin.42	Bacteria	Bacteroidota	Bacteroidia	Bacteroidales	Bacteroidaceae	UBA1179
Assembly_15-18_bin.42_k141_4681267_length_9188_cov_97.0000_11	Faecal Silage	M. japonica	NaN	NaN	NaN	NaN	14529.7	25483.4	NaN	NaN	NaN	NaN	NaN	NaN	NaN	NaN	29871.3	35055.5	NaN	NaN	NaN	NaN	NaN	Assembly_15-18_bin.42	Bacteria	Bacteroidota	Bacteroidia	Bacteroidales	Bacteroidaceae	UBA1179
Assembly_15-18_bin.42_k141_4681267_length_9188_cov_97.0000_12	Faecal Silage	M. japonica	NaN	NaN	NaN	NaN	37397	NaN	NaN	96843.5	NaN	NaN	NaN	NaN	NaN	NaN	NaN	NaN	NaN	NaN	NaN	NaN	NaN	Assembly_15-18_bin.42	Bacteria	Bacteroidota	Bacteroidia	Bacteroidales	Bacteroidaceae	UBA1179
Assembly_15-18_bin.42_k141_4681267_length_9188_cov_97.0000_13	Faecal Silage	M. japonica	NaN	NaN	NaN	NaN	33529.5	NaN	13299.7	27614.3	NaN	NaN	NaN	NaN	NaN	NaN	NaN	NaN	NaN	NaN	NaN	NaN	NaN	Assembly_15-18_bin.42	Bacteria	Bacteroidota	Bacteroidia	Bacteroidales	Bacteroidaceae	UBA1179		Assembly_21_bin.5_NODE_11_length_92030_cov_9.836901_66
Assembly_15-18_bin.42_k141_4681267_length_9188_cov_97.0000_14	Faecal Silage	M. japonica	NaN	50214.2	NaN	130083	649618	378347	537630	488210	629649	125430	71422.6	134423	108754	149331	52225.7	34260.3	NaN	NaN	NaN	NaN	NaN	Assembly_15-18_bin.42	Bacteria	Bacteroidota	Bacteroidia	Bacteroidales	Bacteroidaceae	UBA1179
Assembly_15-18_bin.42_k141_4681267_length_9188_cov_97.0000_17	Faecal Silage	M. japonica	48072.3	NaN	NaN	53580.6	53089.4	NaN	69291.6	50911.4	48251.5	60854.5	63342.1	53854.6	53561.7	48558.6	NaN	28401.3	NaN	NaN	NaN	NaN	NaN	Assembly_15-18_bin.42	Bacteria	Bacteroidota	Bacteroidia	Bacteroidales	Bacteroidaceae	UBA1179
Assembly_15-18_bin.42_k141_4681267_length_9188_cov_97.0000_3	Faecal Silage	M. japonica	271770	247766	306979	239922	246243	232882	273927	195272	274322	61698.2	60538.9	58825.4	69928.3	58156.9	41692.4	NaN	NaN	NaN	NaN	NaN	NaN	Assembly_15-18_bin.42	Bacteria	Bacteroidota	Bacteroidia	Bacteroidales	Bacteroidaceae	UBA1179		Assembly_17_bin.8_NODE_3355_length_6354_cov_4.803937_11
Assembly_15-18_bin.42_k141_4879119_length_15354_cov_75.1117_14	Faecal Silage	M. japonica	NaN	NaN	NaN	NaN	67568.2	55999.8	NaN	64870.9	NaN	NaN	NaN	NaN	NaN	52420	NaN	NaN	NaN	NaN	NaN	NaN	NaN	Assembly_15-18_bin.42	Bacteria	Bacteroidota	Bacteroidia	Bacteroidales	Bacteroidaceae	UBA1179		Assembly_15_bin.14_NODE_4694_length_6564_cov_5.310186_3, Assembly_17_bin.8_NODE_4674_length_5401_cov_4.969323_3
Assembly_15-18_bin.42_k141_4906496_length_2907_cov_36.4826_3	Faecal Silage	M. japonica	NaN	NaN	NaN	NaN	85388.5	75999.9	82701.2	93203.6	104959	NaN	NaN	NaN	NaN	NaN	NaN	NaN	NaN	NaN	NaN	NaN	NaN	Assembly_15-18_bin.42	Bacteria	Bacteroidota	Bacteroidia	Bacteroidales	Bacteroidaceae	UBA1179		Assembly_15_bin.14_NODE_35129_length_2302_cov_5.454829_1, Assembly_19-22_bin.4_k141_4314692_length_21523_cov_29.0100_14
Assembly_15-18_bin.42_k141_5298389_length_15624_cov_28.6438_14	Faecal Silage	M. japonica	36987.3	NaN	NaN	NaN	108247	141387	NaN	154475	27338	NaN	34635.9	NaN	NaN	NaN	NaN	NaN	NaN	NaN	NaN	NaN	NaN	Assembly_15-18_bin.42	Bacteria	Bacteroidota	Bacteroidia	Bacteroidales	Bacteroidaceae	UBA1179		Assembly_15_bin.14_NODE_3940_length_7241_cov_5.175480_5, Assembly_17_bin.8_NODE_6820_length_4474_cov_5.232406_2
Assembly_15-18_bin.42_k141_5916391_length_9038_cov_76.8736_2	Faecal Silage	M. japonica	65465.1	74396.9	NaN	64128.9	181080	198411	176815	132654	123911	NaN	NaN	NaN	NaN	NaN	NaN	NaN	NaN	NaN	NaN	NaN	NaN	Assembly_15-18_bin.42	Bacteria	Bacteroidota	Bacteroidia	Bacteroidales	Bacteroidaceae	UBA1179		Assembly_15_bin.14_NODE_1285_length_13020_cov_6.065947_5, Assembly_17_bin.8_NODE_303_length_24434_cov_5.897617_8
Assembly_15-18_bin.42_k141_6503646_length_7460_cov_23.6023_10	Faecal Silage	M. japonica	NaN	NaN	NaN	NaN	26983.7	NaN	NaN	31685.4	NaN	66281.1	69545.5	62859.2	60451.3	44607.3	NaN	NaN	NaN	NaN	NaN	NaN	NaN	Assembly_15-18_bin.42	Bacteria	Bacteroidota	Bacteroidia	Bacteroidales	Bacteroidaceae	UBA1179
Assembly_15-18_bin.42_k141_6503646_length_7460_cov_23.6023_11	Faecal Silage	M. japonica	NaN	39405.6	NaN	NaN	160377	141596	195067	123206	178797	NaN	NaN	NaN	NaN	NaN	NaN	NaN	NaN	NaN	NaN	NaN	NaN	Assembly_15-18_bin.42	Bacteria	Bacteroidota	Bacteroidia	Bacteroidales	Bacteroidaceae	UBA1179
Assembly_15-18_bin.42_k141_6503646_length_7460_cov_23.6023_13	Faecal Silage	M. japonica	NaN	NaN	NaN	NaN	NaN	NaN	NaN	NaN	NaN	92754.6	61913.7	172969	201990	102540	NaN	30164.3	NaN	NaN	NaN	NaN	NaN	Assembly_15-18_bin.42	Bacteria	Bacteroidota	Bacteroidia	Bacteroidales	Bacteroidaceae	UBA1179
Assembly_15-18_bin.42_k141_6503646_length_7460_cov_23.6023_4	Faecal Silage	M. japonica	NaN	NaN	NaN	NaN	80495	NaN	NaN	73034.7	NaN	NaN	88316.6	120884	142971	97457.3	NaN	43211.6	NaN	NaN	NaN	NaN	NaN	Assembly_15-18_bin.42	Bacteria	Bacteroidota	Bacteroidia	Bacteroidales	Bacteroidaceae	UBA1179		Assembly_17_bin.8_NODE_3355_length_6354_cov_4.803937_6
Assembly_15-18_bin.42_k141_677184_length_18133_cov_59.1123_1	Faecal Silage	M. japonica	NaN	113784	NaN	NaN	451094	119882	NaN	528014	384943	NaN	NaN	NaN	NaN	NaN	NaN	NaN	NaN	NaN	NaN	NaN	NaN	Assembly_15-18_bin.42	Bacteria	Bacteroidota	Bacteroidia	Bacteroidales	Bacteroidaceae	UBA1179
Assembly_15-18_bin.42_k141_7363094_length_6535_cov_25.6964_1	Faecal Silage	M. japonica	71283.7	70338.5	NaN	NaN	170449	109831	124238	141786	72096.9	NaN	NaN	NaN	NaN	NaN	NaN	NaN	NaN	NaN	NaN	NaN	NaN	Assembly_15-18_bin.42	Bacteria	Bacteroidota	Bacteroidia	Bacteroidales	Bacteroidaceae	UBA1179
Assembly_15-18_bin.42_k141_7363247_length_24910_cov_31.5764_18	Faecal Silage	M. japonica	NaN	NaN	NaN	NaN	438594	117519	408781	419933	270888	NaN	NaN	NaN	NaN	NaN	NaN	NaN	NaN	NaN	NaN	NaN	NaN	Assembly_15-18_bin.42	Bacteria	Bacteroidota	Bacteroidia	Bacteroidales	Bacteroidaceae	UBA1179		Assembly_15_bin.14_NODE_3155_length_8154_cov_5.737622_6, Assembly_17_bin.8_NODE_2577_length_7364_cov_5.779860_1
Assembly_15-18_bin.42_k141_7363247_length_24910_cov_31.5764_19	Faecal Silage	M. japonica	54266.8	NaN	NaN	NaN	77026.2	57482.1	94892.1	57997	59480.3	67489.2	79497.5	97475.9	91499.2	62728	51550.3	54353.2	NaN	NaN	NaN	NaN	NaN	Assembly_15-18_bin.42	Bacteria	Bacteroidota	Bacteroidia	Bacteroidales	Bacteroidaceae	UBA1179		Assembly_15_bin.14_NODE_3155_length_8154_cov_5.737622_5, Assembly_15_bin.2_NODE_3987_length_7193_cov_9.824601_4, Assembly_17_bin.8_NODE_2577_length_7364_cov_5.779860_2, Assembly_45_bin.16_NODE_2440_length_9908_cov_6.405257_3
Assembly_15-18_bin.42_k141_7844953_length_7848_cov_28.9912_3	Faecal Silage	M. japonica	NaN	NaN	NaN	NaN	22462.6	27344.6	40813.6	57081.9	NaN	NaN	NaN	NaN	NaN	NaN	NaN	NaN	NaN	NaN	NaN	NaN	NaN	Assembly_15-18_bin.42	Bacteria	Bacteroidota	Bacteroidia	Bacteroidales	Bacteroidaceae	UBA1179		Assembly_15_bin.14_NODE_13877_length_3705_cov_5.392603_2, Assembly_17_bin.8_NODE_2466_length_7540_cov_5.887909_4, Assembly_19-22_bin.4_k141_3249476_length_5868_cov_21.8339_4
Assembly_15-18_bin.42_k141_8388374_length_14591_cov_32.9690_3	Faecal Silage	M. japonica	NaN	NaN	NaN	NaN	80410.5	96500.9	97898.3	104273	56378.2	NaN	NaN	NaN	NaN	NaN	NaN	NaN	NaN	NaN	NaN	NaN	NaN	Assembly_15-18_bin.42	Bacteria	Bacteroidota	Bacteroidia	Bacteroidales	Bacteroidaceae	UBA1179		Assembly_17_bin.8_NODE_495_length_17951_cov_6.039171_8
Assembly_15-18_bin.42_k141_8388374_length_14591_cov_32.9690_4	Faecal Silage	M. japonica	NaN	NaN	NaN	NaN	26962	30326.3	NaN	26681.3	NaN	NaN	NaN	NaN	NaN	NaN	NaN	NaN	NaN	NaN	NaN	NaN	NaN	Assembly_15-18_bin.42	Bacteria	Bacteroidota	Bacteroidia	Bacteroidales	Bacteroidaceae	UBA1179		Assembly_15_bin.14_NODE_2551_length_9125_cov_5.620397_1, Assembly_17_bin.8_NODE_495_length_17951_cov_6.039171_7, Assembly_18_bin.6_NODE_174_length_30117_cov_302.039851_2, Assembly_19-22_bin.4_k141_4157929_length_4433_cov_18.1964_3, Assembly_42_bin_34_NODE_277366_length_1683_cov_8.541769_2
Assembly_15-18_bin.42_k141_8574830_length_4363_cov_55.1881_3	Faecal Silage	M. japonica	NaN	NaN	NaN	NaN	30327.5	32393.5	25273.4	28734.4	NaN	NaN	NaN	NaN	NaN	NaN	NaN	NaN	NaN	NaN	NaN	NaN	NaN	Assembly_15-18_bin.42	Bacteria	Bacteroidota	Bacteroidia	Bacteroidales	Bacteroidaceae	UBA1179		Assembly_15_bin.14_NODE_3646_length_7550_cov_5.999466_4, Assembly_15_bin.2_NODE_269_length_27816_cov_7.870934_4, Assembly_16_bin.18_NODE_41005_length_2222_cov_3.253346_3, Assembly_17_bin.8_NODE_25927_length_2359_cov_5.407118_2, Assembly_18_bin.3_NODE_115_length_42568_cov_8.372780_33, Assembly_45_bin.16_NODE_930_length_15240_cov_5.843991_10
Assembly_15-18_bin.42_k141_9303667_length_31837_cov_28.2403_4	Faecal Silage	M. japonica	NaN	NaN	NaN	NaN	274261	155316	NaN	380403	NaN	NaN	63883.2	175307	233090	173403	53479.2	48448.3	NaN	NaN	NaN	NaN	NaN	Assembly_15-18_bin.42	Bacteria	Bacteroidota	Bacteroidia	Bacteroidales	Bacteroidaceae	UBA1179		Assembly_17_bin.8_NODE_4885_length_5272_cov_6.119226_4
Assembly_15-18_bin.42_k141_9303667_length_31837_cov_28.2403_6	Faecal Silage	M. japonica	107490	109221	95283.1	215417	1545094	1.31378e+06	1.30321e+06	1102582	1.01062e+06	830669	122083	397444	551376	646467	108320	100165	NaN	NaN	NaN	NaN	NaN	Assembly_15-18_bin.42	Bacteria	Bacteroidota	Bacteroidia	Bacteroidales	Bacteroidaceae	UBA1179		Assembly_17_bin.8_NODE_4885_length_5272_cov_6.119226_2
Assembly_15-18_bin.42_k141_9303667_length_31837_cov_28.2403_7	Faecal Silage	M. japonica	63794.5	61767.5	NaN	53982.4	274226	299509	198229	295824	239442	59644.9	83431.6	48029.3	112280	108601	53980.7	38370.6	NaN	27458.7	NaN	NaN	NaN	Assembly_15-18_bin.42	Bacteria	Bacteroidota	Bacteroidia	Bacteroidales	Bacteroidaceae	UBA1179
Assembly_15-18_bin.42_k141_9303667_length_31837_cov_28.2403_8	Faecal Silage	M. japonica	NaN	64685.8	NaN	68543.2	295756	257554	248909	288497	286976	54135.5	68856.6	107591	52506.8	93551.1	46472	37272.7	NaN	NaN	NaN	NaN	NaN	Assembly_15-18_bin.42	Bacteria	Bacteroidota	Bacteroidia	Bacteroidales	Bacteroidaceae	UBA1179
Assembly_15-18_bin.43_k141_101306_length_4078_cov_25.0000_2	Faecal Silage	M. japonica	NaN	NaN	NaN	NaN	72786.8	NaN	NaN	83055.8	NaN	NaN	NaN	NaN	NaN	NaN	NaN	NaN	NaN	NaN	NaN	NaN	NaN	Assembly_15-18_bin.43	Bacteria	Bacteroidota	Bacteroidia	Bacteroidales	P3	UBA3388	UBA3388 sp002358835	Assembly_41_bin_109_NODE_13913_length_19387_cov_7.607904_14, Assembly_45_bin.18_NODE_13278_length_4606_cov_8.870798_5, Assembly_45_bin.18_NODE_90194_length_1922_cov_6.253883_2
Assembly_15-18_bin.43_k141_4180200_length_2985_cov_158.0000_4	Faecal Silage	M. japonica	NaN	NaN	NaN	NaN	114799	99300.3	112851	95542.4	108268	NaN	NaN	NaN	NaN	NaN	NaN	NaN	NaN	NaN	NaN	NaN	NaN	Assembly_15-18_bin.43	Bacteria	Bacteroidota	Bacteroidia	Bacteroidales	P3	UBA3388	UBA3388 sp002358835
Assembly_15-18_bin.43_k141_4944421_length_7720_cov_12.0852_8	Faecal Silage	M. japonica	23521.2	NaN	NaN	NaN	30561.6	NaN	NaN	16063.1	NaN	NaN	NaN	NaN	NaN	NaN	NaN	NaN	NaN	NaN	NaN	NaN	NaN	Assembly_15-18_bin.43	Bacteria	Bacteroidota	Bacteroidia	Bacteroidales	P3	UBA3388	UBA3388 sp002358835
Assembly_15-18_bin.43_k141_8447287_length_3366_cov_23.0000_4	Faecal Silage	M. japonica	NaN	NaN	NaN	NaN	27501.8	NaN	30784.8	24334.2	NaN	NaN	NaN	NaN	NaN	NaN	NaN	NaN	NaN	NaN	NaN	NaN	NaN	Assembly_15-18_bin.43	Bacteria	Bacteroidota	Bacteroidia	Bacteroidales	P3	UBA3388	UBA3388 sp002358835	Assembly_18_bin.2_NODE_303_length_20767_cov_13.661983_34
Assembly_15-18_bin.43_k141_933005_length_5812_cov_20.0513_4	Faecal Silage	M. japonica	67464.3	48996.6	NaN	46184.1	63012.7	55690.8	59475.2	57751.8	57013.7	56650.3	56794.1	57525.2	52699.6	46207.2	NaN	28996.8	NaN	NaN	NaN	NaN	NaN	Assembly_15-18_bin.43	Bacteria	Bacteroidota	Bacteroidia	Bacteroidales	P3	UBA3388	UBA3388 sp002358835	Assembly_45_bin.18_NODE_99399_length_1838_cov_7.132922_2
Assembly_15-18_bin.44_k141_2228151_length_3353_cov_9.0000_1	Faecal Silage	M. japonica	45495.8	NaN	NaN	NaN	40249	27362.8	NaN	23012.3	NaN	NaN	NaN	NaN	NaN	NaN	NaN	NaN	NaN	NaN	NaN	NaN	NaN	Assembly_15-18_bin.44	Bacteria	Spirochaetota	Spirochaetia	Sphaerochaetales	Sphaerochaetaceae	UBA5920		Assembly_19-22_bin.26_k141_2766779_length_11494_cov_12.6863_4, Assembly_19-22_bin.9_k141_4054967_length_21732_cov_20.0987_11, Assembly_20_bin.10_NODE_3405_length_6474_cov_5.554604_1, Assembly_21_bin.3_NODE_1867_length_8019_cov_6.063034_6, Assembly_22_bin.1_NODE_1067_length_13733_cov_4.715382_2, Assembly_41_bin_38_NODE_87375_length_4799_cov_6.318508_4
Assembly_15-18_bin.44_k141_3184251_length_8231_cov_38.6838_5	Faecal Silage	M. japonica	NaN	67357.4	73879.7	53853.8	53506.8	75445.5	42949.7	NaN	NaN	NaN	NaN	NaN	NaN	NaN	NaN	NaN	NaN	NaN	NaN	NaN	NaN	Assembly_15-18_bin.44	Bacteria	Spirochaetota	Spirochaetia	Sphaerochaetales	Sphaerochaetaceae	UBA5920		Assembly_45_bin.6_NODE_1157_length_14024_cov_6.906293_4
Assembly_15-18_bin.44_k141_3791515_length_4029_cov_35.7037_4	Faecal Silage	M. japonica	NaN	NaN	NaN	NaN	NaN	NaN	NaN	NaN	NaN	52501.5	43088.7	58098.5	61569	56561.3	NaN	NaN	NaN	NaN	NaN	NaN	NaN	Assembly_15-18_bin.44	Bacteria	Spirochaetota	Spirochaetia	Sphaerochaetales	Sphaerochaetaceae	UBA5920		Assembly_45_bin.6_NODE_5654_length_6754_cov_6.678609_6
Assembly_15-18_bin.44_k141_4487592_length_4729_cov_12.0000_3	Faecal Silage	M. japonica	NaN	NaN	NaN	NaN	36216	41529.5	NaN	36162	NaN	NaN	NaN	NaN	NaN	NaN	NaN	NaN	NaN	NaN	NaN	NaN	NaN	Assembly_15-18_bin.44	Bacteria	Spirochaetota	Spirochaetia	Sphaerochaetales	Sphaerochaetaceae	UBA5920		Assembly_45_bin.6_NODE_4807_length_7260_cov_5.694518_5
Assembly_15-18_bin.44_k141_4853736_length_3629_cov_21.4037_4	Faecal Silage	M. japonica	NaN	NaN	NaN	NaN	17049.3	39308	NaN	24696.3	NaN	NaN	NaN	NaN	NaN	NaN	NaN	NaN	NaN	NaN	NaN	NaN	NaN	Assembly_15-18_bin.44	Bacteria	Spirochaetota	Spirochaetia	Sphaerochaetales	Sphaerochaetaceae	UBA5920		Assembly_45_bin.6_NODE_19762_length_3850_cov_5.686693_2
Assembly_15-18_bin.44_k141_6090525_length_1677_cov_12.6562_1	Faecal Silage	M. japonica	20845.2	19377.1	NaN	17284.6	21148.6	24127.3	NaN	20532.3	NaN	15654.4	31416	33192.7	NaN	18894.1	NaN	NaN	NaN	NaN	NaN	NaN	NaN	Assembly_15-18_bin.44	Bacteria	Spirochaetota	Spirochaetia	Sphaerochaetales	Sphaerochaetaceae	UBA5920		Assembly_21_bin.9_NODE_31887_length_2157_cov_4.197431_2, Assembly_46_bin.7_NODE_112176_length_1878_cov_10.009325_2
Assembly_15-18_bin.44_k141_9400479_length_5455_cov_68.0000_2	Faecal Silage	M. japonica	NaN	136396	103823	85687.3	88617.4	NaN	99863	107295	97605.7	NaN	39747.9	NaN	42546.4	NaN	NaN	NaN	NaN	NaN	NaN	NaN	NaN	Assembly_15-18_bin.44	Bacteria	Spirochaetota	Spirochaetia	Sphaerochaetales	Sphaerochaetaceae	UBA5920
Assembly_15-18_bin.46_k141_209490_length_31706_cov_16.8211_7	Faecal Silage	M. japonica	33394.2	38662.8	NaN	NaN	51420.4	217298	66258.6	53579	52570.5	NaN	NaN	NaN	NaN	NaN	NaN	NaN	NaN	NaN	NaN	NaN	NaN	Assembly_15-18_bin.46	Bacteria	Firmicutes_A	Clostridia	Oscillospirales	Acutalibacteraceae	UBA5905
Assembly_15-18_bin.46_k141_3489316_length_7312_cov_16.3955_1	Faecal Silage	M. japonica	NaN	NaN	NaN	NaN	10932.1	NaN	NaN	10777.8	NaN	NaN	NaN	NaN	NaN	NaN	NaN	NaN	NaN	NaN	NaN	NaN	NaN	Assembly_15-18_bin.46	Bacteria	Firmicutes_A	Clostridia	Oscillospirales	Acutalibacteraceae	UBA5905		Assembly_16_bin.19_NODE_7655_length_5191_cov_5.025506_5
Assembly_15-18_bin.46_k141_3850173_length_26584_cov_17.9884_17	Faecal Silage	M. japonica	NaN	NaN	NaN	NaN	34512.6	NaN	NaN	37570.4	NaN	NaN	NaN	NaN	NaN	NaN	NaN	NaN	NaN	NaN	NaN	NaN	NaN	Assembly_15-18_bin.46	Bacteria	Firmicutes_A	Clostridia	Oscillospirales	Acutalibacteraceae	UBA5905		Assembly_15-18_bin.4_k141_6754150_length_3428_cov_11.0006_3
Assembly_15-18_bin.46_k141_3904689_length_8118_cov_22.0104_8	Faecal Silage	M. japonica	64737.4	NaN	NaN	NaN	60000.7	60597.9	77008.3	62970.4	61988.9	NaN	NaN	35574.3	57460.8	NaN	NaN	NaN	38670.9	24113.6	NaN	NaN	NaN	Assembly_15-18_bin.46	Bacteria	Firmicutes_A	Clostridia	Oscillospirales	Acutalibacteraceae	UBA5905		Assembly_15-18_bin.49_k141_693632_length_5808_cov_19.0000_3, Assembly_15_bin.12_NODE_4783_length_6503_cov_6.258220_6, Assembly_16_bin.19_NODE_24856_length_2844_cov_6.126210_3, Assembly_19-22_bin.25_k141_156877_length_5846_cov_11.0000_4, Assembly_19-22_bin.40_k141_5731265_length_22575_cov_16.3878_9, Assembly_41_bin_163_NODE_112_length_295329_cov_13.301445_268, Assembly_45_bin.12_NODE_17080_length_…
Assembly_15-18_bin.46_k141_4038830_length_12997_cov_15.0000_1	Faecal Silage	M. japonica	NaN	107313	160173	NaN	228848	NaN	152298	213313	NaN	NaN	NaN	70571.4	NaN	NaN	NaN	NaN	NaN	NaN	NaN	NaN	NaN	Assembly_15-18_bin.46	Bacteria	Firmicutes_A	Clostridia	Oscillospirales	Acutalibacteraceae	UBA5905
Assembly_15-18_bin.46_k141_4217660_length_14278_cov_37.4360_14	Faecal Silage	M. japonica	53103	42158.3	NaN	48118.8	134770	55830	67857.9	124885	NaN	NaN	NaN	NaN	NaN	NaN	NaN	NaN	NaN	NaN	NaN	NaN	NaN	Assembly_15-18_bin.46	Bacteria	Firmicutes_A	Clostridia	Oscillospirales	Acutalibacteraceae	UBA5905
Assembly_15-18_bin.46_k141_4882665_length_18789_cov_14.0000_21	Faecal Silage	M. japonica	36105.6	NaN	NaN	NaN	39927.8	40337.2	48407.8	40901.8	23734.5	NaN	NaN	NaN	NaN	NaN	NaN	NaN	NaN	NaN	NaN	NaN	NaN	Assembly_15-18_bin.46	Bacteria	Firmicutes_A	Clostridia	Oscillospirales	Acutalibacteraceae	UBA5905
Assembly_15-18_bin.46_k141_5598471_length_9921_cov_42.9998_3	Faecal Silage	M. japonica	NaN	NaN	NaN	NaN	31816.7	61439.2	43443.4	38679.8	47600.2	NaN	NaN	NaN	NaN	NaN	NaN	NaN	NaN	NaN	NaN	NaN	NaN	Assembly_15-18_bin.46	Bacteria	Firmicutes_A	Clostridia	Oscillospirales	Acutalibacteraceae	UBA5905
Assembly_15-18_bin.46_k141_6167737_length_12173_cov_33.9544_9	Faecal Silage	M. japonica	NaN	32972.2	NaN	NaN	22872	30179	26359.4	NaN	NaN	NaN	NaN	NaN	NaN	NaN	NaN	NaN	NaN	NaN	NaN	NaN	NaN	Assembly_15-18_bin.46	Bacteria	Firmicutes_A	Clostridia	Oscillospirales	Acutalibacteraceae	UBA5905		Assembly_16_bin.19_NODE_9902_length_4549_cov_5.513796_4
Assembly_15-18_bin.46_k141_6802588_length_45639_cov_19.0626_1	Faecal Silage	M. japonica	NaN	73624	NaN	NaN	NaN	84957.4	NaN	69020.9	NaN	NaN	NaN	NaN	NaN	NaN	NaN	NaN	NaN	NaN	NaN	NaN	NaN	Assembly_15-18_bin.46	Bacteria	Firmicutes_A	Clostridia	Oscillospirales	Acutalibacteraceae	UBA5905
Assembly_15-18_bin.46_k141_7836013_length_7734_cov_13.8237_1	Faecal Silage	M. japonica	NaN	92456.1	NaN	108196	190286	94790	NaN	190772	110644	NaN	52626.7	NaN	NaN	NaN	NaN	NaN	NaN	NaN	NaN	NaN	NaN	Assembly_15-18_bin.46	Bacteria	Firmicutes_A	Clostridia	Oscillospirales	Acutalibacteraceae	UBA5905
Assembly_15-18_bin.46_k141_8025035_length_6113_cov_14.3530_1	Faecal Silage	M. japonica	203643	208342	182965	230957	630279	380327	314751	642455	304014	NaN	NaN	NaN	NaN	NaN	NaN	NaN	NaN	NaN	NaN	NaN	NaN	Assembly_15-18_bin.46	Bacteria	Firmicutes_A	Clostridia	Oscillospirales	Acutalibacteraceae	UBA5905
Assembly_15-18_bin.46_k141_8870933_length_13980_cov_16.9863_6	Faecal Silage	M. japonica	77633.3	47276.3	NaN	30240.5	40878.2	36989.6	61265.9	45046.3	42590.3	55446	56019.2	102328	82500.7	105762	NaN	NaN	25945.3	NaN	NaN	NaN	NaN	Assembly_15-18_bin.46	Bacteria	Firmicutes_A	Clostridia	Oscillospirales	Acutalibacteraceae	UBA5905
Assembly_15-18_bin.46_k141_9262749_length_79352_cov_47.9950_17	Faecal Silage	M. japonica	102375	NaN	NaN	NaN	128874	52222	51409.4	108310	NaN	NaN	NaN	NaN	NaN	NaN	NaN	NaN	NaN	NaN	NaN	NaN	NaN	Assembly_15-18_bin.46	Bacteria	Firmicutes_A	Clostridia	Oscillospirales	Acutalibacteraceae	UBA5905
Assembly_15-18_bin.46_k141_9262749_length_79352_cov_47.9950_68	Faecal Silage	M. japonica	248607	226840	271367	242591	436996	310895	409841	435316	307560	74252.4	62575.2	75718.7	97025.2	60805.9	53357	46906.8	NaN	NaN	NaN	NaN	NaN	Assembly_15-18_bin.46	Bacteria	Firmicutes_A	Clostridia	Oscillospirales	Acutalibacteraceae	UBA5905		Assembly_15-18_bin.49_k141_8660298_length_7581_cov_10.0000_3, Assembly_19-22_bin.40_k141_10253532_length_28398_cov_20.5531_18, Assembly_45_bin.12_NODE_7042_length_6116_cov_9.737832_1
Assembly_15-18_bin.46_k141_9262749_length_79352_cov_47.9950_77	Faecal Silage	M. japonica	NaN	NaN	NaN	NaN	22573.3	23764.3	NaN	NaN	NaN	NaN	NaN	NaN	NaN	NaN	NaN	NaN	NaN	NaN	NaN	NaN	NaN	Assembly_15-18_bin.46	Bacteria	Firmicutes_A	Clostridia	Oscillospirales	Acutalibacteraceae	UBA5905
Assembly_15-18_bin.46_k141_9262749_length_79352_cov_47.9950_79	Faecal Silage	M. japonica	NaN	NaN	NaN	NaN	83569.4	88130.7	NaN	107034	104157	NaN	NaN	51655.1	NaN	NaN	NaN	NaN	NaN	NaN	NaN	NaN	NaN	Assembly_15-18_bin.46	Bacteria	Firmicutes_A	Clostridia	Oscillospirales	Acutalibacteraceae	UBA5905
Assembly_15-18_bin.46_k141_9262749_length_79352_cov_47.9950_80	Faecal Silage	M. japonica	44704.1	NaN	NaN	NaN	51890.1	NaN	NaN	33848.6	NaN	NaN	NaN	NaN	NaN	NaN	NaN	NaN	NaN	NaN	NaN	NaN	NaN	Assembly_15-18_bin.46	Bacteria	Firmicutes_A	Clostridia	Oscillospirales	Acutalibacteraceae	UBA5905
Assembly_15-18_bin.47_k141_1802665_length_7571_cov_19.0000_2	Faecal Silage	M. japonica	NaN	NaN	54144.2	NaN	30285	49405.9	44405.9	NaN	NaN	NaN	NaN	NaN	NaN	NaN	NaN	NaN	NaN	NaN	NaN	NaN	NaN	Assembly_15-18_bin.47	Bacteria	Firmicutes_A	Clostridia	Oscillospirales	CAG-272	UBA7573		Assembly_17_bin.3_NODE_1391_length_10393_cov_8.075160_8
Assembly_15-18_bin.47_k141_2064592_length_10433_cov_18.0071_14	Faecal Silage	M. japonica	49054	NaN	NaN	NaN	52615.8	38873.8	27616.3	61311.1	NaN	NaN	NaN	NaN	NaN	NaN	NaN	NaN	NaN	NaN	NaN	NaN	NaN	Assembly_15-18_bin.47	Bacteria	Firmicutes_A	Clostridia	Oscillospirales	CAG-272	UBA7573		Assembly_17_bin.3_NODE_197_length_32280_cov_11.296261_30
Assembly_15-18_bin.47_k141_3709087_length_21290_cov_21.8433_14	Faecal Silage	M. japonica	NaN	100513	NaN	114257	NaN	100182	102657	107689	87797.3	60354.5	54991.8	85116.7	108489	65180.1	40619.2	NaN	NaN	NaN	NaN	NaN	NaN	Assembly_15-18_bin.47	Bacteria	Firmicutes_A	Clostridia	Oscillospirales	CAG-272	UBA7573		Assembly_17_bin.3_NODE_1382_length_10432_cov_10.242363_4
Assembly_15-18_bin.47_k141_5611243_length_9102_cov_67.2618_5	Faecal Silage	M. japonica	109438	NaN	NaN	73911.1	138314	144948	158253	147929	NaN	NaN	NaN	48636.9	58628.8	48957.4	NaN	NaN	NaN	NaN	NaN	NaN	NaN	Assembly_15-18_bin.47	Bacteria	Firmicutes_A	Clostridia	Oscillospirales	CAG-272	UBA7573		Assembly_17_bin.3_NODE_805_length_14030_cov_10.086512_6
Assembly_15-18_bin.47_k141_6331723_length_4475_cov_12.0000_2	Faecal Silage	M. japonica	NaN	NaN	NaN	NaN	NaN	5837.26	NaN	3904.33	NaN	NaN	NaN	NaN	NaN	NaN	NaN	NaN	NaN	NaN	NaN	NaN	NaN	Assembly_15-18_bin.47	Bacteria	Firmicutes_A	Clostridia	Oscillospirales	CAG-272	UBA7573		Assembly_17_bin.3_NODE_445_length_19443_cov_9.361203_15
Assembly_15-18_bin.47_k141_6350141_length_11117_cov_32.9694_4	Faecal Silage	M. japonica	40661.5	48898.1	NaN	NaN	53443.8	56008.8	51643.4	37573.7	43439.5	47465.4	27816.9	48377.7	25532.7	41576.2	41126.4	36053.7	NaN	NaN	NaN	NaN	NaN	Assembly_15-18_bin.47	Bacteria	Firmicutes_A	Clostridia	Oscillospirales	CAG-272	UBA7573
Assembly_15-18_bin.47_k141_7941114_length_5021_cov_59.2984_2	Faecal Silage	M. japonica	NaN	NaN	NaN	NaN	50982.1	NaN	30485.2	50231.3	NaN	NaN	NaN	NaN	NaN	NaN	NaN	NaN	NaN	NaN	NaN	NaN	NaN	Assembly_15-18_bin.47	Bacteria	Firmicutes_A	Clostridia	Oscillospirales	CAG-272	UBA7573		Assembly_17_bin.3_NODE_1884_length_8828_cov_7.936966_4
Assembly_15-18_bin.47_k141_926763_length_4486_cov_46.9199_3	Faecal Silage	M. japonica	22090.9	NaN	NaN	NaN	26398.3	NaN	NaN	27468.9	NaN	NaN	NaN	NaN	NaN	NaN	NaN	NaN	NaN	NaN	NaN	NaN	NaN	Assembly_15-18_bin.47	Bacteria	Firmicutes_A	Clostridia	Oscillospirales	CAG-272	UBA7573		Assembly_17_bin.3_NODE_4485_length_5511_cov_9.807185_4
Assembly_15-18_bin.48_k141_1511482_length_3587_cov_210.5197_3	Faecal Silage	M. japonica	NaN	NaN	NaN	NaN	11702.7	NaN	NaN	16513.4	NaN	NaN	NaN	NaN	NaN	NaN	NaN	NaN	NaN	NaN	NaN	NaN	NaN	Assembly_15-18_bin.48	Bacteria	Bacteroidota	Bacteroidia	Bacteroidales	Rikenellaceae	Alistipes		Assembly_16_bin.4_NODE_643_length_22788_cov_11.764483_1
Assembly_15-18_bin.48_k141_2617347_length_9251_cov_126.0000_1	Faecal Silage	M. japonica	NaN	NaN	NaN	NaN	21344.4	21322.4	NaN	16056.5	NaN	NaN	NaN	NaN	NaN	NaN	NaN	NaN	NaN	NaN	NaN	NaN	NaN	Assembly_15-18_bin.48	Bacteria	Bacteroidota	Bacteroidia	Bacteroidales	Rikenellaceae	Alistipes
Assembly_15-18_bin.48_k141_2653759_length_2925_cov_87.3147_2	Faecal Silage	M. japonica	NaN	NaN	NaN	NaN	146142	NaN	164225	NaN	147997	NaN	NaN	NaN	NaN	NaN	NaN	NaN	NaN	NaN	NaN	NaN	NaN	Assembly_15-18_bin.48	Bacteria	Bacteroidota	Bacteroidia	Bacteroidales	Rikenellaceae	Alistipes		Assembly_16_bin.4_NODE_5313_length_6274_cov_11.057083_2
Assembly_15-18_bin.48_k141_3563543_length_8112_cov_25.7377_2	Faecal Silage	M. japonica	41208.3	44795.2	NaN	NaN	31337.7	51527	43971	32755.8	NaN	NaN	NaN	NaN	NaN	NaN	NaN	NaN	NaN	NaN	NaN	NaN	NaN	Assembly_15-18_bin.48	Bacteria	Bacteroidota	Bacteroidia	Bacteroidales	Rikenellaceae	Alistipes		Assembly_16_bin.4_NODE_7292_length_5319_cov_10.260258_3
Assembly_15-18_bin.48_k141_3931831_length_10452_cov_35.5761_3	Faecal Silage	M. japonica	NaN	NaN	NaN	NaN	89031.2	NaN	111898	114931	NaN	NaN	NaN	NaN	NaN	NaN	NaN	NaN	NaN	NaN	NaN	NaN	NaN	Assembly_15-18_bin.48	Bacteria	Bacteroidota	Bacteroidia	Bacteroidales	Rikenellaceae	Alistipes
Assembly_15-18_bin.48_k141_4729729_length_16442_cov_74.8388_14	Faecal Silage	M. japonica	NaN	NaN	NaN	NaN	21233.8	30627.5	NaN	49653.8	NaN	NaN	NaN	NaN	NaN	NaN	NaN	NaN	NaN	NaN	NaN	NaN	NaN	Assembly_15-18_bin.48	Bacteria	Bacteroidota	Bacteroidia	Bacteroidales	Rikenellaceae	Alistipes
Assembly_15-18_bin.48_k141_6941567_length_17882_cov_108.9658_15	Faecal Silage	M. japonica	NaN	NaN	NaN	NaN	13351.7	NaN	NaN	56275.8	NaN	NaN	NaN	NaN	NaN	NaN	NaN	NaN	NaN	NaN	NaN	NaN	NaN	Assembly_15-18_bin.48	Bacteria	Bacteroidota	Bacteroidia	Bacteroidales	Rikenellaceae	Alistipes		Assembly_16_bin.4_NODE_772_length_20140_cov_10.753946_2
Assembly_15-18_bin.48_k141_7559904_length_16780_cov_90.5630_3	Faecal Silage	M. japonica	NaN	NaN	NaN	NaN	27063.8	27814.5	NaN	21089	NaN	NaN	NaN	NaN	NaN	NaN	NaN	NaN	NaN	NaN	NaN	NaN	NaN	Assembly_15-18_bin.48	Bacteria	Bacteroidota	Bacteroidia	Bacteroidales	Rikenellaceae	Alistipes
Assembly_15-18_bin.48_k141_8588924_length_6283_cov_60.9313_1	Faecal Silage	M. japonica	18846.7	NaN	NaN	NaN	7042.32	NaN	NaN	18743.2	NaN	NaN	NaN	NaN	NaN	NaN	NaN	NaN	NaN	NaN	NaN	NaN	NaN	Assembly_15-18_bin.48	Bacteria	Bacteroidota	Bacteroidia	Bacteroidales	Rikenellaceae	Alistipes		Assembly_16_bin.4_NODE_4188_length_7159_cov_11.707066_1
Assembly_15-18_bin.48_k141_9098487_length_1846_cov_101.0000_1	Faecal Silage	M. japonica	NaN	NaN	NaN	NaN	17391.9	NaN	39990.2	NaN	NaN	NaN	NaN	NaN	NaN	NaN	NaN	NaN	NaN	NaN	NaN	NaN	NaN	Assembly_15-18_bin.48	Bacteria	Bacteroidota	Bacteroidia	Bacteroidales	Rikenellaceae	Alistipes		Assembly_16_bin.4_NODE_2845_length_8988_cov_10.952424_6
Assembly_15-18_bin.48_k141_9334299_length_3261_cov_95.8750_1	Faecal Silage	M. japonica	98857	68163.8	NaN	53254.5	41886.9	161144	144337	102798	123637	NaN	NaN	NaN	NaN	NaN	NaN	NaN	NaN	NaN	NaN	NaN	NaN	Assembly_15-18_bin.48	Bacteria	Bacteroidota	Bacteroidia	Bacteroidales	Rikenellaceae	Alistipes
Assembly_15-18_bin.49_k141_2475149_length_3955_cov_17.0000_3	Faecal Silage	M. japonica	112188	92963	139322	NaN	50515.2	NaN	108710	83865.2	110472	NaN	NaN	NaN	NaN	NaN	NaN	NaN	NaN	NaN	NaN	NaN	NaN	Assembly_15-18_bin.49	Bacteria	Firmicutes_A	Clostridia	Oscillospirales	Acutalibacteraceae	RUG420		Assembly_45_bin.12_NODE_1043_length_14560_cov_8.370976_3
Assembly_15-18_bin.49_k141_3704972_length_3110_cov_14.0000_6	Faecal Silage	M. japonica	NaN	NaN	NaN	NaN	132280	NaN	77624.1	215048	84344.7	NaN	NaN	58779.4	54704.5	NaN	NaN	NaN	NaN	NaN	NaN	NaN	NaN	Assembly_15-18_bin.49	Bacteria	Firmicutes_A	Clostridia	Oscillospirales	Acutalibacteraceae	RUG420		Assembly_19-22_bin.40_k141_10253532_length_28398_cov_20.5531_32, Assembly_45_bin.12_NODE_478_length_21231_cov_10.658859_3
Assembly_15-18_bin.49_k141_3704972_length_3110_cov_14.0000_8	Faecal Silage	M. japonica	50614	NaN	NaN	NaN	47335.3	41084.1	48774.1	59680.9	NaN	NaN	NaN	NaN	NaN	NaN	NaN	NaN	NaN	NaN	NaN	NaN	NaN	Assembly_15-18_bin.49	Bacteria	Firmicutes_A	Clostridia	Oscillospirales	Acutalibacteraceae	RUG420		Assembly_19-22_bin.40_k141_10253532_length_28398_cov_20.5531_30, Assembly_45_bin.12_NODE_478_length_21231_cov_10.658859_1
Assembly_15-18_bin.49_k141_4288036_length_2091_cov_50.0482_2	Faecal Silage	M. japonica	NaN	NaN	NaN	NaN	NaN	NaN	NaN	NaN	NaN	48884.3	NaN	52763.7	NaN	NaN	NaN	NaN	NaN	NaN	NaN	NaN	NaN	Assembly_15-18_bin.49	Bacteria	Firmicutes_A	Clostridia	Oscillospirales	Acutalibacteraceae	RUG420		Assembly_19-22_bin.40_k141_6567060_length_3439_cov_19.0000_1, Assembly_45_bin.12_NODE_478_length_21231_cov_10.658859_16
Assembly_15-18_bin.49_k141_50179_length_15332_cov_67.5983_2	Faecal Silage	M. japonica	75613.4	NaN	NaN	NaN	9296.72	NaN	NaN	NaN	NaN	40153.6	NaN	93777.1	NaN	NaN	NaN	NaN	NaN	NaN	NaN	NaN	NaN	Assembly_15-18_bin.49	Bacteria	Firmicutes_A	Clostridia	Oscillospirales	Acutalibacteraceae	RUG420		Assembly_45_bin.12_NODE_357_length_24444_cov_9.508754_20
Assembly_15-18_bin.49_k141_5382030_length_10755_cov_371.4616_11	Faecal Silage	M. japonica	NaN	NaN	NaN	52918.2	19161.1	121692	60496.9	128361	45423.5	NaN	NaN	NaN	NaN	NaN	NaN	NaN	NaN	NaN	NaN	NaN	NaN	Assembly_15-18_bin.49	Bacteria	Firmicutes_A	Clostridia	Oscillospirales	Acutalibacteraceae	RUG420		Assembly_19-22_bin.40_k141_9057454_length_10220_cov_14.0326_1, Assembly_45_bin.12_NODE_2294_length_10202_cov_8.565389_11
[truncated: 3,385 more rows]

## Sheet: Supplementary Fig.  5e
Uncropped TLC blot

## Sheet: Supplementary Data 6
All reads used ruminant Blast						SRA reads for buffalo metagenomic assembly
Host	Bioproject	DOI				SRA	Sample	Breed	Source
[truncated: 30 more rows]

## Sheet: Supplementary Fig. 4b
ConSurf analysis of BxMAGBOV GH16_17B
[truncated: 324 more rows]

## Sheet: Fig. 5a; Supplementary Fig. 6
NCBI and MjSM GH2 and GH16_17 blast hits against CarPUL members
[truncated: 1,804 more rows]

[truncated: 2 more sheets: Supplementary Fig. 7, Supplementary Fig. 10]
